# Supplementary material for: The Dual-Targeted Fusion Inhibitor Clofazimine Binds to the S2 Segment of the SARS-CoV-2 Spike Protein
Source: Viruses. 2024 Apr 20;16(4):640. doi: 10.3390/v16040640 (PMC11054727; doi:10.3390/v16040640)
Supplement: Supplementary file 1 [file viruses-16-00640-s001.zip]

Archive with 19 entries (14 files):
- .DS_Store
- Nsp13_Helicase/
- Nsp13_Helicase/ligand.pdb
- Nsp13_Helicase/protein_docking.pdb
- Nsp16_2'-O_MT/
- Nsp16_2'-O_MT/ligand.pdb
- Nsp16_2'-O_MT/protein_docking.pdb
- Nsp5_Mpro/
- Nsp5_Mpro/.DS_Store
- Nsp5_Mpro/ligand.pdb
- Nsp5_Mpro/protein_docking.pdb
- Nsp5_Mpro/protein_full_length.pdb
- S2_Site1/
- S2_Site1/ligand.pdb
- S2_Site1/protein_docking.pdb
- S2_Site2/
- S2_Site2/ligand.pdb
- S2_Site2/protein_docking.pdb
- Supporting_Information.pdf
