# Supplementary material for: The Dual-Targeted Fusion Inhibitor Clofazimine Binds to the S2 Segment of the SARS-CoV-2 Spike Protein
Source: Viruses. 2024 Apr 20;16(4):640. doi: 10.3390/v16040640 (PMC11054727; doi:10.3390/v16040640)
Supplement: Supplementary file 1 [file viruses-16-00640-s001.zip › Nsp13_Helicase/ligand.pdb]

REMARK  0001 RUN NUMBER      10                                                       
REMARK       ROTATION NUMBER 2  151.045 DEGREES                                       
REMARK                AXIS   12.3724 7.1097 4.11954 CENTER -11.5665 -3.07647 7.89627  
REMARK  0001 RMS 8.17045 DG -8.5901 -43.72 5.13                                       
REMARK   DATE:     7/11/21     10:14:14      CREATED BY USER: rsa002                  
ATOM      1  C0  UNK     1     -14.229  -1.198  11.473  1.00  0.00      SEG2
ATOM      2  C1  UNK     1     -13.865  -1.305   9.992  1.00  0.00      SEG2
ATOM      3  C2  UNK     1     -12.705  -0.363   9.641  1.00  0.00      SEG2
ATOM      4  N0  UNK     1     -13.543  -2.715   9.685  1.00  0.00      SEG2
ATOM      5  C3  UNK     1     -13.003  -3.215   8.441  1.00  0.00      SEG2
ATOM      6  C4  UNK     1     -12.204  -4.365   8.460  1.00  0.00      SEG2
ATOM      7  C5  UNK     1     -11.547  -4.831   7.290  1.00  0.00      SEG2
ATOM      8  C6  UNK     1     -11.626  -3.983   6.131  1.00  0.00      SEG2
ATOM      9  N1  UNK     1     -10.944  -4.293   4.989  1.00  0.00      SEG2
ATOM     10  C7  UNK     1     -10.269  -5.474   4.873  1.00  0.00      SEG2
ATOM     11  C8  UNK     1      -9.612  -5.776   3.668  1.00  0.00      SEG2
ATOM     12  C9  UNK     1      -8.989  -7.005   3.485  1.00  0.00      SEG2
ATOM     13  C10 UNK     1      -9.000  -7.948   4.515  1.00  0.00      SEG2
ATOM     14  C11 UNK     1      -9.601  -7.647   5.739  1.00  0.00      SEG2
ATOM     15  C12 UNK     1     -10.248  -6.407   5.967  1.00  0.00      SEG2
ATOM     16  N2  UNK     1     -10.863  -6.063   7.188  1.00  0.00      SEG2
ATOM     17  C13 UNK     1     -10.845  -6.907   8.225  1.00  0.00      SEG2
ATOM     18  C14 UNK     1     -11.566  -8.103   8.175  1.00  0.00      SEG2
ATOM     19  C15 UNK     1     -11.617  -8.958   9.266  1.00  0.00      SEG2
ATOM     20  C16 UNK     1     -10.963  -8.605  10.433  1.00  0.00      SEG2
ATOM     21  C17 UNK     1     -10.184  -7.459  10.494  1.00  0.00      SEG2
ATOM     22  C18 UNK     1     -10.133  -6.626   9.387  1.00  0.00      SEG2
ATOM     23  CL0 UNK     1     -11.154  -9.572  11.860  1.00  0.00      SEG2
ATOM     24  C19 UNK     1     -12.459  -2.860   6.129  1.00  0.00      SEG2
ATOM     25  C20 UNK     1     -13.273  -2.586   7.218  1.00  0.00      SEG2
ATOM     26  N   UNK     1     -14.370  -1.802   7.045  1.00  0.00      SEG2
ATOM     27  C21 UNK     1     -15.606  -2.390   7.095  1.00  0.00      SEG2
ATOM     28  C22 UNK     1     -15.832  -3.662   6.560  1.00  0.00      SEG2
ATOM     29  C23 UNK     1     -17.056  -4.293   6.738  1.00  0.00      SEG2
ATOM     30  C24 UNK     1     -18.060  -3.644   7.442  1.00  0.00      SEG2
ATOM     31  C25 UNK     1     -17.875  -2.361   7.938  1.00  0.00      SEG2
ATOM     32  C   UNK     1     -16.653  -1.738   7.734  1.00  0.00      SEG2
ATOM     33  CL  UNK     1     -19.575  -4.443   7.709  1.00  0.00      SEG2
ATOM     34  H0  UNK     1     -15.065  -1.855  11.701  1.00  0.00      SEG2
ATOM     35  H1  UNK     1     -13.389  -1.477  12.108  1.00  0.00      SEG2
ATOM     36  H2  UNK     1     -14.522  -0.179  11.730  1.00  0.00      SEG2
ATOM     37  H3  UNK     1     -14.740  -0.999   9.430  1.00  0.00      SEG2
ATOM     38  H4  UNK     1     -11.813  -0.642  10.193  1.00  0.00      SEG2
ATOM     39  H5  UNK     1     -12.462  -0.371   8.579  1.00  0.00      SEG2
ATOM     40  H6  UNK     1     -12.943   0.666   9.909  1.00  0.00      SEG2
ATOM     41  H7  UNK     1     -12.139  -4.889   9.399  1.00  0.00      SEG2
ATOM     42  H8  UNK     1      -9.609  -5.035   2.879  1.00  0.00      SEG2
ATOM     43  H9  UNK     1      -8.506  -7.222   2.543  1.00  0.00      SEG2
ATOM     44  H10 UNK     1      -8.543  -8.914   4.359  1.00  0.00      SEG2
ATOM     45  H11 UNK     1      -9.559  -8.407   6.501  1.00  0.00      SEG2
ATOM     46  H12 UNK     1     -12.134  -8.334   7.287  1.00  0.00      SEG2
ATOM     47  H13 UNK     1     -12.232  -9.841   9.203  1.00  0.00      SEG2
ATOM     48  H14 UNK     1      -9.655  -7.188  11.395  1.00  0.00      SEG2
ATOM     49  H15 UNK     1      -9.549  -5.725   9.438  1.00  0.00      SEG2
ATOM     50  H16 UNK     1     -12.495  -2.257   5.236  1.00  0.00      SEG2
ATOM     51  H17 UNK     1     -14.255  -0.814   6.985  1.00  0.00      SEG2
ATOM     52  H18 UNK     1     -15.055  -4.188   6.026  1.00  0.00      SEG2
ATOM     53  H19 UNK     1     -17.206  -5.290   6.347  1.00  0.00      SEG2
ATOM     54  H20 UNK     1     -18.659  -1.856   8.487  1.00  0.00      SEG2
ATOM     55  H   UNK     1     -16.496  -0.748   8.104  1.00  0.00      SEG2
TER      56      UNK      1
END
