# Supplementary material for: The Dual-Targeted Fusion Inhibitor Clofazimine Binds to the S2 Segment of the SARS-CoV-2 Spike Protein
Source: Viruses. 2024 Apr 20;16(4):640. doi: 10.3390/v16040640 (PMC11054727; doi:10.3390/v16040640)
Supplement: Supplementary file 1 [file viruses-16-00640-s001.zip › Nsp13_Helicase/protein_docking.pdb]

REMARK  GRID FOR SYSTEM 0001                                                          
REMARK   DATE:     7/10/21     16:44:11      CREATED BY USER: rsa002                  
ATOM      1  N   ASN    -1      34.735   2.596  11.365  1.00  0.00      SEG1
ATOM      2  HT1 ASN    -1      35.777   2.634  11.343  1.00  0.00      SEG1
ATOM      3  HT2 ASN    -1      34.376   3.422  10.840  1.00  0.00      SEG1
ATOM      4  HT3 ASN    -1      34.419   2.615  12.353  1.00  0.00      SEG1
ATOM      5  CA  ASN    -1      34.308   1.347  10.715  1.00  0.00      SEG1
ATOM      6  HA  ASN    -1      34.672   1.405   9.686  1.00  0.00      SEG1
ATOM      7  CB  ASN    -1      34.909   0.127  11.427  1.00  0.00      SEG1
ATOM      8  HB1 ASN    -1      35.872   0.379  11.869  1.00  0.00      SEG1
ATOM      9  HB2 ASN    -1      34.252  -0.228  12.222  1.00  0.00      SEG1
ATOM     10  CG  ASN    -1      35.121  -1.015  10.433  1.00  0.00      SEG1
ATOM     11  OD1 ASN    -1      34.671  -0.945   9.305  1.00  0.00      SEG1
ATOM     12  ND2 ASN    -1      35.849  -2.020  10.911  1.00  0.00      SEG1
ATOM     13 HD21 ASN    -1      36.031  -2.803  10.313  1.00  0.00      SEG1
ATOM     14 HD22 ASN    -1      36.225  -2.045  11.836  1.00  0.00      SEG1
ATOM     15  C   ASN    -1      32.770   1.185  10.668  1.00  0.00      SEG1
ATOM     16  O   ASN    -1      32.188   0.745   9.705  1.00  0.00      SEG1
ATOM     17  N   SER     0      32.141   1.629  11.779  1.00  0.00      SEG1
ATOM     18  HN  SER     0      32.666   1.835  12.596  1.00  0.00      SEG1
ATOM     19  CA  SER     0      30.678   1.850  11.825  1.00  0.00      SEG1
ATOM     20  HA  SER     0      30.187   1.298  11.020  1.00  0.00      SEG1
ATOM     21  CB  SER     0      30.124   1.343  13.189  1.00  0.00      SEG1
ATOM     22  HB1 SER     0      29.928   0.265  13.099  1.00  0.00      SEG1
ATOM     23  HB2 SER     0      30.891   1.469  13.957  1.00  0.00      SEG1
ATOM     24  OG  SER     0      28.950   2.008  13.656  1.00  0.00      SEG1
ATOM     25  HG1 SER     0      28.617   1.604  14.450  1.00  0.00      SEG1
ATOM     26  C   SER     0      30.421   3.358  11.588  1.00  0.00      SEG1
ATOM     27  O   SER     0      29.333   3.824  11.287  1.00  0.00      SEG1
ATOM     28  N   ALA     1      31.514   4.117  11.788  1.00  0.00      SEG1
ATOM     29  HN  ALA     1      32.392   3.681  11.868  1.00  0.00      SEG1
ATOM     30  CA  ALA     1      31.429   5.566  11.894  1.00  0.00      SEG1
ATOM     31  HA  ALA     1      30.407   5.835  12.158  1.00  0.00      SEG1
ATOM     32  CB  ALA     1      32.361   6.037  13.006  1.00  0.00      SEG1
ATOM     33  HB1 ALA     1      32.112   5.544  13.944  1.00  0.00      SEG1
ATOM     34  HB2 ALA     1      33.405   5.826  12.771  1.00  0.00      SEG1
ATOM     35  HB3 ALA     1      32.260   7.113  13.155  1.00  0.00      SEG1
ATOM     36  C   ALA     1      31.801   6.300  10.599  1.00  0.00      SEG1
ATOM     37  O   ALA     1      31.632   7.514  10.523  1.00  0.00      SEG1
ATOM     38  N   VAL     2      32.331   5.544   9.621  1.00  0.00      SEG1
ATOM     39  HN  VAL     2      32.417   4.555   9.744  1.00  0.00      SEG1
ATOM     40  CA  VAL     2      32.783   6.173   8.373  1.00  0.00      SEG1
ATOM     41  HA  VAL     2      32.569   7.239   8.443  1.00  0.00      SEG1
ATOM     42  CB  VAL     2      34.287   5.922   8.212  1.00  0.00      SEG1
ATOM     43  HB  VAL     2      34.455   4.876   7.959  1.00  0.00      SEG1
ATOM     44  CG1 VAL     2      34.871   6.810   7.115  1.00  0.00      SEG1
ATOM     45 HG11 VAL     2      34.726   7.864   7.354  1.00  0.00      SEG1
ATOM     46 HG12 VAL     2      34.376   6.609   6.165  1.00  0.00      SEG1
ATOM     47 HG13 VAL     2      35.942   6.631   7.016  1.00  0.00      SEG1
ATOM     48  CG2 VAL     2      35.007   6.192   9.531  1.00  0.00      SEG1
ATOM     49 HG21 VAL     2      34.759   5.429  10.268  1.00  0.00      SEG1
ATOM     50 HG22 VAL     2      34.706   7.159   9.933  1.00  0.00      SEG1
ATOM     51 HG23 VAL     2      36.086   6.177   9.381  1.00  0.00      SEG1
ATOM     52  C   VAL     2      31.987   5.608   7.183  1.00  0.00      SEG1
ATOM     53  O   VAL     2      31.657   4.428   7.198  1.00  0.00      SEG1
ATOM     54  N   GLY     3      31.692   6.482   6.189  1.00  0.00      SEG1
ATOM     55  HN  GLY     3      32.144   7.376   6.147  1.00  0.00      SEG1
ATOM     56  CA  GLY     3      30.769   6.047   5.141  1.00  0.00      SEG1
ATOM     57  HA1 GLY     3      29.812   5.856   5.627  1.00  0.00      SEG1
ATOM     58  HA2 GLY     3      31.158   5.127   4.702  1.00  0.00      SEG1
ATOM     59  C   GLY     3      30.598   7.106   4.048  1.00  0.00      SEG1
ATOM     60  O   GLY     3      31.251   8.141   4.074  1.00  0.00      SEG1
ATOM     61  N   ALA     4      29.681   6.807   3.112  1.00  0.00      SEG1
ATOM     62  HN  ALA     4      29.145   5.958   3.168  1.00  0.00      SEG1
ATOM     63  CA  ALA     4      29.462   7.737   2.012  1.00  0.00      SEG1
ATOM     64  HA  ALA     4      30.391   8.257   1.780  1.00  0.00      SEG1
ATOM     65  CB  ALA     4      28.987   6.965   0.788  1.00  0.00      SEG1
ATOM     66  HB1 ALA     4      29.733   6.224   0.504  1.00  0.00      SEG1
ATOM     67  HB2 ALA     4      28.045   6.448   0.984  1.00  0.00      SEG1
ATOM     68  HB3 ALA     4      28.841   7.640  -0.056  1.00  0.00      SEG1
ATOM     69  C   ALA     4      28.395   8.740   2.412  1.00  0.00      SEG1
ATOM     70  O   ALA     4      27.364   8.347   2.932  1.00  0.00      SEG1
ATOM     71  N   CYS     5      28.658  10.027   2.129  1.00  0.00      SEG1
ATOM     72  HN  CYS     5      29.569  10.275   1.806  1.00  0.00      SEG1
ATOM     73  CA  CYS     5      27.575  10.998   2.269  1.00  0.00      SEG1
ATOM     74  HA  CYS     5      27.371  11.113   3.335  1.00  0.00      SEG1
ATOM     75  CB  CYS     5      28.004  12.335   1.677  1.00  0.00      SEG1
ATOM     76  HB1 CYS     5      28.766  12.724   2.328  1.00  0.00      SEG1
ATOM     77  HB2 CYS     5      28.456  12.213   0.695  1.00  0.00      SEG1
ATOM     78  SG  CYS     5      26.711  13.589   1.558  1.00  0.00      SEG1
ATOM     79  HG1 CYS     5      27.243  14.708   1.056  1.00  0.00      SEG1
ATOM     80  C   CYS     5      26.327  10.496   1.529  1.00  0.00      SEG1
ATOM     81  O   CYS     5      26.402  10.073   0.373  1.00  0.00      SEG1
ATOM     82  N   VAL     6      25.195  10.581   2.227  1.00  0.00      SEG1
ATOM     83  HN  VAL     6      25.202  10.894   3.176  1.00  0.00      SEG1
ATOM     84  CA  VAL     6      23.965  10.211   1.581  1.00  0.00      SEG1
ATOM     85  HA  VAL     6      24.074   9.189   1.221  1.00  0.00      SEG1
ATOM     86  CB  VAL     6      22.820  10.318   2.601  1.00  0.00      SEG1
ATOM     87  HB  VAL     6      23.089   9.770   3.503  1.00  0.00      SEG1
ATOM     88  CG1 VAL     6      22.536  11.761   2.958  1.00  0.00      SEG1
ATOM     89 HG11 VAL     6      21.928  12.236   2.188  1.00  0.00      SEG1
ATOM     90 HG12 VAL     6      23.469  12.318   3.043  1.00  0.00      SEG1
ATOM     91 HG13 VAL     6      21.990  11.815   3.900  1.00  0.00      SEG1
ATOM     92  CG2 VAL     6      21.549   9.713   2.051  1.00  0.00      SEG1
ATOM     93 HG21 VAL     6      21.738   8.716   1.652  1.00  0.00      SEG1
ATOM     94 HG22 VAL     6      21.157  10.330   1.243  1.00  0.00      SEG1
ATOM     95 HG23 VAL     6      20.802   9.624   2.840  1.00  0.00      SEG1
ATOM     96  C   VAL     6      23.711  11.029   0.290  1.00  0.00      SEG1
ATOM     97  O   VAL     6      22.933  10.579  -0.519  1.00  0.00      SEG1
ATOM     98  N   LEU     7      24.376  12.185   0.135  1.00  0.00      SEG1
ATOM     99  HN  LEU     7      25.193  12.374   0.680  1.00  0.00      SEG1
ATOM    100  CA  LEU     7      23.893  13.164  -0.838  1.00  0.00      SEG1
ATOM    101  HA  LEU     7      22.957  12.789  -1.252  1.00  0.00      SEG1
ATOM    102  CB  LEU     7      23.684  14.489  -0.120  1.00  0.00      SEG1
ATOM    103  HB1 LEU     7      23.661  15.265  -0.881  1.00  0.00      SEG1
ATOM    104  HB2 LEU     7      24.553  14.650   0.514  1.00  0.00      SEG1
ATOM    105  CG  LEU     7      22.449  14.680   0.754  1.00  0.00      SEG1
ATOM    106  HG  LEU     7      21.954  13.725   0.932  1.00  0.00      SEG1
ATOM    107  CD1 LEU     7      22.937  15.277   2.055  1.00  0.00      SEG1
ATOM    108 HD11 LEU     7      23.270  16.304   1.907  1.00  0.00      SEG1
ATOM    109 HD12 LEU     7      23.779  14.702   2.441  1.00  0.00      SEG1
ATOM    110 HD13 LEU     7      22.132  15.287   2.790  1.00  0.00      SEG1
ATOM    111  CD2 LEU     7      21.503  15.682   0.110  1.00  0.00      SEG1
ATOM    112 HD21 LEU     7      21.045  15.260  -0.785  1.00  0.00      SEG1
ATOM    113 HD22 LEU     7      22.047  16.580  -0.182  1.00  0.00      SEG1
ATOM    114 HD23 LEU     7      20.705  15.946   0.804  1.00  0.00      SEG1
ATOM    115  C   LEU     7      24.883  13.503  -1.966  1.00  0.00      SEG1
ATOM    116  O   LEU     7      24.509  13.929  -3.037  1.00  0.00      SEG1
ATOM    117  N   CYS     8      26.178  13.397  -1.685  1.00  0.00      SEG1
ATOM    118  HN  CYS     8      26.447  13.030  -0.805  1.00  0.00      SEG1
ATOM    119  CA  CYS     8      27.195  13.803  -2.670  1.00  0.00      SEG1
ATOM    120  HA  CYS     8      26.724  13.994  -3.643  1.00  0.00      SEG1
ATOM    121  CB  CYS     8      27.927  15.059  -2.178  1.00  0.00      SEG1
ATOM    122  HB1 CYS     8      28.423  15.538  -3.025  1.00  0.00      SEG1
ATOM    123  HB2 CYS     8      27.200  15.780  -1.802  1.00  0.00      SEG1
ATOM    124  SG  CYS     8      29.143  14.759  -0.855  1.00  0.00      SEG1
ATOM    125  HG1 CYS     8      29.739  15.910  -0.553  1.00  0.00      SEG1
ATOM    126  C   CYS     8      28.191  12.648  -2.828  1.00  0.00      SEG1
ATOM    127  O   CYS     8      29.053  12.594  -3.690  1.00  0.00      SEG1
ATOM    128  N   ASN     9      27.990  11.688  -1.902  1.00  0.00      SEG1
ATOM    129  HN  ASN     9      27.260  11.776  -1.233  1.00  0.00      SEG1
ATOM    130  CA  ASN     9      28.683  10.413  -1.907  1.00  0.00      SEG1
ATOM    131  HA  ASN     9      28.074   9.771  -1.272  1.00  0.00      SEG1
ATOM    132  CB  ASN     9      28.760   9.809  -3.313  1.00  0.00      SEG1
ATOM    133  HB1 ASN     9      27.938  10.179  -3.927  1.00  0.00      SEG1
ATOM    134  HB2 ASN     9      29.698  10.068  -3.804  1.00  0.00      SEG1
ATOM    135  CG  ASN     9      28.634   8.300  -3.221  1.00  0.00      SEG1
ATOM    136  OD1 ASN     9      27.700   7.790  -2.617  1.00  0.00      SEG1
ATOM    137  ND2 ASN     9      29.544   7.615  -3.904  1.00  0.00      SEG1
ATOM    138 HD21 ASN     9      29.503   6.618  -3.899  1.00  0.00      SEG1
ATOM    139 HD22 ASN     9      30.282   8.080  -4.394  1.00  0.00      SEG1
ATOM    140  C   ASN     9      30.089  10.461  -1.292  1.00  0.00      SEG1
ATOM    141  O   ASN     9      30.733   9.433  -1.190  1.00  0.00      SEG1
ATOM    142  N   SER    10      30.587  11.635  -0.894  1.00  0.00      SEG1
ATOM    143  HN  SER    10      30.025  12.457  -0.981  1.00  0.00      SEG1
ATOM    144  CA  SER    10      31.978  11.737  -0.411  1.00  0.00      SEG1
ATOM    145  HA  SER    10      32.633  11.352  -1.195  1.00  0.00      SEG1
ATOM    146  CB  SER    10      32.288  13.220  -0.164  1.00  0.00      SEG1
ATOM    147  HB1 SER    10      31.913  13.527   0.818  1.00  0.00      SEG1
ATOM    148  HB2 SER    10      33.371  13.358  -0.181  1.00  0.00      SEG1
ATOM    149  OG  SER    10      31.694  14.020  -1.173  1.00  0.00      SEG1
ATOM    150  HG1 SER    10      31.793  14.941  -0.989  1.00  0.00      SEG1
ATOM    151  C   SER    10      32.198  10.948   0.914  1.00  0.00      SEG1
ATOM    152  O   SER    10      31.326  10.966   1.776  1.00  0.00      SEG1
ATOM    153  N   GLN    11      33.393  10.312   1.073  1.00  0.00      SEG1
ATOM    154  HN  GLN    11      34.068  10.257   0.333  1.00  0.00      SEG1
ATOM    155  CA  GLN    11      33.649   9.660   2.370  1.00  0.00      SEG1
ATOM    156  HA  GLN    11      32.864   8.925   2.523  1.00  0.00      SEG1
ATOM    157  CB  GLN    11      35.019   8.956   2.438  1.00  0.00      SEG1
ATOM    158  HB1 GLN    11      35.804   9.625   2.081  1.00  0.00      SEG1
ATOM    159  HB2 GLN    11      35.254   8.741   3.483  1.00  0.00      SEG1
ATOM    160  CG  GLN    11      35.151   7.627   1.674  1.00  0.00      SEG1
ATOM    161  HG1 GLN    11      35.523   7.811   0.670  1.00  0.00      SEG1
ATOM    162  HG2 GLN    11      35.891   7.006   2.183  1.00  0.00      SEG1
ATOM    163  CD  GLN    11      33.870   6.790   1.569  1.00  0.00      SEG1
ATOM    164  OE1 GLN    11      33.564   5.983   2.428  1.00  0.00      SEG1
ATOM    165  NE2 GLN    11      33.145   7.016   0.474  1.00  0.00      SEG1
ATOM    166 HE21 GLN    11      32.291   6.518   0.326  1.00  0.00      SEG1
ATOM    167 HE22 GLN    11      33.440   7.666  -0.224  1.00  0.00      SEG1
ATOM    168  C   GLN    11      33.570  10.696   3.507  1.00  0.00      SEG1
ATOM    169  O   GLN    11      33.973  11.838   3.334  1.00  0.00      SEG1
ATOM    170  N   THR    12      33.062  10.253   4.665  1.00  0.00      SEG1
ATOM    171  HN  THR    12      32.814   9.279   4.704  1.00  0.00      SEG1
ATOM    172  CA  THR    12      32.789  11.146   5.789  1.00  0.00      SEG1
ATOM    173  HA  THR    12      33.533  11.942   5.792  1.00  0.00      SEG1
ATOM    174  CB  THR    12      31.386  11.726   5.680  1.00  0.00      SEG1
ATOM    175  HB  THR    12      31.436  12.393   4.827  1.00  0.00      SEG1
ATOM    176  OG1 THR    12      31.045  12.392   6.895  1.00  0.00      SEG1
ATOM    177  HG1 THR    12      30.158  12.752   6.833  1.00  0.00      SEG1
ATOM    178  CG2 THR    12      30.358  10.668   5.341  1.00  0.00      SEG1
ATOM    179 HG21 THR    12      29.362  11.089   5.242  1.00  0.00      SEG1
ATOM    180 HG22 THR    12      30.600  10.220   4.383  1.00  0.00      SEG1
ATOM    181 HG23 THR    12      30.362   9.903   6.114  1.00  0.00      SEG1
ATOM    182  C   THR    12      32.855  10.337   7.075  1.00  0.00      SEG1
ATOM    183  O   THR    12      32.734   9.121   7.031  1.00  0.00      SEG1
ATOM    184  N   SER    13      33.041  11.065   8.189  1.00  0.00      SEG1
ATOM    185  HN  SER    13      33.128  12.058   8.103  1.00  0.00      SEG1
ATOM    186  CA  SER    13      32.989  10.442   9.502  1.00  0.00      SEG1
ATOM    187  HA  SER    13      32.740   9.390   9.393  1.00  0.00      SEG1
ATOM    188  CB  SER    13      34.352  10.566  10.154  1.00  0.00      SEG1
ATOM    189  HB1 SER    13      34.349   9.981  11.088  1.00  0.00      SEG1
ATOM    190  HB2 SER    13      35.125  10.156   9.504  1.00  0.00      SEG1
ATOM    191  OG  SER    13      34.649  11.947  10.349  1.00  0.00      SEG1
ATOM    192  HG1 SER    13      35.160  12.041  11.135  1.00  0.00      SEG1
ATOM    193  C   SER    13      31.935  11.097  10.410  1.00  0.00      SEG1
ATOM    194  O   SER    13      32.023  11.026  11.626  1.00  0.00      SEG1
ATOM    195  N   LEU    14      30.941  11.734   9.766  1.00  0.00      SEG1
ATOM    196  HN  LEU    14      30.918  11.721   8.766  1.00  0.00      SEG1
ATOM    197  CA  LEU    14      29.895  12.443  10.498  1.00  0.00      SEG1
ATOM    198  HA  LEU    14      30.128  12.343  11.558  1.00  0.00      SEG1
ATOM    199  CB  LEU    14      29.821  13.928  10.106  1.00  0.00      SEG1
ATOM    200  HB1 LEU    14      29.069  14.398  10.737  1.00  0.00      SEG1
ATOM    201  HB2 LEU    14      29.485  13.979   9.072  1.00  0.00      SEG1
ATOM    202  CG  LEU    14      31.103  14.758  10.218  1.00  0.00      SEG1
ATOM    203  HG  LEU    14      31.912  14.258   9.686  1.00  0.00      SEG1
ATOM    204  CD1 LEU    14      30.873  16.147   9.619  1.00  0.00      SEG1
ATOM    205 HD11 LEU    14      30.073  16.666  10.146  1.00  0.00      SEG1
ATOM    206 HD12 LEU    14      30.586  16.062   8.571  1.00  0.00      SEG1
ATOM    207 HD13 LEU    14      31.778  16.748   9.704  1.00  0.00      SEG1
ATOM    208  CD2 LEU    14      31.561  14.878  11.658  1.00  0.00      SEG1
ATOM    209 HD21 LEU    14      30.990  14.208  12.301  1.00  0.00      SEG1
ATOM    210 HD22 LEU    14      31.413  15.897  12.017  1.00  0.00      SEG1
ATOM    211 HD23 LEU    14      32.614  14.610  11.742  1.00  0.00      SEG1
ATOM    212  C   LEU    14      28.560  11.815  10.088  1.00  0.00      SEG1
ATOM    213  O   LEU    14      28.370  11.532   8.905  1.00  0.00      SEG1
ATOM    214  N   ARG    15      27.679  11.595  11.072  1.00  0.00      SEG1
ATOM    215  HN  ARG    15      27.992  11.686  12.016  1.00  0.00      SEG1
ATOM    216  CA  ARG    15      26.279  11.295  10.778  1.00  0.00      SEG1
ATOM    217  HA  ARG    15      26.109  11.416   9.717  1.00  0.00      SEG1
ATOM    218  CB  ARG    15      25.908   9.900  11.271  1.00  0.00      SEG1
ATOM    219  HB1 ARG    15      26.183   9.786  12.320  1.00  0.00      SEG1
ATOM    220  HB2 ARG    15      24.829   9.759  11.206  1.00  0.00      SEG1
ATOM    221  CG  ARG    15      26.557   8.801  10.466  1.00  0.00      SEG1
ATOM    222  HG1 ARG    15      25.784   8.152  10.051  1.00  0.00      SEG1
ATOM    223  HG2 ARG    15      27.110   9.227   9.632  1.00  0.00      SEG1
ATOM    224  CD  ARG    15      27.489   8.029  11.372  1.00  0.00      SEG1
ATOM    225  HD1 ARG    15      28.175   7.423  10.804  1.00  0.00      SEG1
ATOM    226  HD2 ARG    15      28.066   8.735  11.973  1.00  0.00      SEG1
ATOM    227  NE  ARG    15      26.706   7.138  12.223  1.00  0.00      SEG1
ATOM    228  HE  ARG    15      25.890   6.717  11.809  1.00  0.00      SEG1
ATOM    229  CZ  ARG    15      27.094   6.861  13.475  1.00  0.00      SEG1
ATOM    230  NH1 ARG    15      28.182   7.417  13.995  1.00  0.00      SEG1
ATOM    231 HH11 ARG    15      28.519   7.234  14.924  1.00  0.00      SEG1
ATOM    232 HH12 ARG    15      28.726   8.054  13.439  1.00  0.00      SEG1
ATOM    233  NH2 ARG    15      26.363   6.027  14.200  1.00  0.00      SEG1
ATOM    234 HH21 ARG    15      26.632   5.792  15.131  1.00  0.00      SEG1
ATOM    235 HH22 ARG    15      25.543   5.608  13.805  1.00  0.00      SEG1
ATOM    236  C   ARG    15      25.384  12.255  11.527  1.00  0.00      SEG1
ATOM    237  O   ARG    15      25.758  12.671  12.594  1.00  0.00      SEG1
ATOM    238  N   CYS    16      24.190  12.537  11.019  1.00  0.00      SEG1
ATOM    239  HN  CYS    16      23.930  12.227  10.104  1.00  0.00      SEG1
ATOM    240  CA  CYS    16      23.292  13.288  11.891  1.00  0.00      SEG1
ATOM    241  HA  CYS    16      23.853  14.083  12.378  1.00  0.00      SEG1
ATOM    242  CB  CYS    16      22.189  13.902  11.045  1.00  0.00      SEG1
ATOM    243  HB1 CYS    16      22.618  14.581  10.307  1.00  0.00      SEG1
ATOM    244  HB2 CYS    16      21.623  13.135  10.515  1.00  0.00      SEG1
ATOM    245  SG  CYS    16      21.046  14.810  12.089  1.00  0.00      SEG1
ATOM    246  HG1 CYS    16      20.135  15.387  11.308  1.00  0.00      SEG1
ATOM    247  C   CYS    16      22.671  12.380  12.959  1.00  0.00      SEG1
ATOM    248  O   CYS    16      22.194  11.312  12.629  1.00  0.00      SEG1
ATOM    249  N   GLY    17      22.654  12.836  14.207  1.00  0.00      SEG1
ATOM    250  HN  GLY    17      23.171  13.655  14.443  1.00  0.00      SEG1
ATOM    251  CA  GLY    17      21.979  12.067  15.234  1.00  0.00      SEG1
ATOM    252  HA1 GLY    17      22.563  12.201  16.141  1.00  0.00      SEG1
ATOM    253  HA2 GLY    17      21.981  11.019  14.947  1.00  0.00      SEG1
ATOM    254  C   GLY    17      20.525  12.472  15.485  1.00  0.00      SEG1
ATOM    255  O   GLY    17      19.789  11.728  16.115  1.00  0.00      SEG1
ATOM    256  N   ALA    18      20.149  13.679  15.041  1.00  0.00      SEG1
ATOM    257  HN  ALA    18      20.827  14.302  14.653  1.00  0.00      SEG1
ATOM    258  CA  ALA    18      18.743  14.066  15.158  1.00  0.00      SEG1
ATOM    259  HA  ALA    18      18.403  13.937  16.189  1.00  0.00      SEG1
ATOM    260  CB  ALA    18      18.612  15.530  14.764  1.00  0.00      SEG1
ATOM    261  HB1 ALA    18      19.211  16.166  15.416  1.00  0.00      SEG1
ATOM    262  HB2 ALA    18      18.964  15.686  13.747  1.00  0.00      SEG1
ATOM    263  HB3 ALA    18      17.575  15.865  14.830  1.00  0.00      SEG1
ATOM    264  C   ALA    18      17.878  13.195  14.233  1.00  0.00      SEG1
ATOM    265  O   ALA    18      16.766  12.808  14.544  1.00  0.00      SEG1
ATOM    266  N   CYS    19      18.464  12.936  13.052  1.00  0.00      SEG1
ATOM    267  HN  CYS    19      19.431  13.150  12.943  1.00  0.00      SEG1
ATOM    268  CA  CYS    19      17.744  12.182  12.033  1.00  0.00      SEG1
ATOM    269  HA  CYS    19      16.766  12.641  11.877  1.00  0.00      SEG1
ATOM    270  CB  CYS    19      18.562  12.183  10.721  1.00  0.00      SEG1
ATOM    271  HB1 CYS    19      19.621  12.159  10.972  1.00  0.00      SEG1
ATOM    272  HB2 CYS    19      18.333  11.284  10.150  1.00  0.00      SEG1
ATOM    273  SG  CYS    19      18.353  13.562   9.569  1.00  0.00      SEG1
ATOM    274  HG1 CYS    19      19.131  13.387   8.492  1.00  0.00      SEG1
ATOM    275  C   CYS    19      17.574  10.747  12.561  1.00  0.00      SEG1
ATOM    276  O   CYS    19      18.552  10.123  12.946  1.00  0.00      SEG1
ATOM    277  N   ILE    20      16.330  10.238  12.544  1.00  0.00      SEG1
ATOM    278  HN  ILE    20      15.529  10.822  12.376  1.00  0.00      SEG1
ATOM    279  CA  ILE    20      16.146   8.842  12.957  1.00  0.00      SEG1
ATOM    280  HA  ILE    20      16.474   8.770  13.999  1.00  0.00      SEG1
ATOM    281  CB  ILE    20      14.695   8.411  12.904  1.00  0.00      SEG1
ATOM    282  HB  ILE    20      14.624   7.320  12.957  1.00  0.00      SEG1
ATOM    283  CG2 ILE    20      14.040   8.984  14.139  1.00  0.00      SEG1
ATOM    284 HG21 ILE    20      12.995   8.697  14.180  1.00  0.00      SEG1
ATOM    285 HG22 ILE    20      14.535   8.616  15.036  1.00  0.00      SEG1
ATOM    286 HG23 ILE    20      14.113  10.070  14.112  1.00  0.00      SEG1
ATOM    287  CG1 ILE    20      14.004   8.894  11.631  1.00  0.00      SEG1
ATOM    288 HG11 ILE    20      14.019   9.982  11.578  1.00  0.00      SEG1
ATOM    289 HG12 ILE    20      14.510   8.507  10.751  1.00  0.00      SEG1
ATOM    290  CD  ILE    20      12.551   8.456  11.571  1.00  0.00      SEG1
ATOM    291  HD1 ILE    20      12.078   8.823  10.663  1.00  0.00      SEG1
ATOM    292  HD2 ILE    20      11.972   8.867  12.398  1.00  0.00      SEG1
ATOM    293  HD3 ILE    20      12.459   7.377  11.593  1.00  0.00      SEG1
ATOM    294  C   ILE    20      16.973   7.833  12.169  1.00  0.00      SEG1
ATOM    295  O   ILE    20      17.501   6.914  12.775  1.00  0.00      SEG1
ATOM    296  N   ARG    21      17.109   8.006  10.844  1.00  0.00      SEG1
ATOM    297  HN  ARG    21      16.607   8.712  10.343  1.00  0.00      SEG1
ATOM    298  CA  ARG    21      17.917   7.010  10.136  1.00  0.00      SEG1
ATOM    299  HA  ARG    21      17.740   6.034  10.592  1.00  0.00      SEG1
ATOM    300  CB  ARG    21      17.566   6.900   8.650  1.00  0.00      SEG1
ATOM    301  HB1 ARG    21      18.007   7.714   8.079  1.00  0.00      SEG1
ATOM    302  HB2 ARG    21      17.983   5.972   8.244  1.00  0.00      SEG1
ATOM    303  CG  ARG    21      16.075   6.904   8.383  1.00  0.00      SEG1
ATOM    304  HG1 ARG    21      15.640   7.842   8.721  1.00  0.00      SEG1
ATOM    305  HG2 ARG    21      15.905   6.834   7.307  1.00  0.00      SEG1
ATOM    306  CD  ARG    21      15.396   5.761   9.100  1.00  0.00      SEG1
ATOM    307  HD1 ARG    21      15.550   5.868  10.167  1.00  0.00      SEG1
ATOM    308  HD2 ARG    21      14.329   5.755   8.889  1.00  0.00      SEG1
ATOM    309  NE  ARG    21      15.969   4.503   8.652  1.00  0.00      SEG1
ATOM    310  HE  ARG    21      16.112   4.382   7.661  1.00  0.00      SEG1
ATOM    311  CZ  ARG    21      16.283   3.480   9.447  1.00  0.00      SEG1
ATOM    312  NH1 ARG    21      16.214   3.670  10.753  1.00  0.00      SEG1
ATOM    313 HH11 ARG    21      16.463   2.963  11.400  1.00  0.00      SEG1
ATOM    314 HH12 ARG    21      15.891   4.570  11.060  1.00  0.00      SEG1
ATOM    315  NH2 ARG    21      16.677   2.319   8.948  1.00  0.00      SEG1
ATOM    316 HH21 ARG    21      16.932   1.552   9.528  1.00  0.00      SEG1
ATOM    317 HH22 ARG    21      16.717   2.210   7.943  1.00  0.00      SEG1
ATOM    318  C   ARG    21      19.409   7.304  10.219  1.00  0.00      SEG1
ATOM    319  O   ARG    21      20.165   6.718   9.465  1.00  0.00      SEG1
ATOM    320  N   ARG    22      19.828   8.219  11.113  1.00  0.00      SEG1
ATOM    321  HN  ARG    22      19.155   8.687  11.691  1.00  0.00      SEG1
ATOM    322  CA  ARG    22      21.259   8.508  11.276  1.00  0.00      SEG1
ATOM    323  HA  ARG    22      21.298   9.496  11.713  1.00  0.00      SEG1
ATOM    324  CB  ARG    22      21.865   7.500  12.281  1.00  0.00      SEG1
ATOM    325  HB1 ARG    22      21.320   6.558  12.220  1.00  0.00      SEG1
ATOM    326  HB2 ARG    22      22.900   7.270  12.024  1.00  0.00      SEG1
ATOM    327  CG  ARG    22      21.845   8.011  13.727  1.00  0.00      SEG1
ATOM    328  HG1 ARG    22      22.675   8.698  13.854  1.00  0.00      SEG1
ATOM    329  HG2 ARG    22      20.933   8.583  13.901  1.00  0.00      SEG1
ATOM    330  CD  ARG    22      21.944   6.893  14.767  1.00  0.00      SEG1
ATOM    331  HD1 ARG    22      20.999   6.349  14.817  1.00  0.00      SEG1
ATOM    332  HD2 ARG    22      22.730   6.199  14.478  1.00  0.00      SEG1
ATOM    333  NE  ARG    22      22.219   7.436  16.106  1.00  0.00      SEG1
ATOM    334  HE  ARG    22      21.740   8.288  16.347  1.00  0.00      SEG1
ATOM    335  CZ  ARG    22      23.026   6.841  17.002  1.00  0.00      SEG1
ATOM    336  NH1 ARG    22      23.644   5.704  16.699  1.00  0.00      SEG1
ATOM    337 HH11 ARG    22      24.214   5.225  17.366  1.00  0.00      SEG1
ATOM    338 HH12 ARG    22      23.488   5.295  15.799  1.00  0.00      SEG1
ATOM    339  NH2 ARG    22      23.226   7.401  18.190  1.00  0.00      SEG1
ATOM    340 HH21 ARG    22      23.803   6.966  18.885  1.00  0.00      SEG1
ATOM    341 HH22 ARG    22      22.777   8.265  18.438  1.00  0.00      SEG1
ATOM    342  C   ARG    22      22.097   8.545   9.957  1.00  0.00      SEG1
ATOM    343  O   ARG    22      23.154   7.923   9.874  1.00  0.00      SEG1
ATOM    344  N   PRO    23      21.677   9.298   8.912  1.00  0.00      SEG1
ATOM    345  CD  PRO    23      20.535  10.204   8.843  1.00  0.00      SEG1
ATOM    346  HD1 PRO    23      20.403  10.747   9.767  1.00  0.00      SEG1
ATOM    347  HD2 PRO    23      19.616   9.671   8.588  1.00  0.00      SEG1
ATOM    348  CA  PRO    23      22.482   9.305   7.695  1.00  0.00      SEG1
ATOM    349  HA  PRO    23      22.498   8.290   7.293  1.00  0.00      SEG1
ATOM    350  CB  PRO    23      21.769  10.285   6.771  1.00  0.00      SEG1
ATOM    351  HB1 PRO    23      22.455  10.896   6.183  1.00  0.00      SEG1
ATOM    352  HB2 PRO    23      21.114   9.740   6.089  1.00  0.00      SEG1
ATOM    353  CG  PRO    23      20.934  11.141   7.711  1.00  0.00      SEG1
ATOM    354  HG1 PRO    23      21.554  11.946   8.110  1.00  0.00      SEG1
ATOM    355  HG2 PRO    23      20.075  11.564   7.198  1.00  0.00      SEG1
ATOM    356  C   PRO    23      23.929   9.795   7.902  1.00  0.00      SEG1
ATOM    357  O   PRO    23      24.198  10.666   8.721  1.00  0.00      SEG1
ATOM    358  N   PHE    24      24.824   9.183   7.094  1.00  0.00      SEG1
ATOM    359  HN  PHE    24      24.487   8.366   6.630  1.00  0.00      SEG1
ATOM    360  CA  PHE    24      26.138   9.753   6.793  1.00  0.00      SEG1
ATOM    361  HA  PHE    24      26.629   9.992   7.729  1.00  0.00      SEG1
ATOM    362  CB  PHE    24      26.993   8.763   5.986  1.00  0.00      SEG1
ATOM    363  HB1 PHE    24      26.427   8.338   5.158  1.00  0.00      SEG1
ATOM    364  HB2 PHE    24      27.863   9.259   5.552  1.00  0.00      SEG1
ATOM    365  CG  PHE    24      27.509   7.647   6.836  1.00  0.00      SEG1
ATOM    366  CD1 PHE    24      28.505   7.879   7.775  1.00  0.00      SEG1
ATOM    367  HD1 PHE    24      28.898   8.873   7.913  1.00  0.00      SEG1
ATOM    368  CD2 PHE    24      26.998   6.367   6.687  1.00  0.00      SEG1
ATOM    369  HD2 PHE    24      26.235   6.168   5.945  1.00  0.00      SEG1
ATOM    370  CE1 PHE    24      28.977   6.840   8.555  1.00  0.00      SEG1
ATOM    371  HE1 PHE    24      29.733   7.032   9.289  1.00  0.00      SEG1
ATOM    372  CE2 PHE    24      27.467   5.328   7.476  1.00  0.00      SEG1
ATOM    373  HE2 PHE    24      27.060   4.335   7.349  1.00  0.00      SEG1
ATOM    374  CZ  PHE    24      28.456   5.565   8.417  1.00  0.00      SEG1
ATOM    375  HZ  PHE    24      28.816   4.761   9.042  1.00  0.00      SEG1
ATOM    376  C   PHE    24      25.975  11.041   5.985  1.00  0.00      SEG1
ATOM    377  O   PHE    24      25.228  11.087   5.017  1.00  0.00      SEG1
ATOM    378  N   LEU    25      26.747  12.047   6.428  1.00  0.00      SEG1
ATOM    379  HN  LEU    25      27.297  11.900   7.250  1.00  0.00      SEG1
ATOM    380  CA  LEU    25      26.818  13.345   5.763  1.00  0.00      SEG1
ATOM    381  HA  LEU    25      26.432  13.206   4.753  1.00  0.00      SEG1
ATOM    382  CB  LEU    25      26.004  14.402   6.502  1.00  0.00      SEG1
ATOM    383  HB1 LEU    25      26.216  15.369   6.049  1.00  0.00      SEG1
ATOM    384  HB2 LEU    25      26.341  14.425   7.537  1.00  0.00      SEG1
ATOM    385  CG  LEU    25      24.497  14.201   6.501  1.00  0.00      SEG1
ATOM    386  HG  LEU    25      24.247  13.182   6.798  1.00  0.00      SEG1
ATOM    387  CD1 LEU    25      23.927  15.202   7.496  1.00  0.00      SEG1
ATOM    388 HD11 LEU    25      23.856  16.193   7.048  1.00  0.00      SEG1
ATOM    389 HD12 LEU    25      24.573  15.273   8.371  1.00  0.00      SEG1
ATOM    390 HD13 LEU    25      22.926  14.899   7.804  1.00  0.00      SEG1
ATOM    391  CD2 LEU    25      23.931  14.430   5.111  1.00  0.00      SEG1
ATOM    392 HD21 LEU    25      24.370  13.734   4.397  1.00  0.00      SEG1
ATOM    393 HD22 LEU    25      24.155  15.443   4.775  1.00  0.00      SEG1
ATOM    394 HD23 LEU    25      22.852  14.275   5.114  1.00  0.00      SEG1
ATOM    395  C   LEU    25      28.266  13.839   5.780  1.00  0.00      SEG1
ATOM    396  O   LEU    25      28.894  13.891   6.831  1.00  0.00      SEG1
ATOM    397  N   CYS    26      28.773  14.173   4.575  1.00  0.00      SEG1
ATOM    398  HN  CYS    26      28.189  14.096   3.769  1.00  0.00      SEG1
ATOM    399  CA  CYS    26      30.122  14.733   4.494  1.00  0.00      SEG1
ATOM    400  HA  CYS    26      30.778  14.115   5.059  1.00  0.00      SEG1
ATOM    401  CB  CYS    26      30.576  14.770   3.047  1.00  0.00      SEG1
ATOM    402  HB1 CYS    26      31.661  14.730   2.972  1.00  0.00      SEG1
ATOM    403  HB2 CYS    26      30.244  13.907   2.487  1.00  0.00      SEG1
ATOM    404  SG  CYS    26      29.936  16.256   2.269  1.00  0.00      SEG1
ATOM    405  HG1 CYS    26      30.327  16.257   1.007  1.00  0.00      SEG1
ATOM    406  C   CYS    26      30.224  16.106   5.172  1.00  0.00      SEG1
ATOM    407  O   CYS    26      29.212  16.648   5.599  1.00  0.00      SEG1
ATOM    408  N   CYS    27      31.466  16.659   5.182  1.00  0.00      SEG1
ATOM    409  HN  CYS    27      32.226  16.218   4.710  1.00  0.00      SEG1
ATOM    410  CA  CYS    27      31.665  17.921   5.910  1.00  0.00      SEG1
ATOM    411  HA  CYS    27      31.365  17.744   6.944  1.00  0.00      SEG1
ATOM    412  CB  CYS    27      33.151  18.316   5.930  1.00  0.00      SEG1
ATOM    413  HB1 CYS    27      33.550  18.304   4.919  1.00  0.00      SEG1
ATOM    414  HB2 CYS    27      33.255  19.337   6.300  1.00  0.00      SEG1
ATOM    415  SG  CYS    27      34.203  17.239   6.949  1.00  0.00      SEG1
ATOM    416  HG1 CYS    27      35.459  17.691   6.921  1.00  0.00      SEG1
ATOM    417  C   CYS    27      30.784  19.087   5.377  1.00  0.00      SEG1
ATOM    418  O   CYS    27      30.421  19.970   6.144  1.00  0.00      SEG1
ATOM    419  N   LYS    28      30.460  19.062   4.062  1.00  0.00      SEG1
ATOM    420  HN  LYS    28      30.671  18.277   3.488  1.00  0.00      SEG1
ATOM    421  CA  LYS    28      29.739  20.226   3.523  1.00  0.00      SEG1
ATOM    422  HA  LYS    28      30.028  21.117   4.085  1.00  0.00      SEG1
ATOM    423  CB  LYS    28      30.055  20.448   2.044  1.00  0.00      SEG1
ATOM    424  HB1 LYS    28      29.820  19.558   1.460  1.00  0.00      SEG1
ATOM    425  HB2 LYS    28      29.428  21.257   1.654  1.00  0.00      SEG1
ATOM    426  CG  LYS    28      31.510  20.831   1.859  1.00  0.00      SEG1
ATOM    427  HG1 LYS    28      31.712  21.749   2.412  1.00  0.00      SEG1
ATOM    428  HG2 LYS    28      32.132  20.049   2.278  1.00  0.00      SEG1
ATOM    429  CD  LYS    28      31.896  21.042   0.403  1.00  0.00      SEG1
ATOM    430  HD1 LYS    28      31.691  20.133  -0.165  1.00  0.00      SEG1
ATOM    431  HD2 LYS    28      31.285  21.838  -0.032  1.00  0.00      SEG1
ATOM    432  CE  LYS    28      33.376  21.415   0.330  1.00  0.00      SEG1
ATOM    433  HE1 LYS    28      33.494  22.493   0.422  1.00  0.00      SEG1
ATOM    434  HE2 LYS    28      33.918  20.939   1.155  1.00  0.00      SEG1
ATOM    435  NZ  LYS    28      34.013  21.022  -0.919  1.00  0.00      SEG1
ATOM    436  HZ1 LYS    28      35.025  21.246  -0.938  1.00  0.00      SEG1
ATOM    437  HZ2 LYS    28      33.944  20.004  -1.008  1.00  0.00      SEG1
ATOM    438  HZ3 LYS    28      33.530  21.407  -1.760  1.00  0.00      SEG1
ATOM    439  C   LYS    28      28.239  20.077   3.686  1.00  0.00      SEG1
ATOM    440  O   LYS    28      27.529  21.018   3.975  1.00  0.00      SEG1
ATOM    441  N   CYS    29      27.796  18.824   3.519  1.00  0.00      SEG1
ATOM    442  HN  CYS    29      28.402  18.039   3.508  1.00  0.00      SEG1
ATOM    443  CA  CYS    29      26.355  18.622   3.439  1.00  0.00      SEG1
ATOM    444  HA  CYS    29      25.891  19.458   2.911  1.00  0.00      SEG1
ATOM    445  CB  CYS    29      26.066  17.334   2.663  1.00  0.00      SEG1
ATOM    446  HB1 CYS    29      26.550  16.483   3.141  1.00  0.00      SEG1
ATOM    447  HB2 CYS    29      24.998  17.150   2.679  1.00  0.00      SEG1
ATOM    448  SG  CYS    29      26.611  17.359   0.929  1.00  0.00      SEG1
ATOM    449  HG1 CYS    29      26.280  16.207   0.352  1.00  0.00      SEG1
ATOM    450  C   CYS    29      25.807  18.616   4.867  1.00  0.00      SEG1
ATOM    451  O   CYS    29      24.730  19.105   5.169  1.00  0.00      SEG1
ATOM    452  N   CYS    30      26.664  18.071   5.768  1.00  0.00      SEG1
ATOM    453  HN  CYS    30      27.540  17.703   5.462  1.00  0.00      SEG1
ATOM    454  CA  CYS    30      26.354  18.117   7.198  1.00  0.00      SEG1
ATOM    455  HA  CYS    30      25.462  17.518   7.361  1.00  0.00      SEG1
ATOM    456  CB  CYS    30      27.513  17.531   7.993  1.00  0.00      SEG1
ATOM    457  HB1 CYS    30      27.782  16.551   7.602  1.00  0.00      SEG1
ATOM    458  HB2 CYS    30      28.387  18.178   7.918  1.00  0.00      SEG1
ATOM    459  SG  CYS    30      27.101  17.323   9.729  1.00  0.00      SEG1
ATOM    460  HG1 CYS    30      28.143  16.831  10.386  1.00  0.00      SEG1
ATOM    461  C   CYS    30      26.058  19.552   7.682  1.00  0.00      SEG1
ATOM    462  O   CYS    30      25.078  19.813   8.350  1.00  0.00      SEG1
ATOM    463  N   TYR    31      26.945  20.473   7.239  1.00  0.00      SEG1
ATOM    464  HN  TYR    31      27.708  20.208   6.658  1.00  0.00      SEG1
ATOM    465  CA  TYR    31      26.800  21.879   7.648  1.00  0.00      SEG1
ATOM    466  HA  TYR    31      26.664  21.890   8.729  1.00  0.00      SEG1
ATOM    467  CB  TYR    31      28.078  22.687   7.338  1.00  0.00      SEG1
ATOM    468  HB1 TYR    31      28.881  22.370   8.001  1.00  0.00      SEG1
ATOM    469  HB2 TYR    31      28.414  22.504   6.320  1.00  0.00      SEG1
ATOM    470  CG  TYR    31      27.905  24.180   7.513  1.00  0.00      SEG1
ATOM    471  CD1 TYR    31      28.461  24.839   8.603  1.00  0.00      SEG1
ATOM    472  HD1 TYR    31      29.022  24.303   9.357  1.00  0.00      SEG1
ATOM    473  CE1 TYR    31      28.323  26.214   8.735  1.00  0.00      SEG1
ATOM    474  HE1 TYR    31      28.708  26.711   9.617  1.00  0.00      SEG1
ATOM    475  CD2 TYR    31      27.193  24.921   6.575  1.00  0.00      SEG1
ATOM    476  HD2 TYR    31      26.757  24.455   5.701  1.00  0.00      SEG1
ATOM    477  CE2 TYR    31      27.039  26.288   6.712  1.00  0.00      SEG1
ATOM    478  HE2 TYR    31      26.415  26.803   5.992  1.00  0.00      SEG1
ATOM    479  CZ  TYR    31      27.662  26.940   7.764  1.00  0.00      SEG1
ATOM    480  OH  TYR    31      27.614  28.325   7.868  1.00  0.00      SEG1
ATOM    481  HH  TYR    31      26.996  28.690   7.236  1.00  0.00      SEG1
ATOM    482  C   TYR    31      25.545  22.516   7.013  1.00  0.00      SEG1
ATOM    483  O   TYR    31      24.770  23.181   7.675  1.00  0.00      SEG1
ATOM    484  N   ASP    32      25.387  22.287   5.682  1.00  0.00      SEG1
ATOM    485  HN  ASP    32      26.082  21.831   5.117  1.00  0.00      SEG1
ATOM    486  CA  ASP    32      24.184  22.804   4.998  1.00  0.00      SEG1
ATOM    487  HA  ASP    32      24.159  23.895   5.076  1.00  0.00      SEG1
ATOM    488  CB  ASP    32      24.104  22.407   3.505  1.00  0.00      SEG1
ATOM    489  HB1 ASP    32      24.090  21.324   3.396  1.00  0.00      SEG1
ATOM    490  HB2 ASP    32      23.175  22.791   3.072  1.00  0.00      SEG1
ATOM    491  CG  ASP    32      25.233  22.942   2.624  1.00  0.00      SEG1
ATOM    492  OD1 ASP    32      25.686  24.050   2.888  1.00  0.00      SEG1
ATOM    493  OD2 ASP    32      25.660  22.254   1.702  1.00  0.00      SEG1
ATOM    494  C   ASP    32      22.932  22.251   5.694  1.00  0.00      SEG1
ATOM    495  O   ASP    32      21.881  22.870   5.702  1.00  0.00      SEG1
ATOM    496  N   HSE    33      23.093  21.054   6.307  1.00  0.00      SEG1
ATOM    497  HN  HSE    33      23.986  20.604   6.317  1.00  0.00      SEG1
ATOM    498  CA  HSE    33      21.937  20.418   6.921  1.00  0.00      SEG1
ATOM    499  HA  HSE    33      21.077  20.636   6.280  1.00  0.00      SEG1
ATOM    500  CB  HSE    33      22.124  18.892   6.967  1.00  0.00      SEG1
ATOM    501  HB1 HSE    33      22.074  18.483   5.956  1.00  0.00      SEG1
ATOM    502  HB2 HSE    33      23.091  18.631   7.388  1.00  0.00      SEG1
ATOM    503  CG  HSE    33      21.040  18.204   7.767  1.00  0.00      SEG1
ATOM    504  ND1 HSE    33      19.727  18.266   7.466  1.00  0.00      SEG1
ATOM    505  CE1 HSE    33      19.090  17.497   8.364  1.00  0.00      SEG1
ATOM    506  HE1 HSE    33      18.018  17.346   8.384  1.00  0.00      SEG1
ATOM    507  NE2 HSE    33      19.949  16.941   9.236  1.00  0.00      SEG1
ATOM    508  HE2 HSE    33      19.678  16.385   9.992  1.00  0.00      SEG1
ATOM    509  CD2 HSE    33      21.189  17.370   8.886  1.00  0.00      SEG1
ATOM    510  HD2 HSE    33      22.128  17.129   9.362  1.00  0.00      SEG1
ATOM    511  C   HSE    33      21.675  21.035   8.309  1.00  0.00      SEG1
ATOM    512  O   HSE    33      20.555  21.394   8.611  1.00  0.00      SEG1
ATOM    513  N   VAL    34      22.740  21.155   9.121  1.00  0.00      SEG1
ATOM    514  HN  VAL    34      23.668  21.000   8.782  1.00  0.00      SEG1
ATOM    515  CA  VAL    34      22.492  21.522  10.523  1.00  0.00      SEG1
ATOM    516  HA  VAL    34      21.557  21.040  10.809  1.00  0.00      SEG1
ATOM    517  CB  VAL    34      23.631  21.084  11.484  1.00  0.00      SEG1
ATOM    518  HB  VAL    34      23.362  21.358  12.504  1.00  0.00      SEG1
ATOM    519  CG1 VAL    34      23.891  19.571  11.422  1.00  0.00      SEG1
ATOM    520 HG11 VAL    34      24.346  19.297  10.470  1.00  0.00      SEG1
ATOM    521 HG12 VAL    34      22.953  19.024  11.517  1.00  0.00      SEG1
ATOM    522 HG13 VAL    34      24.572  19.273  12.219  1.00  0.00      SEG1
ATOM    523  CG2 VAL    34      24.919  21.892  11.314  1.00  0.00      SEG1
ATOM    524 HG21 VAL    34      24.784  22.913  11.672  1.00  0.00      SEG1
ATOM    525 HG22 VAL    34      25.198  21.938  10.261  1.00  0.00      SEG1
ATOM    526 HG23 VAL    34      25.727  21.438  11.888  1.00  0.00      SEG1
ATOM    527  C   VAL    34      22.213  23.017  10.686  1.00  0.00      SEG1
ATOM    528  O   VAL    34      21.365  23.427  11.477  1.00  0.00      SEG1
ATOM    529  N   ILE    35      22.959  23.822   9.918  1.00  0.00      SEG1
ATOM    530  HN  ILE    35      23.631  23.436   9.282  1.00  0.00      SEG1
ATOM    531  CA  ILE    35      22.881  25.265  10.088  1.00  0.00      SEG1
ATOM    532  HA  ILE    35      23.245  25.493  11.095  1.00  0.00      SEG1
ATOM    533  CB  ILE    35      23.815  25.943   9.083  1.00  0.00      SEG1
ATOM    534  HB  ILE    35      24.787  25.434   9.102  1.00  0.00      SEG1
ATOM    535  CG2 ILE    35      23.239  25.837   7.672  1.00  0.00      SEG1
ATOM    536 HG21 ILE    35      23.896  26.271   6.930  1.00  0.00      SEG1
ATOM    537 HG22 ILE    35      23.064  24.805   7.390  1.00  0.00      SEG1
ATOM    538 HG23 ILE    35      22.295  26.374   7.625  1.00  0.00      SEG1
ATOM    539  CG1 ILE    35      24.006  27.422   9.458  1.00  0.00      SEG1
ATOM    540 HG11 ILE    35      23.081  27.967   9.451  1.00  0.00      SEG1
ATOM    541 HG12 ILE    35      24.490  27.503  10.437  1.00  0.00      SEG1
ATOM    542  CD  ILE    35      24.873  28.128   8.480  1.00  0.00      SEG1
ATOM    543  HD1 ILE    35      25.150  29.151   8.743  1.00  0.00      SEG1
ATOM    544  HD2 ILE    35      24.587  28.071   7.424  1.00  0.00      SEG1
ATOM    545  HD3 ILE    35      25.665  27.477   8.693  1.00  0.00      SEG1
ATOM    546  C   ILE    35      21.444  25.842   9.964  1.00  0.00      SEG1
ATOM    547  O   ILE    35      21.190  26.856  10.598  1.00  0.00      SEG1
ATOM    548  N   SER    36      20.537  25.226   9.159  1.00  0.00      SEG1
ATOM    549  HN  SER    36      20.725  24.340   8.741  1.00  0.00      SEG1
ATOM    550  CA  SER    36      19.267  25.920   8.883  1.00  0.00      SEG1
ATOM    551  HA  SER    36      19.239  26.834   9.485  1.00  0.00      SEG1
ATOM    552  CB  SER    36      19.188  26.362   7.408  1.00  0.00      SEG1
ATOM    553  HB1 SER    36      18.706  27.346   7.378  1.00  0.00      SEG1
ATOM    554  HB2 SER    36      20.202  26.470   7.014  1.00  0.00      SEG1
ATOM    555  OG  SER    36      18.465  25.470   6.567  1.00  0.00      SEG1
ATOM    556  HG1 SER    36      18.442  25.793   5.671  1.00  0.00      SEG1
ATOM    557  C   SER    36      18.029  25.093   9.288  1.00  0.00      SEG1
ATOM    558  O   SER    36      16.895  25.528   9.109  1.00  0.00      SEG1
ATOM    559  N   THR    37      18.276  23.890   9.842  1.00  0.00      SEG1
ATOM    560  HN  THR    37      19.221  23.595   9.986  1.00  0.00      SEG1
ATOM    561  CA  THR    37      17.184  23.123  10.431  1.00  0.00      SEG1
ATOM    562  HA  THR    37      16.217  23.600  10.233  1.00  0.00      SEG1
ATOM    563  CB  THR    37      17.139  21.650   9.981  1.00  0.00      SEG1
ATOM    564  HB  THR    37      16.141  21.246  10.178  1.00  0.00      SEG1
ATOM    565  OG1 THR    37      18.048  20.879  10.729  1.00  0.00      SEG1
ATOM    566  HG1 THR    37      18.031  20.035  10.314  1.00  0.00      SEG1
ATOM    567  CG2 THR    37      17.428  21.449   8.510  1.00  0.00      SEG1
ATOM    568 HG21 THR    37      17.388  20.394   8.224  1.00  0.00      SEG1
ATOM    569 HG22 THR    37      16.688  21.973   7.925  1.00  0.00      SEG1
ATOM    570 HG23 THR    37      18.411  21.829   8.266  1.00  0.00      SEG1
ATOM    571  C   THR    37      17.438  23.091  11.921  1.00  0.00      SEG1
ATOM    572  O   THR    37      18.451  23.541  12.456  1.00  0.00      SEG1
ATOM    573  N   SER    38      16.470  22.415  12.556  1.00  0.00      SEG1
ATOM    574  HN  SER    38      15.721  21.984  12.045  1.00  0.00      SEG1
ATOM    575  CA  SER    38      16.558  22.218  13.985  1.00  0.00      SEG1
ATOM    576  HA  SER    38      16.962  23.132  14.412  1.00  0.00      SEG1
ATOM    577  CB  SER    38      15.139  22.010  14.503  1.00  0.00      SEG1
ATOM    578  HB1 SER    38      15.143  22.131  15.590  1.00  0.00      SEG1
ATOM    579  HB2 SER    38      14.472  22.760  14.060  1.00  0.00      SEG1
ATOM    580  OG  SER    38      14.698  20.711  14.154  1.00  0.00      SEG1
ATOM    581  HG1 SER    38      13.807  20.552  14.461  1.00  0.00      SEG1
ATOM    582  C   SER    38      17.458  21.026  14.393  1.00  0.00      SEG1
ATOM    583  O   SER    38      17.380  20.551  15.516  1.00  0.00      SEG1
ATOM    584  N   HSE    39      18.257  20.513  13.450  1.00  0.00      SEG1
ATOM    585  HN  HSE    39      18.315  20.965  12.558  1.00  0.00      SEG1
ATOM    586  CA  HSE    39      18.983  19.275  13.731  1.00  0.00      SEG1
ATOM    587  HA  HSE    39      18.466  18.718  14.504  1.00  0.00      SEG1
ATOM    588  CB  HSE    39      19.065  18.428  12.471  1.00  0.00      SEG1
ATOM    589  HB1 HSE    39      19.266  19.041  11.642  1.00  0.00      SEG1
ATOM    590  HB2 HSE    39      19.949  17.808  12.421  1.00  0.00      SEG1
ATOM    591  CG  HSE    39      17.865  17.543  12.309  1.00  0.00      SEG1
ATOM    592  ND1 HSE    39      17.919  16.380  11.618  1.00  0.00      SEG1
ATOM    593  CE1 HSE    39      16.709  15.825  11.767  1.00  0.00      SEG1
ATOM    594  HE1 HSE    39      16.427  14.868  11.355  1.00  0.00      SEG1
ATOM    595  NE2 HSE    39      15.898  16.581  12.514  1.00  0.00      SEG1
ATOM    596  HE2 HSE    39      14.972  16.362  12.759  1.00  0.00      SEG1
ATOM    597  CD2 HSE    39      16.589  17.683  12.878  1.00  0.00      SEG1
ATOM    598  HD2 HSE    39      16.247  18.499  13.506  1.00  0.00      SEG1
ATOM    599  C   HSE    39      20.414  19.550  14.164  1.00  0.00      SEG1
ATOM    600  O   HSE    39      21.294  19.696  13.332  1.00  0.00      SEG1
ATOM    601  N   LYS    40      20.644  19.587  15.479  1.00  0.00      SEG1
ATOM    602  HN  LYS    40      19.965  19.329  16.173  1.00  0.00      SEG1
ATOM    603  CA  LYS    40      21.940  20.137  15.864  1.00  0.00      SEG1
ATOM    604  HA  LYS    40      22.442  20.572  15.002  1.00  0.00      SEG1
ATOM    605  CB  LYS    40      21.684  21.287  16.835  1.00  0.00      SEG1
ATOM    606  HB1 LYS    40      21.035  20.961  17.648  1.00  0.00      SEG1
ATOM    607  HB2 LYS    40      22.624  21.617  17.267  1.00  0.00      SEG1
ATOM    608  CG  LYS    40      21.038  22.485  16.150  1.00  0.00      SEG1
ATOM    609  HG1 LYS    40      20.176  22.153  15.574  1.00  0.00      SEG1
ATOM    610  HG2 LYS    40      20.681  23.179  16.914  1.00  0.00      SEG1
ATOM    611  CD  LYS    40      21.998  23.210  15.206  1.00  0.00      SEG1
ATOM    612  HD1 LYS    40      22.834  23.612  15.727  1.00  0.00      SEG1
ATOM    613  HD2 LYS    40      22.436  22.544  14.471  1.00  0.00      SEG1
ATOM    614  CE  LYS    40      21.390  24.400  14.524  1.00  0.00      SEG1
ATOM    615  HE1 LYS    40      21.514  25.295  15.140  1.00  0.00      SEG1
ATOM    616  HE2 LYS    40      21.903  24.548  13.575  1.00  0.00      SEG1
ATOM    617  NZ  LYS    40      19.974  24.164  14.292  1.00  0.00      SEG1
ATOM    618  HZ1 LYS    40      19.541  24.947  13.767  1.00  0.00      SEG1
ATOM    619  HZ2 LYS    40      19.859  23.317  13.693  1.00  0.00      SEG1
ATOM    620  HZ3 LYS    40      19.502  24.006  15.206  1.00  0.00      SEG1
ATOM    621  C   LYS    40      22.914  19.078  16.410  1.00  0.00      SEG1
ATOM    622  O   LYS    40      23.954  19.429  16.950  1.00  0.00      SEG1
ATOM    623  N   LEU    41      22.563  17.771  16.283  1.00  0.00      SEG1
ATOM    624  HN  LEU    41      21.755  17.532  15.745  1.00  0.00      SEG1
ATOM    625  CA  LEU    41      23.347  16.703  16.920  1.00  0.00      SEG1
ATOM    626  HA  LEU    41      24.019  17.173  17.638  1.00  0.00      SEG1
ATOM    627  CB  LEU    41      22.395  15.716  17.622  1.00  0.00      SEG1
ATOM    628  HB1 LEU    41      21.749  15.279  16.863  1.00  0.00      SEG1
ATOM    629  HB2 LEU    41      21.778  16.284  18.315  1.00  0.00      SEG1
ATOM    630  CG  LEU    41      23.050  14.558  18.410  1.00  0.00      SEG1
ATOM    631  HG  LEU    41      23.942  14.221  17.882  1.00  0.00      SEG1
ATOM    632  CD1 LEU    41      23.434  14.998  19.820  1.00  0.00      SEG1
ATOM    633 HD11 LEU    41      22.555  15.326  20.374  1.00  0.00      SEG1
ATOM    634 HD12 LEU    41      24.135  15.831  19.776  1.00  0.00      SEG1
ATOM    635 HD13 LEU    41      23.884  14.168  20.364  1.00  0.00      SEG1
ATOM    636  CD2 LEU    41      22.106  13.352  18.523  1.00  0.00      SEG1
ATOM    637 HD21 LEU    41      21.443  13.299  17.659  1.00  0.00      SEG1
ATOM    638 HD22 LEU    41      21.488  13.440  19.417  1.00  0.00      SEG1
ATOM    639 HD23 LEU    41      22.681  12.427  18.564  1.00  0.00      SEG1
ATOM    640  C   LEU    41      24.109  15.945  15.845  1.00  0.00      SEG1
ATOM    641  O   LEU    41      23.505  15.356  14.957  1.00  0.00      SEG1
ATOM    642  N   VAL    42      25.437  15.971  15.950  1.00  0.00      SEG1
ATOM    643  HN  VAL    42      25.885  16.438  16.712  1.00  0.00      SEG1
ATOM    644  CA  VAL    42      26.209  15.300  14.923  1.00  0.00      SEG1
ATOM    645  HA  VAL    42      25.509  14.872  14.206  1.00  0.00      SEG1
ATOM    646  CB  VAL    42      27.118  16.325  14.259  1.00  0.00      SEG1
ATOM    647  HB  VAL    42      27.604  16.926  15.027  1.00  0.00      SEG1
ATOM    648  CG1 VAL    42      28.182  15.650  13.399  1.00  0.00      SEG1
ATOM    649 HG11 VAL    42      27.729  14.919  12.729  1.00  0.00      SEG1
ATOM    650 HG12 VAL    42      28.901  15.128  14.030  1.00  0.00      SEG1
ATOM    651 HG13 VAL    42      28.699  16.391  12.790  1.00  0.00      SEG1
ATOM    652  CG2 VAL    42      26.248  17.226  13.383  1.00  0.00      SEG1
ATOM    653 HG21 VAL    42      25.496  17.737  13.984  1.00  0.00      SEG1
ATOM    654 HG22 VAL    42      25.731  16.632  12.629  1.00  0.00      SEG1
ATOM    655 HG23 VAL    42      26.862  17.983  12.896  1.00  0.00      SEG1
ATOM    656  C   VAL    42      26.955  14.172  15.605  1.00  0.00      SEG1
ATOM    657  O   VAL    42      27.396  14.305  16.729  1.00  0.00      SEG1
ATOM    658  N   LEU    43      27.034  13.054  14.897  1.00  0.00      SEG1
ATOM    659  HN  LEU    43      26.656  13.009  13.972  1.00  0.00      SEG1
ATOM    660  CA  LEU    43      27.673  11.911  15.485  1.00  0.00      SEG1
ATOM    661  HA  LEU    43      27.843  12.144  16.536  1.00  0.00      SEG1
ATOM    662  CB  LEU    43      26.803  10.668  15.347  1.00  0.00      SEG1
ATOM    663  HB1 LEU    43      27.231   9.874  15.957  1.00  0.00      SEG1
ATOM    664  HB2 LEU    43      26.818  10.347  14.306  1.00  0.00      SEG1
ATOM    665  CG  LEU    43      25.361  10.879  15.769  1.00  0.00      SEG1
ATOM    666  HG  LEU    43      24.969  11.803  15.344  1.00  0.00      SEG1
ATOM    667  CD1 LEU    43      24.582   9.683  15.252  1.00  0.00      SEG1
ATOM    668 HD11 LEU    43      25.074   8.752  15.533  1.00  0.00      SEG1
ATOM    669 HD12 LEU    43      24.519   9.716  14.164  1.00  0.00      SEG1
ATOM    670 HD13 LEU    43      23.578   9.675  15.677  1.00  0.00      SEG1
ATOM    671  CD2 LEU    43      25.297  10.981  17.283  1.00  0.00      SEG1
ATOM    672 HD21 LEU    43      25.898  11.818  17.639  1.00  0.00      SEG1
ATOM    673 HD22 LEU    43      25.685  10.070  17.738  1.00  0.00      SEG1
ATOM    674 HD23 LEU    43      24.269  11.143  17.606  1.00  0.00      SEG1
ATOM    675  C   LEU    43      28.953  11.667  14.746  1.00  0.00      SEG1
ATOM    676  O   LEU    43      28.970  11.747  13.528  1.00  0.00      SEG1
ATOM    677  N   SER    44      29.978  11.274  15.486  1.00  0.00      SEG1
ATOM    678  HN  SER    44      29.971  11.564  16.438  1.00  0.00      SEG1
ATOM    679  CA  SER    44      31.056  10.496  14.905  1.00  0.00      SEG1
ATOM    680  HA  SER    44      30.807  10.293  13.867  1.00  0.00      SEG1
ATOM    681  CB  SER    44      32.367  11.287  14.965  1.00  0.00      SEG1
ATOM    682  HB1 SER    44      32.175  12.350  14.784  1.00  0.00      SEG1
ATOM    683  HB2 SER    44      32.840  11.214  15.950  1.00  0.00      SEG1
ATOM    684  OG  SER    44      33.243  10.739  13.992  1.00  0.00      SEG1
ATOM    685  HG1 SER    44      34.028  11.274  13.907  1.00  0.00      SEG1
ATOM    686  C   SER    44      31.151   9.138  15.614  1.00  0.00      SEG1
ATOM    687  O   SER    44      30.173   8.408  15.803  1.00  0.00      SEG1
ATOM    688  N   VAL    45      32.401   8.853  16.046  1.00  0.00      SEG1
ATOM    689  HN  VAL    45      33.179   9.422  15.778  1.00  0.00      SEG1
ATOM    690  CA  VAL    45      32.580   7.705  16.904  1.00  0.00      SEG1
ATOM    691  HA  VAL    45      31.949   6.910  16.508  1.00  0.00      SEG1
ATOM    692  CB  VAL    45      34.041   7.258  16.942  1.00  0.00      SEG1
ATOM    693  HB  VAL    45      34.118   6.302  17.459  1.00  0.00      SEG1
ATOM    694  CG1 VAL    45      34.583   7.118  15.521  1.00  0.00      SEG1
ATOM    695 HG11 VAL    45      34.525   8.069  14.991  1.00  0.00      SEG1
ATOM    696 HG12 VAL    45      33.997   6.386  14.965  1.00  0.00      SEG1
ATOM    697 HG13 VAL    45      35.628   6.809  15.545  1.00  0.00      SEG1
ATOM    698  CG2 VAL    45      34.888   8.228  17.748  1.00  0.00      SEG1
ATOM    699 HG21 VAL    45      34.645   8.163  18.809  1.00  0.00      SEG1
ATOM    700 HG22 VAL    45      34.702   9.251  17.422  1.00  0.00      SEG1
ATOM    701 HG23 VAL    45      35.946   7.992  17.630  1.00  0.00      SEG1
ATOM    702  C   VAL    45      32.062   8.084  18.284  1.00  0.00      SEG1
ATOM    703  O   VAL    45      31.653   7.250  19.071  1.00  0.00      SEG1
ATOM    704  N   ASN    46      32.093   9.406  18.530  1.00  0.00      SEG1
ATOM    705  HN  ASN    46      32.548  10.040  17.908  1.00  0.00      SEG1
ATOM    706  CA  ASN    46      31.359   9.923  19.676  1.00  0.00      SEG1
ATOM    707  HA  ASN    46      30.778   9.116  20.110  1.00  0.00      SEG1
ATOM    708  CB  ASN    46      32.285  10.521  20.729  1.00  0.00      SEG1
ATOM    709  HB1 ASN    46      32.794  11.409  20.360  1.00  0.00      SEG1
ATOM    710  HB2 ASN    46      31.705  10.794  21.609  1.00  0.00      SEG1
ATOM    711  CG  ASN    46      33.296   9.478  21.170  1.00  0.00      SEG1
ATOM    712  OD1 ASN    46      32.970   8.522  21.854  1.00  0.00      SEG1
ATOM    713  ND2 ASN    46      34.511   9.653  20.649  1.00  0.00      SEG1
ATOM    714 HD21 ASN    46      35.232   9.015  20.921  1.00  0.00      SEG1
ATOM    715 HD22 ASN    46      34.728  10.413  20.048  1.00  0.00      SEG1
ATOM    716  C   ASN    46      30.422  10.998  19.171  1.00  0.00      SEG1
ATOM    717  O   ASN    46      30.631  11.541  18.094  1.00  0.00      SEG1
ATOM    718  N   PRO    47      29.367  11.264  19.959  1.00  0.00      SEG1
ATOM    719  CD  PRO    47      28.858  10.368  20.994  1.00  0.00      SEG1
ATOM    720  HD1 PRO    47      29.459  10.386  21.909  1.00  0.00      SEG1
ATOM    721  HD2 PRO    47      28.809   9.349  20.616  1.00  0.00      SEG1
ATOM    722  CA  PRO    47      28.544  12.445  19.759  1.00  0.00      SEG1
ATOM    723  HA  PRO    47      28.068  12.372  18.783  1.00  0.00      SEG1
ATOM    724  CB  PRO    47      27.537  12.379  20.908  1.00  0.00      SEG1
ATOM    725  HB1 PRO    47      27.909  12.917  21.785  1.00  0.00      SEG1
ATOM    726  HB2 PRO    47      26.568  12.793  20.636  1.00  0.00      SEG1
ATOM    727  CG  PRO    47      27.458  10.899  21.245  1.00  0.00      SEG1
ATOM    728  HG1 PRO    47      27.137  10.726  22.268  1.00  0.00      SEG1
ATOM    729  HG2 PRO    47      26.760  10.421  20.557  1.00  0.00      SEG1
ATOM    730  C   PRO    47      29.367  13.721  19.869  1.00  0.00      SEG1
ATOM    731  O   PRO    47      30.225  13.812  20.742  1.00  0.00      SEG1
ATOM    732  N   TYR    48      29.077  14.675  18.985  1.00  0.00      SEG1
ATOM    733  HN  TYR    48      28.484  14.491  18.199  1.00  0.00      SEG1
ATOM    734  CA  TYR    48      29.594  16.016  19.234  1.00  0.00      SEG1
ATOM    735  HA  TYR    48      30.614  15.944  19.581  1.00  0.00      SEG1
ATOM    736  CB  TYR    48      29.527  16.816  17.927  1.00  0.00      SEG1
ATOM    737  HB1 TYR    48      28.558  16.675  17.443  1.00  0.00      SEG1
ATOM    738  HB2 TYR    48      29.617  17.878  18.155  1.00  0.00      SEG1
ATOM    739  CG  TYR    48      30.617  16.462  16.950  1.00  0.00      SEG1
ATOM    740  CD1 TYR    48      31.702  15.654  17.287  1.00  0.00      SEG1
ATOM    741  HD1 TYR    48      31.825  15.228  18.266  1.00  0.00      SEG1
ATOM    742  CE1 TYR    48      32.688  15.364  16.368  1.00  0.00      SEG1
ATOM    743  HE1 TYR    48      33.526  14.755  16.648  1.00  0.00      SEG1
ATOM    744  CD2 TYR    48      30.550  16.965  15.662  1.00  0.00      SEG1
ATOM    745  HD2 TYR    48      29.726  17.592  15.366  1.00  0.00      SEG1
ATOM    746  CE2 TYR    48      31.534  16.677  14.738  1.00  0.00      SEG1
ATOM    747  HE2 TYR    48      31.429  17.090  13.749  1.00  0.00      SEG1
ATOM    748  CZ  TYR    48      32.606  15.876  15.093  1.00  0.00      SEG1
ATOM    749  OH  TYR    48      33.601  15.571  14.199  1.00  0.00      SEG1
ATOM    750  HH  TYR    48      33.430  16.028  13.375  1.00  0.00      SEG1
ATOM    751  C   TYR    48      28.829  16.703  20.381  1.00  0.00      SEG1
ATOM    752  O   TYR    48      27.764  17.253  20.147  1.00  0.00      SEG1
ATOM    753  N   VAL    49      29.407  16.616  21.596  1.00  0.00      SEG1
ATOM    754  HN  VAL    49      30.248  16.084  21.693  1.00  0.00      SEG1
ATOM    755  CA  VAL    49      28.845  17.274  22.779  1.00  0.00      SEG1
ATOM    756  HA  VAL    49      28.317  18.161  22.428  1.00  0.00      SEG1
ATOM    757  CB  VAL    49      27.880  16.343  23.549  1.00  0.00      SEG1
ATOM    758  HB  VAL    49      27.457  16.885  24.394  1.00  0.00      SEG1
ATOM    759  CG1 VAL    49      26.743  15.841  22.652  1.00  0.00      SEG1
ATOM    760 HG11 VAL    49      27.120  15.138  21.909  1.00  0.00      SEG1
ATOM    761 HG12 VAL    49      26.284  16.676  22.123  1.00  0.00      SEG1
ATOM    762 HG13 VAL    49      25.990  15.328  23.250  1.00  0.00      SEG1
ATOM    763  CG2 VAL    49      28.614  15.174  24.208  1.00  0.00      SEG1
ATOM    764 HG21 VAL    49      29.357  15.537  24.919  1.00  0.00      SEG1
ATOM    765 HG22 VAL    49      29.131  14.581  23.454  1.00  0.00      SEG1
ATOM    766 HG23 VAL    49      27.909  14.544  24.750  1.00  0.00      SEG1
ATOM    767  C   VAL    49      29.974  17.727  23.720  1.00  0.00      SEG1
ATOM    768  O   VAL    49      31.103  17.233  23.685  1.00  0.00      SEG1
ATOM    769  N   CYS    50      29.575  18.623  24.639  1.00  0.00      SEG1
ATOM    770  HN  CYS    50      28.624  18.933  24.721  1.00  0.00      SEG1
ATOM    771  CA  CYS    50      30.559  19.114  25.584  1.00  0.00      SEG1
ATOM    772  HA  CYS    50      31.406  19.466  25.007  1.00  0.00      SEG1
ATOM    773  CB  CYS    50      30.001  20.271  26.388  1.00  0.00      SEG1
ATOM    774  HB1 CYS    50      29.381  20.897  25.750  1.00  0.00      SEG1
ATOM    775  HB2 CYS    50      29.367  19.906  27.193  1.00  0.00      SEG1
ATOM    776  SG  CYS    50      31.354  21.267  27.069  1.00  0.00      SEG1
ATOM    777  HG1 CYS    50      30.804  22.259  27.758  1.00  0.00      SEG1
ATOM    778  C   CYS    50      30.969  17.992  26.528  1.00  0.00      SEG1
ATOM    779  O   CYS    50      30.139  17.389  27.187  1.00  0.00      SEG1
ATOM    780  N   ASN    51      32.272  17.698  26.545  1.00  0.00      SEG1
ATOM    781  HN  ASN    51      32.928  18.192  25.980  1.00  0.00      SEG1
ATOM    782  CA  ASN    51      32.708  16.616  27.413  1.00  0.00      SEG1
ATOM    783  HA  ASN    51      31.942  15.840  27.433  1.00  0.00      SEG1
ATOM    784  CB  ASN    51      34.013  16.017  26.894  1.00  0.00      SEG1
ATOM    785  HB1 ASN    51      34.684  16.788  26.516  1.00  0.00      SEG1
ATOM    786  HB2 ASN    51      34.534  15.488  27.694  1.00  0.00      SEG1
ATOM    787  CG  ASN    51      33.761  15.000  25.789  1.00  0.00      SEG1
ATOM    788  OD1 ASN    51      34.622  14.187  25.500  1.00  0.00      SEG1
ATOM    789  ND2 ASN    51      32.571  15.078  25.180  1.00  0.00      SEG1
ATOM    790 HD21 ASN    51      32.349  14.445  24.442  1.00  0.00      SEG1
ATOM    791 HD22 ASN    51      31.891  15.763  25.450  1.00  0.00      SEG1
ATOM    792  C   ASN    51      32.878  17.081  28.853  1.00  0.00      SEG1
ATOM    793  O   ASN    51      33.130  16.269  29.732  1.00  0.00      SEG1
ATOM    794  N   ALA    52      32.775  18.409  29.063  1.00  0.00      SEG1
ATOM    795  HN  ALA    52      32.566  19.016  28.297  1.00  0.00      SEG1
ATOM    796  CA  ALA    52      32.902  18.926  30.421  1.00  0.00      SEG1
ATOM    797  HA  ALA    52      33.904  18.681  30.765  1.00  0.00      SEG1
ATOM    798  CB  ALA    52      32.728  20.438  30.382  1.00  0.00      SEG1
ATOM    799  HB1 ALA    52      33.467  20.885  29.722  1.00  0.00      SEG1
ATOM    800  HB2 ALA    52      31.737  20.714  30.021  1.00  0.00      SEG1
ATOM    801  HB3 ALA    52      32.859  20.850  31.382  1.00  0.00      SEG1
ATOM    802  C   ALA    52      31.831  18.299  31.340  1.00  0.00      SEG1
ATOM    803  O   ALA    52      30.648  18.329  31.014  1.00  0.00      SEG1
ATOM    804  N   PRO    53      32.256  17.747  32.497  1.00  0.00      SEG1
ATOM    805  CD  PRO    53      33.551  17.966  33.151  1.00  0.00      SEG1
ATOM    806  HD1 PRO    53      33.747  19.037  33.246  1.00  0.00      SEG1
ATOM    807  HD2 PRO    53      34.382  17.500  32.619  1.00  0.00      SEG1
ATOM    808  CA  PRO    53      31.291  17.053  33.321  1.00  0.00      SEG1
ATOM    809  HA  PRO    53      30.754  16.293  32.750  1.00  0.00      SEG1
ATOM    810  CB  PRO    53      32.114  16.482  34.470  1.00  0.00      SEG1
ATOM    811  HB1 PRO    53      31.574  16.509  35.418  1.00  0.00      SEG1
ATOM    812  HB2 PRO    53      32.385  15.448  34.259  1.00  0.00      SEG1
ATOM    813  CG  PRO    53      33.374  17.341  34.533  1.00  0.00      SEG1
ATOM    814  HG1 PRO    53      33.224  18.127  35.276  1.00  0.00      SEG1
ATOM    815  HG2 PRO    53      34.237  16.739  34.809  1.00  0.00      SEG1
ATOM    816  C   PRO    53      30.332  18.125  33.832  1.00  0.00      SEG1
ATOM    817  O   PRO    53      30.781  19.137  34.350  1.00  0.00      SEG1
ATOM    818  N   GLY    54      29.027  17.887  33.637  1.00  0.00      SEG1
ATOM    819  HN  GLY    54      28.692  17.074  33.162  1.00  0.00      SEG1
ATOM    820  CA  GLY    54      28.089  18.843  34.212  1.00  0.00      SEG1
ATOM    821  HA1 GLY    54      28.590  19.426  34.989  1.00  0.00      SEG1
ATOM    822  HA2 GLY    54      27.295  18.266  34.683  1.00  0.00      SEG1
ATOM    823  C   GLY    54      27.485  19.813  33.187  1.00  0.00      SEG1
ATOM    824  O   GLY    54      26.576  20.559  33.531  1.00  0.00      SEG1
ATOM    825  N   CYS    55      28.013  19.756  31.947  1.00  0.00      SEG1
ATOM    826  HN  CYS    55      28.777  19.129  31.791  1.00  0.00      SEG1
ATOM    827  CA  CYS    55      27.491  20.576  30.842  1.00  0.00      SEG1
ATOM    828  HA  CYS    55      27.086  21.500  31.256  1.00  0.00      SEG1
ATOM    829  CB  CYS    55      28.657  20.886  29.898  1.00  0.00      SEG1
ATOM    830  HB1 CYS    55      29.575  21.013  30.469  1.00  0.00      SEG1
ATOM    831  HB2 CYS    55      28.822  20.055  29.213  1.00  0.00      SEG1
ATOM    832  SG  CYS    55      28.453  22.386  28.926  1.00  0.00      SEG1
ATOM    833  HG1 CYS    55      29.522  22.493  28.149  1.00  0.00      SEG1
ATOM    834  C   CYS    55      26.392  19.821  30.057  1.00  0.00      SEG1
ATOM    835  O   CYS    55      26.403  18.595  30.017  1.00  0.00      SEG1
ATOM    836  N   ASP    56      25.504  20.594  29.397  1.00  0.00      SEG1
ATOM    837  HN  ASP    56      25.523  21.591  29.491  1.00  0.00      SEG1
ATOM    838  CA  ASP    56      24.457  19.997  28.547  1.00  0.00      SEG1
ATOM    839  HA  ASP    56      24.683  18.937  28.428  1.00  0.00      SEG1
ATOM    840  CB  ASP    56      23.077  20.122  29.213  1.00  0.00      SEG1
ATOM    841  HB1 ASP    56      22.341  19.565  28.629  1.00  0.00      SEG1
ATOM    842  HB2 ASP    56      23.098  19.676  30.205  1.00  0.00      SEG1
ATOM    843  CG  ASP    56      22.576  21.574  29.343  1.00  0.00      SEG1
ATOM    844  OD1 ASP    56      23.244  22.484  28.832  1.00  0.00      SEG1
ATOM    845  OD2 ASP    56      21.545  21.780  29.990  1.00  0.00      SEG1
ATOM    846  C   ASP    56      24.385  20.613  27.123  1.00  0.00      SEG1
ATOM    847  O   ASP    56      23.369  20.526  26.442  1.00  0.00      SEG1
ATOM    848  N   VAL    57      25.493  21.227  26.692  1.00  0.00      SEG1
ATOM    849  HN  VAL    57      26.291  21.307  27.289  1.00  0.00      SEG1
ATOM    850  CA  VAL    57      25.523  21.776  25.347  1.00  0.00      SEG1
ATOM    851  HA  VAL    57      24.576  22.286  25.175  1.00  0.00      SEG1
ATOM    852  CB  VAL    57      26.710  22.757  25.246  1.00  0.00      SEG1
ATOM    853  HB  VAL    57      27.614  22.262  25.600  1.00  0.00      SEG1
ATOM    854  CG1 VAL    57      26.933  23.241  23.807  1.00  0.00      SEG1
ATOM    855 HG11 VAL    57      25.999  23.596  23.371  1.00  0.00      SEG1
ATOM    856 HG12 VAL    57      27.305  22.424  23.188  1.00  0.00      SEG1
ATOM    857 HG13 VAL    57      27.646  24.065  23.793  1.00  0.00      SEG1
ATOM    858  CG2 VAL    57      26.520  23.932  26.198  1.00  0.00      SEG1
ATOM    859 HG21 VAL    57      26.451  23.585  27.229  1.00  0.00      SEG1
ATOM    860 HG22 VAL    57      25.600  24.465  25.960  1.00  0.00      SEG1
ATOM    861 HG23 VAL    57      27.367  24.614  26.128  1.00  0.00      SEG1
ATOM    862  C   VAL    57      25.671  20.624  24.338  1.00  0.00      SEG1
ATOM    863  O   VAL    57      26.615  19.842  24.413  1.00  0.00      SEG1
ATOM    864  N   THR    58      24.755  20.589  23.346  1.00  0.00      SEG1
ATOM    865  HN  THR    58      23.991  21.243  23.323  1.00  0.00      SEG1
ATOM    866  CA  THR    58      24.826  19.525  22.334  1.00  0.00      SEG1
ATOM    867  HA  THR    58      25.765  18.984  22.445  1.00  0.00      SEG1
ATOM    868  CB  THR    58      23.667  18.534  22.504  1.00  0.00      SEG1
ATOM    869  HB  THR    58      23.583  17.931  21.589  1.00  0.00      SEG1
ATOM    870  OG1 THR    58      22.482  19.266  22.724  1.00  0.00      SEG1
ATOM    871  HG1 THR    58      21.729  18.685  22.799  1.00  0.00      SEG1
ATOM    872  CG2 THR    58      23.872  17.631  23.721  1.00  0.00      SEG1
ATOM    873 HG21 THR    58      23.068  16.903  23.825  1.00  0.00      SEG1
ATOM    874 HG22 THR    58      24.799  17.077  23.644  1.00  0.00      SEG1
ATOM    875 HG23 THR    58      23.926  18.220  24.637  1.00  0.00      SEG1
ATOM    876  C   THR    58      24.798  20.089  20.906  1.00  0.00      SEG1
ATOM    877  O   THR    58      24.850  19.347  19.924  1.00  0.00      SEG1
ATOM    878  N   ASP    59      24.680  21.428  20.857  1.00  0.00      SEG1
ATOM    879  HN  ASP    59      24.779  22.008  21.660  1.00  0.00      SEG1
ATOM    880  CA  ASP    59      24.451  22.049  19.565  1.00  0.00      SEG1
ATOM    881  HA  ASP    59      23.798  21.403  18.979  1.00  0.00      SEG1
ATOM    882  CB  ASP    59      23.784  23.422  19.771  1.00  0.00      SEG1
ATOM    883  HB1 ASP    59      22.875  23.319  20.350  1.00  0.00      SEG1
ATOM    884  HB2 ASP    59      24.451  24.075  20.310  1.00  0.00      SEG1
ATOM    885  CG  ASP    59      23.446  24.128  18.474  1.00  0.00      SEG1
ATOM    886  OD1 ASP    59      24.021  23.751  17.468  1.00  0.00      SEG1
ATOM    887  OD2 ASP    59      22.620  25.035  18.476  1.00  0.00      SEG1
ATOM    888  C   ASP    59      25.808  22.172  18.881  1.00  0.00      SEG1
ATOM    889  O   ASP    59      26.662  22.954  19.288  1.00  0.00      SEG1
ATOM    890  N   VAL    60      26.020  21.366  17.831  1.00  0.00      SEG1
ATOM    891  HN  VAL    60      25.292  20.756  17.517  1.00  0.00      SEG1
ATOM    892  CA  VAL    60      27.305  21.376  17.147  1.00  0.00      SEG1
ATOM    893  HA  VAL    60      28.059  21.048  17.862  1.00  0.00      SEG1
ATOM    894  CB  VAL    60      27.250  20.435  15.940  1.00  0.00      SEG1
ATOM    895  HB  VAL    60      26.766  19.504  16.234  1.00  0.00      SEG1
ATOM    896  CG1 VAL    60      26.478  21.055  14.764  1.00  0.00      SEG1
ATOM    897 HG11 VAL    60      27.041  21.878  14.325  1.00  0.00      SEG1
ATOM    898 HG12 VAL    60      25.521  21.447  15.107  1.00  0.00      SEG1
ATOM    899 HG13 VAL    60      26.311  20.308  13.988  1.00  0.00      SEG1
ATOM    900  CG2 VAL    60      28.668  20.053  15.539  1.00  0.00      SEG1
ATOM    901 HG21 VAL    60      29.178  19.548  16.360  1.00  0.00      SEG1
ATOM    902 HG22 VAL    60      29.240  20.945  15.284  1.00  0.00      SEG1
ATOM    903 HG23 VAL    60      28.648  19.374  14.686  1.00  0.00      SEG1
ATOM    904  C   VAL    60      27.795  22.792  16.750  1.00  0.00      SEG1
ATOM    905  O   VAL    60      29.003  23.040  16.668  1.00  0.00      SEG1
ATOM    906  N   THR    61      26.824  23.705  16.536  1.00  0.00      SEG1
ATOM    907  HN  THR    61      25.853  23.500  16.720  1.00  0.00      SEG1
ATOM    908  CA  THR    61      27.205  25.042  16.095  1.00  0.00      SEG1
ATOM    909  HA  THR    61      27.999  24.939  15.350  1.00  0.00      SEG1
ATOM    910  CB  THR    61      26.026  25.805  15.481  1.00  0.00      SEG1
ATOM    911  HB  THR    61      26.332  26.835  15.275  1.00  0.00      SEG1
ATOM    912  OG1 THR    61      25.026  25.889  16.461  1.00  0.00      SEG1
ATOM    913  HG1 THR    61      24.197  26.193  16.100  1.00  0.00      SEG1
ATOM    914  CG2 THR    61      25.539  25.179  14.185  1.00  0.00      SEG1
ATOM    915 HG21 THR    61      24.713  25.752  13.770  1.00  0.00      SEG1
ATOM    916 HG22 THR    61      26.338  25.185  13.449  1.00  0.00      SEG1
ATOM    917 HG23 THR    61      25.214  24.154  14.350  1.00  0.00      SEG1
ATOM    918  C   THR    61      27.725  25.906  17.250  1.00  0.00      SEG1
ATOM    919  O   THR    61      27.953  27.096  17.051  1.00  0.00      SEG1
ATOM    920  N   GLN    62      27.905  25.314  18.434  1.00  0.00      SEG1
ATOM    921  HN  GLN    62      27.522  24.399  18.592  1.00  0.00      SEG1
ATOM    922  CA  GLN    62      28.531  26.076  19.508  1.00  0.00      SEG1
ATOM    923  HA  GLN    62      29.056  26.919  19.062  1.00  0.00      SEG1
ATOM    924  CB  GLN    62      27.534  26.647  20.509  1.00  0.00      SEG1
ATOM    925  HB1 GLN    62      28.028  26.920  21.442  1.00  0.00      SEG1
ATOM    926  HB2 GLN    62      27.160  27.571  20.081  1.00  0.00      SEG1
ATOM    927  CG  GLN    62      26.391  25.720  20.875  1.00  0.00      SEG1
ATOM    928  HG1 GLN    62      26.096  25.135  20.013  1.00  0.00      SEG1
ATOM    929  HG2 GLN    62      26.687  25.054  21.684  1.00  0.00      SEG1
ATOM    930  CD  GLN    62      25.217  26.598  21.281  1.00  0.00      SEG1
ATOM    931  OE1 GLN    62      25.011  27.669  20.729  1.00  0.00      SEG1
ATOM    932  NE2 GLN    62      24.516  26.171  22.319  1.00  0.00      SEG1
ATOM    933 HE21 GLN    62      23.735  26.709  22.635  1.00  0.00      SEG1
ATOM    934 HE22 GLN    62      24.739  25.308  22.760  1.00  0.00      SEG1
ATOM    935  C   GLN    62      29.534  25.234  20.271  1.00  0.00      SEG1
ATOM    936  O   GLN    62      29.623  25.316  21.492  1.00  0.00      SEG1
ATOM    937  N   LEU    63      30.303  24.443  19.527  1.00  0.00      SEG1
ATOM    938  HN  LEU    63      30.239  24.462  18.529  1.00  0.00      SEG1
ATOM    939  CA  LEU    63      31.236  23.552  20.195  1.00  0.00      SEG1
ATOM    940  HA  LEU    63      31.292  23.866  21.237  1.00  0.00      SEG1
ATOM    941  CB  LEU    63      30.768  22.108  20.096  1.00  0.00      SEG1
ATOM    942  HB1 LEU    63      31.616  21.462  20.318  1.00  0.00      SEG1
ATOM    943  HB2 LEU    63      30.455  21.924  19.070  1.00  0.00      SEG1
ATOM    944  CG  LEU    63      29.618  21.714  21.020  1.00  0.00      SEG1
ATOM    945  HG  LEU    63      28.925  22.548  21.130  1.00  0.00      SEG1
ATOM    946  CD1 LEU    63      28.895  20.510  20.413  1.00  0.00      SEG1
ATOM    947 HD11 LEU    63      29.535  19.999  19.694  1.00  0.00      SEG1
ATOM    948 HD12 LEU    63      27.995  20.835  19.892  1.00  0.00      SEG1
ATOM    949 HD13 LEU    63      28.629  19.797  21.194  1.00  0.00      SEG1
ATOM    950  CD2 LEU    63      30.159  21.369  22.406  1.00  0.00      SEG1
ATOM    951 HD21 LEU    63      30.678  22.223  22.841  1.00  0.00      SEG1
ATOM    952 HD22 LEU    63      30.867  20.543  22.339  1.00  0.00      SEG1
ATOM    953 HD23 LEU    63      29.341  21.097  23.072  1.00  0.00      SEG1
ATOM    954  C   LEU    63      32.564  23.662  19.477  1.00  0.00      SEG1
ATOM    955  O   LEU    63      32.638  23.975  18.295  1.00  0.00      SEG1
ATOM    956  N   TYR    64      33.617  23.401  20.254  1.00  0.00      SEG1
ATOM    957  HN  TYR    64      33.464  23.104  21.201  1.00  0.00      SEG1
ATOM    958  CA  TYR    64      34.966  23.593  19.760  1.00  0.00      SEG1
ATOM    959  HA  TYR    64      34.937  23.832  18.699  1.00  0.00      SEG1
ATOM    960  CB  TYR    64      35.662  24.714  20.527  1.00  0.00      SEG1
ATOM    961  HB1 TYR    64      35.712  24.483  21.591  1.00  0.00      SEG1
ATOM    962  HB2 TYR    64      36.684  24.823  20.160  1.00  0.00      SEG1
ATOM    963  CG  TYR    64      34.956  26.021  20.354  1.00  0.00      SEG1
ATOM    964  CD1 TYR    64      33.783  26.295  21.052  1.00  0.00      SEG1
ATOM    965  HD1 TYR    64      33.372  25.556  21.731  1.00  0.00      SEG1
ATOM    966  CE1 TYR    64      33.166  27.529  20.921  1.00  0.00      SEG1
ATOM    967  HE1 TYR    64      32.264  27.733  21.480  1.00  0.00      SEG1
ATOM    968  CD2 TYR    64      35.493  26.987  19.518  1.00  0.00      SEG1
ATOM    969  HD2 TYR    64      36.411  26.800  18.982  1.00  0.00      SEG1
ATOM    970  CE2 TYR    64      34.873  28.212  19.374  1.00  0.00      SEG1
ATOM    971  HE2 TYR    64      35.328  28.920  18.697  1.00  0.00      SEG1
ATOM    972  CZ  TYR    64      33.716  28.491  20.087  1.00  0.00      SEG1
ATOM    973  OH  TYR    64      33.129  29.732  20.009  1.00  0.00      SEG1
ATOM    974  HH  TYR    64      33.528  30.229  19.303  1.00  0.00      SEG1
ATOM    975  C   TYR    64      35.727  22.299  19.955  1.00  0.00      SEG1
ATOM    976  O   TYR    64      35.480  21.541  20.882  1.00  0.00      SEG1
ATOM    977  N   LEU    65      36.671  22.079  19.033  1.00  0.00      SEG1
ATOM    978  HN  LEU    65      36.750  22.686  18.242  1.00  0.00      SEG1
ATOM    979  CA  LEU    65      37.577  20.961  19.183  1.00  0.00      SEG1
ATOM    980  HA  LEU    65      36.986  20.091  19.466  1.00  0.00      SEG1
ATOM    981  CB  LEU    65      38.296  20.729  17.851  1.00  0.00      SEG1
ATOM    982  HB1 LEU    65      39.109  21.447  17.755  1.00  0.00      SEG1
ATOM    983  HB2 LEU    65      37.595  20.895  17.034  1.00  0.00      SEG1
ATOM    984  CG  LEU    65      38.863  19.315  17.744  1.00  0.00      SEG1
ATOM    985  HG  LEU    65      39.663  19.186  18.473  1.00  0.00      SEG1
ATOM    986  CD1 LEU    65      37.769  18.289  18.000  1.00  0.00      SEG1
ATOM    987 HD11 LEU    65      36.834  18.597  17.532  1.00  0.00      SEG1
ATOM    988 HD12 LEU    65      37.592  18.187  19.071  1.00  0.00      SEG1
ATOM    989 HD13 LEU    65      38.053  17.324  17.582  1.00  0.00      SEG1
ATOM    990  CD2 LEU    65      39.454  19.090  16.364  1.00  0.00      SEG1
ATOM    991 HD21 LEU    65      40.449  19.530  16.295  1.00  0.00      SEG1
ATOM    992 HD22 LEU    65      38.826  19.556  15.605  1.00  0.00      SEG1
ATOM    993 HD23 LEU    65      39.543  18.023  16.162  1.00  0.00      SEG1
ATOM    994  C   LEU    65      38.621  21.292  20.257  1.00  0.00      SEG1
ATOM    995  O   LEU    65      39.342  22.272  20.140  1.00  0.00      SEG1
ATOM    996  N   GLY    66      38.705  20.426  21.259  1.00  0.00      SEG1
ATOM    997  HN  GLY    66      38.056  19.684  21.283  1.00  0.00      SEG1
ATOM    998  CA  GLY    66      39.647  20.600  22.348  1.00  0.00      SEG1
ATOM    999  HA1 GLY    66      39.090  20.566  23.280  1.00  0.00      SEG1
ATOM   1000  HA2 GLY    66      40.123  21.567  22.242  1.00  0.00      SEG1
ATOM   1001  C   GLY    66      40.687  19.493  22.363  1.00  0.00      SEG1
ATOM   1002  O   GLY    66      40.664  18.628  23.218  1.00  0.00      SEG1
ATOM   1003  N   GLY    67      41.592  19.533  21.373  1.00  0.00      SEG1
ATOM   1004  HN  GLY    67      41.617  20.274  20.703  1.00  0.00      SEG1
ATOM   1005  CA  GLY    67      42.583  18.453  21.327  1.00  0.00      SEG1
ATOM   1006  HA1 GLY    67      42.928  18.208  22.333  1.00  0.00      SEG1
ATOM   1007  HA2 GLY    67      43.435  18.795  20.735  1.00  0.00      SEG1
ATOM   1008  C   GLY    67      41.956  17.237  20.655  1.00  0.00      SEG1
ATOM   1009  O   GLY    67      42.019  17.106  19.442  1.00  0.00      SEG1
ATOM   1010  N   MET    68      41.308  16.379  21.461  1.00  0.00      SEG1
ATOM   1011  HN  MET    68      41.373  16.490  22.456  1.00  0.00      SEG1
ATOM   1012  CA  MET    68      40.484  15.329  20.865  1.00  0.00      SEG1
ATOM   1013  HA  MET    68      40.184  15.668  19.875  1.00  0.00      SEG1
ATOM   1014  CB  MET    68      41.246  14.008  20.709  1.00  0.00      SEG1
ATOM   1015  HB1 MET    68      42.300  14.203  20.511  1.00  0.00      SEG1
ATOM   1016  HB2 MET    68      41.238  13.463  21.664  1.00  0.00      SEG1
ATOM   1017  CG  MET    68      40.647  13.112  19.591  1.00  0.00      SEG1
ATOM   1018  HG1 MET    68      41.395  12.346  19.376  1.00  0.00      SEG1
ATOM   1019  HG2 MET    68      39.776  12.602  19.989  1.00  0.00      SEG1
ATOM   1020  SD  MET    68      40.176  13.980  18.040  1.00  0.00      SEG1
ATOM   1021  CE  MET    68      38.464  13.423  17.694  1.00  0.00      SEG1
ATOM   1022  HE1 MET    68      38.048  13.866  16.781  1.00  0.00      SEG1
ATOM   1023  HE2 MET    68      38.425  12.344  17.567  1.00  0.00      SEG1
ATOM   1024  HE3 MET    68      37.790  13.684  18.508  1.00  0.00      SEG1
ATOM   1025  C   MET    68      39.212  15.090  21.683  1.00  0.00      SEG1
ATOM   1026  O   MET    68      38.899  13.961  22.007  1.00  0.00      SEG1
ATOM   1027  N   SER    69      38.522  16.192  21.981  1.00  0.00      SEG1
ATOM   1028  HN  SER    69      38.937  17.079  21.799  1.00  0.00      SEG1
ATOM   1029  CA  SER    69      37.170  16.119  22.548  1.00  0.00      SEG1
ATOM   1030  HA  SER    69      36.579  15.403  21.979  1.00  0.00      SEG1
ATOM   1031  CB  SER    69      37.175  15.760  24.026  1.00  0.00      SEG1
ATOM   1032  HB1 SER    69      38.011  16.252  24.527  1.00  0.00      SEG1
ATOM   1033  HB2 SER    69      36.243  16.082  24.499  1.00  0.00      SEG1
ATOM   1034  OG  SER    69      37.287  14.358  24.135  1.00  0.00      SEG1
ATOM   1035  HG1 SER    69      37.233  14.098  25.052  1.00  0.00      SEG1
ATOM   1036  C   SER    69      36.551  17.474  22.340  1.00  0.00      SEG1
ATOM   1037  O   SER    69      37.169  18.312  21.717  1.00  0.00      SEG1
ATOM   1038  N   TYR    70      35.322  17.709  22.820  1.00  0.00      SEG1
ATOM   1039  HN  TYR    70      34.871  16.988  23.343  1.00  0.00      SEG1
ATOM   1040  CA  TYR    70      34.586  18.888  22.360  1.00  0.00      SEG1
ATOM   1041  HA  TYR    70      35.274  19.541  21.833  1.00  0.00      SEG1
ATOM   1042  CB  TYR    70      33.459  18.458  21.432  1.00  0.00      SEG1
ATOM   1043  HB1 TYR    70      32.576  18.176  22.006  1.00  0.00      SEG1
ATOM   1044  HB2 TYR    70      33.178  19.292  20.793  1.00  0.00      SEG1
ATOM   1045  CG  TYR    70      33.856  17.295  20.577  1.00  0.00      SEG1
ATOM   1046  CD1 TYR    70      34.653  17.495  19.459  1.00  0.00      SEG1
ATOM   1047  HD1 TYR    70      34.991  18.489  19.214  1.00  0.00      SEG1
ATOM   1048  CE1 TYR    70      35.027  16.421  18.669  1.00  0.00      SEG1
ATOM   1049  HE1 TYR    70      35.624  16.587  17.786  1.00  0.00      SEG1
ATOM   1050  CD2 TYR    70      33.444  16.010  20.910  1.00  0.00      SEG1
ATOM   1051  HD2 TYR    70      32.844  15.845  21.795  1.00  0.00      SEG1
ATOM   1052  CE2 TYR    70      33.823  14.932  20.127  1.00  0.00      SEG1
ATOM   1053  HE2 TYR    70      33.474  13.956  20.427  1.00  0.00      SEG1
ATOM   1054  CZ  TYR    70      34.618  15.139  19.004  1.00  0.00      SEG1
ATOM   1055  OH  TYR    70      34.997  14.080  18.200  1.00  0.00      SEG1
ATOM   1056  HH  TYR    70      34.623  13.290  18.549  1.00  0.00      SEG1
ATOM   1057  C   TYR    70      33.999  19.640  23.543  1.00  0.00      SEG1
ATOM   1058  O   TYR    70      33.550  19.011  24.488  1.00  0.00      SEG1
ATOM   1059  N   TYR    71      34.084  20.978  23.456  1.00  0.00      SEG1
ATOM   1060  HN  TYR    71      34.442  21.378  22.613  1.00  0.00      SEG1
ATOM   1061  CA  TYR    71      33.701  21.834  24.581  1.00  0.00      SEG1
ATOM   1062  HA  TYR    71      33.099  21.241  25.264  1.00  0.00      SEG1
ATOM   1063  CB  TYR    71      34.976  22.302  25.300  1.00  0.00      SEG1
ATOM   1064  HB1 TYR    71      35.587  22.894  24.621  1.00  0.00      SEG1
ATOM   1065  HB2 TYR    71      34.711  22.931  26.149  1.00  0.00      SEG1
ATOM   1066  CG  TYR    71      35.791  21.144  25.805  1.00  0.00      SEG1
ATOM   1067  CD1 TYR    71      35.466  20.542  27.012  1.00  0.00      SEG1
ATOM   1068  HD1 TYR    71      34.641  20.908  27.605  1.00  0.00      SEG1
ATOM   1069  CE1 TYR    71      36.197  19.464  27.480  1.00  0.00      SEG1
ATOM   1070  HE1 TYR    71      35.935  19.001  28.423  1.00  0.00      SEG1
ATOM   1071  CD2 TYR    71      36.867  20.649  25.073  1.00  0.00      SEG1
ATOM   1072  HD2 TYR    71      37.147  21.103  24.134  1.00  0.00      SEG1
ATOM   1073  CE2 TYR    71      37.600  19.566  25.538  1.00  0.00      SEG1
ATOM   1074  HE2 TYR    71      38.424  19.202  24.938  1.00  0.00      SEG1
ATOM   1075  CZ  TYR    71      37.263  18.973  26.747  1.00  0.00      SEG1
ATOM   1076  OH  TYR    71      37.961  17.897  27.246  1.00  0.00      SEG1
ATOM   1077  HH  TYR    71      38.664  17.635  26.665  1.00  0.00      SEG1
ATOM   1078  C   TYR    71      32.858  23.046  24.102  1.00  0.00      SEG1
ATOM   1079  O   TYR    71      33.004  23.512  22.978  1.00  0.00      SEG1
ATOM   1080  N   CYS    72      31.990  23.555  25.013  1.00  0.00      SEG1
ATOM   1081  HN  CYS    72      31.881  23.076  25.881  1.00  0.00      SEG1
ATOM   1082  CA  CYS    72      31.270  24.820  24.761  1.00  0.00      SEG1
ATOM   1083  HA  CYS    72      30.793  24.768  23.781  1.00  0.00      SEG1
ATOM   1084  CB  CYS    72      30.237  25.178  25.851  1.00  0.00      SEG1
ATOM   1085  HB1 CYS    72      30.339  26.202  26.216  1.00  0.00      SEG1
ATOM   1086  HB2 CYS    72      29.236  25.130  25.436  1.00  0.00      SEG1
ATOM   1087  SG  CYS    72      30.267  24.236  27.354  1.00  0.00      SEG1
ATOM   1088  HG1 CYS    72      29.287  24.717  28.126  1.00  0.00      SEG1
ATOM   1089  C   CYS    72      32.263  25.967  24.807  1.00  0.00      SEG1
ATOM   1090  O   CYS    72      33.411  25.788  25.177  1.00  0.00      SEG1
ATOM   1091  N   LYS    73      31.741  27.198  24.560  1.00  0.00      SEG1
ATOM   1092  HN  LYS    73      30.768  27.266  24.337  1.00  0.00      SEG1
ATOM   1093  CA  LYS    73      32.527  28.389  24.831  1.00  0.00      SEG1
ATOM   1094  HA  LYS    73      33.345  28.311  24.139  1.00  0.00      SEG1
ATOM   1095  CB  LYS    73      31.738  29.682  24.564  1.00  0.00      SEG1
ATOM   1096  HB1 LYS    73      30.748  29.429  24.188  1.00  0.00      SEG1
ATOM   1097  HB2 LYS    73      31.587  30.215  25.504  1.00  0.00      SEG1
ATOM   1098  CG  LYS    73      32.407  30.644  23.569  1.00  0.00      SEG1
ATOM   1099  HG1 LYS    73      33.486  30.656  23.726  1.00  0.00      SEG1
ATOM   1100  HG2 LYS    73      32.239  30.300  22.546  1.00  0.00      SEG1
ATOM   1101  CD  LYS    73      31.885  32.080  23.718  1.00  0.00      SEG1
ATOM   1102  HD1 LYS    73      31.809  32.333  24.777  1.00  0.00      SEG1
ATOM   1103  HD2 LYS    73      32.608  32.767  23.278  1.00  0.00      SEG1
ATOM   1104  CE  LYS    73      30.527  32.289  23.044  1.00  0.00      SEG1
ATOM   1105  HE1 LYS    73      30.623  32.153  21.965  1.00  0.00      SEG1
ATOM   1106  HE2 LYS    73      29.812  31.545  23.400  1.00  0.00      SEG1
ATOM   1107  NZ  LYS    73      29.980  33.628  23.305  1.00  0.00      SEG1
ATOM   1108  HZ1 LYS    73      29.059  33.746  22.834  1.00  0.00      SEG1
ATOM   1109  HZ2 LYS    73      29.856  33.754  24.330  1.00  0.00      SEG1
ATOM   1110  HZ3 LYS    73      30.626  34.359  22.944  1.00  0.00      SEG1
ATOM   1111  C   LYS    73      33.093  28.379  26.258  1.00  0.00      SEG1
ATOM   1112  O   LYS    73      34.275  28.626  26.457  1.00  0.00      SEG1
ATOM   1113  N   SER    74      32.176  28.090  27.192  1.00  0.00      SEG1
ATOM   1114  HN  SER    74      31.232  27.903  26.916  1.00  0.00      SEG1
ATOM   1115  CA  SER    74      32.504  28.088  28.615  1.00  0.00      SEG1
ATOM   1116  HA  SER    74      32.765  29.111  28.886  1.00  0.00      SEG1
ATOM   1117  CB  SER    74      31.292  27.636  29.439  1.00  0.00      SEG1
ATOM   1118  HB1 SER    74      30.769  26.831  28.914  1.00  0.00      SEG1
ATOM   1119  HB2 SER    74      31.634  27.248  30.408  1.00  0.00      SEG1
ATOM   1120  OG  SER    74      30.397  28.723  29.635  1.00  0.00      SEG1
ATOM   1121  HG1 SER    74      29.672  28.451  30.200  1.00  0.00      SEG1
ATOM   1122  C   SER    74      33.716  27.198  28.946  1.00  0.00      SEG1
ATOM   1123  O   SER    74      34.674  27.649  29.555  1.00  0.00      SEG1
ATOM   1124  N   HSE    75      33.625  25.917  28.537  1.00  0.00      SEG1
ATOM   1125  HN  HSE    75      32.854  25.631  27.968  1.00  0.00      SEG1
ATOM   1126  CA  HSE    75      34.568  24.898  29.037  1.00  0.00      SEG1
ATOM   1127  HA  HSE    75      35.019  25.255  29.964  1.00  0.00      SEG1
ATOM   1128  CB  HSE    75      33.819  23.590  29.309  1.00  0.00      SEG1
ATOM   1129  HB1 HSE    75      33.349  23.202  28.405  1.00  0.00      SEG1
ATOM   1130  HB2 HSE    75      34.510  22.831  29.684  1.00  0.00      SEG1
ATOM   1131  CG  HSE    75      32.735  23.818  30.329  1.00  0.00      SEG1
ATOM   1132  ND1 HSE    75      31.504  24.272  30.007  1.00  0.00      SEG1
ATOM   1133  CE1 HSE    75      30.814  24.329  31.157  1.00  0.00      SEG1
ATOM   1134  HE1 HSE    75      29.783  24.649  31.236  1.00  0.00      SEG1
ATOM   1135  NE2 HSE    75      31.562  23.937  32.198  1.00  0.00      SEG1
ATOM   1136  HE2 HSE    75      31.261  23.888  33.134  1.00  0.00      SEG1
ATOM   1137  CD2 HSE    75      32.784  23.605  31.715  1.00  0.00      SEG1
ATOM   1138  HD2 HSE    75      33.636  23.238  32.275  1.00  0.00      SEG1
ATOM   1139  C   HSE    75      35.714  24.617  28.052  1.00  0.00      SEG1
ATOM   1140  O   HSE    75      36.436  23.641  28.146  1.00  0.00      SEG1
ATOM   1141  N   LYS    76      35.810  25.495  27.065  1.00  0.00      SEG1
ATOM   1142  HN  LYS    76      35.238  26.310  27.131  1.00  0.00      SEG1
ATOM   1143  CA  LYS    76      36.763  25.317  25.980  1.00  0.00      SEG1
ATOM   1144  HA  LYS    76      36.666  24.323  25.576  1.00  0.00      SEG1
ATOM   1145  CB  LYS    76      36.313  26.358  24.986  1.00  0.00      SEG1
ATOM   1146  HB1 LYS    76      35.341  26.159  24.601  1.00  0.00      SEG1
ATOM   1147  HB2 LYS    76      36.313  27.274  25.547  1.00  0.00      SEG1
ATOM   1148  CG  LYS    76      37.093  26.567  23.759  1.00  0.00      SEG1
ATOM   1149  HG1 LYS    76      37.997  27.012  24.174  1.00  0.00      SEG1
ATOM   1150  HG2 LYS    76      37.187  25.580  23.280  1.00  0.00      SEG1
ATOM   1151  CD  LYS    76      36.357  27.558  22.862  1.00  0.00      SEG1
ATOM   1152  HD1 LYS    76      36.892  27.763  21.936  1.00  0.00      SEG1
ATOM   1153  HD2 LYS    76      35.424  27.090  22.594  1.00  0.00      SEG1
ATOM   1154  CE  LYS    76      36.016  28.869  23.564  1.00  0.00      SEG1
ATOM   1155  HE1 LYS    76      34.965  29.085  23.471  1.00  0.00      SEG1
ATOM   1156  HE2 LYS    76      36.235  28.906  24.621  1.00  0.00      SEG1
ATOM   1157  NZ  LYS    76      36.747  29.970  22.996  1.00  0.00      SEG1
ATOM   1158  HZ1 LYS    76      36.508  30.830  23.522  1.00  0.00      SEG1
ATOM   1159  HZ2 LYS    76      37.762  29.763  23.096  1.00  0.00      SEG1
ATOM   1160  HZ3 LYS    76      36.493  30.049  21.995  1.00  0.00      SEG1
ATOM   1161  C   LYS    76      38.203  25.578  26.453  1.00  0.00      SEG1
ATOM   1162  O   LYS    76      38.431  26.472  27.265  1.00  0.00      SEG1
ATOM   1163  N   PRO    77      39.176  24.829  25.877  1.00  0.00      SEG1
ATOM   1164  CD  PRO    77      38.985  23.709  24.950  1.00  0.00      SEG1
ATOM   1165  HD1 PRO    77      38.335  23.951  24.110  1.00  0.00      SEG1
ATOM   1166  HD2 PRO    77      38.581  22.847  25.479  1.00  0.00      SEG1
ATOM   1167  CA  PRO    77      40.580  25.091  26.178  1.00  0.00      SEG1
ATOM   1168  HA  PRO    77      40.708  25.200  27.250  1.00  0.00      SEG1
ATOM   1169  CB  PRO    77      41.302  23.866  25.624  1.00  0.00      SEG1
ATOM   1170  HB1 PRO    77      42.308  24.083  25.263  1.00  0.00      SEG1
ATOM   1171  HB2 PRO    77      41.346  23.074  26.366  1.00  0.00      SEG1
ATOM   1172  CG  PRO    77      40.405  23.387  24.509  1.00  0.00      SEG1
ATOM   1173  HG1 PRO    77      40.700  23.991  23.683  1.00  0.00      SEG1
ATOM   1174  HG2 PRO    77      40.575  22.355  24.231  1.00  0.00      SEG1
ATOM   1175  C   PRO    77      41.055  26.347  25.431  1.00  0.00      SEG1
ATOM   1176  O   PRO    77      40.413  26.754  24.465  1.00  0.00      SEG1
ATOM   1177  N   PRO    78      42.171  26.957  25.919  1.00  0.00      SEG1
ATOM   1178  CD  PRO    78      42.847  26.679  27.198  1.00  0.00      SEG1
ATOM   1179  HD1 PRO    78      43.551  25.851  27.104  1.00  0.00      SEG1
ATOM   1180  HD2 PRO    78      42.154  26.469  28.013  1.00  0.00      SEG1
ATOM   1181  CA  PRO    78      42.678  28.149  25.259  1.00  0.00      SEG1
ATOM   1182  HA  PRO    78      41.915  28.923  25.361  1.00  0.00      SEG1
ATOM   1183  CB  PRO    78      43.911  28.520  26.081  1.00  0.00      SEG1
ATOM   1184  HB1 PRO    78      44.796  28.012  25.691  1.00  0.00      SEG1
ATOM   1185  HB2 PRO    78      44.104  29.591  26.086  1.00  0.00      SEG1
ATOM   1186  CG  PRO    78      43.598  27.980  27.471  1.00  0.00      SEG1
ATOM   1187  HG1 PRO    78      44.494  27.839  28.072  1.00  0.00      SEG1
ATOM   1188  HG2 PRO    78      42.943  28.688  27.988  1.00  0.00      SEG1
ATOM   1189  C   PRO    78      43.015  28.016  23.766  1.00  0.00      SEG1
ATOM   1190  O   PRO    78      42.642  28.886  22.993  1.00  0.00      SEG1
ATOM   1191  N   ILE    79      43.658  26.888  23.395  1.00  0.00      SEG1
ATOM   1192  HN  ILE    79      44.044  26.263  24.074  1.00  0.00      SEG1
ATOM   1193  CA  ILE    79      43.855  26.642  21.964  1.00  0.00      SEG1
ATOM   1194  HA  ILE    79      43.756  27.581  21.417  1.00  0.00      SEG1
ATOM   1195  CB  ILE    79      45.268  26.113  21.664  1.00  0.00      SEG1
ATOM   1196  HB  ILE    79      45.474  25.227  22.269  1.00  0.00      SEG1
ATOM   1197  CG2 ILE    79      45.369  25.696  20.192  1.00  0.00      SEG1
ATOM   1198 HG21 ILE    79      46.354  25.305  19.956  1.00  0.00      SEG1
ATOM   1199 HG22 ILE    79      44.661  24.902  19.960  1.00  0.00      SEG1
ATOM   1200 HG23 ILE    79      45.161  26.544  19.539  1.00  0.00      SEG1
ATOM   1201  CG1 ILE    79      46.309  27.198  21.987  1.00  0.00      SEG1
ATOM   1202 HG11 ILE    79      46.099  28.096  21.403  1.00  0.00      SEG1
ATOM   1203 HG12 ILE    79      46.238  27.476  23.038  1.00  0.00      SEG1
ATOM   1204  CD  ILE    79      47.738  26.753  21.699  1.00  0.00      SEG1
ATOM   1205  HD1 ILE    79      48.444  27.545  21.939  1.00  0.00      SEG1
ATOM   1206  HD2 ILE    79      47.872  26.517  20.644  1.00  0.00      SEG1
ATOM   1207  HD3 ILE    79      47.990  25.872  22.289  1.00  0.00      SEG1
ATOM   1208  C   ILE    79      42.766  25.667  21.495  1.00  0.00      SEG1
ATOM   1209  O   ILE    79      42.721  24.530  21.947  1.00  0.00      SEG1
ATOM   1210  N   SER    80      41.912  26.165  20.579  1.00  0.00      SEG1
ATOM   1211  HN  SER    80      42.066  27.086  20.221  1.00  0.00      SEG1
ATOM   1212  CA  SER    80      40.759  25.373  20.151  1.00  0.00      SEG1
ATOM   1213  HA  SER    80      41.099  24.392  19.842  1.00  0.00      SEG1
ATOM   1214  CB  SER    80      39.808  25.255  21.296  1.00  0.00      SEG1
ATOM   1215  HB1 SER    80      38.933  24.634  21.080  1.00  0.00      SEG1
ATOM   1216  HB2 SER    80      40.350  24.778  22.087  1.00  0.00      SEG1
ATOM   1217  OG  SER    80      39.464  26.578  21.632  1.00  0.00      SEG1
ATOM   1218  HG1 SER    80      39.016  26.506  22.412  1.00  0.00      SEG1
ATOM   1219  C   SER    80      39.977  26.086  19.054  1.00  0.00      SEG1
ATOM   1220  O   SER    80      39.770  27.291  19.119  1.00  0.00      SEG1
ATOM   1221  N   PHE    81      39.515  25.325  18.062  1.00  0.00      SEG1
ATOM   1222  HN  PHE    81      39.697  24.344  18.065  1.00  0.00      SEG1
ATOM   1223  CA  PHE    81      38.763  25.951  16.977  1.00  0.00      SEG1
ATOM   1224  HA  PHE    81      38.635  27.007  17.217  1.00  0.00      SEG1
ATOM   1225  CB  PHE    81      39.559  25.867  15.679  1.00  0.00      SEG1
ATOM   1226  HB1 PHE    81      39.140  26.567  14.962  1.00  0.00      SEG1
ATOM   1227  HB2 PHE    81      40.584  26.179  15.864  1.00  0.00      SEG1
ATOM   1228  CG  PHE    81      39.583  24.510  15.047  1.00  0.00      SEG1
ATOM   1229  CD1 PHE    81      39.033  24.330  13.785  1.00  0.00      SEG1
ATOM   1230  HD1 PHE    81      38.568  25.158  13.264  1.00  0.00      SEG1
ATOM   1231  CD2 PHE    81      40.172  23.431  15.692  1.00  0.00      SEG1
ATOM   1232  HD2 PHE    81      40.614  23.552  16.668  1.00  0.00      SEG1
ATOM   1233  CE1 PHE    81      39.084  23.090  13.169  1.00  0.00      SEG1
ATOM   1234  HE1 PHE    81      38.672  22.985  12.178  1.00  0.00      SEG1
ATOM   1235  CE2 PHE    81      40.218  22.192  15.083  1.00  0.00      SEG1
ATOM   1236  HE2 PHE    81      40.693  21.377  15.601  1.00  0.00      SEG1
ATOM   1237  CZ  PHE    81      39.677  22.018  13.820  1.00  0.00      SEG1
ATOM   1238  HZ  PHE    81      39.735  21.052  13.348  1.00  0.00      SEG1
ATOM   1239  C   PHE    81      37.366  25.328  16.854  1.00  0.00      SEG1
ATOM   1240  O   PHE    81      37.137  24.193  17.250  1.00  0.00      SEG1
ATOM   1241  N   PRO    82      36.399  26.130  16.343  1.00  0.00      SEG1
ATOM   1242  CD  PRO    82      36.555  27.511  15.871  1.00  0.00      SEG1
ATOM   1243  HD1 PRO    82      37.434  27.679  15.254  1.00  0.00      SEG1
ATOM   1244  HD2 PRO    82      36.591  28.181  16.728  1.00  0.00      SEG1
ATOM   1245  CA  PRO    82      35.020  25.667  16.263  1.00  0.00      SEG1
ATOM   1246  HA  PRO    82      34.696  25.389  17.264  1.00  0.00      SEG1
ATOM   1247  CB  PRO    82      34.243  26.875  15.737  1.00  0.00      SEG1
ATOM   1248  HB1 PRO    82      33.462  26.596  15.037  1.00  0.00      SEG1
ATOM   1249  HB2 PRO    82      33.772  27.415  16.554  1.00  0.00      SEG1
ATOM   1250  CG  PRO    82      35.282  27.765  15.075  1.00  0.00      SEG1
ATOM   1251  HG1 PRO    82      35.417  27.447  14.038  1.00  0.00      SEG1
ATOM   1252  HG2 PRO    82      34.971  28.808  15.074  1.00  0.00      SEG1
ATOM   1253  C   PRO    82      34.819  24.480  15.313  1.00  0.00      SEG1
ATOM   1254  O   PRO    82      35.425  24.405  14.252  1.00  0.00      SEG1
ATOM   1255  N   LEU    83      33.925  23.567  15.737  1.00  0.00      SEG1
ATOM   1256  HN  LEU    83      33.554  23.628  16.664  1.00  0.00      SEG1
ATOM   1257  CA  LEU    83      33.494  22.488  14.850  1.00  0.00      SEG1
ATOM   1258  HA  LEU    83      34.393  21.995  14.481  1.00  0.00      SEG1
ATOM   1259  CB  LEU    83      32.605  21.496  15.599  1.00  0.00      SEG1
ATOM   1260  HB1 LEU    83      32.335  20.682  14.927  1.00  0.00      SEG1
ATOM   1261  HB2 LEU    83      31.691  22.001  15.909  1.00  0.00      SEG1
ATOM   1262  CG  LEU    83      33.296  20.918  16.829  1.00  0.00      SEG1
ATOM   1263  HG  LEU    83      33.700  21.731  17.432  1.00  0.00      SEG1
ATOM   1264  CD1 LEU    83      32.323  20.100  17.670  1.00  0.00      SEG1
ATOM   1265 HD11 LEU    83      32.052  19.177  17.157  1.00  0.00      SEG1
ATOM   1266 HD12 LEU    83      31.410  20.668  17.848  1.00  0.00      SEG1
ATOM   1267 HD13 LEU    83      32.781  19.834  18.623  1.00  0.00      SEG1
ATOM   1268  CD2 LEU    83      34.446  20.047  16.353  1.00  0.00      SEG1
ATOM   1269 HD21 LEU    83      35.242  20.658  15.929  1.00  0.00      SEG1
ATOM   1270 HD22 LEU    83      34.102  19.358  15.581  1.00  0.00      SEG1
ATOM   1271 HD23 LEU    83      34.862  19.484  17.188  1.00  0.00      SEG1
ATOM   1272  C   LEU    83      32.744  22.949  13.595  1.00  0.00      SEG1
ATOM   1273  O   LEU    83      32.800  22.227  12.606  1.00  0.00      SEG1
ATOM   1274  N   CYS    84      32.073  24.125  13.674  1.00  0.00      SEG1
ATOM   1275  HN  CYS    84      31.907  24.604  14.537  1.00  0.00      SEG1
ATOM   1276  CA  CYS    84      31.621  24.718  12.408  1.00  0.00      SEG1
ATOM   1277  HA  CYS    84      31.642  23.958  11.627  1.00  0.00      SEG1
ATOM   1278  CB  CYS    84      30.193  25.254  12.488  1.00  0.00      SEG1
ATOM   1279  HB1 CYS    84      30.106  25.999  13.276  1.00  0.00      SEG1
ATOM   1280  HB2 CYS    84      29.940  25.746  11.547  1.00  0.00      SEG1
ATOM   1281  SG  CYS    84      28.965  23.969  12.796  1.00  0.00      SEG1
ATOM   1282  HG1 CYS    84      27.759  24.540  12.788  1.00  0.00      SEG1
ATOM   1283  C   CYS    84      32.573  25.847  12.009  1.00  0.00      SEG1
ATOM   1284  O   CYS    84      32.976  26.661  12.838  1.00  0.00      SEG1
ATOM   1285  N   ALA    85      32.933  25.843  10.717  1.00  0.00      SEG1
ATOM   1286  HN  ALA    85      32.642  25.064  10.158  1.00  0.00      SEG1
ATOM   1287  CA  ALA    85      33.676  26.963  10.171  1.00  0.00      SEG1
ATOM   1288  HA  ALA    85      33.179  27.888  10.468  1.00  0.00      SEG1
ATOM   1289  CB  ALA    85      35.110  26.949  10.691  1.00  0.00      SEG1
ATOM   1290  HB1 ALA    85      35.110  27.012  11.778  1.00  0.00      SEG1
ATOM   1291  HB2 ALA    85      35.620  26.030  10.407  1.00  0.00      SEG1
ATOM   1292  HB3 ALA    85      35.659  27.806  10.303  1.00  0.00      SEG1
ATOM   1293  C   ALA    85      33.668  26.853   8.654  1.00  0.00      SEG1
ATOM   1294  O   ALA    85      33.956  25.803   8.092  1.00  0.00      SEG1
ATOM   1295  N   ASN    86      33.363  27.985   8.010  1.00  0.00      SEG1
ATOM   1296  HN  ASN    86      33.131  28.804   8.535  1.00  0.00      SEG1
ATOM   1297  CA  ASN    86      33.508  28.079   6.554  1.00  0.00      SEG1
ATOM   1298  HA  ASN    86      33.145  29.068   6.269  1.00  0.00      SEG1
ATOM   1299  CB  ASN    86      34.972  27.921   6.101  1.00  0.00      SEG1
ATOM   1300  HB1 ASN    86      35.245  26.871   5.997  1.00  0.00      SEG1
ATOM   1301  HB2 ASN    86      35.109  28.399   5.129  1.00  0.00      SEG1
ATOM   1302  CG  ASN    86      35.923  28.564   7.096  1.00  0.00      SEG1
ATOM   1303  OD1 ASN    86      35.875  29.755   7.330  1.00  0.00      SEG1
ATOM   1304  ND2 ASN    86      36.777  27.721   7.699  1.00  0.00      SEG1
ATOM   1305 HD21 ASN    86      37.419  28.100   8.368  1.00  0.00      SEG1
ATOM   1306 HD22 ASN    86      36.743  26.750   7.475  1.00  0.00      SEG1
ATOM   1307  C   ASN    86      32.660  27.010   5.853  1.00  0.00      SEG1
ATOM   1308  O   ASN    86      33.163  26.205   5.074  1.00  0.00      SEG1
ATOM   1309  N   GLY    87      31.368  27.013   6.192  1.00  0.00      SEG1
ATOM   1310  HN  GLY    87      31.035  27.643   6.890  1.00  0.00      SEG1
ATOM   1311  CA  GLY    87      30.438  26.156   5.471  1.00  0.00      SEG1
ATOM   1312  HA1 GLY    87      30.443  26.454   4.422  1.00  0.00      SEG1
ATOM   1313  HA2 GLY    87      29.460  26.349   5.887  1.00  0.00      SEG1
ATOM   1314  C   GLY    87      30.740  24.658   5.580  1.00  0.00      SEG1
ATOM   1315  O   GLY    87      30.325  23.869   4.739  1.00  0.00      SEG1
ATOM   1316  N   GLN    88      31.511  24.296   6.625  1.00  0.00      SEG1
ATOM   1317  HN  GLN    88      31.891  24.994   7.232  1.00  0.00      SEG1
ATOM   1318  CA  GLN    88      31.787  22.875   6.838  1.00  0.00      SEG1
ATOM   1319  HA  GLN    88      31.048  22.288   6.300  1.00  0.00      SEG1
ATOM   1320  CB  GLN    88      33.192  22.586   6.323  1.00  0.00      SEG1
ATOM   1321  HB1 GLN    88      33.873  23.402   6.583  1.00  0.00      SEG1
ATOM   1322  HB2 GLN    88      33.576  21.665   6.762  1.00  0.00      SEG1
ATOM   1323  CG  GLN    88      33.192  22.423   4.821  1.00  0.00      SEG1
ATOM   1324  HG1 GLN    88      32.541  21.597   4.543  1.00  0.00      SEG1
ATOM   1325  HG2 GLN    88      32.829  23.337   4.348  1.00  0.00      SEG1
ATOM   1326  CD  GLN    88      34.611  22.127   4.363  1.00  0.00      SEG1
ATOM   1327  OE1 GLN    88      35.422  21.505   5.042  1.00  0.00      SEG1
ATOM   1328  NE2 GLN    88      34.847  22.577   3.130  1.00  0.00      SEG1
ATOM   1329 HE21 GLN    88      35.768  22.441   2.771  1.00  0.00      SEG1
ATOM   1330 HE22 GLN    88      34.133  23.090   2.652  1.00  0.00      SEG1
ATOM   1331  C   GLN    88      31.739  22.498   8.320  1.00  0.00      SEG1
ATOM   1332  O   GLN    88      32.189  23.280   9.144  1.00  0.00      SEG1
ATOM   1333  N   VAL    89      31.268  21.264   8.617  1.00  0.00      SEG1
ATOM   1334  HN  VAL    89      30.777  20.741   7.921  1.00  0.00      SEG1
ATOM   1335  CA  VAL    89      31.473  20.688   9.953  1.00  0.00      SEG1
ATOM   1336  HA  VAL    89      31.552  21.524  10.648  1.00  0.00      SEG1
ATOM   1337  CB  VAL    89      30.317  19.752  10.372  1.00  0.00      SEG1
ATOM   1338  HB  VAL    89      30.323  18.864   9.741  1.00  0.00      SEG1
ATOM   1339  CG1 VAL    89      30.457  19.333  11.846  1.00  0.00      SEG1
ATOM   1340 HG11 VAL    89      30.439  20.206  12.498  1.00  0.00      SEG1
ATOM   1341 HG12 VAL    89      31.403  18.815  12.002  1.00  0.00      SEG1
ATOM   1342 HG13 VAL    89      29.631  18.682  12.132  1.00  0.00      SEG1
ATOM   1343  CG2 VAL    89      28.961  20.402  10.134  1.00  0.00      SEG1
ATOM   1344 HG21 VAL    89      28.755  20.483   9.067  1.00  0.00      SEG1
ATOM   1345 HG22 VAL    89      28.945  21.406  10.557  1.00  0.00      SEG1
ATOM   1346 HG23 VAL    89      28.171  19.802  10.585  1.00  0.00      SEG1
ATOM   1347  C   VAL    89      32.778  19.880   9.939  1.00  0.00      SEG1
ATOM   1348  O   VAL    89      33.101  19.240   8.942  1.00  0.00      SEG1
ATOM   1349  N   PHE    90      33.514  19.920  11.063  1.00  0.00      SEG1
ATOM   1350  HN  PHE    90      33.166  20.503  11.804  1.00  0.00      SEG1
ATOM   1351  CA  PHE    90      34.779  19.199  11.185  1.00  0.00      SEG1
ATOM   1352  HA  PHE    90      35.380  19.481  10.322  1.00  0.00      SEG1
ATOM   1353  CB  PHE    90      35.481  19.650  12.473  1.00  0.00      SEG1
ATOM   1354  HB1 PHE    90      35.739  20.707  12.401  1.00  0.00      SEG1
ATOM   1355  HB2 PHE    90      34.803  19.547  13.321  1.00  0.00      SEG1
ATOM   1356  CG  PHE    90      36.731  18.877  12.778  1.00  0.00      SEG1
ATOM   1357  CD1 PHE    90      37.922  19.195  12.144  1.00  0.00      SEG1
ATOM   1358  HD1 PHE    90      37.942  20.013  11.438  1.00  0.00      SEG1
ATOM   1359  CD2 PHE    90      36.712  17.838  13.701  1.00  0.00      SEG1
ATOM   1360  HD2 PHE    90      35.791  17.577  14.206  1.00  0.00      SEG1
ATOM   1361  CE1 PHE    90      39.083  18.481  12.417  1.00  0.00      SEG1
ATOM   1362  HE1 PHE    90      40.009  18.736  11.926  1.00  0.00      SEG1
ATOM   1363  CE2 PHE    90      37.871  17.133  13.988  1.00  0.00      SEG1
ATOM   1364  HE2 PHE    90      37.846  16.347  14.732  1.00  0.00      SEG1
ATOM   1365  CZ  PHE    90      39.057  17.448  13.342  1.00  0.00      SEG1
ATOM   1366  HZ  PHE    90      39.955  16.898  13.583  1.00  0.00      SEG1
ATOM   1367  C   PHE    90      34.584  17.666  11.189  1.00  0.00      SEG1
ATOM   1368  O   PHE    90      33.774  17.114  11.905  1.00  0.00      SEG1
ATOM   1369  N   GLY    91      35.435  17.001  10.389  1.00  0.00      SEG1
ATOM   1370  HN  GLY    91      36.033  17.533   9.795  1.00  0.00      SEG1
ATOM   1371  CA  GLY    91      35.434  15.538  10.313  1.00  0.00      SEG1
ATOM   1372  HA1 GLY    91      34.430  15.194  10.064  1.00  0.00      SEG1
ATOM   1373  HA2 GLY    91      35.725  15.150  11.295  1.00  0.00      SEG1
ATOM   1374  C   GLY    91      36.438  15.088   9.241  1.00  0.00      SEG1
ATOM   1375  O   GLY    91      37.202  15.902   8.705  1.00  0.00      SEG1
ATOM   1376  N   LEU    92      36.487  13.766   9.011  1.00  0.00      SEG1
ATOM   1377  HN  LEU    92      35.832  13.139   9.432  1.00  0.00      SEG1
ATOM   1378  CA  LEU    92      37.537  13.288   8.121  1.00  0.00      SEG1
ATOM   1379  HA  LEU    92      38.435  13.867   8.336  1.00  0.00      SEG1
ATOM   1380  CB  LEU    92      37.785  11.791   8.358  1.00  0.00      SEG1
ATOM   1381  HB1 LEU    92      38.652  11.469   7.782  1.00  0.00      SEG1
ATOM   1382  HB2 LEU    92      36.920  11.220   8.021  1.00  0.00      SEG1
ATOM   1383  CG  LEU    92      38.030  11.521   9.852  1.00  0.00      SEG1
ATOM   1384  HG  LEU    92      37.141  11.824  10.403  1.00  0.00      SEG1
ATOM   1385  CD1 LEU    92      38.342  10.076  10.210  1.00  0.00      SEG1
ATOM   1386 HD11 LEU    92      39.328   9.792   9.842  1.00  0.00      SEG1
ATOM   1387 HD12 LEU    92      37.609   9.409   9.757  1.00  0.00      SEG1
ATOM   1388 HD13 LEU    92      38.336   9.946  11.292  1.00  0.00      SEG1
ATOM   1389  CD2 LEU    92      38.962  12.502  10.542  1.00  0.00      SEG1
ATOM   1390 HD21 LEU    92      38.566  13.516  10.484  1.00  0.00      SEG1
ATOM   1391 HD22 LEU    92      39.940  12.494  10.061  1.00  0.00      SEG1
ATOM   1392 HD23 LEU    92      39.070  12.242  11.595  1.00  0.00      SEG1
ATOM   1393  C   LEU    92      37.154  13.616   6.676  1.00  0.00      SEG1
ATOM   1394  O   LEU    92      35.985  13.747   6.347  1.00  0.00      SEG1
ATOM   1395  N   TYR    93      38.212  13.712   5.847  1.00  0.00      SEG1
ATOM   1396  HN  TYR    93      39.123  13.532   6.223  1.00  0.00      SEG1
ATOM   1397  CA  TYR    93      38.040  13.932   4.406  1.00  0.00      SEG1
ATOM   1398  HA  TYR    93      39.045  13.879   3.987  1.00  0.00      SEG1
ATOM   1399  CB  TYR    93      37.196  12.821   3.755  1.00  0.00      SEG1
ATOM   1400  HB1 TYR    93      36.135  13.046   3.888  1.00  0.00      SEG1
ATOM   1401  HB2 TYR    93      37.372  12.821   2.678  1.00  0.00      SEG1
ATOM   1402  CG  TYR    93      37.503  11.457   4.324  1.00  0.00      SEG1
ATOM   1403  CD1 TYR    93      36.608  10.849   5.197  1.00  0.00      SEG1
ATOM   1404  HD1 TYR    93      35.691  11.347   5.466  1.00  0.00      SEG1
ATOM   1405  CE1 TYR    93      36.886   9.607   5.749  1.00  0.00      SEG1
ATOM   1406  HE1 TYR    93      36.185   9.157   6.430  1.00  0.00      SEG1
ATOM   1407  CD2 TYR    93      38.685  10.792   4.011  1.00  0.00      SEG1
ATOM   1408  HD2 TYR    93      39.403  11.247   3.341  1.00  0.00      SEG1
ATOM   1409  CE2 TYR    93      38.965   9.542   4.560  1.00  0.00      SEG1
ATOM   1410  HE2 TYR    93      39.890   9.057   4.284  1.00  0.00      SEG1
ATOM   1411  CZ  TYR    93      38.063   8.945   5.438  1.00  0.00      SEG1
ATOM   1412  OH  TYR    93      38.304   7.711   6.020  1.00  0.00      SEG1
ATOM   1413  HH  TYR    93      39.138   7.348   5.738  1.00  0.00      SEG1
ATOM   1414  C   TYR    93      37.466  15.326   4.035  1.00  0.00      SEG1
ATOM   1415  O   TYR    93      36.821  15.489   3.005  1.00  0.00      SEG1
ATOM   1416  N   LYS    94      37.757  16.353   4.872  1.00  0.00      SEG1
ATOM   1417  HN  LYS    94      38.286  16.147   5.691  1.00  0.00      SEG1
ATOM   1418  CA  LYS    94      37.343  17.735   4.550  1.00  0.00      SEG1
ATOM   1419  HA  LYS    94      36.255  17.778   4.572  1.00  0.00      SEG1
ATOM   1420  CB  LYS    94      37.943  18.769   5.520  1.00  0.00      SEG1
ATOM   1421  HB1 LYS    94      38.932  19.089   5.181  1.00  0.00      SEG1
ATOM   1422  HB2 LYS    94      37.303  19.653   5.536  1.00  0.00      SEG1
ATOM   1423  CG  LYS    94      38.109  18.305   6.949  1.00  0.00      SEG1
ATOM   1424  HG1 LYS    94      37.139  18.090   7.393  1.00  0.00      SEG1
ATOM   1425  HG2 LYS    94      38.690  17.386   6.945  1.00  0.00      SEG1
ATOM   1426  CD  LYS    94      38.835  19.374   7.763  1.00  0.00      SEG1
ATOM   1427  HD1 LYS    94      39.692  19.762   7.210  1.00  0.00      SEG1
ATOM   1428  HD2 LYS    94      38.172  20.228   7.936  1.00  0.00      SEG1
ATOM   1429  CE  LYS    94      39.327  18.807   9.084  1.00  0.00      SEG1
ATOM   1430  HE1 LYS    94      40.207  19.353   9.429  1.00  0.00      SEG1
ATOM   1431  HE2 LYS    94      38.537  18.957   9.798  1.00  0.00      SEG1
ATOM   1432  NZ  LYS    94      39.625  17.367   9.062  1.00  0.00      SEG1
ATOM   1433  HZ1 LYS    94      39.931  17.029   9.997  1.00  0.00      SEG1
ATOM   1434  HZ2 LYS    94      38.763  16.839   8.793  1.00  0.00      SEG1
ATOM   1435  HZ3 LYS    94      40.370  17.166   8.359  1.00  0.00      SEG1
ATOM   1436  C   LYS    94      37.821  18.143   3.152  1.00  0.00      SEG1
ATOM   1437  O   LYS    94      37.154  18.813   2.381  1.00  0.00      SEG1
ATOM   1438  N   ASN    95      39.048  17.674   2.914  1.00  0.00      SEG1
ATOM   1439  HN  ASN    95      39.444  16.970   3.506  1.00  0.00      SEG1
ATOM   1440  CA  ASN    95      39.817  18.119   1.771  1.00  0.00      SEG1
ATOM   1441  HA  ASN    95      39.778  19.212   1.751  1.00  0.00      SEG1
ATOM   1442  CB  ASN    95      41.288  17.676   1.938  1.00  0.00      SEG1
ATOM   1443  HB1 ASN    95      41.420  16.679   1.520  1.00  0.00      SEG1
ATOM   1444  HB2 ASN    95      41.946  18.351   1.390  1.00  0.00      SEG1
ATOM   1445  CG  ASN    95      41.751  17.622   3.409  1.00  0.00      SEG1
ATOM   1446  OD1 ASN    95      41.702  16.586   4.061  1.00  0.00      SEG1
ATOM   1447  ND2 ASN    95      42.182  18.779   3.917  1.00  0.00      SEG1
ATOM   1448 HD21 ASN    95      42.509  18.824   4.864  1.00  0.00      SEG1
ATOM   1449 HD22 ASN    95      42.231  19.617   3.375  1.00  0.00      SEG1
ATOM   1450  C   ASN    95      39.181  17.582   0.469  1.00  0.00      SEG1
ATOM   1451  O   ASN    95      39.443  18.115  -0.600  1.00  0.00      SEG1
ATOM   1452  N   THR    96      38.337  16.535   0.603  1.00  0.00      SEG1
ATOM   1453  HN  THR    96      38.109  16.203   1.515  1.00  0.00      SEG1
ATOM   1454  CA  THR    96      37.846  15.879  -0.608  1.00  0.00      SEG1
ATOM   1455  HA  THR    96      38.459  16.200  -1.449  1.00  0.00      SEG1
ATOM   1456  CB  THR    96      37.902  14.346  -0.464  1.00  0.00      SEG1
ATOM   1457  HB  THR    96      37.019  14.000   0.081  1.00  0.00      SEG1
ATOM   1458  OG1 THR    96      39.023  13.974   0.321  1.00  0.00      SEG1
ATOM   1459  HG1 THR    96      39.123  13.025   0.333  1.00  0.00      SEG1
ATOM   1460  CG2 THR    96      37.864  13.683  -1.852  1.00  0.00      SEG1
ATOM   1461 HG21 THR    96      37.895  12.599  -1.792  1.00  0.00      SEG1
ATOM   1462 HG22 THR    96      36.942  13.932  -2.381  1.00  0.00      SEG1
ATOM   1463 HG23 THR    96      38.688  14.020  -2.482  1.00  0.00      SEG1
ATOM   1464  C   THR    96      36.392  16.218  -0.942  1.00  0.00      SEG1
ATOM   1465  O   THR    96      35.921  15.986  -2.040  1.00  0.00      SEG1
ATOM   1466  N   CYS    97      35.644  16.630   0.083  1.00  0.00      SEG1
ATOM   1467  HN  CYS    97      36.008  17.119   0.873  1.00  0.00      SEG1
ATOM   1468  CA  CYS    97      34.223  16.341  -0.027  1.00  0.00      SEG1
ATOM   1469  HA  CYS    97      34.132  15.330  -0.410  1.00  0.00      SEG1
ATOM   1470  CB  CYS    97      33.609  16.382   1.359  1.00  0.00      SEG1
ATOM   1471  HB1 CYS    97      32.614  15.944   1.328  1.00  0.00      SEG1
ATOM   1472  HB2 CYS    97      34.218  15.790   2.043  1.00  0.00      SEG1
ATOM   1473  SG  CYS    97      33.471  18.036   2.032  1.00  0.00      SEG1
ATOM   1474  HG1 CYS    97      32.912  17.909   3.230  1.00  0.00      SEG1
ATOM   1475  C   CYS    97      33.532  17.301  -0.994  1.00  0.00      SEG1
ATOM   1476  O   CYS    97      33.798  18.486  -1.002  1.00  0.00      SEG1
ATOM   1477  N   VAL    98      32.628  16.745  -1.786  1.00  0.00      SEG1
ATOM   1478  HN  VAL    98      32.313  15.819  -1.578  1.00  0.00      SEG1
ATOM   1479  CA  VAL    98      32.076  17.427  -2.944  1.00  0.00      SEG1
ATOM   1480  HA  VAL    98      32.844  18.084  -3.352  1.00  0.00      SEG1
ATOM   1481  CB  VAL    98      31.679  16.339  -3.943  1.00  0.00      SEG1
ATOM   1482  HB  VAL    98      30.846  15.762  -3.542  1.00  0.00      SEG1
ATOM   1483  CG1 VAL    98      31.273  16.967  -5.275  1.00  0.00      SEG1
ATOM   1484 HG11 VAL    98      32.098  17.540  -5.698  1.00  0.00      SEG1
ATOM   1485 HG12 VAL    98      30.432  17.645  -5.131  1.00  0.00      SEG1
ATOM   1486 HG13 VAL    98      31.000  16.191  -5.990  1.00  0.00      SEG1
ATOM   1487  CG2 VAL    98      32.846  15.365  -4.132  1.00  0.00      SEG1
ATOM   1488 HG21 VAL    98      32.997  14.766  -3.234  1.00  0.00      SEG1
ATOM   1489 HG22 VAL    98      33.767  15.914  -4.329  1.00  0.00      SEG1
ATOM   1490 HG23 VAL    98      32.640  14.686  -4.959  1.00  0.00      SEG1
ATOM   1491  C   VAL    98      30.925  18.395  -2.621  1.00  0.00      SEG1
ATOM   1492  O   VAL    98      30.896  19.486  -3.170  1.00  0.00      SEG1
ATOM   1493  N   GLY    99      30.010  17.991  -1.721  1.00  0.00      SEG1
ATOM   1494  HN  GLY    99      30.051  17.117  -1.255  1.00  0.00      SEG1
ATOM   1495  CA  GLY    99      28.891  18.907  -1.458  1.00  0.00      SEG1
ATOM   1496  HA1 GLY    99      29.257  19.934  -1.471  1.00  0.00      SEG1
ATOM   1497  HA2 GLY    99      28.510  18.673  -0.465  1.00  0.00      SEG1
ATOM   1498  C   GLY    99      27.760  18.757  -2.489  1.00  0.00      SEG1
ATOM   1499  O   GLY    99      27.859  17.966  -3.426  1.00  0.00      SEG1
ATOM   1500  N   SER   100      26.649  19.481  -2.231  1.00  0.00      SEG1
ATOM   1501  HN  SER   100      26.598  20.170  -1.497  1.00  0.00      SEG1
ATOM   1502  CA  SER   100      25.450  19.198  -3.019  1.00  0.00      SEG1
ATOM   1503  HA  SER   100      25.765  18.982  -4.040  1.00  0.00      SEG1
ATOM   1504  CB  SER   100      24.751  17.983  -2.399  1.00  0.00      SEG1
ATOM   1505  HB1 SER   100      25.265  17.072  -2.713  1.00  0.00      SEG1
ATOM   1506  HB2 SER   100      24.763  18.058  -1.305  1.00  0.00      SEG1
ATOM   1507  OG  SER   100      23.420  17.908  -2.835  1.00  0.00      SEG1
ATOM   1508  HG1 SER   100      22.993  17.154  -2.456  1.00  0.00      SEG1
ATOM   1509  C   SER   100      24.470  20.383  -3.061  1.00  0.00      SEG1
ATOM   1510  O   SER   100      24.290  21.086  -2.082  1.00  0.00      SEG1
ATOM   1511  N   ASP   101      23.800  20.450  -4.222  1.00  0.00      SEG1
ATOM   1512  HN  ASP   101      23.988  19.804  -4.970  1.00  0.00      SEG1
ATOM   1513  CA  ASP   101      22.661  21.348  -4.449  1.00  0.00      SEG1
ATOM   1514  HA  ASP   101      22.666  22.120  -3.676  1.00  0.00      SEG1
ATOM   1515  CB  ASP   101      22.760  22.000  -5.841  1.00  0.00      SEG1
ATOM   1516  HB1 ASP   101      21.978  22.758  -5.938  1.00  0.00      SEG1
ATOM   1517  HB2 ASP   101      23.711  22.520  -5.952  1.00  0.00      SEG1
ATOM   1518  CG  ASP   101      22.621  20.981  -6.994  1.00  0.00      SEG1
ATOM   1519  OD1 ASP   101      23.003  19.812  -6.810  1.00  0.00      SEG1
ATOM   1520  OD2 ASP   101      22.166  21.378  -8.066  1.00  0.00      SEG1
ATOM   1521  C   ASP   101      21.341  20.558  -4.335  1.00  0.00      SEG1
ATOM   1522  O   ASP   101      20.387  20.760  -5.070  1.00  0.00      SEG1
ATOM   1523  N   ASN   102      21.345  19.649  -3.346  1.00  0.00      SEG1
ATOM   1524  HN  ASN   102      22.176  19.540  -2.817  1.00  0.00      SEG1
ATOM   1525  CA  ASN   102      20.185  18.789  -3.127  1.00  0.00      SEG1
ATOM   1526  HA  ASN   102      19.368  19.166  -3.735  1.00  0.00      SEG1
ATOM   1527  CB  ASN   102      20.539  17.352  -3.557  1.00  0.00      SEG1
ATOM   1528  HB1 ASN   102      21.327  17.367  -4.316  1.00  0.00      SEG1
ATOM   1529  HB2 ASN   102      20.849  16.753  -2.706  1.00  0.00      SEG1
ATOM   1530  CG  ASN   102      19.343  16.614  -4.151  1.00  0.00      SEG1
ATOM   1531  OD1 ASN   102      18.293  17.163  -4.439  1.00  0.00      SEG1
ATOM   1532  ND2 ASN   102      19.539  15.300  -4.332  1.00  0.00      SEG1
ATOM   1533 HD21 ASN   102      18.776  14.775  -4.687  1.00  0.00      SEG1
ATOM   1534 HD22 ASN   102      20.428  14.920  -4.088  1.00  0.00      SEG1
ATOM   1535  C   ASN   102      19.737  18.834  -1.652  1.00  0.00      SEG1
ATOM   1536  O   ASN   102      19.242  17.855  -1.102  1.00  0.00      SEG1
ATOM   1537  N   VAL   103      19.985  19.973  -0.999  1.00  0.00      SEG1
ATOM   1538  HN  VAL   103      20.249  20.795  -1.503  1.00  0.00      SEG1
ATOM   1539  CA  VAL   103      19.867  20.006   0.455  1.00  0.00      SEG1
ATOM   1540  HA  VAL   103      19.966  18.982   0.813  1.00  0.00      SEG1
ATOM   1541  CB  VAL   103      20.951  20.889   1.044  1.00  0.00      SEG1
ATOM   1542  HB  VAL   103      20.692  21.938   0.901  1.00  0.00      SEG1
ATOM   1543  CG1 VAL   103      21.092  20.588   2.537  1.00  0.00      SEG1
ATOM   1544 HG11 VAL   103      21.361  19.544   2.696  1.00  0.00      SEG1
ATOM   1545 HG12 VAL   103      20.148  20.775   3.049  1.00  0.00      SEG1
ATOM   1546 HG13 VAL   103      21.875  21.208   2.974  1.00  0.00      SEG1
ATOM   1547  CG2 VAL   103      22.250  20.688   0.276  1.00  0.00      SEG1
ATOM   1548 HG21 VAL   103      22.174  21.109  -0.727  1.00  0.00      SEG1
ATOM   1549 HG22 VAL   103      22.469  19.625   0.179  1.00  0.00      SEG1
ATOM   1550 HG23 VAL   103      23.072  21.187   0.789  1.00  0.00      SEG1
ATOM   1551  C   VAL   103      18.528  20.559   0.876  1.00  0.00      SEG1
ATOM   1552  O   VAL   103      17.983  20.181   1.899  1.00  0.00      SEG1
ATOM   1553  N   THR   104      18.017  21.436   0.003  1.00  0.00      SEG1
ATOM   1554  HN  THR   104      18.554  21.794  -0.757  1.00  0.00      SEG1
ATOM   1555  CA  THR   104      16.661  21.879   0.235  1.00  0.00      SEG1
ATOM   1556  HA  THR   104      16.653  22.487   1.140  1.00  0.00      SEG1
ATOM   1557  CB  THR   104      16.206  22.743  -0.922  1.00  0.00      SEG1
ATOM   1558  HB  THR   104      16.408  22.225  -1.869  1.00  0.00      SEG1
ATOM   1559  OG1 THR   104      16.942  23.950  -0.855  1.00  0.00      SEG1
ATOM   1560  HG1 THR   104      16.655  24.522  -1.565  1.00  0.00      SEG1
ATOM   1561  CG2 THR   104      14.721  23.028  -0.762  1.00  0.00      SEG1
ATOM   1562 HG21 THR   104      14.351  23.634  -1.579  1.00  0.00      SEG1
ATOM   1563 HG22 THR   104      14.148  22.100  -0.777  1.00  0.00      SEG1
ATOM   1564 HG23 THR   104      14.541  23.521   0.195  1.00  0.00      SEG1
ATOM   1565  C   THR   104      15.703  20.691   0.453  1.00  0.00      SEG1
ATOM   1566  O   THR   104      14.963  20.660   1.427  1.00  0.00      SEG1
ATOM   1567  N   ASP   105      15.747  19.727  -0.493  1.00  0.00      SEG1
ATOM   1568  HN  ASP   105      16.263  19.768  -1.349  1.00  0.00      SEG1
ATOM   1569  CA  ASP   105      14.846  18.598  -0.279  1.00  0.00      SEG1
ATOM   1570  HA  ASP   105      13.866  18.988   0.011  1.00  0.00      SEG1
ATOM   1571  CB  ASP   105      14.619  17.759  -1.549  1.00  0.00      SEG1
ATOM   1572  HB1 ASP   105      15.576  17.489  -1.988  1.00  0.00      SEG1
ATOM   1573  HB2 ASP   105      14.101  16.836  -1.271  1.00  0.00      SEG1
ATOM   1574  CG  ASP   105      13.764  18.500  -2.594  1.00  0.00      SEG1
ATOM   1575  OD1 ASP   105      13.249  19.578  -2.325  1.00  0.00      SEG1
ATOM   1576  OD2 ASP   105      13.605  17.986  -3.695  1.00  0.00      SEG1
ATOM   1577  C   ASP   105      15.332  17.739   0.895  1.00  0.00      SEG1
ATOM   1578  O   ASP   105      14.518  17.276   1.677  1.00  0.00      SEG1
ATOM   1579  N   PHE   106      16.654  17.479   1.038  1.00  0.00      SEG1
ATOM   1580  HN  PHE   106      17.308  17.880   0.401  1.00  0.00      SEG1
ATOM   1581  CA  PHE   106      17.050  16.612   2.152  1.00  0.00      SEG1
ATOM   1582  HA  PHE   106      16.580  15.641   1.985  1.00  0.00      SEG1
ATOM   1583  CB  PHE   106      18.557  16.426   2.168  1.00  0.00      SEG1
ATOM   1584  HB1 PHE   106      18.828  15.876   1.272  1.00  0.00      SEG1
ATOM   1585  HB2 PHE   106      19.049  17.396   2.162  1.00  0.00      SEG1
ATOM   1586  CG  PHE   106      19.034  15.648   3.358  1.00  0.00      SEG1
ATOM   1587  CD1 PHE   106      18.983  14.260   3.358  1.00  0.00      SEG1
ATOM   1588  HD1 PHE   106      18.579  13.735   2.506  1.00  0.00      SEG1
ATOM   1589  CD2 PHE   106      19.532  16.313   4.470  1.00  0.00      SEG1
ATOM   1590  HD2 PHE   106      19.540  17.399   4.494  1.00  0.00      SEG1
ATOM   1591  CE1 PHE   106      19.440  13.537   4.447  1.00  0.00      SEG1
ATOM   1592  HE1 PHE   106      19.382  12.462   4.431  1.00  0.00      SEG1
ATOM   1593  CE2 PHE   106      19.995  15.586   5.553  1.00  0.00      SEG1
ATOM   1594  HE2 PHE   106      20.375  16.098   6.412  1.00  0.00      SEG1
ATOM   1595  CZ  PHE   106      19.957  14.202   5.544  1.00  0.00      SEG1
ATOM   1596  HZ  PHE   106      20.316  13.652   6.391  1.00  0.00      SEG1
ATOM   1597  C   PHE   106      16.588  17.138   3.522  1.00  0.00      SEG1
ATOM   1598  O   PHE   106      16.073  16.390   4.340  1.00  0.00      SEG1
ATOM   1599  N   ASN   107      16.816  18.441   3.761  1.00  0.00      SEG1
ATOM   1600  HN  ASN   107      17.262  19.018   3.077  1.00  0.00      SEG1
ATOM   1601  CA  ASN   107      16.321  19.022   5.006  1.00  0.00      SEG1
ATOM   1602  HA  ASN   107      16.837  18.532   5.832  1.00  0.00      SEG1
ATOM   1603  CB  ASN   107      16.558  20.535   5.081  1.00  0.00      SEG1
ATOM   1604  HB1 ASN   107      16.113  21.036   4.220  1.00  0.00      SEG1
ATOM   1605  HB2 ASN   107      16.101  20.934   5.987  1.00  0.00      SEG1
ATOM   1606  CG  ASN   107      18.038  20.870   5.134  1.00  0.00      SEG1
ATOM   1607  OD1 ASN   107      18.886  20.066   5.490  1.00  0.00      SEG1
ATOM   1608  ND2 ASN   107      18.300  22.112   4.740  1.00  0.00      SEG1
ATOM   1609 HD21 ASN   107      19.257  22.408   4.727  1.00  0.00      SEG1
ATOM   1610 HD22 ASN   107      17.584  22.736   4.429  1.00  0.00      SEG1
ATOM   1611  C   ASN   107      14.822  18.748   5.150  1.00  0.00      SEG1
ATOM   1612  O   ASN   107      14.377  18.257   6.180  1.00  0.00      SEG1
ATOM   1613  N   ALA   108      14.093  19.089   4.055  1.00  0.00      SEG1
ATOM   1614  HN  ALA   108      14.546  19.330   3.188  1.00  0.00      SEG1
ATOM   1615  CA  ALA   108      12.627  19.044   4.084  1.00  0.00      SEG1
ATOM   1616  HA  ALA   108      12.286  19.711   4.873  1.00  0.00      SEG1
ATOM   1617  CB  ALA   108      12.032  19.492   2.751  1.00  0.00      SEG1
ATOM   1618  HB1 ALA   108      12.365  20.497   2.501  1.00  0.00      SEG1
ATOM   1619  HB2 ALA   108      12.320  18.825   1.939  1.00  0.00      SEG1
ATOM   1620  HB3 ALA   108      10.940  19.495   2.808  1.00  0.00      SEG1
ATOM   1621  C   ALA   108      12.104  17.650   4.398  1.00  0.00      SEG1
ATOM   1622  O   ALA   108      11.230  17.454   5.233  1.00  0.00      SEG1
ATOM   1623  N   ILE   109      12.691  16.697   3.669  1.00  0.00      SEG1
ATOM   1624  HN  ILE   109      13.350  16.916   2.963  1.00  0.00      SEG1
ATOM   1625  CA  ILE   109      12.364  15.325   3.941  1.00  0.00      SEG1
ATOM   1626  HA  ILE   109      11.279  15.229   3.834  1.00  0.00      SEG1
ATOM   1627  CB  ILE   109      12.984  14.390   2.894  1.00  0.00      SEG1
ATOM   1628  HB  ILE   109      14.052  14.601   2.816  1.00  0.00      SEG1
ATOM   1629  CG2 ILE   109      12.785  12.940   3.323  1.00  0.00      SEG1
ATOM   1630 HG21 ILE   109      13.245  12.257   2.620  1.00  0.00      SEG1
ATOM   1631 HG22 ILE   109      13.236  12.747   4.294  1.00  0.00      SEG1
ATOM   1632 HG23 ILE   109      11.719  12.714   3.397  1.00  0.00      SEG1
ATOM   1633  CG1 ILE   109      12.315  14.600   1.525  1.00  0.00      SEG1
ATOM   1634 HG11 ILE   109      11.245  14.399   1.608  1.00  0.00      SEG1
ATOM   1635 HG12 ILE   109      12.434  15.633   1.212  1.00  0.00      SEG1
ATOM   1636  CD  ILE   109      12.896  13.710   0.435  1.00  0.00      SEG1
ATOM   1637  HD1 ILE   109      12.384  13.859  -0.510  1.00  0.00      SEG1
ATOM   1638  HD2 ILE   109      12.762  12.674   0.687  1.00  0.00      SEG1
ATOM   1639  HD3 ILE   109      13.961  13.886   0.316  1.00  0.00      SEG1
ATOM   1640  C   ILE   109      12.731  14.977   5.403  1.00  0.00      SEG1
ATOM   1641  O   ILE   109      11.921  14.341   6.056  1.00  0.00      SEG1
ATOM   1642  N   ALA   110      13.926  15.390   5.884  1.00  0.00      SEG1
ATOM   1643  HN  ALA   110      14.495  16.007   5.348  1.00  0.00      SEG1
ATOM   1644  CA  ALA   110      14.342  14.888   7.195  1.00  0.00      SEG1
ATOM   1645  HA  ALA   110      14.138  13.820   7.210  1.00  0.00      SEG1
ATOM   1646  CB  ALA   110      15.856  15.060   7.451  1.00  0.00      SEG1
ATOM   1647  HB1 ALA   110      16.447  14.613   6.652  1.00  0.00      SEG1
ATOM   1648  HB2 ALA   110      16.141  16.109   7.531  1.00  0.00      SEG1
ATOM   1649  HB3 ALA   110      16.142  14.572   8.385  1.00  0.00      SEG1
ATOM   1650  C   ALA   110      13.570  15.515   8.371  1.00  0.00      SEG1
ATOM   1651  O   ALA   110      13.729  15.054   9.501  1.00  0.00      SEG1
ATOM   1652  N   THR   111      12.851  16.638   8.139  1.00  0.00      SEG1
ATOM   1653  HN  THR   111      12.770  17.056   7.229  1.00  0.00      SEG1
ATOM   1654  CA  THR   111      12.232  17.261   9.313  1.00  0.00      SEG1
ATOM   1655  HA  THR   111      12.472  16.694  10.210  1.00  0.00      SEG1
ATOM   1656  CB  THR   111      12.691  18.702   9.530  1.00  0.00      SEG1
ATOM   1657  HB  THR   111      12.105  19.126  10.355  1.00  0.00      SEG1
ATOM   1658  OG1 THR   111      12.430  19.454   8.362  1.00  0.00      SEG1
ATOM   1659  HG1 THR   111      12.726  20.346   8.469  1.00  0.00      SEG1
ATOM   1660  CG2 THR   111      14.147  18.752   9.964  1.00  0.00      SEG1
ATOM   1661 HG21 THR   111      14.450  19.777  10.149  1.00  0.00      SEG1
ATOM   1662 HG22 THR   111      14.279  18.199  10.894  1.00  0.00      SEG1
ATOM   1663 HG23 THR   111      14.791  18.314   9.206  1.00  0.00      SEG1
ATOM   1664  C   THR   111      10.724  17.313   9.249  1.00  0.00      SEG1
ATOM   1665  O   THR   111      10.116  17.911  10.130  1.00  0.00      SEG1
ATOM   1666  N   CYS   112      10.149  16.752   8.182  1.00  0.00      SEG1
ATOM   1667  HN  CYS   112      10.676  16.275   7.471  1.00  0.00      SEG1
ATOM   1668  CA  CYS   112       8.702  16.847   8.110  1.00  0.00      SEG1
ATOM   1669  HA  CYS   112       8.405  17.858   8.403  1.00  0.00      SEG1
ATOM   1670  CB  CYS   112       8.275  16.637   6.662  1.00  0.00      SEG1
ATOM   1671  HB1 CYS   112       7.284  17.059   6.525  1.00  0.00      SEG1
ATOM   1672  HB2 CYS   112       8.940  17.193   5.999  1.00  0.00      SEG1
ATOM   1673  SG  CYS   112       8.258  14.917   6.125  1.00  0.00      SEG1
ATOM   1674  HG1 CYS   112       7.849  14.918   4.861  1.00  0.00      SEG1
ATOM   1675  C   CYS   112       8.123  15.842   9.125  1.00  0.00      SEG1
ATOM   1676  O   CYS   112       8.818  15.383  10.028  1.00  0.00      SEG1
ATOM   1677  N   ASP   113       6.836  15.504   8.983  1.00  0.00      SEG1
ATOM   1678  HN  ASP   113       6.239  15.824   8.242  1.00  0.00      SEG1
ATOM   1679  CA  ASP   113       6.279  14.597   9.996  1.00  0.00      SEG1
ATOM   1680  HA  ASP   113       7.090  13.980  10.396  1.00  0.00      SEG1
ATOM   1681  CB  ASP   113       5.667  15.378  11.165  1.00  0.00      SEG1
ATOM   1682  HB1 ASP   113       5.539  14.695  12.007  1.00  0.00      SEG1
ATOM   1683  HB2 ASP   113       6.350  16.164  11.471  1.00  0.00      SEG1
ATOM   1684  CG  ASP   113       4.312  16.020  10.860  1.00  0.00      SEG1
ATOM   1685  OD1 ASP   113       3.844  15.948   9.727  1.00  0.00      SEG1
ATOM   1686  OD2 ASP   113       3.727  16.612  11.765  1.00  0.00      SEG1
ATOM   1687  C   ASP   113       5.274  13.616   9.392  1.00  0.00      SEG1
ATOM   1688  O   ASP   113       4.718  12.768  10.078  1.00  0.00      SEG1
ATOM   1689  N   TRP   114       5.138  13.718   8.062  1.00  0.00      SEG1
ATOM   1690  HN  TRP   114       5.454  14.540   7.587  1.00  0.00      SEG1
ATOM   1691  CA  TRP   114       4.486  12.681   7.275  1.00  0.00      SEG1
ATOM   1692  HA  TRP   114       4.692  12.910   6.231  1.00  0.00      SEG1
ATOM   1693  CB  TRP   114       5.052  11.295   7.600  1.00  0.00      SEG1
ATOM   1694  HB1 TRP   114       4.943  11.049   8.653  1.00  0.00      SEG1
ATOM   1695  HB2 TRP   114       4.565  10.514   7.026  1.00  0.00      SEG1
ATOM   1696  CG  TRP   114       6.492  11.342   7.257  1.00  0.00      SEG1
ATOM   1697  CD2 TRP   114       7.103  11.168   5.939  1.00  0.00      SEG1
ATOM   1698  CE2 TRP   114       8.474  11.466   6.109  1.00  0.00      SEG1
ATOM   1699  CE3 TRP   114       6.503  11.222   4.672  1.00  0.00      SEG1
ATOM   1700  HE3 TRP   114       5.475  11.094   4.552  1.00  0.00      SEG1
ATOM   1701  CD1 TRP   114       7.549  11.430   8.155  1.00  0.00      SEG1
ATOM   1702  HD1 TRP   114       7.401  11.501   9.231  1.00  0.00      SEG1
ATOM   1703  NE1 TRP   114       8.732  11.431   7.508  1.00  0.00      SEG1
ATOM   1704  HE1 TRP   114       9.614  11.535   7.898  1.00  0.00      SEG1
ATOM   1705  CZ2 TRP   114       9.367  11.287   5.050  1.00  0.00      SEG1
ATOM   1706  HZ2 TRP   114      10.393  11.434   5.169  1.00  0.00      SEG1
ATOM   1707  CZ3 TRP   114       7.406  11.104   3.580  1.00  0.00      SEG1
ATOM   1708  HZ3 TRP   114       7.003  11.058   2.582  1.00  0.00      SEG1
ATOM   1709  CH2 TRP   114       8.776  11.273   3.758  1.00  0.00      SEG1
ATOM   1710  HH2 TRP   114       9.444  11.229   2.922  1.00  0.00      SEG1
ATOM   1711  C   TRP   114       2.978  12.685   7.457  1.00  0.00      SEG1
ATOM   1712  O   TRP   114       2.302  11.696   7.141  1.00  0.00      SEG1
ATOM   1713  N   THR   115       2.443  13.817   7.942  1.00  0.00      SEG1
ATOM   1714  HN  THR   115       3.007  14.626   8.162  1.00  0.00      SEG1
ATOM   1715  CA  THR   115       1.008  13.837   8.205  1.00  0.00      SEG1
ATOM   1716  HA  THR   115       0.648  12.808   8.225  1.00  0.00      SEG1
ATOM   1717  CB  THR   115       0.712  14.442   9.585  1.00  0.00      SEG1
ATOM   1718  HB  THR   115      -0.307  14.143   9.852  1.00  0.00      SEG1
ATOM   1719  OG1 THR   115       0.733  15.870   9.581  1.00  0.00      SEG1
ATOM   1720  HG1 THR   115       0.757  16.152  10.486  1.00  0.00      SEG1
ATOM   1721  CG2 THR   115       1.649  13.849  10.641  1.00  0.00      SEG1
ATOM   1722 HG21 THR   115       1.455  14.252  11.633  1.00  0.00      SEG1
ATOM   1723 HG22 THR   115       1.583  12.766  10.689  1.00  0.00      SEG1
ATOM   1724 HG23 THR   115       2.679  14.072  10.406  1.00  0.00      SEG1
ATOM   1725  C   THR   115       0.264  14.593   7.099  1.00  0.00      SEG1
ATOM   1726  O   THR   115      -0.934  14.868   7.207  1.00  0.00      SEG1
ATOM   1727  N   ASN   116       1.021  14.960   6.037  1.00  0.00      SEG1
ATOM   1728  HN  ASN   116       1.988  14.680   5.990  1.00  0.00      SEG1
ATOM   1729  CA  ASN   116       0.537  15.907   5.025  1.00  0.00      SEG1
ATOM   1730  HA  ASN   116      -0.539  16.031   5.147  1.00  0.00      SEG1
ATOM   1731  CB  ASN   116       1.216  17.293   5.134  1.00  0.00      SEG1
ATOM   1732  HB1 ASN   116       2.185  17.292   4.628  1.00  0.00      SEG1
ATOM   1733  HB2 ASN   116       0.595  18.057   4.663  1.00  0.00      SEG1
ATOM   1734  CG  ASN   116       1.485  17.696   6.584  1.00  0.00      SEG1
ATOM   1735  OD1 ASN   116       2.260  17.088   7.276  1.00  0.00      SEG1
ATOM   1736  ND2 ASN   116       0.772  18.740   7.025  1.00  0.00      SEG1
ATOM   1737 HD21 ASN   116       0.981  19.017   7.960  1.00  0.00      SEG1
ATOM   1738 HD22 ASN   116       0.150  19.234   6.431  1.00  0.00      SEG1
ATOM   1739  C   ASN   116       0.825  15.334   3.636  1.00  0.00      SEG1
ATOM   1740  O   ASN   116       1.904  14.837   3.348  1.00  0.00      SEG1
ATOM   1741  N   ALA   117      -0.180  15.460   2.746  1.00  0.00      SEG1
ATOM   1742  HN  ALA   117      -1.032  15.878   3.055  1.00  0.00      SEG1
ATOM   1743  CA  ALA   117      -0.027  14.990   1.365  1.00  0.00      SEG1
ATOM   1744  HA  ALA   117      -0.018  13.899   1.376  1.00  0.00      SEG1
ATOM   1745  CB  ALA   117      -1.204  15.468   0.522  1.00  0.00      SEG1
ATOM   1746  HB1 ALA   117      -2.135  15.095   0.936  1.00  0.00      SEG1
ATOM   1747  HB2 ALA   117      -1.245  16.556   0.487  1.00  0.00      SEG1
ATOM   1748  HB3 ALA   117      -1.117  15.095  -0.501  1.00  0.00      SEG1
ATOM   1749  C   ALA   117       1.289  15.473   0.744  1.00  0.00      SEG1
ATOM   1750  O   ALA   117       1.999  14.701   0.118  1.00  0.00      SEG1
ATOM   1751  N   GLY   118       1.545  16.772   1.021  1.00  0.00      SEG1
ATOM   1752  HN  GLY   118       0.871  17.330   1.500  1.00  0.00      SEG1
ATOM   1753  CA  GLY   118       2.810  17.372   0.602  1.00  0.00      SEG1
ATOM   1754  HA1 GLY   118       2.911  18.321   1.127  1.00  0.00      SEG1
ATOM   1755  HA2 GLY   118       2.746  17.550  -0.469  1.00  0.00      SEG1
ATOM   1756  C   GLY   118       4.049  16.500   0.865  1.00  0.00      SEG1
ATOM   1757  O   GLY   118       4.889  16.299  -0.015  1.00  0.00      SEG1
ATOM   1758  N   ASP   119       4.138  15.970   2.102  1.00  0.00      SEG1
ATOM   1759  HN  ASP   119       3.431  16.049   2.804  1.00  0.00      SEG1
ATOM   1760  CA  ASP   119       5.346  15.201   2.446  1.00  0.00      SEG1
ATOM   1761  HA  ASP   119       6.189  15.890   2.360  1.00  0.00      SEG1
ATOM   1762  CB  ASP   119       5.331  14.652   3.887  1.00  0.00      SEG1
ATOM   1763  HB1 ASP   119       4.592  13.856   3.983  1.00  0.00      SEG1
ATOM   1764  HB2 ASP   119       6.304  14.227   4.134  1.00  0.00      SEG1
ATOM   1765  CG  ASP   119       5.010  15.729   4.914  1.00  0.00      SEG1
ATOM   1766  OD1 ASP   119       5.614  16.801   4.841  1.00  0.00      SEG1
ATOM   1767  OD2 ASP   119       4.128  15.483   5.739  1.00  0.00      SEG1
ATOM   1768  C   ASP   119       5.576  14.026   1.464  1.00  0.00      SEG1
ATOM   1769  O   ASP   119       6.715  13.698   1.131  1.00  0.00      SEG1
ATOM   1770  N   TYR   120       4.448  13.424   1.027  1.00  0.00      SEG1
ATOM   1771  HN  TYR   120       3.578  13.836   1.298  1.00  0.00      SEG1
ATOM   1772  CA  TYR   120       4.513  12.254   0.152  1.00  0.00      SEG1
ATOM   1773  HA  TYR   120       5.314  11.620   0.524  1.00  0.00      SEG1
ATOM   1774  CB  TYR   120       3.206  11.452   0.220  1.00  0.00      SEG1
ATOM   1775  HB1 TYR   120       2.353  12.074  -0.056  1.00  0.00      SEG1
ATOM   1776  HB2 TYR   120       3.236  10.618  -0.483  1.00  0.00      SEG1
ATOM   1777  CG  TYR   120       2.992  10.906   1.602  1.00  0.00      SEG1
ATOM   1778  CD1 TYR   120       3.706   9.806   2.070  1.00  0.00      SEG1
ATOM   1779  HD1 TYR   120       4.443   9.324   1.445  1.00  0.00      SEG1
ATOM   1780  CE1 TYR   120       3.485   9.325   3.358  1.00  0.00      SEG1
ATOM   1781  HE1 TYR   120       4.014   8.461   3.713  1.00  0.00      SEG1
ATOM   1782  CD2 TYR   120       2.082  11.522   2.445  1.00  0.00      SEG1
ATOM   1783  HD2 TYR   120       1.513  12.377   2.115  1.00  0.00      SEG1
ATOM   1784  CE2 TYR   120       1.899  11.060   3.732  1.00  0.00      SEG1
ATOM   1785  HE2 TYR   120       1.239  11.599   4.377  1.00  0.00      SEG1
ATOM   1786  CZ  TYR   120       2.576   9.953   4.195  1.00  0.00      SEG1
ATOM   1787  OH  TYR   120       2.320   9.489   5.471  1.00  0.00      SEG1
ATOM   1788  HH  TYR   120       1.767  10.105   5.940  1.00  0.00      SEG1
ATOM   1789  C   TYR   120       4.881  12.639  -1.294  1.00  0.00      SEG1
ATOM   1790  O   TYR   120       5.516  11.887  -2.031  1.00  0.00      SEG1
ATOM   1791  N   ILE   121       4.476  13.859  -1.687  1.00  0.00      SEG1
ATOM   1792  HN  ILE   121       3.873  14.417  -1.102  1.00  0.00      SEG1
ATOM   1793  CA  ILE   121       4.872  14.348  -3.005  1.00  0.00      SEG1
ATOM   1794  HA  ILE   121       4.615  13.587  -3.746  1.00  0.00      SEG1
ATOM   1795  CB  ILE   121       4.120  15.617  -3.357  1.00  0.00      SEG1
ATOM   1796  HB  ILE   121       4.397  16.422  -2.674  1.00  0.00      SEG1
ATOM   1797  CG2 ILE   121       4.532  16.060  -4.758  1.00  0.00      SEG1
ATOM   1798 HG21 ILE   121       4.019  16.971  -5.049  1.00  0.00      SEG1
ATOM   1799 HG22 ILE   121       5.601  16.264  -4.808  1.00  0.00      SEG1
ATOM   1800 HG23 ILE   121       4.312  15.282  -5.478  1.00  0.00      SEG1
ATOM   1801  CG1 ILE   121       2.617  15.320  -3.247  1.00  0.00      SEG1
ATOM   1802 HG11 ILE   121       2.357  14.486  -3.897  1.00  0.00      SEG1
ATOM   1803 HG12 ILE   121       2.375  15.009  -2.232  1.00  0.00      SEG1
ATOM   1804  CD  ILE   121       1.745  16.513  -3.582  1.00  0.00      SEG1
ATOM   1805  HD1 ILE   121       0.694  16.258  -3.469  1.00  0.00      SEG1
ATOM   1806  HD2 ILE   121       1.913  16.837  -4.608  1.00  0.00      SEG1
ATOM   1807  HD3 ILE   121       1.971  17.343  -2.911  1.00  0.00      SEG1
ATOM   1808  C   ILE   121       6.378  14.560  -3.076  1.00  0.00      SEG1
ATOM   1809  O   ILE   121       7.044  14.082  -3.980  1.00  0.00      SEG1
ATOM   1810  N   LEU   122       6.927  15.223  -2.059  1.00  0.00      SEG1
ATOM   1811  HN  LEU   122       6.365  15.644  -1.348  1.00  0.00      SEG1
ATOM   1812  CA  LEU   122       8.386  15.307  -2.029  1.00  0.00      SEG1
ATOM   1813  HA  LEU   122       8.698  15.820  -2.939  1.00  0.00      SEG1
ATOM   1814  CB  LEU   122       8.858  16.069  -0.794  1.00  0.00      SEG1
ATOM   1815  HB1 LEU   122       8.820  15.416   0.078  1.00  0.00      SEG1
ATOM   1816  HB2 LEU   122       8.201  16.919  -0.613  1.00  0.00      SEG1
ATOM   1817  CG  LEU   122      10.291  16.560  -1.010  1.00  0.00      SEG1
ATOM   1818  HG  LEU   122      10.975  15.711  -1.013  1.00  0.00      SEG1
ATOM   1819  CD1 LEU   122      10.382  17.303  -2.346  1.00  0.00      SEG1
ATOM   1820 HD11 LEU   122       9.432  17.779  -2.588  1.00  0.00      SEG1
ATOM   1821 HD12 LEU   122      10.624  16.606  -3.149  1.00  0.00      SEG1
ATOM   1822 HD13 LEU   122      11.144  18.080  -2.293  1.00  0.00      SEG1
ATOM   1823  CD2 LEU   122      10.759  17.467   0.118  1.00  0.00      SEG1
ATOM   1824 HD21 LEU   122      10.733  16.940   1.072  1.00  0.00      SEG1
ATOM   1825 HD22 LEU   122      10.108  18.338   0.196  1.00  0.00      SEG1
ATOM   1826 HD23 LEU   122      11.784  17.791  -0.060  1.00  0.00      SEG1
ATOM   1827  C   LEU   122       9.067  13.927  -2.090  1.00  0.00      SEG1
ATOM   1828  O   LEU   122      10.037  13.682  -2.793  1.00  0.00      SEG1
ATOM   1829  N   ALA   123       8.466  12.976  -1.385  1.00  0.00      SEG1
ATOM   1830  HN  ALA   123       7.696  13.171  -0.766  1.00  0.00      SEG1
ATOM   1831  CA  ALA   123       9.077  11.654  -1.370  1.00  0.00      SEG1
ATOM   1832  HA  ALA   123      10.130  11.771  -1.101  1.00  0.00      SEG1
ATOM   1833  CB  ALA   123       8.409  10.837  -0.281  1.00  0.00      SEG1
ATOM   1834  HB1 ALA   123       8.477  11.370   0.669  1.00  0.00      SEG1
ATOM   1835  HB2 ALA   123       7.355  10.680  -0.503  1.00  0.00      SEG1
ATOM   1836  HB3 ALA   123       8.904   9.874  -0.160  1.00  0.00      SEG1
ATOM   1837  C   ALA   123       9.006  10.898  -2.717  1.00  0.00      SEG1
ATOM   1838  O   ALA   123       9.588   9.835  -2.827  1.00  0.00      SEG1
ATOM   1839  N   ASN   124       8.303  11.454  -3.729  1.00  0.00      SEG1
ATOM   1840  HN  ASN   124       7.806  12.320  -3.623  1.00  0.00      SEG1
ATOM   1841  CA  ASN   124       8.224  10.731  -5.005  1.00  0.00      SEG1
ATOM   1842  HA  ASN   124       8.856   9.843  -4.947  1.00  0.00      SEG1
ATOM   1843  CB  ASN   124       6.785  10.282  -5.275  1.00  0.00      SEG1
ATOM   1844  HB1 ASN   124       6.277  10.101  -4.328  1.00  0.00      SEG1
ATOM   1845  HB2 ASN   124       6.234  11.059  -5.804  1.00  0.00      SEG1
ATOM   1846  CG  ASN   124       6.753   8.981  -6.083  1.00  0.00      SEG1
ATOM   1847  OD1 ASN   124       7.369   7.986  -5.750  1.00  0.00      SEG1
ATOM   1848  ND2 ASN   124       6.028   9.044  -7.203  1.00  0.00      SEG1
ATOM   1849 HD21 ASN   124       5.934   8.223  -7.771  1.00  0.00      SEG1
ATOM   1850 HD22 ASN   124       5.564   9.898  -7.456  1.00  0.00      SEG1
ATOM   1851  C   ASN   124       8.768  11.574  -6.162  1.00  0.00      SEG1
ATOM   1852  O   ASN   124       9.163  11.048  -7.203  1.00  0.00      SEG1
ATOM   1853  N   THR   125       8.793  12.893  -5.956  1.00  0.00      SEG1
ATOM   1854  HN  THR   125       8.281  13.247  -5.171  1.00  0.00      SEG1
ATOM   1855  CA  THR   125       9.397  13.852  -6.880  1.00  0.00      SEG1
ATOM   1856  HA  THR   125       9.303  13.461  -7.896  1.00  0.00      SEG1
ATOM   1857  CB  THR   125       8.648  15.180  -6.764  1.00  0.00      SEG1
ATOM   1858  HB  THR   125       9.153  15.929  -7.391  1.00  0.00      SEG1
ATOM   1859  OG1 THR   125       8.657  15.570  -5.408  1.00  0.00      SEG1
ATOM   1860  HG1 THR   125       8.296  16.448  -5.322  1.00  0.00      SEG1
ATOM   1861  CG2 THR   125       7.196  15.023  -7.206  1.00  0.00      SEG1
ATOM   1862 HG21 THR   125       6.662  15.970  -7.133  1.00  0.00      SEG1
ATOM   1863 HG22 THR   125       7.141  14.681  -8.237  1.00  0.00      SEG1
ATOM   1864 HG23 THR   125       6.678  14.301  -6.575  1.00  0.00      SEG1
ATOM   1865  C   THR   125      10.887  14.132  -6.586  1.00  0.00      SEG1
ATOM   1866  O   THR   125      11.496  14.940  -7.274  1.00  0.00      SEG1
ATOM   1867  N   CYS   126      11.452  13.441  -5.580  1.00  0.00      SEG1
ATOM   1868  HN  CYS   126      10.971  12.760  -5.033  1.00  0.00      SEG1
ATOM   1869  CA  CYS   126      12.821  13.831  -5.231  1.00  0.00      SEG1
ATOM   1870  HA  CYS   126      12.935  14.905  -5.406  1.00  0.00      SEG1
ATOM   1871  CB  CYS   126      13.077  13.609  -3.733  1.00  0.00      SEG1
ATOM   1872  HB1 CYS   126      14.013  14.091  -3.462  1.00  0.00      SEG1
ATOM   1873  HB2 CYS   126      12.306  14.125  -3.162  1.00  0.00      SEG1
ATOM   1874  SG  CYS   126      13.133  11.900  -3.134  1.00  0.00      SEG1
ATOM   1875  HG1 CYS   126      13.395  11.957  -1.821  1.00  0.00      SEG1
ATOM   1876  C   CYS   126      13.795  13.091  -6.165  1.00  0.00      SEG1
ATOM   1877  O   CYS   126      13.370  12.333  -7.039  1.00  0.00      SEG1
ATOM   1878  N   THR   127      15.117  13.303  -5.958  1.00  0.00      SEG1
ATOM   1879  HN  THR   127      15.410  13.982  -5.283  1.00  0.00      SEG1
ATOM   1880  CA  THR   127      16.091  12.486  -6.681  1.00  0.00      SEG1
ATOM   1881  HA  THR   127      15.797  12.465  -7.734  1.00  0.00      SEG1
ATOM   1882  CB  THR   127      17.525  13.068  -6.601  1.00  0.00      SEG1
ATOM   1883  HB  THR   127      18.098  12.678  -7.450  1.00  0.00      SEG1
ATOM   1884  OG1 THR   127      18.184  12.687  -5.401  1.00  0.00      SEG1
ATOM   1885  HG1 THR   127      19.081  13.014  -5.384  1.00  0.00      SEG1
ATOM   1886  CG2 THR   127      17.495  14.589  -6.746  1.00  0.00      SEG1
ATOM   1887 HG21 THR   127      18.499  15.008  -6.728  1.00  0.00      SEG1
ATOM   1888 HG22 THR   127      17.055  14.875  -7.703  1.00  0.00      SEG1
ATOM   1889 HG23 THR   127      16.918  15.061  -5.951  1.00  0.00      SEG1
ATOM   1890  C   THR   127      16.009  11.072  -6.095  1.00  0.00      SEG1
ATOM   1891  O   THR   127      15.694  10.882  -4.927  1.00  0.00      SEG1
ATOM   1892  N   GLU   128      16.366  10.116  -6.963  1.00  0.00      SEG1
ATOM   1893  HN  GLU   128      16.645  10.387  -7.881  1.00  0.00      SEG1
ATOM   1894  CA  GLU   128      16.317   8.707  -6.605  1.00  0.00      SEG1
ATOM   1895  HA  GLU   128      15.264   8.456  -6.557  1.00  0.00      SEG1
ATOM   1896  CB  GLU   128      16.961   7.902  -7.737  1.00  0.00      SEG1
ATOM   1897  HB1 GLU   128      16.383   8.029  -8.652  1.00  0.00      SEG1
ATOM   1898  HB2 GLU   128      17.964   8.279  -7.922  1.00  0.00      SEG1
ATOM   1899  CG  GLU   128      17.056   6.407  -7.454  1.00  0.00      SEG1
ATOM   1900  HG1 GLU   128      17.560   5.895  -8.268  1.00  0.00      SEG1
ATOM   1901  HG2 GLU   128      17.653   6.236  -6.551  1.00  0.00      SEG1
ATOM   1902  CD  GLU   128      15.670   5.809  -7.258  1.00  0.00      SEG1
ATOM   1903  OE1 GLU   128      14.725   6.138  -7.993  1.00  0.00      SEG1
ATOM   1904  OE2 GLU   128      15.567   5.012  -6.358  1.00  0.00      SEG1
ATOM   1905  C   GLU   128      16.924   8.377  -5.214  1.00  0.00      SEG1
ATOM   1906  O   GLU   128      16.288   7.715  -4.420  1.00  0.00      SEG1
ATOM   1907  N   ARG   129      18.159   8.855  -4.930  1.00  0.00      SEG1
ATOM   1908  HN  ARG   129      18.638   9.429  -5.593  1.00  0.00      SEG1
ATOM   1909  CA  ARG   129      18.781   8.521  -3.630  1.00  0.00      SEG1
ATOM   1910  HA  ARG   129      18.855   7.434  -3.582  1.00  0.00      SEG1
ATOM   1911  CB  ARG   129      20.203   9.126  -3.552  1.00  0.00      SEG1
ATOM   1912  HB1 ARG   129      20.800   8.767  -4.389  1.00  0.00      SEG1
ATOM   1913  HB2 ARG   129      20.134  10.211  -3.670  1.00  0.00      SEG1
ATOM   1914  CG  ARG   129      20.979   8.833  -2.253  1.00  0.00      SEG1
ATOM   1915  HG1 ARG   129      21.649   9.669  -2.090  1.00  0.00      SEG1
ATOM   1916  HG2 ARG   129      20.295   8.823  -1.404  1.00  0.00      SEG1
ATOM   1917  CD  ARG   129      21.796   7.529  -2.279  1.00  0.00      SEG1
ATOM   1918  HD1 ARG   129      21.224   6.730  -1.801  1.00  0.00      SEG1
ATOM   1919  HD2 ARG   129      22.016   7.207  -3.295  1.00  0.00      SEG1
ATOM   1920  NE  ARG   129      23.072   7.621  -1.552  1.00  0.00      SEG1
ATOM   1921  HE  ARG   129      23.121   7.180  -0.655  1.00  0.00      SEG1
ATOM   1922  CZ  ARG   129      24.222   8.130  -2.048  1.00  0.00      SEG1
ATOM   1923  NH1 ARG   129      24.277   8.713  -3.244  1.00  0.00      SEG1
ATOM   1924 HH11 ARG   129      25.132   9.107  -3.569  1.00  0.00      SEG1
ATOM   1925 HH12 ARG   129      23.449   8.756  -3.803  1.00  0.00      SEG1
ATOM   1926  NH2 ARG   129      25.332   8.076  -1.312  1.00  0.00      SEG1
ATOM   1927 HH21 ARG   129      26.196   8.460  -1.653  1.00  0.00      SEG1
ATOM   1928 HH22 ARG   129      25.343   7.634  -0.416  1.00  0.00      SEG1
ATOM   1929  C   ARG   129      17.907   8.983  -2.431  1.00  0.00      SEG1
ATOM   1930  O   ARG   129      17.747   8.295  -1.429  1.00  0.00      SEG1
ATOM   1931  N   LEU   130      17.358  10.195  -2.613  1.00  0.00      SEG1
ATOM   1932  HN  LEU   130      17.488  10.687  -3.474  1.00  0.00      SEG1
ATOM   1933  CA  LEU   130      16.573  10.779  -1.538  1.00  0.00      SEG1
ATOM   1934  HA  LEU   130      17.182  10.747  -0.635  1.00  0.00      SEG1
ATOM   1935  CB  LEU   130      16.201  12.217  -1.892  1.00  0.00      SEG1
ATOM   1936  HB1 LEU   130      15.467  12.551  -1.162  1.00  0.00      SEG1
ATOM   1937  HB2 LEU   130      15.730  12.198  -2.872  1.00  0.00      SEG1
ATOM   1938  CG  LEU   130      17.307  13.270  -1.939  1.00  0.00      SEG1
ATOM   1939  HG  LEU   130      18.122  12.943  -2.585  1.00  0.00      SEG1
ATOM   1940  CD1 LEU   130      16.657  14.542  -2.491  1.00  0.00      SEG1
ATOM   1941 HD11 LEU   130      15.739  14.771  -1.950  1.00  0.00      SEG1
ATOM   1942 HD12 LEU   130      16.405  14.410  -3.543  1.00  0.00      SEG1
ATOM   1943 HD13 LEU   130      17.334  15.389  -2.380  1.00  0.00      SEG1
ATOM   1944  CD2 LEU   130      17.888  13.537  -0.555  1.00  0.00      SEG1
ATOM   1945 HD21 LEU   130      18.314  12.626  -0.134  1.00  0.00      SEG1
ATOM   1946 HD22 LEU   130      17.107  13.887   0.120  1.00  0.00      SEG1
ATOM   1947 HD23 LEU   130      18.680  14.283  -0.617  1.00  0.00      SEG1
ATOM   1948  C   LEU   130      15.265  10.000  -1.315  1.00  0.00      SEG1
ATOM   1949  O   LEU   130      14.716  10.022  -0.230  1.00  0.00      SEG1
ATOM   1950  N   LYS   131      14.776   9.345  -2.381  1.00  0.00      SEG1
ATOM   1951  HN  LYS   131      15.238   9.424  -3.264  1.00  0.00      SEG1
ATOM   1952  CA  LYS   131      13.588   8.497  -2.236  1.00  0.00      SEG1
ATOM   1953  HA  LYS   131      12.771   9.081  -1.812  1.00  0.00      SEG1
ATOM   1954  CB  LYS   131      13.191   7.947  -3.594  1.00  0.00      SEG1
ATOM   1955  HB1 LYS   131      14.020   7.403  -4.047  1.00  0.00      SEG1
ATOM   1956  HB2 LYS   131      12.362   7.247  -3.472  1.00  0.00      SEG1
ATOM   1957  CG  LYS   131      12.747   9.014  -4.565  1.00  0.00      SEG1
ATOM   1958  HG1 LYS   131      11.866   9.529  -4.171  1.00  0.00      SEG1
ATOM   1959  HG2 LYS   131      13.532   9.756  -4.711  1.00  0.00      SEG1
ATOM   1960  CD  LYS   131      12.426   8.292  -5.859  1.00  0.00      SEG1
ATOM   1961  HD1 LYS   131      13.342   7.948  -6.328  1.00  0.00      SEG1
ATOM   1962  HD2 LYS   131      11.838   7.401  -5.636  1.00  0.00      SEG1
ATOM   1963  CE  LYS   131      11.657   9.146  -6.825  1.00  0.00      SEG1
ATOM   1964  HE1 LYS   131      10.812   9.605  -6.316  1.00  0.00      SEG1
ATOM   1965  HE2 LYS   131      12.290   9.939  -7.225  1.00  0.00      SEG1
ATOM   1966  NZ  LYS   131      11.184   8.265  -7.890  1.00  0.00      SEG1
ATOM   1967  HZ1 LYS   131      10.645   8.830  -8.570  1.00  0.00      SEG1
ATOM   1968  HZ2 LYS   131      12.016   7.826  -8.337  1.00  0.00      SEG1
ATOM   1969  HZ3 LYS   131      10.594   7.516  -7.458  1.00  0.00      SEG1
ATOM   1970  C   LYS   131      13.860   7.316  -1.308  1.00  0.00      SEG1
ATOM   1971  O   LYS   131      13.034   6.865  -0.528  1.00  0.00      SEG1
ATOM   1972  N   LEU   132      15.099   6.832  -1.420  1.00  0.00      SEG1
ATOM   1973  HN  LEU   132      15.742   7.184  -2.099  1.00  0.00      SEG1
ATOM   1974  CA  LEU   132      15.459   5.771  -0.504  1.00  0.00      SEG1
ATOM   1975  HA  LEU   132      14.651   5.040  -0.523  1.00  0.00      SEG1
ATOM   1976  CB  LEU   132      16.778   5.125  -0.921  1.00  0.00      SEG1
ATOM   1977  HB1 LEU   132      17.210   4.611  -0.063  1.00  0.00      SEG1
ATOM   1978  HB2 LEU   132      17.472   5.903  -1.238  1.00  0.00      SEG1
ATOM   1979  CG  LEU   132      16.592   4.124  -2.064  1.00  0.00      SEG1
ATOM   1980  HG  LEU   132      15.680   3.550  -1.900  1.00  0.00      SEG1
ATOM   1981  CD1 LEU   132      16.504   4.844  -3.393  1.00  0.00      SEG1
ATOM   1982 HD11 LEU   132      17.328   5.549  -3.504  1.00  0.00      SEG1
ATOM   1983 HD12 LEU   132      15.571   5.403  -3.457  1.00  0.00      SEG1
ATOM   1984 HD13 LEU   132      16.560   4.128  -4.213  1.00  0.00      SEG1
ATOM   1985  CD2 LEU   132      17.756   3.150  -2.107  1.00  0.00      SEG1
ATOM   1986 HD21 LEU   132      17.631   2.368  -1.358  1.00  0.00      SEG1
ATOM   1987 HD22 LEU   132      18.690   3.671  -1.898  1.00  0.00      SEG1
ATOM   1988 HD23 LEU   132      17.813   2.674  -3.086  1.00  0.00      SEG1
ATOM   1989  C   LEU   132      15.524   6.342   0.915  1.00  0.00      SEG1
ATOM   1990  O   LEU   132      15.099   5.705   1.860  1.00  0.00      SEG1
ATOM   1991  N   PHE   133      16.054   7.572   1.025  1.00  0.00      SEG1
ATOM   1992  HN  PHE   133      16.382   8.051   0.208  1.00  0.00      SEG1
ATOM   1993  CA  PHE   133      16.116   8.203   2.347  1.00  0.00      SEG1
ATOM   1994  HA  PHE   133      16.655   7.509   2.996  1.00  0.00      SEG1
ATOM   1995  CB  PHE   133      16.890   9.516   2.288  1.00  0.00      SEG1
ATOM   1996  HB1 PHE   133      17.909   9.334   1.949  1.00  0.00      SEG1
ATOM   1997  HB2 PHE   133      16.411  10.191   1.582  1.00  0.00      SEG1
ATOM   1998  CG  PHE   133      16.941  10.176   3.636  1.00  0.00      SEG1
ATOM   1999  CD1 PHE   133      17.868   9.761   4.584  1.00  0.00      SEG1
ATOM   2000  HD1 PHE   133      18.549   8.961   4.344  1.00  0.00      SEG1
ATOM   2001  CD2 PHE   133      16.045  11.193   3.949  1.00  0.00      SEG1
ATOM   2002  HD2 PHE   133      15.295  11.494   3.227  1.00  0.00      SEG1
ATOM   2003  CE1 PHE   133      17.910  10.363   5.831  1.00  0.00      SEG1
ATOM   2004  HE1 PHE   133      18.628  10.026   6.558  1.00  0.00      SEG1
ATOM   2005  CE2 PHE   133      16.088  11.805   5.191  1.00  0.00      SEG1
ATOM   2006  HE2 PHE   133      15.384  12.598   5.414  1.00  0.00      SEG1
ATOM   2007  CZ  PHE   133      17.025  11.390   6.131  1.00  0.00      SEG1
ATOM   2008  HZ  PHE   133      17.055  11.867   7.097  1.00  0.00      SEG1
ATOM   2009  C   PHE   133      14.721   8.449   2.971  1.00  0.00      SEG1
ATOM   2010  O   PHE   133      14.522   8.154   4.137  1.00  0.00      SEG1
ATOM   2011  N   ALA   134      13.824   8.960   2.124  1.00  0.00      SEG1
ATOM   2012  HN  ALA   134      14.116   9.218   1.215  1.00  0.00      SEG1
ATOM   2013  CA  ALA   134      12.484   9.299   2.565  1.00  0.00      SEG1
ATOM   2014  HA  ALA   134      12.548   9.951   3.437  1.00  0.00      SEG1
ATOM   2015  CB  ALA   134      11.778   9.990   1.419  1.00  0.00      SEG1
ATOM   2016  HB1 ALA   134      12.333  10.867   1.151  1.00  0.00      SEG1
ATOM   2017  HB2 ALA   134      11.696   9.356   0.538  1.00  0.00      SEG1
ATOM   2018  HB3 ALA   134      10.783  10.299   1.723  1.00  0.00      SEG1
ATOM   2019  C   ALA   134      11.663   8.066   2.898  1.00  0.00      SEG1
ATOM   2020  O   ALA   134      10.896   8.028   3.837  1.00  0.00      SEG1
ATOM   2021  N   ALA   135      11.807   7.057   2.021  1.00  0.00      SEG1
ATOM   2022  HN  ALA   135      12.412   7.182   1.236  1.00  0.00      SEG1
ATOM   2023  CA  ALA   135      11.065   5.806   2.190  1.00  0.00      SEG1
ATOM   2024  HA  ALA   135       9.993   6.007   2.163  1.00  0.00      SEG1
ATOM   2025  CB  ALA   135      11.412   4.832   1.062  1.00  0.00      SEG1
ATOM   2026  HB1 ALA   135      11.134   5.257   0.096  1.00  0.00      SEG1
ATOM   2027  HB2 ALA   135      12.480   4.616   1.047  1.00  0.00      SEG1
ATOM   2028  HB3 ALA   135      10.876   3.890   1.184  1.00  0.00      SEG1
ATOM   2029  C   ALA   135      11.400   5.216   3.554  1.00  0.00      SEG1
ATOM   2030  O   ALA   135      10.532   4.840   4.338  1.00  0.00      SEG1
ATOM   2031  N   GLU   136      12.719   5.194   3.774  1.00  0.00      SEG1
ATOM   2032  HN  GLU   136      13.405   5.464   3.094  1.00  0.00      SEG1
ATOM   2033  CA  GLU   136      13.167   4.676   5.046  1.00  0.00      SEG1
ATOM   2034  HA  GLU   136      12.764   3.667   5.145  1.00  0.00      SEG1
ATOM   2035  CB  GLU   136      14.681   4.665   5.017  1.00  0.00      SEG1
ATOM   2036  HB1 GLU   136      15.010   4.544   3.989  1.00  0.00      SEG1
ATOM   2037  HB2 GLU   136      15.085   5.604   5.400  1.00  0.00      SEG1
ATOM   2038  CG  GLU   136      15.280   3.524   5.795  1.00  0.00      SEG1
ATOM   2039  HG1 GLU   136      14.963   3.635   6.814  1.00  0.00      SEG1
ATOM   2040  HG2 GLU   136      14.868   2.560   5.524  1.00  0.00      SEG1
ATOM   2041  CD  GLU   136      16.788   3.549   5.557  1.00  0.00      SEG1
ATOM   2042  OE1 GLU   136      17.229   3.680   4.418  1.00  0.00      SEG1
ATOM   2043  OE2 GLU   136      17.531   3.397   6.525  1.00  0.00      SEG1
ATOM   2044  C   GLU   136      12.670   5.539   6.209  1.00  0.00      SEG1
ATOM   2045  O   GLU   136      12.187   5.037   7.226  1.00  0.00      SEG1
ATOM   2046  N   THR   137      12.827   6.862   6.018  1.00  0.00      SEG1
ATOM   2047  HN  THR   137      13.123   7.235   5.142  1.00  0.00      SEG1
ATOM   2048  CA  THR   137      12.470   7.787   7.086  1.00  0.00      SEG1
ATOM   2049  HA  THR   137      13.079   7.539   7.957  1.00  0.00      SEG1
ATOM   2050  CB  THR   137      12.782   9.244   6.692  1.00  0.00      SEG1
ATOM   2051  HB  THR   137      12.411   9.442   5.677  1.00  0.00      SEG1
ATOM   2052  OG1 THR   137      14.193   9.447   6.758  1.00  0.00      SEG1
ATOM   2053  HG1 THR   137      14.334  10.374   6.538  1.00  0.00      SEG1
ATOM   2054  CG2 THR   137      12.090  10.232   7.632  1.00  0.00      SEG1
ATOM   2055 HG21 THR   137      12.286  11.264   7.338  1.00  0.00      SEG1
ATOM   2056 HG22 THR   137      11.009  10.103   7.612  1.00  0.00      SEG1
ATOM   2057 HG23 THR   137      12.435  10.084   8.655  1.00  0.00      SEG1
ATOM   2058  C   THR   137      10.996   7.573   7.473  1.00  0.00      SEG1
ATOM   2059  O   THR   137      10.671   7.444   8.646  1.00  0.00      SEG1
ATOM   2060  N   LEU   138      10.161   7.504   6.427  1.00  0.00      SEG1
ATOM   2061  HN  LEU   138      10.549   7.514   5.506  1.00  0.00      SEG1
ATOM   2062  CA  LEU   138       8.718   7.416   6.573  1.00  0.00      SEG1
ATOM   2063  HA  LEU   138       8.405   8.274   7.168  1.00  0.00      SEG1
ATOM   2064  CB  LEU   138       8.013   7.424   5.203  1.00  0.00      SEG1
ATOM   2065  HB1 LEU   138       8.646   6.891   4.496  1.00  0.00      SEG1
ATOM   2066  HB2 LEU   138       7.927   8.458   4.875  1.00  0.00      SEG1
ATOM   2067  CG  LEU   138       6.603   6.789   5.155  1.00  0.00      SEG1
ATOM   2068  HG  LEU   138       6.685   5.731   5.399  1.00  0.00      SEG1
ATOM   2069  CD1 LEU   138       5.623   7.441   6.120  1.00  0.00      SEG1
ATOM   2070 HD11 LEU   138       5.635   8.525   6.007  1.00  0.00      SEG1
ATOM   2071 HD12 LEU   138       5.895   7.206   7.149  1.00  0.00      SEG1
ATOM   2072 HD13 LEU   138       4.610   7.093   5.920  1.00  0.00      SEG1
ATOM   2073  CD2 LEU   138       6.021   6.922   3.768  1.00  0.00      SEG1
ATOM   2074 HD21 LEU   138       6.652   6.419   3.035  1.00  0.00      SEG1
ATOM   2075 HD22 LEU   138       5.951   7.973   3.488  1.00  0.00      SEG1
ATOM   2076 HD23 LEU   138       5.032   6.466   3.730  1.00  0.00      SEG1
ATOM   2077  C   LEU   138       8.356   6.156   7.321  1.00  0.00      SEG1
ATOM   2078  O   LEU   138       7.618   6.193   8.286  1.00  0.00      SEG1
ATOM   2079  N   LYS   139       8.903   5.024   6.846  1.00  0.00      SEG1
ATOM   2080  HN  LYS   139       9.567   5.067   6.099  1.00  0.00      SEG1
ATOM   2081  CA  LYS   139       8.524   3.771   7.475  1.00  0.00      SEG1
ATOM   2082  HA  LYS   139       7.428   3.732   7.492  1.00  0.00      SEG1
ATOM   2083  CB  LYS   139       9.007   2.583   6.624  1.00  0.00      SEG1
ATOM   2084  HB1 LYS   139       8.505   2.623   5.655  1.00  0.00      SEG1
ATOM   2085  HB2 LYS   139      10.075   2.679   6.433  1.00  0.00      SEG1
ATOM   2086  CG  LYS   139       8.725   1.200   7.224  1.00  0.00      SEG1
ATOM   2087  HG1 LYS   139       9.221   1.126   8.188  1.00  0.00      SEG1
ATOM   2088  HG2 LYS   139       7.656   1.096   7.404  1.00  0.00      SEG1
ATOM   2089  CD  LYS   139       9.234   0.098   6.294  1.00  0.00      SEG1
ATOM   2090  HD1 LYS   139       9.220   0.470   5.266  1.00  0.00      SEG1
ATOM   2091  HD2 LYS   139      10.291  -0.077   6.500  1.00  0.00      SEG1
ATOM   2092  CE  LYS   139       8.455  -1.226   6.355  1.00  0.00      SEG1
ATOM   2093  HE1 LYS   139       7.793  -1.288   5.489  1.00  0.00      SEG1
ATOM   2094  HE2 LYS   139       9.162  -2.052   6.266  1.00  0.00      SEG1
ATOM   2095  NZ  LYS   139       7.634  -1.458   7.556  1.00  0.00      SEG1
ATOM   2096  HZ1 LYS   139       7.166  -2.382   7.484  1.00  0.00      SEG1
ATOM   2097  HZ2 LYS   139       8.190  -1.443   8.439  1.00  0.00      SEG1
ATOM   2098  HZ3 LYS   139       6.915  -0.701   7.673  1.00  0.00      SEG1
ATOM   2099  C   LYS   139       9.022   3.727   8.938  1.00  0.00      SEG1
ATOM   2100  O   LYS   139       8.306   3.222   9.778  1.00  0.00      SEG1
ATOM   2101  N   ALA   140      10.247   4.214   9.262  1.00  0.00      SEG1
ATOM   2102  HN  ALA   140      10.881   4.583   8.582  1.00  0.00      SEG1
ATOM   2103  CA  ALA   140      10.591   4.105  10.688  1.00  0.00      SEG1
ATOM   2104  HA  ALA   140      10.424   3.071  10.996  1.00  0.00      SEG1
ATOM   2105  CB  ALA   140      12.059   4.445  10.957  1.00  0.00      SEG1
ATOM   2106  HB1 ALA   140      12.717   3.801  10.378  1.00  0.00      SEG1
ATOM   2107  HB2 ALA   140      12.275   5.479  10.705  1.00  0.00      SEG1
ATOM   2108  HB3 ALA   140      12.290   4.295  12.014  1.00  0.00      SEG1
ATOM   2109  C   ALA   140       9.670   4.996  11.538  1.00  0.00      SEG1
ATOM   2110  O   ALA   140       9.329   4.668  12.659  1.00  0.00      SEG1
ATOM   2111  N   THR   141       9.327   6.140  10.938  1.00  0.00      SEG1
ATOM   2112  HN  THR   141       9.725   6.480  10.083  1.00  0.00      SEG1
ATOM   2113  CA  THR   141       8.290   6.962  11.550  1.00  0.00      SEG1
ATOM   2114  HA  THR   141       8.657   7.267  12.532  1.00  0.00      SEG1
ATOM   2115  CB  THR   141       8.051   8.245  10.750  1.00  0.00      SEG1
ATOM   2116  HB  THR   141       7.807   7.987   9.720  1.00  0.00      SEG1
ATOM   2117  OG1 THR   141       9.221   9.044  10.778  1.00  0.00      SEG1
ATOM   2118  HG1 THR   141       9.074   9.844  10.281  1.00  0.00      SEG1
ATOM   2119  CG2 THR   141       6.891   9.029  11.360  1.00  0.00      SEG1
ATOM   2120 HG21 THR   141       6.682   9.939  10.804  1.00  0.00      SEG1
ATOM   2121 HG22 THR   141       5.991   8.424  11.361  1.00  0.00      SEG1
ATOM   2122 HG23 THR   141       7.105   9.283  12.399  1.00  0.00      SEG1
ATOM   2123  C   THR   141       6.976   6.164  11.777  1.00  0.00      SEG1
ATOM   2124  O   THR   141       6.431   6.208  12.877  1.00  0.00      SEG1
ATOM   2125  N   GLU   142       6.477   5.413  10.758  1.00  0.00      SEG1
ATOM   2126  HN  GLU   142       6.903   5.359   9.851  1.00  0.00      SEG1
ATOM   2127  CA  GLU   142       5.203   4.746  11.049  1.00  0.00      SEG1
ATOM   2128  HA  GLU   142       4.534   5.476  11.499  1.00  0.00      SEG1
ATOM   2129  CB  GLU   142       4.500   4.177   9.814  1.00  0.00      SEG1
ATOM   2130  HB1 GLU   142       5.004   3.268   9.502  1.00  0.00      SEG1
ATOM   2131  HB2 GLU   142       3.471   3.922  10.069  1.00  0.00      SEG1
ATOM   2132  CG  GLU   142       4.441   5.130   8.622  1.00  0.00      SEG1
ATOM   2133  HG1 GLU   142       3.584   5.792   8.729  1.00  0.00      SEG1
ATOM   2134  HG2 GLU   142       5.341   5.731   8.570  1.00  0.00      SEG1
ATOM   2135  CD  GLU   142       4.293   4.376   7.282  1.00  0.00      SEG1
ATOM   2136  OE1 GLU   142       4.799   3.252   7.121  1.00  0.00      SEG1
ATOM   2137  OE2 GLU   142       3.640   4.912   6.396  1.00  0.00      SEG1
ATOM   2138  C   GLU   142       5.436   3.673  12.111  1.00  0.00      SEG1
ATOM   2139  O   GLU   142       4.700   3.572  13.087  1.00  0.00      SEG1
ATOM   2140  N   GLU   143       6.525   2.918  11.933  1.00  0.00      SEG1
ATOM   2141  HN  GLU   143       7.061   2.910  11.082  1.00  0.00      SEG1
ATOM   2142  CA  GLU   143       6.927   2.036  13.015  1.00  0.00      SEG1
ATOM   2143  HA  GLU   143       6.173   1.252  13.040  1.00  0.00      SEG1
ATOM   2144  CB  GLU   143       8.321   1.465  12.766  1.00  0.00      SEG1
ATOM   2145  HB1 GLU   143       8.976   2.249  12.392  1.00  0.00      SEG1
ATOM   2146  HB2 GLU   143       8.755   1.112  13.705  1.00  0.00      SEG1
ATOM   2147  CG  GLU   143       8.328   0.320  11.758  1.00  0.00      SEG1
ATOM   2148  HG1 GLU   143       8.642   0.681  10.789  1.00  0.00      SEG1
ATOM   2149  HG2 GLU   143       9.062  -0.395  12.066  1.00  0.00      SEG1
ATOM   2150  CD  GLU   143       7.020  -0.430  11.620  1.00  0.00      SEG1
ATOM   2151  OE1 GLU   143       6.342  -0.280  10.606  1.00  0.00      SEG1
ATOM   2152  OE2 GLU   143       6.686  -1.182  12.527  1.00  0.00      SEG1
ATOM   2153  C   GLU   143       6.847   2.654  14.419  1.00  0.00      SEG1
ATOM   2154  O   GLU   143       6.152   2.108  15.272  1.00  0.00      SEG1
ATOM   2155  N   THR   144       7.548   3.768  14.682  1.00  0.00      SEG1
ATOM   2156  HN  THR   144       7.977   4.358  13.985  1.00  0.00      SEG1
ATOM   2157  CA  THR   144       7.570   4.121  16.103  1.00  0.00      SEG1
ATOM   2158  HA  THR   144       7.698   3.183  16.646  1.00  0.00      SEG1
ATOM   2159  CB  THR   144       8.733   4.998  16.541  1.00  0.00      SEG1
ATOM   2160  HB  THR   144       8.831   4.884  17.626  1.00  0.00      SEG1
ATOM   2161  OG1 THR   144       8.486   6.356  16.243  1.00  0.00      SEG1
ATOM   2162  HG1 THR   144       9.177   6.942  16.519  1.00  0.00      SEG1
ATOM   2163  CG2 THR   144      10.010   4.525  15.912  1.00  0.00      SEG1
ATOM   2164 HG21 THR   144      10.834   5.144  16.246  1.00  0.00      SEG1
ATOM   2165 HG22 THR   144      10.189   3.489  16.191  1.00  0.00      SEG1
ATOM   2166 HG23 THR   144       9.929   4.591  14.833  1.00  0.00      SEG1
ATOM   2167  C   THR   144       6.290   4.798  16.585  1.00  0.00      SEG1
ATOM   2168  O   THR   144       6.083   4.926  17.793  1.00  0.00      SEG1
ATOM   2169  N   PHE   145       5.433   5.186  15.627  1.00  0.00      SEG1
ATOM   2170  HN  PHE   145       5.662   5.077  14.655  1.00  0.00      SEG1
ATOM   2171  CA  PHE   145       4.229   5.878  16.040  1.00  0.00      SEG1
ATOM   2172  HA  PHE   145       4.507   6.630  16.783  1.00  0.00      SEG1
ATOM   2173  CB  PHE   145       3.589   6.557  14.837  1.00  0.00      SEG1
ATOM   2174  HB1 PHE   145       4.300   7.236  14.363  1.00  0.00      SEG1
ATOM   2175  HB2 PHE   145       3.297   5.815  14.094  1.00  0.00      SEG1
ATOM   2176  CG  PHE   145       2.386   7.351  15.235  1.00  0.00      SEG1
ATOM   2177  CD1 PHE   145       2.529   8.569  15.892  1.00  0.00      SEG1
ATOM   2178  HD1 PHE   145       3.518   8.943  16.125  1.00  0.00      SEG1
ATOM   2179  CD2 PHE   145       1.117   6.867  14.949  1.00  0.00      SEG1
ATOM   2180  HD2 PHE   145       1.004   5.917  14.450  1.00  0.00      SEG1
ATOM   2181  CE1 PHE   145       1.408   9.305  16.245  1.00  0.00      SEG1
ATOM   2182  HE1 PHE   145       1.528  10.262  16.723  1.00  0.00      SEG1
ATOM   2183  CE2 PHE   145      -0.000   7.602  15.304  1.00  0.00      SEG1
ATOM   2184  HE2 PHE   145      -0.985   7.248  15.065  1.00  0.00      SEG1
ATOM   2185  CZ  PHE   145       0.142   8.817  15.955  1.00  0.00      SEG1
ATOM   2186  HZ  PHE   145      -0.737   9.379  16.217  1.00  0.00      SEG1
ATOM   2187  C   PHE   145       3.256   4.884  16.673  1.00  0.00      SEG1
ATOM   2188  O   PHE   145       2.380   5.235  17.442  1.00  0.00      SEG1
ATOM   2189  N   LYS   146       3.440   3.587  16.344  1.00  0.00      SEG1
ATOM   2190  HN  LYS   146       4.165   3.315  15.709  1.00  0.00      SEG1
ATOM   2191  CA  LYS   146       2.560   2.578  16.943  1.00  0.00      SEG1
ATOM   2192  HA  LYS   146       1.528   2.831  16.696  1.00  0.00      SEG1
ATOM   2193  CB  LYS   146       2.870   1.179  16.417  1.00  0.00      SEG1
ATOM   2194  HB1 LYS   146       3.877   0.880  16.690  1.00  0.00      SEG1
ATOM   2195  HB2 LYS   146       2.180   0.449  16.845  1.00  0.00      SEG1
ATOM   2196  CG  LYS   146       2.757   1.041  14.927  1.00  0.00      SEG1
ATOM   2197  HG1 LYS   146       1.688   0.962  14.738  1.00  0.00      SEG1
ATOM   2198  HG2 LYS   146       3.115   1.921  14.390  1.00  0.00      SEG1
ATOM   2199  CD  LYS   146       3.558  -0.193  14.479  1.00  0.00      SEG1
ATOM   2200  HD1 LYS   146       4.619   0.066  14.398  1.00  0.00      SEG1
ATOM   2201  HD2 LYS   146       3.497  -0.985  15.231  1.00  0.00      SEG1
ATOM   2202  CE  LYS   146       3.074  -0.728  13.144  1.00  0.00      SEG1
ATOM   2203  HE1 LYS   146       3.862  -0.628  12.391  1.00  0.00      SEG1
ATOM   2204  HE2 LYS   146       2.817  -1.783  13.253  1.00  0.00      SEG1
ATOM   2205  NZ  LYS   146       1.886   0.034  12.738  1.00  0.00      SEG1
ATOM   2206  HZ1 LYS   146       1.484  -0.205  11.815  1.00  0.00      SEG1
ATOM   2207  HZ2 LYS   146       1.178  -0.022  13.495  1.00  0.00      SEG1
ATOM   2208  HZ3 LYS   146       2.185   1.033  12.706  1.00  0.00      SEG1
ATOM   2209  C   LYS   146       2.709   2.544  18.470  1.00  0.00      SEG1
ATOM   2210  O   LYS   146       1.795   2.154  19.185  1.00  0.00      SEG1
ATOM   2211  N   LEU   147       3.903   2.960  18.937  1.00  0.00      SEG1
ATOM   2212  HN  LEU   147       4.624   3.275  18.321  1.00  0.00      SEG1
ATOM   2213  CA  LEU   147       4.092   2.928  20.384  1.00  0.00      SEG1
ATOM   2214  HA  LEU   147       3.716   1.968  20.738  1.00  0.00      SEG1
ATOM   2215  CB  LEU   147       5.586   3.092  20.738  1.00  0.00      SEG1
ATOM   2216  HB1 LEU   147       5.683   3.080  21.822  1.00  0.00      SEG1
ATOM   2217  HB2 LEU   147       5.918   4.063  20.374  1.00  0.00      SEG1
ATOM   2218  CG  LEU   147       6.522   2.014  20.159  1.00  0.00      SEG1
ATOM   2219  HG  LEU   147       6.709   2.234  19.108  1.00  0.00      SEG1
ATOM   2220  CD1 LEU   147       7.852   1.944  20.895  1.00  0.00      SEG1
ATOM   2221 HD11 LEU   147       7.698   1.708  21.948  1.00  0.00      SEG1
ATOM   2222 HD12 LEU   147       8.366   2.904  20.836  1.00  0.00      SEG1
ATOM   2223 HD13 LEU   147       8.480   1.165  20.464  1.00  0.00      SEG1
ATOM   2224  CD2 LEU   147       5.894   0.645  20.272  1.00  0.00      SEG1
ATOM   2225 HD21 LEU   147       5.050   0.551  19.589  1.00  0.00      SEG1
ATOM   2226 HD22 LEU   147       5.527   0.482  21.285  1.00  0.00      SEG1
ATOM   2227 HD23 LEU   147       6.622  -0.125  20.017  1.00  0.00      SEG1
ATOM   2228  C   LEU   147       3.217   3.965  21.133  1.00  0.00      SEG1
ATOM   2229  O   LEU   147       3.192   3.993  22.364  1.00  0.00      SEG1
ATOM   2230  N   SER   148       2.516   4.813  20.366  1.00  0.00      SEG1
ATOM   2231  HN  SER   148       2.537   4.773  19.365  1.00  0.00      SEG1
ATOM   2232  CA  SER   148       1.718   5.846  21.002  1.00  0.00      SEG1
ATOM   2233  HA  SER   148       2.273   6.196  21.873  1.00  0.00      SEG1
ATOM   2234  CB  SER   148       1.522   7.032  20.050  1.00  0.00      SEG1
ATOM   2235  HB1 SER   148       1.378   7.932  20.654  1.00  0.00      SEG1
ATOM   2236  HB2 SER   148       2.423   7.153  19.435  1.00  0.00      SEG1
ATOM   2237  OG  SER   148       0.359   6.876  19.248  1.00  0.00      SEG1
ATOM   2238  HG1 SER   148       0.319   7.545  18.571  1.00  0.00      SEG1
ATOM   2239  C   SER   148       0.342   5.334  21.459  1.00  0.00      SEG1
ATOM   2240  O   SER   148      -0.366   6.032  22.174  1.00  0.00      SEG1
ATOM   2241  N   TYR   149      -0.043   4.147  20.963  1.00  0.00      SEG1
ATOM   2242  HN  TYR   149       0.644   3.588  20.499  1.00  0.00      SEG1
ATOM   2243  CA  TYR   149      -1.410   3.676  21.144  1.00  0.00      SEG1
ATOM   2244  HA  TYR   149      -2.069   4.538  21.276  1.00  0.00      SEG1
ATOM   2245  CB  TYR   149      -1.840   2.828  19.951  1.00  0.00      SEG1
ATOM   2246  HB1 TYR   149      -1.080   2.084  19.718  1.00  0.00      SEG1
ATOM   2247  HB2 TYR   149      -2.731   2.280  20.210  1.00  0.00      SEG1
ATOM   2248  CG  TYR   149      -2.147   3.604  18.715  1.00  0.00      SEG1
ATOM   2249  CD1 TYR   149      -3.220   4.484  18.663  1.00  0.00      SEG1
ATOM   2250  HD1 TYR   149      -3.852   4.626  19.525  1.00  0.00      SEG1
ATOM   2251  CE1 TYR   149      -3.493   5.171  17.494  1.00  0.00      SEG1
ATOM   2252  HE1 TYR   149      -4.326   5.855  17.448  1.00  0.00      SEG1
ATOM   2253  CD2 TYR   149      -1.362   3.420  17.591  1.00  0.00      SEG1
ATOM   2254  HD2 TYR   149      -0.523   2.742  17.609  1.00  0.00      SEG1
ATOM   2255  CE2 TYR   149      -1.637   4.095  16.422  1.00  0.00      SEG1
ATOM   2256  HE2 TYR   149      -0.996   3.902  15.579  1.00  0.00      SEG1
ATOM   2257  CZ  TYR   149      -2.705   4.974  16.371  1.00  0.00      SEG1
ATOM   2258  OH  TYR   149      -3.033   5.661  15.231  1.00  0.00      SEG1
ATOM   2259  HH  TYR   149      -2.429   5.423  14.540  1.00  0.00      SEG1
ATOM   2260  C   TYR   149      -1.508   2.767  22.370  1.00  0.00      SEG1
ATOM   2261  O   TYR   149      -0.546   2.171  22.819  1.00  0.00      SEG1
ATOM   2262  N   GLY   150      -2.751   2.663  22.854  1.00  0.00      SEG1
ATOM   2263  HN  GLY   150      -3.498   3.184  22.455  1.00  0.00      SEG1
ATOM   2264  CA  GLY   150      -3.016   1.827  24.014  1.00  0.00      SEG1
ATOM   2265  HA1 GLY   150      -4.017   2.096  24.356  1.00  0.00      SEG1
ATOM   2266  HA2 GLY   150      -2.280   2.089  24.772  1.00  0.00      SEG1
ATOM   2267  C   GLY   150      -2.964   0.314  23.724  1.00  0.00      SEG1
ATOM   2268  O   GLY   150      -3.192  -0.149  22.609  1.00  0.00      SEG1
ATOM   2269  N   ILE   151      -2.720  -0.427  24.820  1.00  0.00      SEG1
ATOM   2270  HN  ILE   151      -2.451   0.039  25.670  1.00  0.00      SEG1
ATOM   2271  CA  ILE   151      -2.908  -1.877  24.787  1.00  0.00      SEG1
ATOM   2272  HA  ILE   151      -2.448  -2.259  23.875  1.00  0.00      SEG1
ATOM   2273  CB  ILE   151      -2.182  -2.516  25.991  1.00  0.00      SEG1
ATOM   2274  HB  ILE   151      -2.489  -2.027  26.918  1.00  0.00      SEG1
ATOM   2275  CG2 ILE   151      -2.547  -3.991  26.109  1.00  0.00      SEG1
ATOM   2276 HG21 ILE   151      -2.067  -4.461  26.957  1.00  0.00      SEG1
ATOM   2277 HG22 ILE   151      -3.615  -4.120  26.257  1.00  0.00      SEG1
ATOM   2278 HG23 ILE   151      -2.244  -4.516  25.212  1.00  0.00      SEG1
ATOM   2279  CG1 ILE   151      -0.658  -2.380  25.847  1.00  0.00      SEG1
ATOM   2280 HG11 ILE   151      -0.340  -2.854  24.919  1.00  0.00      SEG1
ATOM   2281 HG12 ILE   151      -0.378  -1.330  25.779  1.00  0.00      SEG1
ATOM   2282  CD  ILE   151       0.107  -3.016  27.007  1.00  0.00      SEG1
ATOM   2283  HD1 ILE   151       1.180  -2.904  26.861  1.00  0.00      SEG1
ATOM   2284  HD2 ILE   151      -0.088  -4.086  27.077  1.00  0.00      SEG1
ATOM   2285  HD3 ILE   151      -0.172  -2.540  27.947  1.00  0.00      SEG1
ATOM   2286  C   ILE   151      -4.430  -2.186  24.763  1.00  0.00      SEG1
ATOM   2287  O   ILE   151      -5.232  -1.394  25.252  1.00  0.00      SEG1
ATOM   2288  N   ALA   152      -4.772  -3.347  24.181  1.00  0.00      SEG1
ATOM   2289  HN  ALA   152      -4.108  -3.882  23.654  1.00  0.00      SEG1
ATOM   2290  CA  ALA   152      -6.119  -3.877  24.389  1.00  0.00      SEG1
ATOM   2291  HA  ALA   152      -6.743  -3.142  24.890  1.00  0.00      SEG1
ATOM   2292  CB  ALA   152      -6.774  -4.235  23.065  1.00  0.00      SEG1
ATOM   2293  HB1 ALA   152      -6.843  -3.363  22.442  1.00  0.00      SEG1
ATOM   2294  HB2 ALA   152      -6.228  -4.992  22.511  1.00  0.00      SEG1
ATOM   2295  HB3 ALA   152      -7.793  -4.571  23.225  1.00  0.00      SEG1
ATOM   2296  C   ALA   152      -6.015  -5.107  25.272  1.00  0.00      SEG1
ATOM   2297  O   ALA   152      -5.103  -5.896  25.120  1.00  0.00      SEG1
ATOM   2298  N   THR   153      -6.977  -5.239  26.176  1.00  0.00      SEG1
ATOM   2299  HN  THR   153      -7.633  -4.502  26.280  1.00  0.00      SEG1
ATOM   2300  CA  THR   153      -7.092  -6.431  26.999  1.00  0.00      SEG1
ATOM   2301  HA  THR   153      -6.294  -7.127  26.752  1.00  0.00      SEG1
ATOM   2302  CB  THR   153      -7.057  -6.069  28.477  1.00  0.00      SEG1
ATOM   2303  HB  THR   153      -8.069  -5.785  28.814  1.00  0.00      SEG1
ATOM   2304  OG1 THR   153      -6.135  -4.997  28.678  1.00  0.00      SEG1
ATOM   2305  HG1 THR   153      -6.192  -4.759  29.595  1.00  0.00      SEG1
ATOM   2306  CG2 THR   153      -6.612  -7.301  29.262  1.00  0.00      SEG1
ATOM   2307 HG21 THR   153      -6.585  -7.114  30.330  1.00  0.00      SEG1
ATOM   2308 HG22 THR   153      -7.296  -8.136  29.094  1.00  0.00      SEG1
ATOM   2309 HG23 THR   153      -5.627  -7.626  28.932  1.00  0.00      SEG1
ATOM   2310  C   THR   153      -8.424  -7.093  26.716  1.00  0.00      SEG1
ATOM   2311  O   THR   153      -9.409  -6.415  26.481  1.00  0.00      SEG1
ATOM   2312  N   VAL   154      -8.428  -8.426  26.777  1.00  0.00      SEG1
ATOM   2313  HN  VAL   154      -7.562  -8.896  26.947  1.00  0.00      SEG1
ATOM   2314  CA  VAL   154      -9.628  -9.226  26.608  1.00  0.00      SEG1
ATOM   2315  HA  VAL   154     -10.175  -8.821  25.757  1.00  0.00      SEG1
ATOM   2316  CB  VAL   154      -9.236 -10.702  26.360  1.00  0.00      SEG1
ATOM   2317  HB  VAL   154      -8.928 -11.159  27.300  1.00  0.00      SEG1
ATOM   2318  CG1 VAL   154     -10.412 -11.482  25.776  1.00  0.00      SEG1
ATOM   2319 HG11 VAL   154     -10.728 -11.049  24.827  1.00  0.00      SEG1
ATOM   2320 HG12 VAL   154     -11.261 -11.451  26.459  1.00  0.00      SEG1
ATOM   2321 HG13 VAL   154     -10.124 -12.518  25.595  1.00  0.00      SEG1
ATOM   2322  CG2 VAL   154      -8.033 -10.838  25.435  1.00  0.00      SEG1
ATOM   2323 HG21 VAL   154      -7.124 -11.019  26.009  1.00  0.00      SEG1
ATOM   2324 HG22 VAL   154      -7.893  -9.921  24.862  1.00  0.00      SEG1
ATOM   2325 HG23 VAL   154      -8.174 -11.677  24.754  1.00  0.00      SEG1
ATOM   2326  C   VAL   154     -10.514  -9.124  27.867  1.00  0.00      SEG1
ATOM   2327  O   VAL   154     -10.197  -9.660  28.917  1.00  0.00      SEG1
ATOM   2328  N   ARG   155     -11.645  -8.428  27.695  1.00  0.00      SEG1
ATOM   2329  HN  ARG   155     -11.788  -8.030  26.796  1.00  0.00      SEG1
ATOM   2330  CA  ARG   155     -12.677  -8.256  28.719  1.00  0.00      SEG1
ATOM   2331  HA  ARG   155     -12.150  -8.163  29.667  1.00  0.00      SEG1
ATOM   2332  CB  ARG   155     -13.533  -6.990  28.456  1.00  0.00      SEG1
ATOM   2333  HB1 ARG   155     -12.976  -6.301  27.824  1.00  0.00      SEG1
ATOM   2334  HB2 ARG   155     -14.428  -7.275  27.905  1.00  0.00      SEG1
ATOM   2335  CG  ARG   155     -13.976  -6.228  29.719  1.00  0.00      SEG1
ATOM   2336  HG1 ARG   155     -14.235  -6.944  30.506  1.00  0.00      SEG1
ATOM   2337  HG2 ARG   155     -13.132  -5.653  30.102  1.00  0.00      SEG1
ATOM   2338  CD  ARG   155     -15.184  -5.291  29.502  1.00  0.00      SEG1
ATOM   2339  HD1 ARG   155     -16.104  -5.829  29.734  1.00  0.00      SEG1
ATOM   2340  HD2 ARG   155     -15.113  -4.433  30.170  1.00  0.00      SEG1
ATOM   2341  NE  ARG   155     -15.282  -4.756  28.135  1.00  0.00      SEG1
ATOM   2342  HE  ARG   155     -14.443  -4.643  27.594  1.00  0.00      SEG1
ATOM   2343  CZ  ARG   155     -16.455  -4.455  27.518  1.00  0.00      SEG1
ATOM   2344  NH1 ARG   155     -17.631  -4.619  28.132  1.00  0.00      SEG1
ATOM   2345 HH11 ARG   155     -18.491  -4.411  27.665  1.00  0.00      SEG1
ATOM   2346 HH12 ARG   155     -17.670  -4.995  29.059  1.00  0.00      SEG1
ATOM   2347  NH2 ARG   155     -16.414  -3.982  26.279  1.00  0.00      SEG1
ATOM   2348 HH21 ARG   155     -17.249  -3.766  25.780  1.00  0.00      SEG1
ATOM   2349 HH22 ARG   155     -15.555  -3.850  25.782  1.00  0.00      SEG1
ATOM   2350  C   ARG   155     -13.592  -9.492  28.776  1.00  0.00      SEG1
ATOM   2351  O   ARG   155     -14.001  -9.911  29.845  1.00  0.00      SEG1
ATOM   2352  N   GLU   156     -13.877 -10.038  27.580  1.00  0.00      SEG1
ATOM   2353  HN  GLU   156     -13.528  -9.621  26.743  1.00  0.00      SEG1
ATOM   2354  CA  GLU   156     -14.796 -11.171  27.500  1.00  0.00      SEG1
ATOM   2355  HA  GLU   156     -14.593 -11.820  28.352  1.00  0.00      SEG1
ATOM   2356  CB  GLU   156     -16.250 -10.667  27.534  1.00  0.00      SEG1
ATOM   2357  HB1 GLU   156     -16.318  -9.745  28.111  1.00  0.00      SEG1
ATOM   2358  HB2 GLU   156     -16.578 -10.449  26.527  1.00  0.00      SEG1
ATOM   2359  CG  GLU   156     -17.257 -11.662  28.095  1.00  0.00      SEG1
ATOM   2360  HG1 GLU   156     -18.260 -11.368  27.788  1.00  0.00      SEG1
ATOM   2361  HG2 GLU   156     -17.059 -12.663  27.712  1.00  0.00      SEG1
ATOM   2362  CD  GLU   156     -17.194 -11.676  29.624  1.00  0.00      SEG1
ATOM   2363  OE1 GLU   156     -16.242 -12.238  30.158  1.00  0.00      SEG1
ATOM   2364  OE2 GLU   156     -18.096 -11.150  30.279  1.00  0.00      SEG1
ATOM   2365  C   GLU   156     -14.562 -11.926  26.182  1.00  0.00      SEG1
ATOM   2366  O   GLU   156     -14.599 -11.336  25.105  1.00  0.00      SEG1
ATOM   2367  N   VAL   157     -14.350 -13.253  26.329  1.00  0.00      SEG1
ATOM   2368  HN  VAL   157     -14.209 -13.641  27.240  1.00  0.00      SEG1
ATOM   2369  CA  VAL   157     -14.328 -14.113  25.154  1.00  0.00      SEG1
ATOM   2370  HA  VAL   157     -13.908 -13.531  24.334  1.00  0.00      SEG1
ATOM   2371  CB  VAL   157     -13.481 -15.360  25.421  1.00  0.00      SEG1
ATOM   2372  HB  VAL   157     -13.943 -15.962  26.203  1.00  0.00      SEG1
ATOM   2373  CG1 VAL   157     -13.375 -16.176  24.129  1.00  0.00      SEG1
ATOM   2374 HG11 VAL   157     -13.072 -15.541  23.296  1.00  0.00      SEG1
ATOM   2375 HG12 VAL   157     -14.340 -16.617  23.882  1.00  0.00      SEG1
ATOM   2376 HG13 VAL   157     -12.630 -16.963  24.241  1.00  0.00      SEG1
ATOM   2377  CG2 VAL   157     -12.102 -14.992  25.962  1.00  0.00      SEG1
ATOM   2378 HG21 VAL   157     -12.190 -14.441  26.899  1.00  0.00      SEG1
ATOM   2379 HG22 VAL   157     -11.574 -14.360  25.248  1.00  0.00      SEG1
ATOM   2380 HG23 VAL   157     -11.520 -15.893  26.154  1.00  0.00      SEG1
ATOM   2381  C   VAL   157     -15.748 -14.565  24.790  1.00  0.00      SEG1
ATOM   2382  O   VAL   157     -16.204 -15.611  25.237  1.00  0.00      SEG1
ATOM   2383  N   LEU   158     -16.386 -13.770  23.929  1.00  0.00      SEG1
ATOM   2384  HN  LEU   158     -15.935 -12.950  23.578  1.00  0.00      SEG1
ATOM   2385  CA  LEU   158     -17.734 -14.098  23.504  1.00  0.00      SEG1
ATOM   2386  HA  LEU   158     -18.351 -14.195  24.397  1.00  0.00      SEG1
ATOM   2387  CB  LEU   158     -18.246 -12.963  22.595  1.00  0.00      SEG1
ATOM   2388  HB1 LEU   158     -18.816 -13.425  21.792  1.00  0.00      SEG1
ATOM   2389  HB2 LEU   158     -17.374 -12.475  22.165  1.00  0.00      SEG1
ATOM   2390  CG  LEU   158     -19.128 -11.864  23.206  1.00  0.00      SEG1
ATOM   2391  HG  LEU   158     -18.746 -11.581  24.187  1.00  0.00      SEG1
ATOM   2392  CD1 LEU   158     -19.116 -10.651  22.268  1.00  0.00      SEG1
ATOM   2393 HD11 LEU   158     -19.334 -10.954  21.244  1.00  0.00      SEG1
ATOM   2394 HD12 LEU   158     -18.134 -10.177  22.278  1.00  0.00      SEG1
ATOM   2395 HD13 LEU   158     -19.874  -9.930  22.575  1.00  0.00      SEG1
ATOM   2396  CD2 LEU   158     -20.569 -12.340  23.367  1.00  0.00      SEG1
ATOM   2397 HD21 LEU   158     -20.616 -13.211  24.020  1.00  0.00      SEG1
ATOM   2398 HD22 LEU   158     -20.983 -12.622  22.399  1.00  0.00      SEG1
ATOM   2399 HD23 LEU   158     -21.178 -11.553  23.811  1.00  0.00      SEG1
ATOM   2400  C   LEU   158     -17.762 -15.416  22.704  1.00  0.00      SEG1
ATOM   2401  O   LEU   158     -18.762 -16.114  22.703  1.00  0.00      SEG1
ATOM   2402  N   SER   159     -16.681 -15.650  21.939  1.00  0.00      SEG1
ATOM   2403  HN  SER   159     -15.808 -15.206  22.135  1.00  0.00      SEG1
ATOM   2404  CA  SER   159     -16.868 -16.544  20.804  1.00  0.00      SEG1
ATOM   2405  HA  SER   159     -17.497 -17.370  21.125  1.00  0.00      SEG1
ATOM   2406  CB  SER   159     -17.566 -15.785  19.669  1.00  0.00      SEG1
ATOM   2407  HB1 SER   159     -18.401 -15.205  20.065  1.00  0.00      SEG1
ATOM   2408  HB2 SER   159     -16.865 -15.069  19.277  1.00  0.00      SEG1
ATOM   2409  OG  SER   159     -18.011 -16.624  18.608  1.00  0.00      SEG1
ATOM   2410  HG1 SER   159     -18.429 -16.102  17.933  1.00  0.00      SEG1
ATOM   2411  C   SER   159     -15.552 -17.125  20.296  1.00  0.00      SEG1
ATOM   2412  O   SER   159     -14.477 -17.046  20.866  1.00  0.00      SEG1
ATOM   2413  N   ASP   160     -15.703 -17.760  19.134  1.00  0.00      SEG1
ATOM   2414  HN  ASP   160     -16.661 -17.812  18.848  1.00  0.00      SEG1
ATOM   2415  CA  ASP   160     -14.659 -18.264  18.262  1.00  0.00      SEG1
ATOM   2416  HA  ASP   160     -13.933 -18.761  18.884  1.00  0.00      SEG1
ATOM   2417  CB  ASP   160     -15.372 -19.208  17.284  1.00  0.00      SEG1
ATOM   2418  HB1 ASP   160     -16.389 -19.439  17.613  1.00  0.00      SEG1
ATOM   2419  HB2 ASP   160     -15.452 -18.779  16.283  1.00  0.00      SEG1
ATOM   2420  CG  ASP   160     -14.670 -20.544  17.149  1.00  0.00      SEG1
ATOM   2421  OD1 ASP   160     -13.779 -20.834  17.954  1.00  0.00      SEG1
ATOM   2422  OD2 ASP   160     -15.074 -21.294  16.266  1.00  0.00      SEG1
ATOM   2423  C   ASP   160     -13.936 -17.153  17.483  1.00  0.00      SEG1
ATOM   2424  O   ASP   160     -12.851 -17.313  16.954  1.00  0.00      SEG1
ATOM   2425  N   ARG   161     -14.682 -16.049  17.441  1.00  0.00      SEG1
ATOM   2426  HN  ARG   161     -15.306 -15.898  18.200  1.00  0.00      SEG1
ATOM   2427  CA  ARG   161     -14.608 -15.092  16.355  1.00  0.00      SEG1
ATOM   2428  HA  ARG   161     -13.607 -15.141  15.917  1.00  0.00      SEG1
ATOM   2429  CB  ARG   161     -15.718 -15.461  15.343  1.00  0.00      SEG1
ATOM   2430  HB1 ARG   161     -15.947 -16.525  15.423  1.00  0.00      SEG1
ATOM   2431  HB2 ARG   161     -16.627 -14.924  15.601  1.00  0.00      SEG1
ATOM   2432  CG  ARG   161     -15.434 -15.199  13.864  1.00  0.00      SEG1
ATOM   2433  HG1 ARG   161     -15.017 -14.202  13.723  1.00  0.00      SEG1
ATOM   2434  HG2 ARG   161     -14.690 -15.916  13.507  1.00  0.00      SEG1
ATOM   2435  CD  ARG   161     -16.717 -15.359  13.038  1.00  0.00      SEG1
ATOM   2436  HD1 ARG   161     -16.472 -15.394  11.981  1.00  0.00      SEG1
ATOM   2437  HD2 ARG   161     -17.227 -16.292  13.287  1.00  0.00      SEG1
ATOM   2438  NE  ARG   161     -17.663 -14.268  13.302  1.00  0.00      SEG1
ATOM   2439  HE  ARG   161     -17.989 -14.125  14.240  1.00  0.00      SEG1
ATOM   2440  CZ  ARG   161     -18.126 -13.420  12.362  1.00  0.00      SEG1
ATOM   2441  NH1 ARG   161     -17.733 -13.539  11.101  1.00  0.00      SEG1
ATOM   2442 HH11 ARG   161     -18.063 -12.903  10.406  1.00  0.00      SEG1
ATOM   2443 HH12 ARG   161     -17.105 -14.265  10.845  1.00  0.00      SEG1
ATOM   2444  NH2 ARG   161     -18.991 -12.471  12.692  1.00  0.00      SEG1
ATOM   2445 HH21 ARG   161     -19.350 -11.839  12.005  1.00  0.00      SEG1
ATOM   2446 HH22 ARG   161     -19.307 -12.354  13.642  1.00  0.00      SEG1
ATOM   2447  C   ARG   161     -14.826 -13.678  16.917  1.00  0.00      SEG1
ATOM   2448  O   ARG   161     -14.442 -12.711  16.296  1.00  0.00      SEG1
ATOM   2449  N   GLU   162     -15.428 -13.600  18.106  1.00  0.00      SEG1
ATOM   2450  HN  GLU   162     -15.553 -14.422  18.638  1.00  0.00      SEG1
ATOM   2451  CA  GLU   162     -15.807 -12.328  18.714  1.00  0.00      SEG1
ATOM   2452  HA  GLU   162     -15.421 -11.541  18.082  1.00  0.00      SEG1
ATOM   2453  CB  GLU   162     -17.327 -12.211  18.826  1.00  0.00      SEG1
ATOM   2454  HB1 GLU   162     -17.786 -13.193  18.896  1.00  0.00      SEG1
ATOM   2455  HB2 GLU   162     -17.596 -11.669  19.737  1.00  0.00      SEG1
ATOM   2456  CG  GLU   162     -17.908 -11.462  17.631  1.00  0.00      SEG1
ATOM   2457  HG1 GLU   162     -17.406 -10.498  17.538  1.00  0.00      SEG1
ATOM   2458  HG2 GLU   162     -17.744 -12.034  16.722  1.00  0.00      SEG1
ATOM   2459  CD  GLU   162     -19.406 -11.223  17.800  1.00  0.00      SEG1
ATOM   2460  OE1 GLU   162     -20.148 -12.198  17.660  1.00  0.00      SEG1
ATOM   2461  OE2 GLU   162     -19.784 -10.078  18.046  1.00  0.00      SEG1
ATOM   2462  C   GLU   162     -15.191 -12.188  20.098  1.00  0.00      SEG1
ATOM   2463  O   GLU   162     -14.920 -13.193  20.754  1.00  0.00      SEG1
ATOM   2464  N   LEU   163     -15.023 -10.909  20.478  1.00  0.00      SEG1
ATOM   2465  HN  LEU   163     -15.381 -10.183  19.891  1.00  0.00      SEG1
ATOM   2466  CA  LEU   163     -14.346 -10.543  21.702  1.00  0.00      SEG1
ATOM   2467  HA  LEU   163     -14.428 -11.392  22.380  1.00  0.00      SEG1
ATOM   2468  CB  LEU   163     -12.870 -10.205  21.438  1.00  0.00      SEG1
ATOM   2469  HB1 LEU   163     -12.518  -9.574  22.252  1.00  0.00      SEG1
ATOM   2470  HB2 LEU   163     -12.816  -9.634  20.513  1.00  0.00      SEG1
ATOM   2471  CG  LEU   163     -11.922 -11.388  21.317  1.00  0.00      SEG1
ATOM   2472  HG  LEU   163     -11.911 -11.751  20.289  1.00  0.00      SEG1
ATOM   2473  CD1 LEU   163     -10.528 -10.947  21.724  1.00  0.00      SEG1
ATOM   2474 HD11 LEU   163     -10.522 -10.589  22.754  1.00  0.00      SEG1
ATOM   2475 HD12 LEU   163     -10.188 -10.134  21.083  1.00  0.00      SEG1
ATOM   2476 HD13 LEU   163      -9.833 -11.784  21.654  1.00  0.00      SEG1
ATOM   2477  CD2 LEU   163     -12.357 -12.572  22.166  1.00  0.00      SEG1
ATOM   2478 HD21 LEU   163     -13.147 -13.134  21.668  1.00  0.00      SEG1
ATOM   2479 HD22 LEU   163     -12.743 -12.226  23.125  1.00  0.00      SEG1
ATOM   2480 HD23 LEU   163     -11.517 -13.246  22.330  1.00  0.00      SEG1
ATOM   2481  C   LEU   163     -14.974  -9.304  22.298  1.00  0.00      SEG1
ATOM   2482  O   LEU   163     -15.706  -8.568  21.656  1.00  0.00      SEG1
ATOM   2483  N   HSE   164     -14.562  -9.073  23.546  1.00  0.00      SEG1
ATOM   2484  HN  HSE   164     -14.050  -9.817  23.991  1.00  0.00      SEG1
ATOM   2485  CA  HSE   164     -14.755  -7.801  24.215  1.00  0.00      SEG1
ATOM   2486  HA  HSE   164     -15.116  -7.043  23.525  1.00  0.00      SEG1
ATOM   2487  CB  HSE   164     -15.718  -7.931  25.400  1.00  0.00      SEG1
ATOM   2488  HB1 HSE   164     -15.555  -8.870  25.910  1.00  0.00      SEG1
ATOM   2489  HB2 HSE   164     -15.553  -7.139  26.123  1.00  0.00      SEG1
ATOM   2490  CG  HSE   164     -17.159  -7.807  24.962  1.00  0.00      SEG1
ATOM   2491  ND1 HSE   164     -17.709  -6.645  24.532  1.00  0.00      SEG1
ATOM   2492  CE1 HSE   164     -18.994  -6.929  24.258  1.00  0.00      SEG1
ATOM   2493  HE1 HSE   164     -19.708  -6.212  23.880  1.00  0.00      SEG1
ATOM   2494  NE2 HSE   164     -19.288  -8.213  24.499  1.00  0.00      SEG1
ATOM   2495  HE2 HSE   164     -20.165  -8.639  24.365  1.00  0.00      SEG1
ATOM   2496  CD2 HSE   164     -18.153  -8.797  24.943  1.00  0.00      SEG1
ATOM   2497  HD2 HSE   164     -18.036  -9.830  25.232  1.00  0.00      SEG1
ATOM   2498  C   HSE   164     -13.368  -7.417  24.666  1.00  0.00      SEG1
ATOM   2499  O   HSE   164     -12.685  -8.218  25.282  1.00  0.00      SEG1
ATOM   2500  N   LEU   165     -13.003  -6.183  24.331  1.00  0.00      SEG1
ATOM   2501  HN  LEU   165     -13.625  -5.610  23.797  1.00  0.00      SEG1
ATOM   2502  CA  LEU   165     -11.714  -5.663  24.732  1.00  0.00      SEG1
ATOM   2503  HA  LEU   165     -11.191  -6.462  25.257  1.00  0.00      SEG1
ATOM   2504  CB  LEU   165     -10.923  -5.213  23.506  1.00  0.00      SEG1
ATOM   2505  HB1 LEU   165     -10.001  -4.746  23.849  1.00  0.00      SEG1
ATOM   2506  HB2 LEU   165     -11.512  -4.464  22.979  1.00  0.00      SEG1
ATOM   2507  CG  LEU   165     -10.556  -6.320  22.511  1.00  0.00      SEG1
ATOM   2508  HG  LEU   165     -11.318  -7.099  22.519  1.00  0.00      SEG1
ATOM   2509  CD1 LEU   165     -10.458  -5.692  21.117  1.00  0.00      SEG1
ATOM   2510 HD11 LEU   165      -9.694  -4.915  21.097  1.00  0.00      SEG1
ATOM   2511 HD12 LEU   165     -11.409  -5.236  20.842  1.00  0.00      SEG1
ATOM   2512 HD13 LEU   165     -10.188  -6.449  20.381  1.00  0.00      SEG1
ATOM   2513  CD2 LEU   165      -9.253  -7.020  22.900  1.00  0.00      SEG1
ATOM   2514 HD21 LEU   165      -9.201  -7.164  23.979  1.00  0.00      SEG1
ATOM   2515 HD22 LEU   165      -8.397  -6.416  22.599  1.00  0.00      SEG1
ATOM   2516 HD23 LEU   165      -9.196  -8.000  22.426  1.00  0.00      SEG1
ATOM   2517  C   LEU   165     -11.955  -4.461  25.629  1.00  0.00      SEG1
ATOM   2518  O   LEU   165     -12.855  -3.664  25.359  1.00  0.00      SEG1
ATOM   2519  N   SER   166     -11.145  -4.333  26.673  1.00  0.00      SEG1
ATOM   2520  HN  SER   166     -10.557  -5.097  26.926  1.00  0.00      SEG1
ATOM   2521  CA  SER   166     -10.989  -3.057  27.326  1.00  0.00      SEG1
ATOM   2522  HA  SER   166     -11.797  -2.392  27.018  1.00  0.00      SEG1
ATOM   2523  CB  SER   166     -11.055  -3.243  28.834  1.00  0.00      SEG1
ATOM   2524  HB1 SER   166     -10.934  -2.268  29.313  1.00  0.00      SEG1
ATOM   2525  HB2 SER   166     -12.035  -3.645  29.101  1.00  0.00      SEG1
ATOM   2526  OG  SER   166     -10.050  -4.139  29.262  1.00  0.00      SEG1
ATOM   2527  HG1 SER   166     -10.060  -4.240  30.214  1.00  0.00      SEG1
ATOM   2528  C   SER   166      -9.652  -2.468  26.870  1.00  0.00      SEG1
ATOM   2529  O   SER   166      -8.656  -3.142  26.714  1.00  0.00      SEG1
ATOM   2530  N   TRP   167      -9.693  -1.161  26.613  1.00  0.00      SEG1
ATOM   2531  HN  TRP   167     -10.551  -0.696  26.792  1.00  0.00      SEG1
ATOM   2532  CA  TRP   167      -8.509  -0.453  26.133  1.00  0.00      SEG1
ATOM   2533  HA  TRP   167      -7.828  -1.158  25.654  1.00  0.00      SEG1
ATOM   2534  CB  TRP   167      -8.992   0.592  25.134  1.00  0.00      SEG1
ATOM   2535  HB1 TRP   167      -9.819   1.176  25.538  1.00  0.00      SEG1
ATOM   2536  HB2 TRP   167      -8.182   1.272  24.872  1.00  0.00      SEG1
ATOM   2537  CG  TRP   167      -9.447  -0.098  23.886  1.00  0.00      SEG1
ATOM   2538  CD2 TRP   167      -8.616  -0.576  22.812  1.00  0.00      SEG1
ATOM   2539  CE2 TRP   167      -9.489  -1.112  21.839  1.00  0.00      SEG1
ATOM   2540  CE3 TRP   167      -7.251  -0.596  22.633  1.00  0.00      SEG1
ATOM   2541  HE3 TRP   167      -6.588  -0.207  23.379  1.00  0.00      SEG1
ATOM   2542  CD1 TRP   167     -10.767  -0.348  23.514  1.00  0.00      SEG1
ATOM   2543  HD1 TRP   167     -11.622  -0.086  24.116  1.00  0.00      SEG1
ATOM   2544  NE1 TRP   167     -10.791  -0.941  22.301  1.00  0.00      SEG1
ATOM   2545  HE1 TRP   167     -11.583  -1.237  21.818  1.00  0.00      SEG1
ATOM   2546  CZ2 TRP   167      -8.990  -1.649  20.679  1.00  0.00      SEG1
ATOM   2547  HZ2 TRP   167      -9.631  -2.058  19.931  1.00  0.00      SEG1
ATOM   2548  CZ3 TRP   167      -6.745  -1.145  21.450  1.00  0.00      SEG1
ATOM   2549  HZ3 TRP   167      -5.675  -1.200  21.318  1.00  0.00      SEG1
ATOM   2550  CH2 TRP   167      -7.605  -1.675  20.491  1.00  0.00      SEG1
ATOM   2551  HH2 TRP   167      -7.218  -2.144  19.599  1.00  0.00      SEG1
ATOM   2552  C   TRP   167      -7.812   0.231  27.312  1.00  0.00      SEG1
ATOM   2553  O   TRP   167      -8.485   0.635  28.256  1.00  0.00      SEG1
ATOM   2554  N   GLU   168      -6.482   0.365  27.255  1.00  0.00      SEG1
ATOM   2555  HN  GLU   168      -5.944   0.055  26.467  1.00  0.00      SEG1
ATOM   2556  CA  GLU   168      -5.838   0.986  28.405  1.00  0.00      SEG1
ATOM   2557  HA  GLU   168      -6.222   0.486  29.293  1.00  0.00      SEG1
ATOM   2558  CB  GLU   168      -4.340   0.711  28.398  1.00  0.00      SEG1
ATOM   2559  HB1 GLU   168      -4.004   0.548  29.424  1.00  0.00      SEG1
ATOM   2560  HB2 GLU   168      -4.112  -0.192  27.830  1.00  0.00      SEG1
ATOM   2561  CG  GLU   168      -3.507   1.824  27.821  1.00  0.00      SEG1
ATOM   2562  HG1 GLU   168      -3.667   1.902  26.747  1.00  0.00      SEG1
ATOM   2563  HG2 GLU   168      -3.745   2.784  28.282  1.00  0.00      SEG1
ATOM   2564  CD  GLU   168      -2.072   1.455  28.111  1.00  0.00      SEG1
ATOM   2565  OE1 GLU   168      -1.616   1.687  29.244  1.00  0.00      SEG1
ATOM   2566  OE2 GLU   168      -1.385   1.018  27.180  1.00  0.00      SEG1
ATOM   2567  C   GLU   168      -6.215   2.485  28.473  1.00  0.00      SEG1
ATOM   2568  O   GLU   168      -6.239   3.197  27.472  1.00  0.00      SEG1
ATOM   2569  N   VAL   169      -6.531   2.920  29.702  1.00  0.00      SEG1
ATOM   2570  HN  VAL   169      -6.392   2.333  30.499  1.00  0.00      SEG1
ATOM   2571  CA  VAL   169      -7.078   4.258  29.855  1.00  0.00      SEG1
ATOM   2572  HA  VAL   169      -7.771   4.419  29.029  1.00  0.00      SEG1
ATOM   2573  CB  VAL   169      -7.806   4.403  31.212  1.00  0.00      SEG1
ATOM   2574  HB  VAL   169      -7.921   5.460  31.452  1.00  0.00      SEG1
ATOM   2575  CG1 VAL   169      -9.186   3.737  31.154  1.00  0.00      SEG1
ATOM   2576 HG11 VAL   169      -9.092   2.675  30.927  1.00  0.00      SEG1
ATOM   2577 HG12 VAL   169      -9.793   4.196  30.374  1.00  0.00      SEG1
ATOM   2578 HG13 VAL   169      -9.691   3.833  32.115  1.00  0.00      SEG1
ATOM   2579  CG2 VAL   169      -6.991   3.856  32.385  1.00  0.00      SEG1
ATOM   2580 HG21 VAL   169      -5.977   4.255  32.369  1.00  0.00      SEG1
ATOM   2581 HG22 VAL   169      -6.927   2.770  32.325  1.00  0.00      SEG1
ATOM   2582 HG23 VAL   169      -7.451   4.144  33.330  1.00  0.00      SEG1
ATOM   2583  C   VAL   169      -5.951   5.281  29.698  1.00  0.00      SEG1
ATOM   2584  O   VAL   169      -4.836   5.073  30.150  1.00  0.00      SEG1
ATOM   2585  N   GLY   170      -6.336   6.390  29.046  1.00  0.00      SEG1
ATOM   2586  HN  GLY   170      -7.261   6.426  28.675  1.00  0.00      SEG1
ATOM   2587  CA  GLY   170      -5.430   7.518  28.922  1.00  0.00      SEG1
ATOM   2588  HA1 GLY   170      -4.760   7.535  29.781  1.00  0.00      SEG1
ATOM   2589  HA2 GLY   170      -6.046   8.417  28.933  1.00  0.00      SEG1
ATOM   2590  C   GLY   170      -4.593   7.511  27.641  1.00  0.00      SEG1
ATOM   2591  O   GLY   170      -3.941   8.501  27.352  1.00  0.00      SEG1
ATOM   2592  N   LYS   171      -4.630   6.407  26.876  1.00  0.00      SEG1
ATOM   2593  HN  LYS   171      -5.145   5.597  27.158  1.00  0.00      SEG1
ATOM   2594  CA  LYS   171      -3.881   6.414  25.618  1.00  0.00      SEG1
ATOM   2595  HA  LYS   171      -3.323   7.346  25.525  1.00  0.00      SEG1
ATOM   2596  CB  LYS   171      -2.881   5.259  25.596  1.00  0.00      SEG1
ATOM   2597  HB1 LYS   171      -3.395   4.305  25.474  1.00  0.00      SEG1
ATOM   2598  HB2 LYS   171      -2.233   5.396  24.731  1.00  0.00      SEG1
ATOM   2599  CG  LYS   171      -2.016   5.190  26.855  1.00  0.00      SEG1
ATOM   2600  HG1 LYS   171      -2.000   6.160  27.354  1.00  0.00      SEG1
ATOM   2601  HG2 LYS   171      -2.493   4.499  27.552  1.00  0.00      SEG1
ATOM   2602  CD  LYS   171      -0.564   4.775  26.531  1.00  0.00      SEG1
ATOM   2603  HD1 LYS   171      -0.489   4.462  25.490  1.00  0.00      SEG1
ATOM   2604  HD2 LYS   171       0.091   5.622  26.679  1.00  0.00      SEG1
ATOM   2605  CE  LYS   171      -0.033   3.644  27.380  1.00  0.00      SEG1
ATOM   2606  HE1 LYS   171      -0.881   3.313  27.893  1.00  0.00      SEG1
ATOM   2607  HE2 LYS   171       0.374   2.826  26.782  1.00  0.00      SEG1
ATOM   2608  NZ  LYS   171       0.871   3.990  28.459  1.00  0.00      SEG1
ATOM   2609  HZ1 LYS   171       1.114   3.141  29.010  1.00  0.00      SEG1
ATOM   2610  HZ2 LYS   171       1.704   4.425  28.040  1.00  0.00      SEG1
ATOM   2611  HZ3 LYS   171       0.396   4.659  29.097  1.00  0.00      SEG1
ATOM   2612  C   LYS   171      -4.873   6.322  24.458  1.00  0.00      SEG1
ATOM   2613  O   LYS   171      -5.948   5.757  24.606  1.00  0.00      SEG1
ATOM   2614  N   PRO   172      -4.535   6.914  23.285  1.00  0.00      SEG1
ATOM   2615  CD  PRO   172      -3.383   7.777  22.980  1.00  0.00      SEG1
ATOM   2616  HD1 PRO   172      -2.422   7.407  23.343  1.00  0.00      SEG1
ATOM   2617  HD2 PRO   172      -3.558   8.779  23.374  1.00  0.00      SEG1
ATOM   2618  CA  PRO   172      -5.427   6.728  22.160  1.00  0.00      SEG1
ATOM   2619  HA  PRO   172      -6.418   7.073  22.448  1.00  0.00      SEG1
ATOM   2620  CB  PRO   172      -4.810   7.551  21.029  1.00  0.00      SEG1
ATOM   2621  HB1 PRO   172      -4.816   7.036  20.070  1.00  0.00      SEG1
ATOM   2622  HB2 PRO   172      -5.344   8.494  20.925  1.00  0.00      SEG1
ATOM   2623  CG  PRO   172      -3.378   7.842  21.459  1.00  0.00      SEG1
ATOM   2624  HG1 PRO   172      -2.713   7.071  21.068  1.00  0.00      SEG1
ATOM   2625  HG2 PRO   172      -3.040   8.812  21.093  1.00  0.00      SEG1
ATOM   2626  C   PRO   172      -5.511   5.253  21.783  1.00  0.00      SEG1
ATOM   2627  O   PRO   172      -4.547   4.519  21.952  1.00  0.00      SEG1
ATOM   2628  N   ARG   173      -6.677   4.862  21.251  1.00  0.00      SEG1
ATOM   2629  HN  ARG   173      -7.425   5.506  21.118  1.00  0.00      SEG1
ATOM   2630  CA  ARG   173      -6.787   3.519  20.706  1.00  0.00      SEG1
ATOM   2631  HA  ARG   173      -5.909   2.968  21.037  1.00  0.00      SEG1
ATOM   2632  CB  ARG   173      -8.001   2.753  21.250  1.00  0.00      SEG1
ATOM   2633  HB1 ARG   173      -8.096   1.796  20.733  1.00  0.00      SEG1
ATOM   2634  HB2 ARG   173      -7.797   2.526  22.295  1.00  0.00      SEG1
ATOM   2635  CG  ARG   173      -9.360   3.440  21.176  1.00  0.00      SEG1
ATOM   2636  HG1 ARG   173      -9.245   4.523  21.178  1.00  0.00      SEG1
ATOM   2637  HG2 ARG   173      -9.840   3.168  20.235  1.00  0.00      SEG1
ATOM   2638  CD  ARG   173     -10.218   3.009  22.371  1.00  0.00      SEG1
ATOM   2639  HD1 ARG   173      -9.838   2.089  22.798  1.00  0.00      SEG1
ATOM   2640  HD2 ARG   173     -10.202   3.767  23.153  1.00  0.00      SEG1
ATOM   2641  NE  ARG   173     -11.594   2.761  21.966  1.00  0.00      SEG1
ATOM   2642  HE  ARG   173     -11.799   2.799  20.988  1.00  0.00      SEG1
ATOM   2643  CZ  ARG   173     -12.582   2.469  22.825  1.00  0.00      SEG1
ATOM   2644  NH1 ARG   173     -12.347   2.380  24.130  1.00  0.00      SEG1
ATOM   2645 HH11 ARG   173     -13.053   2.151  24.794  1.00  0.00      SEG1
ATOM   2646 HH12 ARG   173     -11.415   2.543  24.469  1.00  0.00      SEG1
ATOM   2647  NH2 ARG   173     -13.811   2.266  22.364  1.00  0.00      SEG1
ATOM   2648 HH21 ARG   173     -14.588   2.043  22.954  1.00  0.00      SEG1
ATOM   2649 HH22 ARG   173     -13.987   2.335  21.380  1.00  0.00      SEG1
ATOM   2650  C   ARG   173      -6.786   3.605  19.176  1.00  0.00      SEG1
ATOM   2651  O   ARG   173      -7.410   4.481  18.581  1.00  0.00      SEG1
ATOM   2652  N   PRO   174      -6.037   2.657  18.565  1.00  0.00      SEG1
ATOM   2653  CD  PRO   174      -5.438   1.532  19.265  1.00  0.00      SEG1
ATOM   2654  HD1 PRO   174      -6.122   1.091  19.983  1.00  0.00      SEG1
ATOM   2655  HD2 PRO   174      -4.563   1.859  19.802  1.00  0.00      SEG1
ATOM   2656  CA  PRO   174      -5.847   2.582  17.126  1.00  0.00      SEG1
ATOM   2657  HA  PRO   174      -5.483   3.529  16.751  1.00  0.00      SEG1
ATOM   2658  CB  PRO   174      -4.846   1.437  16.949  1.00  0.00      SEG1
ATOM   2659  HB1 PRO   174      -4.991   0.869  16.030  1.00  0.00      SEG1
ATOM   2660  HB2 PRO   174      -3.829   1.823  16.957  1.00  0.00      SEG1
ATOM   2661  CG  PRO   174      -5.073   0.561  18.171  1.00  0.00      SEG1
ATOM   2662  HG1 PRO   174      -5.928  -0.097  18.006  1.00  0.00      SEG1
ATOM   2663  HG2 PRO   174      -4.202  -0.024  18.439  1.00  0.00      SEG1
ATOM   2664  C   PRO   174      -7.137   2.188  16.421  1.00  0.00      SEG1
ATOM   2665  O   PRO   174      -8.008   1.550  16.992  1.00  0.00      SEG1
ATOM   2666  N   PRO   175      -7.271   2.602  15.134  1.00  0.00      SEG1
ATOM   2667  CD  PRO   175      -6.344   3.470  14.400  1.00  0.00      SEG1
ATOM   2668  HD1 PRO   175      -5.489   2.895  14.041  1.00  0.00      SEG1
ATOM   2669  HD2 PRO   175      -5.970   4.307  14.987  1.00  0.00      SEG1
ATOM   2670  CA  PRO   175      -8.400   2.150  14.328  1.00  0.00      SEG1
ATOM   2671  HA  PRO   175      -9.337   2.470  14.792  1.00  0.00      SEG1
ATOM   2672  CB  PRO   175      -8.169   2.820  12.964  1.00  0.00      SEG1
ATOM   2673  HB1 PRO   175      -7.704   2.116  12.269  1.00  0.00      SEG1
ATOM   2674  HB2 PRO   175      -9.097   3.170  12.518  1.00  0.00      SEG1
ATOM   2675  CG  PRO   175      -7.191   3.966  13.238  1.00  0.00      SEG1
ATOM   2676  HG1 PRO   175      -6.580   4.221  12.373  1.00  0.00      SEG1
ATOM   2677  HG2 PRO   175      -7.733   4.862  13.542  1.00  0.00      SEG1
ATOM   2678  C   PRO   175      -8.373   0.620  14.198  1.00  0.00      SEG1
ATOM   2679  O   PRO   175      -7.314   0.048  14.037  1.00  0.00      SEG1
ATOM   2680  N   LEU   176      -9.565  -0.008  14.248  1.00  0.00      SEG1
ATOM   2681  HN  LEU   176     -10.412   0.515  14.344  1.00  0.00      SEG1
ATOM   2682  CA  LEU   176      -9.595  -1.479  14.158  1.00  0.00      SEG1
ATOM   2683  HA  LEU   176      -8.616  -1.850  14.460  1.00  0.00      SEG1
ATOM   2684  CB  LEU   176     -10.692  -2.002  15.086  1.00  0.00      SEG1
ATOM   2685  HB1 LEU   176     -10.904  -3.042  14.842  1.00  0.00      SEG1
ATOM   2686  HB2 LEU   176     -11.601  -1.422  14.930  1.00  0.00      SEG1
ATOM   2687  CG  LEU   176     -10.276  -1.903  16.559  1.00  0.00      SEG1
ATOM   2688  HG  LEU   176     -10.458  -0.891  16.919  1.00  0.00      SEG1
ATOM   2689  CD1 LEU   176     -11.063  -2.897  17.417  1.00  0.00      SEG1
ATOM   2690 HD11 LEU   176     -10.886  -3.919  17.083  1.00  0.00      SEG1
ATOM   2691 HD12 LEU   176     -12.132  -2.698  17.339  1.00  0.00      SEG1
ATOM   2692 HD13 LEU   176     -10.751  -2.824  18.459  1.00  0.00      SEG1
ATOM   2693  CD2 LEU   176      -8.772  -2.128  16.736  1.00  0.00      SEG1
ATOM   2694 HD21 LEU   176      -8.207  -1.289  16.330  1.00  0.00      SEG1
ATOM   2695 HD22 LEU   176      -8.462  -3.030  16.209  1.00  0.00      SEG1
ATOM   2696 HD23 LEU   176      -8.527  -2.219  17.794  1.00  0.00      SEG1
ATOM   2697  C   LEU   176      -9.791  -2.010  12.729  1.00  0.00      SEG1
ATOM   2698  O   LEU   176     -10.845  -1.847  12.129  1.00  0.00      SEG1
ATOM   2699  N   ASN   177      -8.678  -2.568  12.200  1.00  0.00      SEG1
ATOM   2700  HN  ASN   177      -7.857  -2.732  12.763  1.00  0.00      SEG1
ATOM   2701  CA  ASN   177      -8.702  -3.005  10.803  1.00  0.00      SEG1
ATOM   2702  HA  ASN   177      -9.543  -3.692  10.705  1.00  0.00      SEG1
ATOM   2703  CB  ASN   177      -8.964  -1.825   9.840  1.00  0.00      SEG1
ATOM   2704  HB1 ASN   177      -9.196  -2.207   8.849  1.00  0.00      SEG1
ATOM   2705  HB2 ASN   177      -9.832  -1.261  10.163  1.00  0.00      SEG1
ATOM   2706  CG  ASN   177      -7.803  -0.862   9.667  1.00  0.00      SEG1
ATOM   2707  OD1 ASN   177      -6.671  -1.281   9.565  1.00  0.00      SEG1
ATOM   2708  ND2 ASN   177      -8.156   0.426   9.586  1.00  0.00      SEG1
ATOM   2709 HD21 ASN   177      -7.428   1.109   9.494  1.00  0.00      SEG1
ATOM   2710 HD22 ASN   177      -9.118   0.689   9.596  1.00  0.00      SEG1
ATOM   2711  C   ASN   177      -7.428  -3.798  10.447  1.00  0.00      SEG1
ATOM   2712  O   ASN   177      -6.479  -3.863  11.199  1.00  0.00      SEG1
ATOM   2713  N   ARG   178      -7.443  -4.371   9.219  1.00  0.00      SEG1
ATOM   2714  HN  ARG   178      -8.201  -4.118   8.614  1.00  0.00      SEG1
ATOM   2715  CA  ARG   178      -6.387  -5.296   8.790  1.00  0.00      SEG1
ATOM   2716  HA  ARG   178      -6.266  -6.043   9.572  1.00  0.00      SEG1
ATOM   2717  CB  ARG   178      -6.820  -6.005   7.486  1.00  0.00      SEG1
ATOM   2718  HB1 ARG   178      -7.655  -6.675   7.701  1.00  0.00      SEG1
ATOM   2719  HB2 ARG   178      -7.201  -5.265   6.781  1.00  0.00      SEG1
ATOM   2720  CG  ARG   178      -5.742  -6.829   6.751  1.00  0.00      SEG1
ATOM   2721  HG1 ARG   178      -5.770  -6.577   5.690  1.00  0.00      SEG1
ATOM   2722  HG2 ARG   178      -4.738  -6.598   7.083  1.00  0.00      SEG1
ATOM   2723  CD  ARG   178      -5.945  -8.329   6.908  1.00  0.00      SEG1
ATOM   2724  HD1 ARG   178      -5.655  -8.632   7.914  1.00  0.00      SEG1
ATOM   2725  HD2 ARG   178      -6.988  -8.603   6.738  1.00  0.00      SEG1
ATOM   2726  NE  ARG   178      -5.136  -9.034   5.915  1.00  0.00      SEG1
ATOM   2727  HE  ARG   178      -4.992  -8.626   5.009  1.00  0.00      SEG1
ATOM   2728  CZ  ARG   178      -4.621 -10.255   6.140  1.00  0.00      SEG1
ATOM   2729  NH1 ARG   178      -4.788 -10.864   7.308  1.00  0.00      SEG1
ATOM   2730 HH11 ARG   178      -4.413 -11.760   7.525  1.00  0.00      SEG1
ATOM   2731 HH12 ARG   178      -5.337 -10.419   8.014  1.00  0.00      SEG1
ATOM   2732  NH2 ARG   178      -3.910 -10.863   5.196  1.00  0.00      SEG1
ATOM   2733 HH21 ARG   178      -3.508 -11.764   5.322  1.00  0.00      SEG1
ATOM   2734 HH22 ARG   178      -3.793 -10.411   4.307  1.00  0.00      SEG1
ATOM   2735  C   ARG   178      -5.026  -4.593   8.647  1.00  0.00      SEG1
ATOM   2736  O   ARG   178      -3.998  -5.255   8.680  1.00  0.00      SEG1
ATOM   2737  N   ASN   179      -5.062  -3.272   8.465  1.00  0.00      SEG1
ATOM   2738  HN  ASN   179      -5.910  -2.744   8.430  1.00  0.00      SEG1
ATOM   2739  CA  ASN   179      -3.782  -2.572   8.448  1.00  0.00      SEG1
ATOM   2740  HA  ASN   179      -3.132  -3.108   7.753  1.00  0.00      SEG1
ATOM   2741  CB  ASN   179      -3.928  -1.115   7.972  1.00  0.00      SEG1
ATOM   2742  HB1 ASN   179      -4.423  -0.517   8.736  1.00  0.00      SEG1
ATOM   2743  HB2 ASN   179      -2.937  -0.688   7.806  1.00  0.00      SEG1
ATOM   2744  CG  ASN   179      -4.690  -0.999   6.653  1.00  0.00      SEG1
ATOM   2745  OD1 ASN   179      -4.383  -1.683   5.693  1.00  0.00      SEG1
ATOM   2746  ND2 ASN   179      -5.684  -0.102   6.670  1.00  0.00      SEG1
ATOM   2747 HD21 ASN   179      -6.248   0.031   5.854  1.00  0.00      SEG1
ATOM   2748 HD22 ASN   179      -5.869   0.420   7.505  1.00  0.00      SEG1
ATOM   2749  C   ASN   179      -3.089  -2.580   9.830  1.00  0.00      SEG1
ATOM   2750  O   ASN   179      -1.895  -2.340   9.900  1.00  0.00      SEG1
ATOM   2751  N   TYR   180      -3.851  -2.817  10.901  1.00  0.00      SEG1
ATOM   2752  HN  TYR   180      -4.834  -2.962  10.802  1.00  0.00      SEG1
ATOM   2753  CA  TYR   180      -3.270  -2.860  12.237  1.00  0.00      SEG1
ATOM   2754  HA  TYR   180      -2.271  -2.425  12.211  1.00  0.00      SEG1
ATOM   2755  CB  TYR   180      -4.115  -2.024  13.200  1.00  0.00      SEG1
ATOM   2756  HB1 TYR   180      -5.147  -2.380  13.207  1.00  0.00      SEG1
ATOM   2757  HB2 TYR   180      -3.722  -2.130  14.213  1.00  0.00      SEG1
ATOM   2758  CG  TYR   180      -4.062  -0.574  12.792  1.00  0.00      SEG1
ATOM   2759  CD1 TYR   180      -3.054   0.256  13.257  1.00  0.00      SEG1
ATOM   2760  HD1 TYR   180      -2.310  -0.143  13.922  1.00  0.00      SEG1
ATOM   2761  CE1 TYR   180      -2.992   1.585  12.864  1.00  0.00      SEG1
ATOM   2762  HE1 TYR   180      -2.202   2.222  13.233  1.00  0.00      SEG1
ATOM   2763  CD2 TYR   180      -5.003  -0.041  11.923  1.00  0.00      SEG1
ATOM   2764  HD2 TYR   180      -5.777  -0.677  11.549  1.00  0.00      SEG1
ATOM   2765  CE2 TYR   180      -4.957   1.285  11.522  1.00  0.00      SEG1
ATOM   2766  HE2 TYR   180      -5.714   1.647  10.849  1.00  0.00      SEG1
ATOM   2767  CZ  TYR   180      -3.944   2.098  11.996  1.00  0.00      SEG1
ATOM   2768  OH  TYR   180      -3.845   3.414  11.624  1.00  0.00      SEG1
ATOM   2769  HH  TYR   180      -4.526   3.698  11.036  1.00  0.00      SEG1
ATOM   2770  C   TYR   180      -3.162  -4.333  12.646  1.00  0.00      SEG1
ATOM   2771  O   TYR   180      -4.076  -5.123  12.476  1.00  0.00      SEG1
ATOM   2772  N   VAL   181      -1.962  -4.716  13.134  1.00  0.00      SEG1
ATOM   2773  HN  VAL   181      -1.230  -4.045  13.248  1.00  0.00      SEG1
ATOM   2774  CA  VAL   181      -1.740  -6.115  13.494  1.00  0.00      SEG1
ATOM   2775  HA  VAL   181      -2.713  -6.605  13.491  1.00  0.00      SEG1
ATOM   2776  CB  VAL   181      -0.782  -6.803  12.490  1.00  0.00      SEG1
ATOM   2777  HB  VAL   181      -0.051  -6.075  12.140  1.00  0.00      SEG1
ATOM   2778  CG1 VAL   181      -0.039  -8.001  13.116  1.00  0.00      SEG1
ATOM   2779 HG11 VAL   181      -0.739  -8.670  13.616  1.00  0.00      SEG1
ATOM   2780 HG12 VAL   181       0.681  -7.652  13.856  1.00  0.00      SEG1
ATOM   2781 HG13 VAL   181       0.477  -8.570  12.343  1.00  0.00      SEG1
ATOM   2782  CG2 VAL   181      -1.541  -7.262  11.254  1.00  0.00      SEG1
ATOM   2783 HG21 VAL   181      -2.010  -6.415  10.753  1.00  0.00      SEG1
ATOM   2784 HG22 VAL   181      -2.326  -7.965  11.534  1.00  0.00      SEG1
ATOM   2785 HG23 VAL   181      -0.859  -7.736  10.548  1.00  0.00      SEG1
ATOM   2786  C   VAL   181      -1.125  -6.151  14.881  1.00  0.00      SEG1
ATOM   2787  O   VAL   181      -0.008  -5.692  15.054  1.00  0.00      SEG1
ATOM   2788  N   PHE   182      -1.835  -6.770  15.808  1.00  0.00      SEG1
ATOM   2789  HN  PHE   182      -2.729  -7.161  15.599  1.00  0.00      SEG1
ATOM   2790  CA  PHE   182      -1.330  -6.820  17.174  1.00  0.00      SEG1
ATOM   2791  HA  PHE   182      -0.533  -6.087  17.290  1.00  0.00      SEG1
ATOM   2792  CB  PHE   182      -2.431  -6.518  18.196  1.00  0.00      SEG1
ATOM   2793  HB1 PHE   182      -3.099  -7.369  18.302  1.00  0.00      SEG1
ATOM   2794  HB2 PHE   182      -1.954  -6.345  19.162  1.00  0.00      SEG1
ATOM   2795  CG  PHE   182      -3.266  -5.313  17.872  1.00  0.00      SEG1
ATOM   2796  CD1 PHE   182      -3.063  -4.116  18.544  1.00  0.00      SEG1
ATOM   2797  HD1 PHE   182      -2.274  -4.053  19.283  1.00  0.00      SEG1
ATOM   2798  CD2 PHE   182      -4.274  -5.386  16.917  1.00  0.00      SEG1
ATOM   2799  HD2 PHE   182      -4.464  -6.318  16.403  1.00  0.00      SEG1
ATOM   2800  CE1 PHE   182      -3.855  -3.011  18.268  1.00  0.00      SEG1
ATOM   2801  HE1 PHE   182      -3.681  -2.086  18.791  1.00  0.00      SEG1
ATOM   2802  CE2 PHE   182      -5.058  -4.277  16.635  1.00  0.00      SEG1
ATOM   2803  HE2 PHE   182      -5.844  -4.340  15.899  1.00  0.00      SEG1
ATOM   2804  CZ  PHE   182      -4.857  -3.090  17.315  1.00  0.00      SEG1
ATOM   2805  HZ  PHE   182      -5.498  -2.244  17.108  1.00  0.00      SEG1
ATOM   2806  C   PHE   182      -0.746  -8.207  17.418  1.00  0.00      SEG1
ATOM   2807  O   PHE   182      -1.183  -9.190  16.824  1.00  0.00      SEG1
ATOM   2808  N   THR   183       0.271  -8.223  18.269  1.00  0.00      SEG1
ATOM   2809  HN  THR   183       0.596  -7.341  18.609  1.00  0.00      SEG1
ATOM   2810  CA  THR   183       0.718  -9.451  18.884  1.00  0.00      SEG1
ATOM   2811  HA  THR   183       0.570 -10.289  18.201  1.00  0.00      SEG1
ATOM   2812  CB  THR   183       2.195  -9.318  19.242  1.00  0.00      SEG1
ATOM   2813  HB  THR   183       2.309  -8.573  20.034  1.00  0.00      SEG1
ATOM   2814  OG1 THR   183       2.875  -8.862  18.089  1.00  0.00      SEG1
ATOM   2815  HG1 THR   183       3.811  -8.957  18.210  1.00  0.00      SEG1
ATOM   2816  CG2 THR   183       2.760 -10.656  19.716  1.00  0.00      SEG1
ATOM   2817 HG21 THR   183       3.811 -10.578  19.990  1.00  0.00      SEG1
ATOM   2818 HG22 THR   183       2.221 -10.998  20.598  1.00  0.00      SEG1
ATOM   2819 HG23 THR   183       2.653 -11.409  18.934  1.00  0.00      SEG1
ATOM   2820  C   THR   183      -0.115  -9.625  20.149  1.00  0.00      SEG1
ATOM   2821  O   THR   183      -0.397  -8.662  20.849  1.00  0.00      SEG1
ATOM   2822  N   GLY   184      -0.471 -10.892  20.420  1.00  0.00      SEG1
ATOM   2823  HN  GLY   184      -0.226 -11.588  19.750  1.00  0.00      SEG1
ATOM   2824  CA  GLY   184      -1.241 -11.236  21.614  1.00  0.00      SEG1
ATOM   2825  HA1 GLY   184      -1.900 -12.064  21.349  1.00  0.00      SEG1
ATOM   2826  HA2 GLY   184      -1.837 -10.380  21.926  1.00  0.00      SEG1
ATOM   2827  C   GLY   184      -0.308 -11.686  22.735  1.00  0.00      SEG1
ATOM   2828  O   GLY   184       0.805 -12.136  22.483  1.00  0.00      SEG1
ATOM   2829  N   TYR   185      -0.785 -11.594  23.984  1.00  0.00      SEG1
ATOM   2830  HN  TYR   185      -1.683 -11.183  24.155  1.00  0.00      SEG1
ATOM   2831  CA  TYR   185       0.054 -11.943  25.139  1.00  0.00      SEG1
ATOM   2832  HA  TYR   185       0.810 -12.653  24.803  1.00  0.00      SEG1
ATOM   2833  CB  TYR   185       0.748 -10.684  25.683  1.00  0.00      SEG1
ATOM   2834  HB1 TYR   185       0.059  -9.840  25.656  1.00  0.00      SEG1
ATOM   2835  HB2 TYR   185       1.038 -10.826  26.725  1.00  0.00      SEG1
ATOM   2836  CG  TYR   185       1.979 -10.342  24.896  1.00  0.00      SEG1
ATOM   2837  CD1 TYR   185       3.226 -10.762  25.342  1.00  0.00      SEG1
ATOM   2838  HD1 TYR   185       3.311 -11.334  26.250  1.00  0.00      SEG1
ATOM   2839  CE1 TYR   185       4.368 -10.453  24.620  1.00  0.00      SEG1
ATOM   2840  HE1 TYR   185       5.340 -10.767  24.961  1.00  0.00      SEG1
ATOM   2841  CD2 TYR   185       1.890  -9.611  23.716  1.00  0.00      SEG1
ATOM   2842  HD2 TYR   185       0.923  -9.274  23.366  1.00  0.00      SEG1
ATOM   2843  CE2 TYR   185       3.032  -9.312  22.984  1.00  0.00      SEG1
ATOM   2844  HE2 TYR   185       2.906  -8.754  22.072  1.00  0.00      SEG1
ATOM   2845  CZ  TYR   185       4.280  -9.730  23.440  1.00  0.00      SEG1
ATOM   2846  OH  TYR   185       5.447  -9.438  22.753  1.00  0.00      SEG1
ATOM   2847  HH  TYR   185       5.210  -8.974  21.958  1.00  0.00      SEG1
ATOM   2848  C   TYR   185      -0.765 -12.605  26.276  1.00  0.00      SEG1
ATOM   2849  O   TYR   185      -1.903 -12.249  26.537  1.00  0.00      SEG1
ATOM   2850  N   ARG   186      -0.095 -13.558  26.987  1.00  0.00      SEG1
ATOM   2851  HN  ARG   186       0.808 -13.859  26.665  1.00  0.00      SEG1
ATOM   2852  CA  ARG   186      -0.656 -14.147  28.226  1.00  0.00      SEG1
ATOM   2853  HA  ARG   186      -1.480 -13.511  28.559  1.00  0.00      SEG1
ATOM   2854  CB  ARG   186      -1.180 -15.581  28.004  1.00  0.00      SEG1
ATOM   2855  HB1 ARG   186      -1.802 -15.583  27.111  1.00  0.00      SEG1
ATOM   2856  HB2 ARG   186      -0.344 -16.256  27.816  1.00  0.00      SEG1
ATOM   2857  CG  ARG   186      -2.008 -16.121  29.192  1.00  0.00      SEG1
ATOM   2858  HG1 ARG   186      -1.336 -16.416  30.000  1.00  0.00      SEG1
ATOM   2859  HG2 ARG   186      -2.648 -15.332  29.592  1.00  0.00      SEG1
ATOM   2860  CD  ARG   186      -2.885 -17.335  28.858  1.00  0.00      SEG1
ATOM   2861  HD1 ARG   186      -2.279 -18.155  28.481  1.00  0.00      SEG1
ATOM   2862  HD2 ARG   186      -3.416 -17.663  29.751  1.00  0.00      SEG1
ATOM   2863  NE  ARG   186      -3.897 -17.028  27.854  1.00  0.00      SEG1
ATOM   2864  HE  ARG   186      -4.108 -16.076  27.603  1.00  0.00      SEG1
ATOM   2865  CZ  ARG   186      -4.657 -17.948  27.226  1.00  0.00      SEG1
ATOM   2866  NH1 ARG   186      -4.495 -19.226  27.478  1.00  0.00      SEG1
ATOM   2867 HH11 ARG   186      -5.014 -19.914  26.976  1.00  0.00      SEG1
ATOM   2868 HH12 ARG   186      -3.788 -19.506  28.123  1.00  0.00      SEG1
ATOM   2869  NH2 ARG   186      -5.541 -17.610  26.315  1.00  0.00      SEG1
ATOM   2870 HH21 ARG   186      -6.094 -18.267  25.802  1.00  0.00      SEG1
ATOM   2871 HH22 ARG   186      -5.656 -16.639  26.117  1.00  0.00      SEG1
ATOM   2872  C   ARG   186       0.420 -14.182  29.329  1.00  0.00      SEG1
ATOM   2873  O   ARG   186       1.599 -14.384  29.060  1.00  0.00      SEG1
ATOM   2874  N   VAL   187      -0.046 -13.965  30.572  1.00  0.00      SEG1
ATOM   2875  HN  VAL   187      -1.024 -13.808  30.713  1.00  0.00      SEG1
ATOM   2876  CA  VAL   187       0.862 -13.956  31.717  1.00  0.00      SEG1
ATOM   2877  HA  VAL   187       1.877 -14.015  31.325  1.00  0.00      SEG1
ATOM   2878  CB  VAL   187       0.675 -12.670  32.549  1.00  0.00      SEG1
ATOM   2879  HB  VAL   187      -0.203 -12.774  33.186  1.00  0.00      SEG1
ATOM   2880  CG1 VAL   187       1.910 -12.405  33.420  1.00  0.00      SEG1
ATOM   2881 HG11 VAL   187       2.799 -12.285  32.801  1.00  0.00      SEG1
ATOM   2882 HG12 VAL   187       2.081 -13.243  34.096  1.00  0.00      SEG1
ATOM   2883 HG13 VAL   187       1.775 -11.490  33.997  1.00  0.00      SEG1
ATOM   2884  CG2 VAL   187       0.387 -11.464  31.654  1.00  0.00      SEG1
ATOM   2885 HG21 VAL   187      -0.605 -11.542  31.210  1.00  0.00      SEG1
ATOM   2886 HG22 VAL   187       1.115 -11.413  30.845  1.00  0.00      SEG1
ATOM   2887 HG23 VAL   187       0.423 -10.545  32.238  1.00  0.00      SEG1
ATOM   2888  C   VAL   187       0.596 -15.201  32.571  1.00  0.00      SEG1
ATOM   2889  O   VAL   187      -0.543 -15.534  32.854  1.00  0.00      SEG1
ATOM   2890  N   THR   188       1.705 -15.865  32.964  1.00  0.00      SEG1
ATOM   2891  HN  THR   188       2.587 -15.524  32.637  1.00  0.00      SEG1
ATOM   2892  CA  THR   188       1.652 -17.025  33.865  1.00  0.00      SEG1
ATOM   2893  HA  THR   188       0.856 -17.679  33.500  1.00  0.00      SEG1
ATOM   2894  CB  THR   188       2.996 -17.822  33.819  1.00  0.00      SEG1
ATOM   2895  HB  THR   188       2.781 -18.867  34.082  1.00  0.00      SEG1
ATOM   2896  OG1 THR   188       4.005 -17.278  34.662  1.00  0.00      SEG1
ATOM   2897  HG1 THR   188       4.738 -17.880  34.786  1.00  0.00      SEG1
ATOM   2898  CG2 THR   188       3.661 -17.779  32.451  1.00  0.00      SEG1
ATOM   2899 HG21 THR   188       4.599 -18.331  32.444  1.00  0.00      SEG1
ATOM   2900 HG22 THR   188       3.011 -18.194  31.689  1.00  0.00      SEG1
ATOM   2901 HG23 THR   188       3.906 -16.760  32.168  1.00  0.00      SEG1
ATOM   2902  C   THR   188       1.236 -16.530  35.279  1.00  0.00      SEG1
ATOM   2903  O   THR   188       0.210 -15.908  35.475  1.00  0.00      SEG1
ATOM   2904  N   LYS   189       2.111 -16.769  36.260  1.00  0.00      SEG1
ATOM   2905  HN  LYS   189       2.863 -17.401  36.098  1.00  0.00      SEG1
ATOM   2906  CA  LYS   189       2.123 -16.048  37.520  1.00  0.00      SEG1
ATOM   2907  HA  LYS   189       1.510 -15.152  37.425  1.00  0.00      SEG1
ATOM   2908  CB  LYS   189       1.561 -16.957  38.623  1.00  0.00      SEG1
ATOM   2909  HB1 LYS   189       0.559 -17.275  38.329  1.00  0.00      SEG1
ATOM   2910  HB2 LYS   189       2.172 -17.856  38.712  1.00  0.00      SEG1
ATOM   2911  CG  LYS   189       1.471 -16.257  39.982  1.00  0.00      SEG1
ATOM   2912  HG1 LYS   189       2.458 -15.946  40.312  1.00  0.00      SEG1
ATOM   2913  HG2 LYS   189       0.869 -15.353  39.882  1.00  0.00      SEG1
ATOM   2914  CD  LYS   189       0.902 -17.153  41.072  1.00  0.00      SEG1
ATOM   2915  HD1 LYS   189      -0.099 -17.470  40.784  1.00  0.00      SEG1
ATOM   2916  HD2 LYS   189       1.524 -18.045  41.166  1.00  0.00      SEG1
ATOM   2917  CE  LYS   189       0.846 -16.434  42.417  1.00  0.00      SEG1
ATOM   2918  HE1 LYS   189       1.846 -16.121  42.728  1.00  0.00      SEG1
ATOM   2919  HE2 LYS   189       0.221 -15.541  42.348  1.00  0.00      SEG1
ATOM   2920  NZ  LYS   189       0.294 -17.295  43.458  1.00  0.00      SEG1
ATOM   2921  HZ1 LYS   189       0.267 -16.773  44.356  1.00  0.00      SEG1
ATOM   2922  HZ2 LYS   189      -0.671 -17.583  43.194  1.00  0.00      SEG1
ATOM   2923  HZ3 LYS   189       0.891 -18.141  43.566  1.00  0.00      SEG1
ATOM   2924  C   LYS   189       3.573 -15.603  37.799  1.00  0.00      SEG1
ATOM   2925  O   LYS   189       3.927 -15.190  38.888  1.00  0.00      SEG1
ATOM   2926  N   ASN   190       4.419 -15.735  36.769  1.00  0.00      SEG1
ATOM   2927  HN  ASN   190       4.025 -15.951  35.884  1.00  0.00      SEG1
ATOM   2928  CA  ASN   190       5.854 -15.549  36.926  1.00  0.00      SEG1
ATOM   2929  HA  ASN   190       5.999 -14.845  37.748  1.00  0.00      SEG1
ATOM   2930  CB  ASN   190       6.530 -16.892  37.251  1.00  0.00      SEG1
ATOM   2931  HB1 ASN   190       5.831 -17.552  37.764  1.00  0.00      SEG1
ATOM   2932  HB2 ASN   190       6.866 -17.399  36.346  1.00  0.00      SEG1
ATOM   2933  CG  ASN   190       7.725 -16.685  38.190  1.00  0.00      SEG1
ATOM   2934  OD1 ASN   190       7.578 -16.254  39.321  1.00  0.00      SEG1
ATOM   2935  ND2 ASN   190       8.898 -17.004  37.645  1.00  0.00      SEG1
ATOM   2936 HD21 ASN   190       9.709 -16.900  38.221  1.00  0.00      SEG1
ATOM   2937 HD22 ASN   190       8.999 -17.363  36.724  1.00  0.00      SEG1
ATOM   2938  C   ASN   190       6.483 -14.940  35.660  1.00  0.00      SEG1
ATOM   2939  O   ASN   190       7.530 -14.318  35.737  1.00  0.00      SEG1
ATOM   2940  N   SER   191       5.852 -15.153  34.485  1.00  0.00      SEG1
ATOM   2941  HN  SER   191       5.001 -15.672  34.419  1.00  0.00      SEG1
ATOM   2942  CA  SER   191       6.434 -14.598  33.247  1.00  0.00      SEG1
ATOM   2943  HA  SER   191       6.916 -13.654  33.508  1.00  0.00      SEG1
ATOM   2944  CB  SER   191       7.489 -15.552  32.673  1.00  0.00      SEG1
ATOM   2945  HB1 SER   191       8.198 -14.968  32.074  1.00  0.00      SEG1
ATOM   2946  HB2 SER   191       8.045 -16.008  33.495  1.00  0.00      SEG1
ATOM   2947  OG  SER   191       6.901 -16.581  31.889  1.00  0.00      SEG1
ATOM   2948  HG1 SER   191       7.580 -17.123  31.491  1.00  0.00      SEG1
ATOM   2949  C   SER   191       5.353 -14.279  32.188  1.00  0.00      SEG1
ATOM   2950  O   SER   191       4.167 -14.520  32.396  1.00  0.00      SEG1
ATOM   2951  N   LYS   192       5.823 -13.707  31.053  1.00  0.00      SEG1
ATOM   2952  HN  LYS   192       6.815 -13.634  30.952  1.00  0.00      SEG1
ATOM   2953  CA  LYS   192       4.928 -13.257  29.976  1.00  0.00      SEG1
ATOM   2954  HA  LYS   192       3.909 -13.526  30.263  1.00  0.00      SEG1
ATOM   2955  CB  LYS   192       5.002 -11.716  29.861  1.00  0.00      SEG1
ATOM   2956  HB1 LYS   192       4.005 -11.350  29.619  1.00  0.00      SEG1
ATOM   2957  HB2 LYS   192       5.257 -11.302  30.836  1.00  0.00      SEG1
ATOM   2958  CG  LYS   192       5.973 -11.114  28.834  1.00  0.00      SEG1
ATOM   2959  HG1 LYS   192       6.978 -11.500  29.001  1.00  0.00      SEG1
ATOM   2960  HG2 LYS   192       5.669 -11.437  27.835  1.00  0.00      SEG1
ATOM   2961  CD  LYS   192       5.983  -9.574  28.885  1.00  0.00      SEG1
ATOM   2962  HD1 LYS   192       6.152  -9.191  27.878  1.00  0.00      SEG1
ATOM   2963  HD2 LYS   192       5.002  -9.211  29.202  1.00  0.00      SEG1
ATOM   2964  CE  LYS   192       7.059  -9.010  29.822  1.00  0.00      SEG1
ATOM   2965  HE1 LYS   192       6.987  -9.490  30.800  1.00  0.00      SEG1
ATOM   2966  HE2 LYS   192       8.048  -9.240  29.423  1.00  0.00      SEG1
ATOM   2967  NZ  LYS   192       6.973  -7.556  30.021  1.00  0.00      SEG1
ATOM   2968  HZ1 LYS   192       7.721  -7.240  30.672  1.00  0.00      SEG1
ATOM   2969  HZ2 LYS   192       7.055  -7.055  29.111  1.00  0.00      SEG1
ATOM   2970  HZ3 LYS   192       6.054  -7.312  30.445  1.00  0.00      SEG1
ATOM   2971  C   LYS   192       5.269 -13.993  28.661  1.00  0.00      SEG1
ATOM   2972  O   LYS   192       6.428 -14.073  28.281  1.00  0.00      SEG1
ATOM   2973  N   VAL   193       4.237 -14.552  28.015  1.00  0.00      SEG1
ATOM   2974  HN  VAL   193       3.306 -14.321  28.298  1.00  0.00      SEG1
ATOM   2975  CA  VAL   193       4.431 -15.491  26.908  1.00  0.00      SEG1
ATOM   2976  HA  VAL   193       5.474 -15.428  26.600  1.00  0.00      SEG1
ATOM   2977  CB  VAL   193       4.081 -16.916  27.394  1.00  0.00      SEG1
ATOM   2978  HB  VAL   193       3.218 -16.868  28.057  1.00  0.00      SEG1
ATOM   2979  CG1 VAL   193       3.764 -17.850  26.217  1.00  0.00      SEG1
ATOM   2980 HG11 VAL   193       4.544 -17.792  25.458  1.00  0.00      SEG1
ATOM   2981 HG12 VAL   193       2.821 -17.563  25.753  1.00  0.00      SEG1
ATOM   2982 HG13 VAL   193       3.705 -18.882  26.561  1.00  0.00      SEG1
ATOM   2983  CG2 VAL   193       5.208 -17.499  28.250  1.00  0.00      SEG1
ATOM   2984 HG21 VAL   193       5.386 -16.878  29.128  1.00  0.00      SEG1
ATOM   2985 HG22 VAL   193       6.133 -17.543  27.675  1.00  0.00      SEG1
ATOM   2986 HG23 VAL   193       4.942 -18.499  28.593  1.00  0.00      SEG1
ATOM   2987  C   VAL   193       3.563 -15.075  25.689  1.00  0.00      SEG1
ATOM   2988  O   VAL   193       2.352 -14.922  25.803  1.00  0.00      SEG1
ATOM   2989  N   GLN   194       4.265 -14.933  24.540  1.00  0.00      SEG1
ATOM   2990  HN  GLN   194       5.249 -15.099  24.572  1.00  0.00      SEG1
ATOM   2991  CA  GLN   194       3.607 -14.589  23.273  1.00  0.00      SEG1
ATOM   2992  HA  GLN   194       3.078 -13.650  23.439  1.00  0.00      SEG1
ATOM   2993  CB  GLN   194       4.686 -14.371  22.188  1.00  0.00      SEG1
ATOM   2994  HB1 GLN   194       5.060 -13.350  22.301  1.00  0.00      SEG1
ATOM   2995  HB2 GLN   194       5.541 -15.028  22.361  1.00  0.00      SEG1
ATOM   2996  CG  GLN   194       4.219 -14.585  20.738  1.00  0.00      SEG1
ATOM   2997  HG1 GLN   194       4.449 -15.605  20.421  1.00  0.00      SEG1
ATOM   2998  HG2 GLN   194       3.153 -14.434  20.640  1.00  0.00      SEG1
ATOM   2999  CD  GLN   194       4.853 -13.589  19.765  1.00  0.00      SEG1
ATOM   3000  OE1 GLN   194       5.738 -12.814  20.105  1.00  0.00      SEG1
ATOM   3001  NE2 GLN   194       4.340 -13.641  18.544  1.00  0.00      SEG1
ATOM   3002 HE21 GLN   194       4.678 -13.025  17.838  1.00  0.00      SEG1
ATOM   3003 HE22 GLN   194       3.607 -14.261  18.292  1.00  0.00      SEG1
ATOM   3004  C   GLN   194       2.584 -15.684  22.880  1.00  0.00      SEG1
ATOM   3005  O   GLN   194       2.754 -16.831  23.264  1.00  0.00      SEG1
ATOM   3006  N   ILE   195       1.560 -15.278  22.094  1.00  0.00      SEG1
ATOM   3007  HN  ILE   195       1.488 -14.321  21.805  1.00  0.00      SEG1
ATOM   3008  CA  ILE   195       0.525 -16.254  21.712  1.00  0.00      SEG1
ATOM   3009  HA  ILE   195       0.939 -17.253  21.843  1.00  0.00      SEG1
ATOM   3010  CB  ILE   195      -0.702 -16.105  22.619  1.00  0.00      SEG1
ATOM   3011  HB  ILE   195      -1.362 -16.957  22.445  1.00  0.00      SEG1
ATOM   3012  CG2 ILE   195      -0.301 -16.123  24.088  1.00  0.00      SEG1
ATOM   3013 HG21 ILE   195      -1.180 -16.051  24.722  1.00  0.00      SEG1
ATOM   3014 HG22 ILE   195       0.210 -17.051  24.331  1.00  0.00      SEG1
ATOM   3015 HG23 ILE   195       0.348 -15.280  24.317  1.00  0.00      SEG1
ATOM   3016  CG1 ILE   195      -1.470 -14.826  22.298  1.00  0.00      SEG1
ATOM   3017 HG11 ILE   195      -0.821 -13.983  22.405  1.00  0.00      SEG1
ATOM   3018 HG12 ILE   195      -1.740 -14.801  21.262  1.00  0.00      SEG1
ATOM   3019  CD  ILE   195      -2.722 -14.636  23.133  1.00  0.00      SEG1
ATOM   3020  HD1 ILE   195      -3.240 -13.723  22.850  1.00  0.00      SEG1
ATOM   3021  HD2 ILE   195      -2.463 -14.554  24.184  1.00  0.00      SEG1
ATOM   3022  HD3 ILE   195      -3.387 -15.487  22.998  1.00  0.00      SEG1
ATOM   3023  C   ILE   195       0.061 -16.167  20.240  1.00  0.00      SEG1
ATOM   3024  O   ILE   195      -0.857 -16.873  19.833  1.00  0.00      SEG1
ATOM   3025  N   GLY   196       0.706 -15.287  19.437  1.00  0.00      SEG1
ATOM   3026  HN  GLY   196       1.413 -14.695  19.817  1.00  0.00      SEG1
ATOM   3027  CA  GLY   196       0.319 -15.167  18.019  1.00  0.00      SEG1
ATOM   3028  HA1 GLY   196      -0.510 -15.844  17.812  1.00  0.00      SEG1
ATOM   3029  HA2 GLY   196       1.192 -15.462  17.438  1.00  0.00      SEG1
ATOM   3030  C   GLY   196      -0.100 -13.738  17.632  1.00  0.00      SEG1
ATOM   3031  O   GLY   196      -0.199 -12.871  18.483  1.00  0.00      SEG1
ATOM   3032  N   GLU   197      -0.315 -13.524  16.316  1.00  0.00      SEG1
ATOM   3033  HN  GLU   197      -0.271 -14.246  15.633  1.00  0.00      SEG1
ATOM   3034  CA  GLU   197      -0.710 -12.177  15.910  1.00  0.00      SEG1
ATOM   3035  HA  GLU   197      -0.528 -11.485  16.730  1.00  0.00      SEG1
ATOM   3036  CB  GLU   197       0.080 -11.684  14.701  1.00  0.00      SEG1
ATOM   3037  HB1 GLU   197       0.010 -12.398  13.882  1.00  0.00      SEG1
ATOM   3038  HB2 GLU   197      -0.357 -10.753  14.343  1.00  0.00      SEG1
ATOM   3039  CG  GLU   197       1.538 -11.399  15.059  1.00  0.00      SEG1
ATOM   3040  HG1 GLU   197       1.886 -10.518  14.518  1.00  0.00      SEG1
ATOM   3041  HG2 GLU   197       1.661 -11.214  16.126  1.00  0.00      SEG1
ATOM   3042  CD  GLU   197       2.429 -12.552  14.649  1.00  0.00      SEG1
ATOM   3043  OE1 GLU   197       3.088 -13.173  15.480  1.00  0.00      SEG1
ATOM   3044  OE2 GLU   197       2.433 -12.829  13.460  1.00  0.00      SEG1
ATOM   3045  C   GLU   197      -2.196 -12.171  15.603  1.00  0.00      SEG1
ATOM   3046  O   GLU   197      -2.785 -13.203  15.313  1.00  0.00      SEG1
ATOM   3047  N   TYR   198      -2.774 -10.971  15.653  1.00  0.00      SEG1
ATOM   3048  HN  TYR   198      -2.223 -10.159  15.817  1.00  0.00      SEG1
ATOM   3049  CA  TYR   198      -4.215 -10.842  15.589  1.00  0.00      SEG1
ATOM   3050  HA  TYR   198      -4.586 -11.687  15.016  1.00  0.00      SEG1
ATOM   3051  CB  TYR   198      -4.824 -10.855  16.993  1.00  0.00      SEG1
ATOM   3052  HB1 TYR   198      -4.410 -10.052  17.604  1.00  0.00      SEG1
ATOM   3053  HB2 TYR   198      -5.899 -10.683  16.925  1.00  0.00      SEG1
ATOM   3054  CG  TYR   198      -4.604 -12.164  17.696  1.00  0.00      SEG1
ATOM   3055  CD1 TYR   198      -5.546 -13.178  17.592  1.00  0.00      SEG1
ATOM   3056  HD1 TYR   198      -6.433 -13.044  16.995  1.00  0.00      SEG1
ATOM   3057  CE1 TYR   198      -5.358 -14.381  18.246  1.00  0.00      SEG1
ATOM   3058  HE1 TYR   198      -6.096 -15.165  18.171  1.00  0.00      SEG1
ATOM   3059  CD2 TYR   198      -3.464 -12.379  18.463  1.00  0.00      SEG1
ATOM   3060  HD2 TYR   198      -2.728 -11.588  18.574  1.00  0.00      SEG1
ATOM   3061  CE2 TYR   198      -3.271 -13.588  19.112  1.00  0.00      SEG1
ATOM   3062  HE2 TYR   198      -2.370 -13.698  19.692  1.00  0.00      SEG1
ATOM   3063  CZ  TYR   198      -4.226 -14.594  19.006  1.00  0.00      SEG1
ATOM   3064  OH  TYR   198      -4.105 -15.814  19.626  1.00  0.00      SEG1
ATOM   3065  HH  TYR   198      -3.277 -15.876  20.082  1.00  0.00      SEG1
ATOM   3066  C   TYR   198      -4.583  -9.548  14.854  1.00  0.00      SEG1
ATOM   3067  O   TYR   198      -3.915  -8.530  14.961  1.00  0.00      SEG1
ATOM   3068  N   THR   199      -5.650  -9.680  14.063  1.00  0.00      SEG1
ATOM   3069  HN  THR   199      -6.098 -10.581  14.016  1.00  0.00      SEG1
ATOM   3070  CA  THR   199      -6.314  -8.518  13.453  1.00  0.00      SEG1
ATOM   3071  HA  THR   199      -5.742  -7.612  13.652  1.00  0.00      SEG1
ATOM   3072  CB  THR   199      -6.447  -8.731  11.928  1.00  0.00      SEG1
ATOM   3073  HB  THR   199      -5.447  -8.645  11.482  1.00  0.00      SEG1
ATOM   3074  OG1 THR   199      -7.309  -7.760  11.341  1.00  0.00      SEG1
ATOM   3075  HG1 THR   199      -7.367  -7.923  10.406  1.00  0.00      SEG1
ATOM   3076  CG2 THR   199      -6.993 -10.123  11.620  1.00  0.00      SEG1
ATOM   3077 HG21 THR   199      -7.082 -10.298  10.550  1.00  0.00      SEG1
ATOM   3078 HG22 THR   199      -6.354 -10.907  12.021  1.00  0.00      SEG1
ATOM   3079 HG23 THR   199      -7.978 -10.226  12.073  1.00  0.00      SEG1
ATOM   3080  C   THR   199      -7.679  -8.423  14.148  1.00  0.00      SEG1
ATOM   3081  O   THR   199      -8.145  -9.435  14.659  1.00  0.00      SEG1
ATOM   3082  N   PHE   200      -8.289  -7.224  14.136  1.00  0.00      SEG1
ATOM   3083  HN  PHE   200      -7.858  -6.469  13.635  1.00  0.00      SEG1
ATOM   3084  CA  PHE   200      -9.573  -7.033  14.821  1.00  0.00      SEG1
ATOM   3085  HA  PHE   200     -10.049  -8.001  14.968  1.00  0.00      SEG1
ATOM   3086  CB  PHE   200      -9.375  -6.314  16.159  1.00  0.00      SEG1
ATOM   3087  HB1 PHE   200      -8.840  -5.376  16.009  1.00  0.00      SEG1
ATOM   3088  HB2 PHE   200     -10.345  -6.079  16.593  1.00  0.00      SEG1
ATOM   3089  CG  PHE   200      -8.630  -7.127  17.173  1.00  0.00      SEG1
ATOM   3090  CD1 PHE   200      -9.225  -8.218  17.789  1.00  0.00      SEG1
ATOM   3091  HD1 PHE   200     -10.236  -8.494  17.530  1.00  0.00      SEG1
ATOM   3092  CD2 PHE   200      -7.340  -6.776  17.526  1.00  0.00      SEG1
ATOM   3093  HD2 PHE   200      -6.897  -5.921  17.070  1.00  0.00      SEG1
ATOM   3094  CE1 PHE   200      -8.525  -8.945  18.739  1.00  0.00      SEG1
ATOM   3095  HE1 PHE   200      -8.978  -9.800  19.226  1.00  0.00      SEG1
ATOM   3096  CE2 PHE   200      -6.630  -7.490  18.470  1.00  0.00      SEG1
ATOM   3097  HE2 PHE   200      -5.625  -7.196  18.743  1.00  0.00      SEG1
ATOM   3098  CZ  PHE   200      -7.234  -8.574  19.067  1.00  0.00      SEG1
ATOM   3099  HZ  PHE   200      -6.687  -9.125  19.790  1.00  0.00      SEG1
ATOM   3100  C   PHE   200     -10.473  -6.171  13.939  1.00  0.00      SEG1
ATOM   3101  O   PHE   200      -9.960  -5.349  13.179  1.00  0.00      SEG1
ATOM   3102  N   GLU   201     -11.793  -6.408  14.043  1.00  0.00      SEG1
ATOM   3103  HN  GLU   201     -12.074  -7.140  14.671  1.00  0.00      SEG1
ATOM   3104  CA  GLU   201     -12.777  -5.658  13.253  1.00  0.00      SEG1
ATOM   3105  HA  GLU   201     -12.316  -4.723  12.930  1.00  0.00      SEG1
ATOM   3106  CB  GLU   201     -13.174  -6.484  12.020  1.00  0.00      SEG1
ATOM   3107  HB1 GLU   201     -12.434  -6.304  11.240  1.00  0.00      SEG1
ATOM   3108  HB2 GLU   201     -13.132  -7.545  12.254  1.00  0.00      SEG1
ATOM   3109  CG  GLU   201     -14.562  -6.188  11.441  1.00  0.00      SEG1
ATOM   3110  HG1 GLU   201     -15.320  -6.741  11.999  1.00  0.00      SEG1
ATOM   3111  HG2 GLU   201     -14.795  -5.127  11.519  1.00  0.00      SEG1
ATOM   3112  CD  GLU   201     -14.647  -6.587   9.950  1.00  0.00      SEG1
ATOM   3113  OE1 GLU   201     -14.089  -7.640   9.605  1.00  0.00      SEG1
ATOM   3114  OE2 GLU   201     -15.237  -5.855   9.146  1.00  0.00      SEG1
ATOM   3115  C   GLU   201     -13.989  -5.314  14.139  1.00  0.00      SEG1
ATOM   3116  O   GLU   201     -14.302  -6.033  15.077  1.00  0.00      SEG1
ATOM   3117  N   LYS   202     -14.643  -4.164  13.851  1.00  0.00      SEG1
ATOM   3118  HN  LYS   202     -14.368  -3.628  13.049  1.00  0.00      SEG1
ATOM   3119  CA  LYS   202     -15.859  -3.848  14.607  1.00  0.00      SEG1
ATOM   3120  HA  LYS   202     -15.608  -3.921  15.666  1.00  0.00      SEG1
ATOM   3121  CB  LYS   202     -16.312  -2.404  14.317  1.00  0.00      SEG1
ATOM   3122  HB1 LYS   202     -15.506  -1.713  14.561  1.00  0.00      SEG1
ATOM   3123  HB2 LYS   202     -16.524  -2.286  13.253  1.00  0.00      SEG1
ATOM   3124  CG  LYS   202     -17.540  -1.993  15.124  1.00  0.00      SEG1
ATOM   3125  HG1 LYS   202     -18.362  -2.643  14.863  1.00  0.00      SEG1
ATOM   3126  HG2 LYS   202     -17.358  -2.115  16.192  1.00  0.00      SEG1
ATOM   3127  CD  LYS   202     -17.999  -0.577  14.842  1.00  0.00      SEG1
ATOM   3128  HD1 LYS   202     -17.198   0.121  15.089  1.00  0.00      SEG1
ATOM   3129  HD2 LYS   202     -18.216  -0.463  13.777  1.00  0.00      SEG1
ATOM   3130  CE  LYS   202     -19.260  -0.282  15.648  1.00  0.00      SEG1
ATOM   3131  HE1 LYS   202     -20.084  -0.945  15.393  1.00  0.00      SEG1
ATOM   3132  HE2 LYS   202     -19.055  -0.315  16.725  1.00  0.00      SEG1
ATOM   3133  NZ  LYS   202     -19.724   1.001  15.347  1.00  0.00      SEG1
ATOM   3134  HZ1 LYS   202     -20.523   1.294  15.948  1.00  0.00      SEG1
ATOM   3135  HZ2 LYS   202     -18.920   1.610  15.590  1.00  0.00      SEG1
ATOM   3136  HZ3 LYS   202     -19.891   1.160  14.328  1.00  0.00      SEG1
ATOM   3137  C   LYS   202     -16.970  -4.884  14.293  1.00  0.00      SEG1
ATOM   3138  O   LYS   202     -17.016  -5.485  13.231  1.00  0.00      SEG1
ATOM   3139  N   GLY   203     -17.873  -5.049  15.266  1.00  0.00      SEG1
ATOM   3140  HN  GLY   203     -17.791  -4.535  16.119  1.00  0.00      SEG1
ATOM   3141  CA  GLY   203     -19.027  -5.917  15.061  1.00  0.00      SEG1
ATOM   3142  HA1 GLY   203     -19.125  -6.553  15.940  1.00  0.00      SEG1
ATOM   3143  HA2 GLY   203     -18.883  -6.537  14.175  1.00  0.00      SEG1
ATOM   3144  C   GLY   203     -20.265  -5.051  14.895  1.00  0.00      SEG1
ATOM   3145  O   GLY   203     -20.173  -3.831  14.863  1.00  0.00      SEG1
ATOM   3146  N   ASP   204     -21.407  -5.727  14.777  1.00  0.00      SEG1
ATOM   3147  HN  ASP   204     -21.394  -6.730  14.753  1.00  0.00      SEG1
ATOM   3148  CA  ASP   204     -22.698  -5.048  14.719  1.00  0.00      SEG1
ATOM   3149  HA  ASP   204     -22.603  -4.237  13.994  1.00  0.00      SEG1
ATOM   3150  CB  ASP   204     -23.784  -6.030  14.220  1.00  0.00      SEG1
ATOM   3151  HB1 ASP   204     -24.774  -5.657  14.474  1.00  0.00      SEG1
ATOM   3152  HB2 ASP   204     -23.737  -6.089  13.130  1.00  0.00      SEG1
ATOM   3153  CG  ASP   204     -23.610  -7.470  14.766  1.00  0.00      SEG1
ATOM   3154  OD1 ASP   204     -23.317  -8.336  13.944  1.00  0.00      SEG1
ATOM   3155  OD2 ASP   204     -23.737  -7.707  15.964  1.00  0.00      SEG1
ATOM   3156  C   ASP   204     -23.042  -4.415  16.097  1.00  0.00      SEG1
ATOM   3157  O   ASP   204     -22.637  -3.308  16.443  1.00  0.00      SEG1
ATOM   3158  N   TYR   205     -23.821  -5.143  16.905  1.00  0.00      SEG1
ATOM   3159  HN  TYR   205     -24.102  -6.037  16.569  1.00  0.00      SEG1
ATOM   3160  CA  TYR   205     -24.241  -4.742  18.232  1.00  0.00      SEG1
ATOM   3161  HA  TYR   205     -24.648  -3.749  18.073  1.00  0.00      SEG1
ATOM   3162  CB  TYR   205     -25.341  -5.698  18.758  1.00  0.00      SEG1
ATOM   3163  HB1 TYR   205     -26.039  -5.941  17.956  1.00  0.00      SEG1
ATOM   3164  HB2 TYR   205     -24.891  -6.644  19.072  1.00  0.00      SEG1
ATOM   3165  CG  TYR   205     -26.167  -5.174  19.912  1.00  0.00      SEG1
ATOM   3166  CD1 TYR   205     -26.265  -3.814  20.200  1.00  0.00      SEG1
ATOM   3167  HD1 TYR   205     -25.757  -3.081  19.603  1.00  0.00      SEG1
ATOM   3168  CE1 TYR   205     -27.031  -3.361  21.264  1.00  0.00      SEG1
ATOM   3169  HE1 TYR   205     -27.085  -2.306  21.473  1.00  0.00      SEG1
ATOM   3170  CD2 TYR   205     -26.867  -6.069  20.716  1.00  0.00      SEG1
ATOM   3171  HD2 TYR   205     -26.825  -7.135  20.527  1.00  0.00      SEG1
ATOM   3172  CE2 TYR   205     -27.640  -5.621  21.778  1.00  0.00      SEG1
ATOM   3173  HE2 TYR   205     -28.158  -6.365  22.367  1.00  0.00      SEG1
ATOM   3174  CZ  TYR   205     -27.728  -4.262  22.055  1.00  0.00      SEG1
ATOM   3175  OH  TYR   205     -28.512  -3.791  23.094  1.00  0.00      SEG1
ATOM   3176  HH  TYR   205     -28.877  -4.528  23.568  1.00  0.00      SEG1
ATOM   3177  C   TYR   205     -23.021  -4.705  19.182  1.00  0.00      SEG1
ATOM   3178  O   TYR   205     -22.180  -5.581  19.205  1.00  0.00      SEG1
ATOM   3179  N   GLY   206     -22.988  -3.623  19.979  1.00  0.00      SEG1
ATOM   3180  HN  GLY   206     -23.628  -2.877  19.837  1.00  0.00      SEG1
ATOM   3181  CA  GLY   206     -22.084  -3.603  21.125  1.00  0.00      SEG1
ATOM   3182  HA1 GLY   206     -22.163  -4.569  21.628  1.00  0.00      SEG1
ATOM   3183  HA2 GLY   206     -22.435  -2.812  21.783  1.00  0.00      SEG1
ATOM   3184  C   GLY   206     -20.621  -3.337  20.763  1.00  0.00      SEG1
ATOM   3185  O   GLY   206     -20.236  -3.281  19.611  1.00  0.00      SEG1
ATOM   3186  N   ASP   207     -19.817  -3.213  21.838  1.00  0.00      SEG1
ATOM   3187  HN  ASP   207     -20.191  -3.303  22.761  1.00  0.00      SEG1
ATOM   3188  CA  ASP   207     -18.352  -3.039  21.707  1.00  0.00      SEG1
ATOM   3189  HA  ASP   207     -18.173  -2.371  20.861  1.00  0.00      SEG1
ATOM   3190  CB  ASP   207     -17.766  -2.373  22.990  1.00  0.00      SEG1
ATOM   3191  HB1 ASP   207     -18.546  -1.816  23.507  1.00  0.00      SEG1
ATOM   3192  HB2 ASP   207     -17.411  -3.142  23.679  1.00  0.00      SEG1
ATOM   3193  CG  ASP   207     -16.587  -1.393  22.717  1.00  0.00      SEG1
ATOM   3194  OD1 ASP   207     -15.837  -1.558  21.768  1.00  0.00      SEG1
ATOM   3195  OD2 ASP   207     -16.422  -0.400  23.442  1.00  0.00      SEG1
ATOM   3196  C   ASP   207     -17.648  -4.400  21.419  1.00  0.00      SEG1
ATOM   3197  O   ASP   207     -16.494  -4.586  21.759  1.00  0.00      SEG1
ATOM   3198  N   ALA   208     -18.430  -5.294  20.805  1.00  0.00      SEG1
ATOM   3199  HN  ALA   208     -19.351  -5.051  20.555  1.00  0.00      SEG1
ATOM   3200  CA  ALA   208     -17.976  -6.614  20.391  1.00  0.00      SEG1
ATOM   3201  HA  ALA   208     -17.385  -7.032  21.200  1.00  0.00      SEG1
ATOM   3202  CB  ALA   208     -19.192  -7.499  20.139  1.00  0.00      SEG1
ATOM   3203  HB1 ALA   208     -19.808  -7.571  21.032  1.00  0.00      SEG1
ATOM   3204  HB2 ALA   208     -19.806  -7.112  19.323  1.00  0.00      SEG1
ATOM   3205  HB3 ALA   208     -18.875  -8.507  19.868  1.00  0.00      SEG1
ATOM   3206  C   ALA   208     -17.152  -6.504  19.099  1.00  0.00      SEG1
ATOM   3207  O   ALA   208     -17.527  -5.779  18.166  1.00  0.00      SEG1
ATOM   3208  N   VAL   209     -16.011  -7.228  19.072  1.00  0.00      SEG1
ATOM   3209  HN  VAL   209     -15.772  -7.826  19.837  1.00  0.00      SEG1
ATOM   3210  CA  VAL   209     -15.131  -7.124  17.906  1.00  0.00      SEG1
ATOM   3211  HA  VAL   209     -15.682  -6.578  17.141  1.00  0.00      SEG1
ATOM   3212  CB  VAL   209     -13.813  -6.392  18.246  1.00  0.00      SEG1
ATOM   3213  HB  VAL   209     -13.318  -6.090  17.324  1.00  0.00      SEG1
ATOM   3214  CG1 VAL   209     -14.084  -5.152  19.109  1.00  0.00      SEG1
ATOM   3215 HG11 VAL   209     -14.403  -5.442  20.110  1.00  0.00      SEG1
ATOM   3216 HG12 VAL   209     -14.876  -4.550  18.664  1.00  0.00      SEG1
ATOM   3217 HG13 VAL   209     -13.178  -4.554  19.204  1.00  0.00      SEG1
ATOM   3218  CG2 VAL   209     -12.772  -7.310  18.895  1.00  0.00      SEG1
ATOM   3219 HG21 VAL   209     -12.517  -8.135  18.229  1.00  0.00      SEG1
ATOM   3220 HG22 VAL   209     -13.166  -7.732  19.819  1.00  0.00      SEG1
ATOM   3221 HG23 VAL   209     -11.859  -6.754  19.107  1.00  0.00      SEG1
ATOM   3222  C   VAL   209     -14.850  -8.517  17.365  1.00  0.00      SEG1
ATOM   3223  O   VAL   209     -14.721  -9.456  18.121  1.00  0.00      SEG1
ATOM   3224  N   VAL   210     -14.733  -8.571  16.034  1.00  0.00      SEG1
ATOM   3225  HN  VAL   210     -14.924  -7.751  15.495  1.00  0.00      SEG1
ATOM   3226  CA  VAL   210     -14.335  -9.795  15.351  1.00  0.00      SEG1
ATOM   3227  HA  VAL   210     -14.828 -10.627  15.853  1.00  0.00      SEG1
ATOM   3228  CB  VAL   210     -14.763  -9.711  13.870  1.00  0.00      SEG1
ATOM   3229  HB  VAL   210     -14.071  -9.067  13.329  1.00  0.00      SEG1
ATOM   3230  CG1 VAL   210     -14.775 -11.103  13.224  1.00  0.00      SEG1
ATOM   3231 HG11 VAL   210     -15.472 -11.762  13.741  1.00  0.00      SEG1
ATOM   3232 HG12 VAL   210     -13.783 -11.552  13.279  1.00  0.00      SEG1
ATOM   3233 HG13 VAL   210     -15.088 -11.032  12.182  1.00  0.00      SEG1
ATOM   3234  CG2 VAL   210     -16.126  -9.026  13.723  1.00  0.00      SEG1
ATOM   3235 HG21 VAL   210     -16.050  -7.964  13.954  1.00  0.00      SEG1
ATOM   3236 HG22 VAL   210     -16.846  -9.470  14.410  1.00  0.00      SEG1
ATOM   3237 HG23 VAL   210     -16.488  -9.123  12.699  1.00  0.00      SEG1
ATOM   3238  C   VAL   210     -12.814  -9.964  15.483  1.00  0.00      SEG1
ATOM   3239  O   VAL   210     -12.113  -8.965  15.662  1.00  0.00      SEG1
ATOM   3240  N   TYR   211     -12.305 -11.211  15.337  1.00  0.00      SEG1
ATOM   3241  HN  TYR   211     -12.913 -12.010  15.248  1.00  0.00      SEG1
ATOM   3242  CA  TYR   211     -10.853 -11.365  15.393  1.00  0.00      SEG1
ATOM   3243  HA  TYR   211     -10.424 -10.459  14.958  1.00  0.00      SEG1
ATOM   3244  CB  TYR   211     -10.346 -11.510  16.836  1.00  0.00      SEG1
ATOM   3245  HB1 TYR   211      -9.261 -11.404  16.833  1.00  0.00      SEG1
ATOM   3246  HB2 TYR   211     -10.748 -10.693  17.434  1.00  0.00      SEG1
ATOM   3247  CG  TYR   211     -10.691 -12.803  17.524  1.00  0.00      SEG1
ATOM   3248  CD1 TYR   211     -11.897 -12.933  18.192  1.00  0.00      SEG1
ATOM   3249  HD1 TYR   211     -12.598 -12.102  18.217  1.00  0.00      SEG1
ATOM   3250  CE1 TYR   211     -12.210 -14.097  18.877  1.00  0.00      SEG1
ATOM   3251  HE1 TYR   211     -13.149 -14.161  19.403  1.00  0.00      SEG1
ATOM   3252  CD2 TYR   211      -9.802 -13.874  17.538  1.00  0.00      SEG1
ATOM   3253  HD2 TYR   211      -8.861 -13.797  17.012  1.00  0.00      SEG1
ATOM   3254  CE2 TYR   211     -10.111 -15.046  18.222  1.00  0.00      SEG1
ATOM   3255  HE2 TYR   211      -9.391 -15.850  18.198  1.00  0.00      SEG1
ATOM   3256  CZ  TYR   211     -11.325 -15.162  18.898  1.00  0.00      SEG1
ATOM   3257  OH  TYR   211     -11.674 -16.320  19.580  1.00  0.00      SEG1
ATOM   3258  HH  TYR   211     -10.973 -16.945  19.511  1.00  0.00      SEG1
ATOM   3259  C   TYR   211     -10.392 -12.558  14.554  1.00  0.00      SEG1
ATOM   3260  O   TYR   211     -11.015 -13.604  14.510  1.00  0.00      SEG1
ATOM   3261  N   ARG   212      -9.258 -12.357  13.864  1.00  0.00      SEG1
ATOM   3262  HN  ARG   212      -8.820 -11.456  13.863  1.00  0.00      SEG1
ATOM   3263  CA  ARG   212      -8.582 -13.478  13.223  1.00  0.00      SEG1
ATOM   3264  HA  ARG   212      -9.134 -14.405  13.409  1.00  0.00      SEG1
ATOM   3265  CB  ARG   212      -8.467 -13.263  11.705  1.00  0.00      SEG1
ATOM   3266  HB1 ARG   212      -7.538 -12.751  11.455  1.00  0.00      SEG1
ATOM   3267  HB2 ARG   212      -8.424 -14.239  11.222  1.00  0.00      SEG1
ATOM   3268  CG  ARG   212      -9.641 -12.468  11.118  1.00  0.00      SEG1
ATOM   3269  HG1 ARG   212     -10.507 -12.527  11.776  1.00  0.00      SEG1
ATOM   3270  HG2 ARG   212      -9.365 -11.416  11.055  1.00  0.00      SEG1
ATOM   3271  CD  ARG   212     -10.037 -12.971   9.734  1.00  0.00      SEG1
ATOM   3272  HD1 ARG   212      -9.427 -12.501   8.965  1.00  0.00      SEG1
ATOM   3273  HD2 ARG   212      -9.896 -14.049   9.681  1.00  0.00      SEG1
ATOM   3274  NE  ARG   212     -11.433 -12.647   9.447  1.00  0.00      SEG1
ATOM   3275  HE  ARG   212     -11.771 -11.729   9.680  1.00  0.00      SEG1
ATOM   3276  CZ  ARG   212     -12.332 -13.535   8.955  1.00  0.00      SEG1
ATOM   3277  NH1 ARG   212     -11.975 -14.789   8.682  1.00  0.00      SEG1
ATOM   3278 HH11 ARG   212     -12.622 -15.448   8.302  1.00  0.00      SEG1
ATOM   3279 HH12 ARG   212     -11.036 -15.073   8.859  1.00  0.00      SEG1
ATOM   3280  NH2 ARG   212     -13.587 -13.153   8.743  1.00  0.00      SEG1
ATOM   3281 HH21 ARG   212     -14.268 -13.787   8.382  1.00  0.00      SEG1
ATOM   3282 HH22 ARG   212     -13.850 -12.208   8.961  1.00  0.00      SEG1
ATOM   3283  C   ARG   212      -7.208 -13.582  13.880  1.00  0.00      SEG1
ATOM   3284  O   ARG   212      -6.678 -12.619  14.418  1.00  0.00      SEG1
ATOM   3285  N   GLY   213      -6.626 -14.786  13.789  1.00  0.00      SEG1
ATOM   3286  HN  GLY   213      -6.970 -15.534  13.218  1.00  0.00      SEG1
ATOM   3287  CA  GLY   213      -5.400 -15.031  14.549  1.00  0.00      SEG1
ATOM   3288  HA1 GLY   213      -5.667 -15.449  15.517  1.00  0.00      SEG1
ATOM   3289  HA2 GLY   213      -4.852 -14.101  14.686  1.00  0.00      SEG1
ATOM   3290  C   GLY   213      -4.534 -16.019  13.801  1.00  0.00      SEG1
ATOM   3291  O   GLY   213      -4.986 -16.650  12.856  1.00  0.00      SEG1
ATOM   3292  N   THR   214      -3.269 -16.103  14.238  1.00  0.00      SEG1
ATOM   3293  HN  THR   214      -2.986 -15.623  15.068  1.00  0.00      SEG1
ATOM   3294  CA  THR   214      -2.333 -16.899  13.474  1.00  0.00      SEG1
ATOM   3295  HA  THR   214      -2.698 -17.007  12.452  1.00  0.00      SEG1
ATOM   3296  CB  THR   214      -0.990 -16.147  13.376  1.00  0.00      SEG1
ATOM   3297  HB  THR   214      -0.369 -16.635  12.624  1.00  0.00      SEG1
ATOM   3298  OG1 THR   214      -0.360 -16.146  14.650  1.00  0.00      SEG1
ATOM   3299  HG1 THR   214       0.290 -15.451  14.714  1.00  0.00      SEG1
ATOM   3300  CG2 THR   214      -1.197 -14.736  12.856  1.00  0.00      SEG1
ATOM   3301 HG21 THR   214      -0.255 -14.209  12.742  1.00  0.00      SEG1
ATOM   3302 HG22 THR   214      -1.680 -14.751  11.881  1.00  0.00      SEG1
ATOM   3303 HG23 THR   214      -1.824 -14.182  13.538  1.00  0.00      SEG1
ATOM   3304  C   THR   214      -2.266 -18.320  14.049  1.00  0.00      SEG1
ATOM   3305  O   THR   214      -2.064 -19.252  13.288  1.00  0.00      SEG1
ATOM   3306  N   THR   215      -2.394 -18.494  15.372  1.00  0.00      SEG1
ATOM   3307  HN  THR   215      -2.750 -17.745  15.941  1.00  0.00      SEG1
ATOM   3308  CA  THR   215      -2.049 -19.813  15.927  1.00  0.00      SEG1
ATOM   3309  HA  THR   215      -1.664 -20.467  15.135  1.00  0.00      SEG1
ATOM   3310  CB  THR   215      -0.949 -19.694  16.990  1.00  0.00      SEG1
ATOM   3311  HB  THR   215      -0.531 -20.696  17.164  1.00  0.00      SEG1
ATOM   3312  OG1 THR   215      -1.507 -19.161  18.173  1.00  0.00      SEG1
ATOM   3313  HG1 THR   215      -0.892 -19.209  18.903  1.00  0.00      SEG1
ATOM   3314  CG2 THR   215       0.159 -18.748  16.550  1.00  0.00      SEG1
ATOM   3315 HG21 THR   215       0.933 -18.679  17.313  1.00  0.00      SEG1
ATOM   3316 HG22 THR   215       0.612 -19.095  15.626  1.00  0.00      SEG1
ATOM   3317 HG23 THR   215      -0.240 -17.747  16.403  1.00  0.00      SEG1
ATOM   3318  C   THR   215      -3.215 -20.575  16.566  1.00  0.00      SEG1
ATOM   3319  O   THR   215      -2.920 -21.497  17.311  1.00  0.00      SEG1
ATOM   3320  N   THR   216      -4.477 -20.201  16.273  1.00  0.00      SEG1
ATOM   3321  HN  THR   216      -4.563 -19.400  15.689  1.00  0.00      SEG1
ATOM   3322  CA  THR   216      -5.687 -20.899  16.768  1.00  0.00      SEG1
ATOM   3323  HA  THR   216      -6.500 -20.235  16.470  1.00  0.00      SEG1
ATOM   3324  CB  THR   216      -5.864 -22.259  16.050  1.00  0.00      SEG1
ATOM   3325  HB  THR   216      -5.533 -22.160  15.014  1.00  0.00      SEG1
ATOM   3326  OG1 THR   216      -7.239 -22.581  16.014  1.00  0.00      SEG1
ATOM   3327  HG1 THR   216      -7.403 -23.450  15.655  1.00  0.00      SEG1
ATOM   3328  CG2 THR   216      -5.088 -23.394  16.730  1.00  0.00      SEG1
ATOM   3329 HG21 THR   216      -5.228 -24.341  16.224  1.00  0.00      SEG1
ATOM   3330 HG22 THR   216      -4.026 -23.214  16.713  1.00  0.00      SEG1
ATOM   3331 HG23 THR   216      -5.390 -23.528  17.769  1.00  0.00      SEG1
ATOM   3332  C   THR   216      -5.822 -21.123  18.323  1.00  0.00      SEG1
ATOM   3333  O   THR   216      -6.850 -21.594  18.798  1.00  0.00      SEG1
ATOM   3334  N   TYR   217      -4.751 -20.847  19.086  1.00  0.00      SEG1
ATOM   3335  HN  TYR   217      -3.917 -20.615  18.599  1.00  0.00      SEG1
ATOM   3336  CA  TYR   217      -4.735 -20.877  20.543  1.00  0.00      SEG1
ATOM   3337  HA  TYR   217      -4.770 -21.923  20.863  1.00  0.00      SEG1
ATOM   3338  CB  TYR   217      -3.424 -20.203  20.975  1.00  0.00      SEG1
ATOM   3339  HB1 TYR   217      -2.577 -20.731  20.542  1.00  0.00      SEG1
ATOM   3340  HB2 TYR   217      -3.403 -19.183  20.587  1.00  0.00      SEG1
ATOM   3341  CG  TYR   217      -3.168 -20.104  22.448  1.00  0.00      SEG1
ATOM   3342  CD1 TYR   217      -3.628 -19.003  23.151  1.00  0.00      SEG1
ATOM   3343  HD1 TYR   217      -4.193 -18.225  22.651  1.00  0.00      SEG1
ATOM   3344  CE1 TYR   217      -3.311 -18.865  24.486  1.00  0.00      SEG1
ATOM   3345  HE1 TYR   217      -3.629 -17.973  24.983  1.00  0.00      SEG1
ATOM   3346  CD2 TYR   217      -2.412 -21.069  23.106  1.00  0.00      SEG1
ATOM   3347  HD2 TYR   217      -2.026 -21.911  22.555  1.00  0.00      SEG1
ATOM   3348  CE2 TYR   217      -2.108 -20.937  24.453  1.00  0.00      SEG1
ATOM   3349  HE2 TYR   217      -1.502 -21.693  24.929  1.00  0.00      SEG1
ATOM   3350  CZ  TYR   217      -2.557 -19.823  25.144  1.00  0.00      SEG1
ATOM   3351  OH  TYR   217      -2.254 -19.656  26.481  1.00  0.00      SEG1
ATOM   3352  HH  TYR   217      -1.749 -20.382  26.815  1.00  0.00      SEG1
ATOM   3353  C   TYR   217      -5.952 -20.085  21.052  1.00  0.00      SEG1
ATOM   3354  O   TYR   217      -6.195 -18.962  20.642  1.00  0.00      SEG1
ATOM   3355  N   LYS   218      -6.724 -20.737  21.943  1.00  0.00      SEG1
ATOM   3356  HN  LYS   218      -6.427 -21.620  22.302  1.00  0.00      SEG1
ATOM   3357  CA  LYS   218      -7.981 -20.137  22.405  1.00  0.00      SEG1
ATOM   3358  HA  LYS   218      -8.384 -19.580  21.556  1.00  0.00      SEG1
ATOM   3359  CB  LYS   218      -8.987 -21.224  22.822  1.00  0.00      SEG1
ATOM   3360  HB1 LYS   218      -9.138 -21.912  21.989  1.00  0.00      SEG1
ATOM   3361  HB2 LYS   218      -8.566 -21.809  23.641  1.00  0.00      SEG1
ATOM   3362  CG  LYS   218     -10.363 -20.679  23.252  1.00  0.00      SEG1
ATOM   3363  HG1 LYS   218     -11.046 -21.518  23.385  1.00  0.00      SEG1
ATOM   3364  HG2 LYS   218     -10.288 -20.195  24.228  1.00  0.00      SEG1
ATOM   3365  CD  LYS   218     -10.969 -19.688  22.247  1.00  0.00      SEG1
ATOM   3366  HD1 LYS   218     -10.867 -18.672  22.631  1.00  0.00      SEG1
ATOM   3367  HD2 LYS   218     -10.430 -19.732  21.303  1.00  0.00      SEG1
ATOM   3368  CE  LYS   218     -12.442 -19.962  21.961  1.00  0.00      SEG1
ATOM   3369  HE1 LYS   218     -12.568 -20.973  21.570  1.00  0.00      SEG1
ATOM   3370  HE2 LYS   218     -13.031 -19.874  22.874  1.00  0.00      SEG1
ATOM   3371  NZ  LYS   218     -12.987 -19.035  20.977  1.00  0.00      SEG1
ATOM   3372  HZ1 LYS   218     -13.985 -19.239  20.796  1.00  0.00      SEG1
ATOM   3373  HZ2 LYS   218     -12.962 -18.041  21.309  1.00  0.00      SEG1
ATOM   3374  HZ3 LYS   218     -12.497 -19.121  20.067  1.00  0.00      SEG1
ATOM   3375  C   LYS   218      -7.700 -19.170  23.576  1.00  0.00      SEG1
ATOM   3376  O   LYS   218      -6.881 -19.432  24.459  1.00  0.00      SEG1
ATOM   3377  N   LEU   219      -8.372 -18.017  23.488  1.00  0.00      SEG1
ATOM   3378  HN  LEU   219      -9.117 -17.926  22.827  1.00  0.00      SEG1
ATOM   3379  CA  LEU   219      -8.025 -16.895  24.348  1.00  0.00      SEG1
ATOM   3380  HA  LEU   219      -6.958 -16.958  24.559  1.00  0.00      SEG1
ATOM   3381  CB  LEU   219      -8.365 -15.594  23.627  1.00  0.00      SEG1
ATOM   3382  HB1 LEU   219      -8.328 -14.772  24.341  1.00  0.00      SEG1
ATOM   3383  HB2 LEU   219      -9.379 -15.661  23.234  1.00  0.00      SEG1
ATOM   3384  CG  LEU   219      -7.401 -15.296  22.473  1.00  0.00      SEG1
ATOM   3385  HG  LEU   219      -7.402 -16.135  21.778  1.00  0.00      SEG1
ATOM   3386  CD1 LEU   219      -7.799 -14.023  21.727  1.00  0.00      SEG1
ATOM   3387 HD11 LEU   219      -7.963 -13.202  22.425  1.00  0.00      SEG1
ATOM   3388 HD12 LEU   219      -8.724 -14.184  21.174  1.00  0.00      SEG1
ATOM   3389 HD13 LEU   219      -7.007 -13.727  21.039  1.00  0.00      SEG1
ATOM   3390  CD2 LEU   219      -5.972 -15.190  22.988  1.00  0.00      SEG1
ATOM   3391 HD21 LEU   219      -5.602 -16.166  23.301  1.00  0.00      SEG1
ATOM   3392 HD22 LEU   219      -5.931 -14.523  23.849  1.00  0.00      SEG1
ATOM   3393 HD23 LEU   219      -5.315 -14.816  22.202  1.00  0.00      SEG1
ATOM   3394  C   LEU   219      -8.696 -16.936  25.731  1.00  0.00      SEG1
ATOM   3395  O   LEU   219      -9.663 -17.647  25.960  1.00  0.00      SEG1
ATOM   3396  N   ASN   220      -8.044 -16.148  26.614  1.00  0.00      SEG1
ATOM   3397  HN  ASN   220      -7.250 -15.614  26.319  1.00  0.00      SEG1
ATOM   3398  CA  ASN   220      -8.510 -15.995  27.984  1.00  0.00      SEG1
ATOM   3399  HA  ASN   220      -9.321 -16.700  28.148  1.00  0.00      SEG1
ATOM   3400  CB  ASN   220      -7.344 -16.264  28.946  1.00  0.00      SEG1
ATOM   3401  HB1 ASN   220      -6.437 -15.753  28.620  1.00  0.00      SEG1
ATOM   3402  HB2 ASN   220      -7.575 -15.922  29.953  1.00  0.00      SEG1
ATOM   3403  CG  ASN   220      -7.087 -17.762  29.046  1.00  0.00      SEG1
ATOM   3404  OD1 ASN   220      -7.799 -18.580  28.487  1.00  0.00      SEG1
ATOM   3405  ND2 ASN   220      -6.006 -18.111  29.755  1.00  0.00      SEG1
ATOM   3406 HD21 ASN   220      -5.787 -19.078  29.819  1.00  0.00      SEG1
ATOM   3407 HD22 ASN   220      -5.434 -17.377  30.129  1.00  0.00      SEG1
ATOM   3408  C   ASN   220      -9.079 -14.595  28.218  1.00  0.00      SEG1
ATOM   3409  O   ASN   220      -9.053 -13.723  27.367  1.00  0.00      SEG1
ATOM   3410  N   VAL   221      -9.556 -14.397  29.461  1.00  0.00      SEG1
ATOM   3411  HN  VAL   221      -9.797 -15.163  30.057  1.00  0.00      SEG1
ATOM   3412  CA  VAL   221      -9.704 -13.018  29.895  1.00  0.00      SEG1
ATOM   3413  HA  VAL   221      -9.880 -12.413  29.006  1.00  0.00      SEG1
ATOM   3414  CB  VAL   221     -10.887 -12.903  30.880  1.00  0.00      SEG1
ATOM   3415  HB  VAL   221     -10.936 -13.815  31.473  1.00  0.00      SEG1
ATOM   3416  CG1 VAL   221     -10.788 -11.709  31.829  1.00  0.00      SEG1
ATOM   3417 HG11 VAL   221     -10.758 -10.774  31.270  1.00  0.00      SEG1
ATOM   3418 HG12 VAL   221      -9.877 -11.775  32.424  1.00  0.00      SEG1
ATOM   3419 HG13 VAL   221     -11.655 -11.679  32.489  1.00  0.00      SEG1
ATOM   3420  CG2 VAL   221     -12.185 -12.769  30.077  1.00  0.00      SEG1
ATOM   3421 HG21 VAL   221     -12.334 -13.639  29.437  1.00  0.00      SEG1
ATOM   3422 HG22 VAL   221     -12.144 -11.885  29.440  1.00  0.00      SEG1
ATOM   3423 HG23 VAL   221     -13.039 -12.696  30.751  1.00  0.00      SEG1
ATOM   3424  C   VAL   221      -8.313 -12.701  30.432  1.00  0.00      SEG1
ATOM   3425  O   VAL   221      -7.610 -13.615  30.844  1.00  0.00      SEG1
ATOM   3426  N   GLY   222      -7.924 -11.427  30.354  1.00  0.00      SEG1
ATOM   3427  HN  GLY   222      -8.514 -10.759  29.896  1.00  0.00      SEG1
ATOM   3428  CA  GLY   222      -6.614 -11.064  30.868  1.00  0.00      SEG1
ATOM   3429  HA1 GLY   222      -6.326 -11.765  31.651  1.00  0.00      SEG1
ATOM   3430  HA2 GLY   222      -6.711 -10.066  31.294  1.00  0.00      SEG1
ATOM   3431  C   GLY   222      -5.528 -11.062  29.796  1.00  0.00      SEG1
ATOM   3432  O   GLY   222      -4.495 -10.427  29.973  1.00  0.00      SEG1
ATOM   3433  N   ASP   223      -5.795 -11.776  28.693  1.00  0.00      SEG1
ATOM   3434  HN  ASP   223      -6.654 -12.274  28.632  1.00  0.00      SEG1
ATOM   3435  CA  ASP   223      -4.884 -11.725  27.559  1.00  0.00      SEG1
ATOM   3436  HA  ASP   223      -3.882 -11.964  27.915  1.00  0.00      SEG1
ATOM   3437  CB  ASP   223      -5.313 -12.722  26.483  1.00  0.00      SEG1
ATOM   3438  HB1 ASP   223      -6.392 -12.753  26.346  1.00  0.00      SEG1
ATOM   3439  HB2 ASP   223      -4.848 -12.495  25.523  1.00  0.00      SEG1
ATOM   3440  CG  ASP   223      -4.889 -14.102  26.858  1.00  0.00      SEG1
ATOM   3441  OD1 ASP   223      -5.415 -15.015  26.248  1.00  0.00      SEG1
ATOM   3442  OD2 ASP   223      -4.064 -14.277  27.754  1.00  0.00      SEG1
ATOM   3443  C   ASP   223      -4.879 -10.304  27.035  1.00  0.00      SEG1
ATOM   3444  O   ASP   223      -5.851  -9.585  27.195  1.00  0.00      SEG1
ATOM   3445  N   TYR   224      -3.733  -9.910  26.459  1.00  0.00      SEG1
ATOM   3446  HN  TYR   224      -2.935 -10.514  26.421  1.00  0.00      SEG1
ATOM   3447  CA  TYR   224      -3.676  -8.538  25.964  1.00  0.00      SEG1
ATOM   3448  HA  TYR   224      -4.695  -8.230  25.730  1.00  0.00      SEG1
ATOM   3449  CB  TYR   224      -3.139  -7.585  27.034  1.00  0.00      SEG1
ATOM   3450  HB1 TYR   224      -3.243  -6.558  26.690  1.00  0.00      SEG1
ATOM   3451  HB2 TYR   224      -3.729  -7.686  27.941  1.00  0.00      SEG1
ATOM   3452  CG  TYR   224      -1.706  -7.820  27.382  1.00  0.00      SEG1
ATOM   3453  CD1 TYR   224      -1.369  -8.638  28.452  1.00  0.00      SEG1
ATOM   3454  HD1 TYR   224      -2.157  -9.120  29.019  1.00  0.00      SEG1
ATOM   3455  CE1 TYR   224      -0.039  -8.835  28.785  1.00  0.00      SEG1
ATOM   3456  HE1 TYR   224       0.202  -9.472  29.620  1.00  0.00      SEG1
ATOM   3457  CD2 TYR   224      -0.703  -7.209  26.643  1.00  0.00      SEG1
ATOM   3458  HD2 TYR   224      -0.944  -6.573  25.802  1.00  0.00      SEG1
ATOM   3459  CE2 TYR   224       0.625  -7.409  26.969  1.00  0.00      SEG1
ATOM   3460  HE2 TYR   224       1.359  -6.921  26.348  1.00  0.00      SEG1
ATOM   3461  CZ  TYR   224       0.962  -8.219  28.045  1.00  0.00      SEG1
ATOM   3462  OH  TYR   224       2.289  -8.412  28.385  1.00  0.00      SEG1
ATOM   3463  HH  TYR   224       2.824  -7.957  27.748  1.00  0.00      SEG1
ATOM   3464  C   TYR   224      -2.869  -8.443  24.665  1.00  0.00      SEG1
ATOM   3465  O   TYR   224      -2.070  -9.300  24.319  1.00  0.00      SEG1
ATOM   3466  N   PHE   225      -3.121  -7.329  23.970  1.00  0.00      SEG1
ATOM   3467  HN  PHE   225      -3.791  -6.718  24.366  1.00  0.00      SEG1
ATOM   3468  CA  PHE   225      -2.653  -7.110  22.613  1.00  0.00      SEG1
ATOM   3469  HA  PHE   225      -2.023  -7.949  22.341  1.00  0.00      SEG1
ATOM   3470  CB  PHE   225      -3.865  -7.042  21.682  1.00  0.00      SEG1
ATOM   3471  HB1 PHE   225      -4.515  -6.212  21.951  1.00  0.00      SEG1
ATOM   3472  HB2 PHE   225      -3.531  -6.884  20.660  1.00  0.00      SEG1
ATOM   3473  CG  PHE   225      -4.675  -8.305  21.710  1.00  0.00      SEG1
ATOM   3474  CD1 PHE   225      -4.322  -9.385  20.910  1.00  0.00      SEG1
ATOM   3475  HD1 PHE   225      -3.463  -9.322  20.258  1.00  0.00      SEG1
ATOM   3476  CD2 PHE   225      -5.797  -8.407  22.523  1.00  0.00      SEG1
ATOM   3477  HD2 PHE   225      -6.069  -7.590  23.179  1.00  0.00      SEG1
ATOM   3478  CE1 PHE   225      -5.078 -10.546  20.924  1.00  0.00      SEG1
ATOM   3479  HE1 PHE   225      -4.826 -11.366  20.285  1.00  0.00      SEG1
ATOM   3480  CE2 PHE   225      -6.564  -9.561  22.504  1.00  0.00      SEG1
ATOM   3481  HE2 PHE   225      -7.460  -9.606  23.079  1.00  0.00      SEG1
ATOM   3482  CZ  PHE   225      -6.206 -10.637  21.715  1.00  0.00      SEG1
ATOM   3483  HZ  PHE   225      -6.819 -11.525  21.679  1.00  0.00      SEG1
ATOM   3484  C   PHE   225      -1.856  -5.798  22.527  1.00  0.00      SEG1
ATOM   3485  O   PHE   225      -2.296  -4.764  23.033  1.00  0.00      SEG1
ATOM   3486  N   VAL   226      -0.692  -5.892  21.874  1.00  0.00      SEG1
ATOM   3487  HN  VAL   226      -0.365  -6.781  21.555  1.00  0.00      SEG1
ATOM   3488  CA  VAL   226       0.093  -4.691  21.632  1.00  0.00      SEG1
ATOM   3489  HA  VAL   226      -0.503  -3.842  21.966  1.00  0.00      SEG1
ATOM   3490  CB  VAL   226       1.424  -4.758  22.401  1.00  0.00      SEG1
ATOM   3491  HB  VAL   226       1.876  -3.767  22.431  1.00  0.00      SEG1
ATOM   3492  CG1 VAL   226       1.204  -5.256  23.820  1.00  0.00      SEG1
ATOM   3493 HG11 VAL   226       0.932  -6.312  23.820  1.00  0.00      SEG1
ATOM   3494 HG12 VAL   226       0.395  -4.700  24.293  1.00  0.00      SEG1
ATOM   3495 HG13 VAL   226       2.117  -5.143  24.404  1.00  0.00      SEG1
ATOM   3496  CG2 VAL   226       2.400  -5.700  21.729  1.00  0.00      SEG1
ATOM   3497 HG21 VAL   226       2.884  -5.213  20.883  1.00  0.00      SEG1
ATOM   3498 HG22 VAL   226       1.877  -6.581  21.357  1.00  0.00      SEG1
ATOM   3499 HG23 VAL   226       3.175  -6.003  22.432  1.00  0.00      SEG1
ATOM   3500  C   VAL   226       0.315  -4.572  20.124  1.00  0.00      SEG1
ATOM   3501  O   VAL   226       0.493  -5.549  19.408  1.00  0.00      SEG1
ATOM   3502  N   LEU   227       0.324  -3.298  19.724  1.00  0.00      SEG1
ATOM   3503  HN  LEU   227       0.083  -2.568  20.363  1.00  0.00      SEG1
ATOM   3504  CA  LEU   227       0.686  -2.984  18.358  1.00  0.00      SEG1
ATOM   3505  HA  LEU   227       0.244  -3.743  17.714  1.00  0.00      SEG1
ATOM   3506  CB  LEU   227       0.149  -1.596  18.020  1.00  0.00      SEG1
ATOM   3507  HB1 LEU   227       0.939  -0.871  18.210  1.00  0.00      SEG1
ATOM   3508  HB2 LEU   227      -0.683  -1.382  18.689  1.00  0.00      SEG1
ATOM   3509  CG  LEU   227      -0.333  -1.409  16.588  1.00  0.00      SEG1
ATOM   3510  HG  LEU   227       0.499  -1.072  15.971  1.00  0.00      SEG1
ATOM   3511  CD1 LEU   227      -0.894  -2.702  16.011  1.00  0.00      SEG1
ATOM   3512 HD11 LEU   227      -1.480  -3.236  16.759  1.00  0.00      SEG1
ATOM   3513 HD12 LEU   227      -0.082  -3.355  15.690  1.00  0.00      SEG1
ATOM   3514 HD13 LEU   227      -1.546  -2.485  15.165  1.00  0.00      SEG1
ATOM   3515  CD2 LEU   227      -1.425  -0.344  16.641  1.00  0.00      SEG1
ATOM   3516 HD21 LEU   227      -1.243   0.354  17.458  1.00  0.00      SEG1
ATOM   3517 HD22 LEU   227      -2.397  -0.809  16.806  1.00  0.00      SEG1
ATOM   3518 HD23 LEU   227      -1.443   0.223  15.710  1.00  0.00      SEG1
ATOM   3519  C   LEU   227       2.200  -2.983  18.231  1.00  0.00      SEG1
ATOM   3520  O   LEU   227       2.893  -2.139  18.798  1.00  0.00      SEG1
ATOM   3521  N   THR   228       2.712  -3.969  17.487  1.00  0.00      SEG1
ATOM   3522  HN  THR   228       2.190  -4.581  16.889  1.00  0.00      SEG1
ATOM   3523  CA  THR   228       4.150  -4.116  17.566  1.00  0.00      SEG1
ATOM   3524  HA  THR   228       4.467  -3.743  18.545  1.00  0.00      SEG1
ATOM   3525  CB  THR   228       4.549  -5.592  17.518  1.00  0.00      SEG1
ATOM   3526  HB  THR   228       5.613  -5.648  17.263  1.00  0.00      SEG1
ATOM   3527  OG1 THR   228       3.801  -6.327  16.555  1.00  0.00      SEG1
ATOM   3528  HG1 THR   228       4.020  -7.248  16.616  1.00  0.00      SEG1
ATOM   3529  CG2 THR   228       4.382  -6.151  18.931  1.00  0.00      SEG1
ATOM   3530 HG21 THR   228       4.766  -7.148  19.018  1.00  0.00      SEG1
ATOM   3531 HG22 THR   228       4.982  -5.612  19.662  1.00  0.00      SEG1
ATOM   3532 HG23 THR   228       3.334  -6.137  19.227  1.00  0.00      SEG1
ATOM   3533  C   THR   228       4.849  -3.289  16.488  1.00  0.00      SEG1
ATOM   3534  O   THR   228       4.550  -3.387  15.305  1.00  0.00      SEG1
ATOM   3535  N   SER   229       5.825  -2.534  17.000  1.00  0.00      SEG1
ATOM   3536  HN  SER   229       5.946  -2.494  17.987  1.00  0.00      SEG1
ATOM   3537  CA  SER   229       6.711  -1.761  16.141  1.00  0.00      SEG1
ATOM   3538  HA  SER   229       6.192  -1.534  15.206  1.00  0.00      SEG1
ATOM   3539  CB  SER   229       7.055  -0.457  16.872  1.00  0.00      SEG1
ATOM   3540  HB1 SER   229       6.309   0.289  16.595  1.00  0.00      SEG1
ATOM   3541  HB2 SER   229       6.951  -0.619  17.947  1.00  0.00      SEG1
ATOM   3542  OG  SER   229       8.367   0.031  16.590  1.00  0.00      SEG1
ATOM   3543  HG1 SER   229       8.518   0.831  17.070  1.00  0.00      SEG1
ATOM   3544  C   SER   229       7.972  -2.595  15.865  1.00  0.00      SEG1
ATOM   3545  O   SER   229       8.700  -2.970  16.791  1.00  0.00      SEG1
ATOM   3546  N   HSE   230       8.193  -2.862  14.559  1.00  0.00      SEG1
ATOM   3547  HN  HSE   230       7.520  -2.494  13.908  1.00  0.00      SEG1
ATOM   3548  CA  HSE   230       9.381  -3.597  14.137  1.00  0.00      SEG1
ATOM   3549  HA  HSE   230       9.727  -4.208  14.971  1.00  0.00      SEG1
ATOM   3550  CB  HSE   230       9.096  -4.465  12.907  1.00  0.00      SEG1
ATOM   3551  HB1 HSE   230       8.961  -3.854  12.012  1.00  0.00      SEG1
ATOM   3552  HB2 HSE   230       9.940  -5.134  12.733  1.00  0.00      SEG1
ATOM   3553  CG  HSE   230       7.881  -5.318  13.126  1.00  0.00      SEG1
ATOM   3554  ND1 HSE   230       7.861  -6.349  13.994  1.00  0.00      SEG1
ATOM   3555  CE1 HSE   230       6.630  -6.876  13.896  1.00  0.00      SEG1
ATOM   3556  HE1 HSE   230       6.284  -7.718  14.476  1.00  0.00      SEG1
ATOM   3557  NE2 HSE   230       5.869  -6.225  12.999  1.00  0.00      SEG1
ATOM   3558  HE2 HSE   230       4.947  -6.407  12.748  1.00  0.00      SEG1
ATOM   3559  CD2 HSE   230       6.633  -5.226  12.492  1.00  0.00      SEG1
ATOM   3560  HD2 HSE   230       6.360  -4.485  11.750  1.00  0.00      SEG1
ATOM   3561  C   HSE   230      10.503  -2.646  13.740  1.00  0.00      SEG1
ATOM   3562  O   HSE   230      10.308  -1.537  13.298  1.00  0.00      SEG1
ATOM   3563  N   THR   231      11.715  -3.176  13.842  1.00  0.00      SEG1
ATOM   3564  HN  THR   231      11.793  -4.045  14.319  1.00  0.00      SEG1
ATOM   3565  CA  THR   231      12.872  -2.505  13.274  1.00  0.00      SEG1
ATOM   3566  HA  THR   231      12.938  -1.513  13.722  1.00  0.00      SEG1
ATOM   3567  CB  THR   231      14.086  -3.353  13.661  1.00  0.00      SEG1
ATOM   3568  HB  THR   231      13.804  -4.411  13.643  1.00  0.00      SEG1
ATOM   3569  OG1 THR   231      14.423  -2.991  14.987  1.00  0.00      SEG1
ATOM   3570  HG1 THR   231      15.176  -3.486  15.288  1.00  0.00      SEG1
ATOM   3571  CG2 THR   231      15.261  -3.197  12.697  1.00  0.00      SEG1
ATOM   3572 HG21 THR   231      16.105  -3.807  13.006  1.00  0.00      SEG1
ATOM   3573 HG22 THR   231      14.971  -3.543  11.703  1.00  0.00      SEG1
ATOM   3574 HG23 THR   231      15.562  -2.153  12.622  1.00  0.00      SEG1
ATOM   3575  C   THR   231      12.738  -2.382  11.741  1.00  0.00      SEG1
ATOM   3576  O   THR   231      12.266  -3.313  11.087  1.00  0.00      SEG1
ATOM   3577  N   VAL   232      13.224  -1.236  11.231  1.00  0.00      SEG1
ATOM   3578  HN  VAL   232      13.597  -0.534  11.838  1.00  0.00      SEG1
ATOM   3579  CA  VAL   232      13.202  -1.026   9.792  1.00  0.00      SEG1
ATOM   3580  HA  VAL   232      12.628  -1.841   9.352  1.00  0.00      SEG1
ATOM   3581  CB  VAL   232      12.563   0.317   9.474  1.00  0.00      SEG1
ATOM   3582  HB  VAL   232      13.079   1.109  10.016  1.00  0.00      SEG1
ATOM   3583  CG1 VAL   232      12.650   0.575   7.976  1.00  0.00      SEG1
ATOM   3584 HG11 VAL   232      12.287  -0.286   7.415  1.00  0.00      SEG1
ATOM   3585 HG12 VAL   232      13.685   0.755   7.685  1.00  0.00      SEG1
ATOM   3586 HG13 VAL   232      12.038   1.435   7.706  1.00  0.00      SEG1
ATOM   3587  CG2 VAL   232      11.110   0.306   9.913  1.00  0.00      SEG1
ATOM   3588 HG21 VAL   232      11.033   0.126  10.985  1.00  0.00      SEG1
ATOM   3589 HG22 VAL   232      10.567  -0.486   9.398  1.00  0.00      SEG1
ATOM   3590 HG23 VAL   232      10.645   1.268   9.699  1.00  0.00      SEG1
ATOM   3591  C   VAL   232      14.619  -1.065   9.225  1.00  0.00      SEG1
ATOM   3592  O   VAL   232      15.530  -0.376   9.701  1.00  0.00      SEG1
ATOM   3593  N   MET   233      14.752  -1.926   8.212  1.00  0.00      SEG1
ATOM   3594  HN  MET   233      13.957  -2.312   7.745  1.00  0.00      SEG1
ATOM   3595  CA  MET   233      16.061  -2.074   7.620  1.00  0.00      SEG1
ATOM   3596  HA  MET   233      16.774  -2.037   8.448  1.00  0.00      SEG1
ATOM   3597  CB  MET   233      16.172  -3.431   6.923  1.00  0.00      SEG1
ATOM   3598  HB1 MET   233      15.377  -3.538   6.191  1.00  0.00      SEG1
ATOM   3599  HB2 MET   233      17.130  -3.491   6.409  1.00  0.00      SEG1
ATOM   3600  CG  MET   233      16.086  -4.520   7.983  1.00  0.00      SEG1
ATOM   3601  HG1 MET   233      16.764  -4.189   8.730  1.00  0.00      SEG1
ATOM   3602  HG2 MET   233      15.107  -4.546   8.467  1.00  0.00      SEG1
ATOM   3603  SD  MET   233      16.908  -6.095   7.711  1.00  0.00      SEG1
ATOM   3604  CE  MET   233      18.250  -5.862   9.014  1.00  0.00      SEG1
ATOM   3605  HE1 MET   233      18.930  -6.682   9.129  1.00  0.00      SEG1
ATOM   3606  HE2 MET   233      18.853  -4.982   8.847  1.00  0.00      SEG1
ATOM   3607  HE3 MET   233      17.854  -5.656   9.998  1.00  0.00      SEG1
ATOM   3608  C   MET   233      16.327  -0.916   6.656  1.00  0.00      SEG1
ATOM   3609  O   MET   233      15.440  -0.239   6.168  1.00  0.00      SEG1
ATOM   3610  N   PRO   234      17.631  -0.623   6.471  1.00  0.00      SEG1
ATOM   3611  CD  PRO   234      18.695  -1.034   7.376  1.00  0.00      SEG1
ATOM   3612  HD1 PRO   234      18.758  -2.114   7.523  1.00  0.00      SEG1
ATOM   3613  HD2 PRO   234      18.537  -0.548   8.341  1.00  0.00      SEG1
ATOM   3614  CA  PRO   234      18.054   0.334   5.462  1.00  0.00      SEG1
ATOM   3615  HA  PRO   234      17.491   1.235   5.629  1.00  0.00      SEG1
ATOM   3616  CB  PRO   234      19.548   0.537   5.712  1.00  0.00      SEG1
ATOM   3617  HB1 PRO   234      20.148   0.404   4.809  1.00  0.00      SEG1
ATOM   3618  HB2 PRO   234      19.737   1.536   6.103  1.00  0.00      SEG1
ATOM   3619  CG  PRO   234      19.958  -0.506   6.744  1.00  0.00      SEG1
ATOM   3620  HG1 PRO   234      20.464  -1.333   6.246  1.00  0.00      SEG1
ATOM   3621  HG2 PRO   234      20.608  -0.078   7.501  1.00  0.00      SEG1
ATOM   3622  C   PRO   234      17.808  -0.123   4.029  1.00  0.00      SEG1
ATOM   3623  O   PRO   234      17.796  -1.312   3.762  1.00  0.00      SEG1
ATOM   3624  N   LEU   235      17.635   0.854   3.130  1.00  0.00      SEG1
ATOM   3625  HN  LEU   235      17.613   1.815   3.405  1.00  0.00      SEG1
ATOM   3626  CA  LEU   235      17.481   0.461   1.737  1.00  0.00      SEG1
ATOM   3627  HA  LEU   235      17.104  -0.560   1.705  1.00  0.00      SEG1
ATOM   3628  CB  LEU   235      16.491   1.445   1.146  1.00  0.00      SEG1
ATOM   3629  HB1 LEU   235      16.445   1.308   0.066  1.00  0.00      SEG1
ATOM   3630  HB2 LEU   235      16.827   2.462   1.347  1.00  0.00      SEG1
ATOM   3631  CG  LEU   235      15.097   1.242   1.744  1.00  0.00      SEG1
ATOM   3632  HG  LEU   235      15.116   1.509   2.800  1.00  0.00      SEG1
ATOM   3633  CD1 LEU   235      14.049   2.101   1.022  1.00  0.00      SEG1
ATOM   3634 HD11 LEU   235      14.001   1.842  -0.036  1.00  0.00      SEG1
ATOM   3635 HD12 LEU   235      14.310   3.156   1.099  1.00  0.00      SEG1
ATOM   3636 HD13 LEU   235      13.063   1.935   1.455  1.00  0.00      SEG1
ATOM   3637  CD2 LEU   235      14.748  -0.256   1.792  1.00  0.00      SEG1
ATOM   3638 HD21 LEU   235      15.221  -0.734   2.650  1.00  0.00      SEG1
ATOM   3639 HD22 LEU   235      15.103  -0.754   0.890  1.00  0.00      SEG1
ATOM   3640 HD23 LEU   235      13.670  -0.389   1.884  1.00  0.00      SEG1
ATOM   3641  C   LEU   235      18.812   0.493   0.990  1.00  0.00      SEG1
ATOM   3642  O   LEU   235      19.817   0.864   1.584  1.00  0.00      SEG1
ATOM   3643  N   SER   236      18.783   0.119  -0.313  1.00  0.00      SEG1
ATOM   3644  HN  SER   236      17.919  -0.150  -0.748  1.00  0.00      SEG1
ATOM   3645  CA  SER   236      20.035   0.106  -1.068  1.00  0.00      SEG1
ATOM   3646  HA  SER   236      20.581   1.014  -0.815  1.00  0.00      SEG1
ATOM   3647  CB  SER   236      20.899  -1.102  -0.692  1.00  0.00      SEG1
ATOM   3648  HB1 SER   236      21.866  -1.022  -1.205  1.00  0.00      SEG1
ATOM   3649  HB2 SER   236      21.087  -1.084   0.387  1.00  0.00      SEG1
ATOM   3650  OG  SER   236      20.253  -2.317  -1.047  1.00  0.00      SEG1
ATOM   3651  HG1 SER   236      20.811  -3.066  -0.829  1.00  0.00      SEG1
ATOM   3652  C   SER   236      19.789   0.144  -2.582  1.00  0.00      SEG1
ATOM   3653  O   SER   236      20.331   0.988  -3.282  1.00  0.00      SEG1
ATOM   3654  N   ALA   237      18.974  -0.817  -3.055  1.00  0.00      SEG1
ATOM   3655  HN  ALA   237      18.656  -1.542  -2.441  1.00  0.00      SEG1
ATOM   3656  CA  ALA   237      18.587  -0.836  -4.461  1.00  0.00      SEG1
ATOM   3657  HA  ALA   237      19.495  -0.806  -5.057  1.00  0.00      SEG1
ATOM   3658  CB  ALA   237      17.815  -2.100  -4.785  1.00  0.00      SEG1
ATOM   3659  HB1 ALA   237      18.413  -2.982  -4.574  1.00  0.00      SEG1
ATOM   3660  HB2 ALA   237      16.886  -2.155  -4.216  1.00  0.00      SEG1
ATOM   3661  HB3 ALA   237      17.572  -2.098  -5.839  1.00  0.00      SEG1
ATOM   3662  C   ALA   237      17.690   0.367  -4.752  1.00  0.00      SEG1
ATOM   3663  O   ALA   237      16.969   0.818  -3.879  1.00  0.00      SEG1
ATOM   3664  N   PRO   238      17.780   0.899  -5.986  1.00  0.00      SEG1
ATOM   3665  CD  PRO   238      18.787   0.600  -7.003  1.00  0.00      SEG1
ATOM   3666  HD1 PRO   238      19.069  -0.452  -7.070  1.00  0.00      SEG1
ATOM   3667  HD2 PRO   238      19.678   1.195  -6.795  1.00  0.00      SEG1
ATOM   3668  CA  PRO   238      16.834   1.930  -6.378  1.00  0.00      SEG1
ATOM   3669  HA  PRO   238      17.013   2.804  -5.756  1.00  0.00      SEG1
ATOM   3670  CB  PRO   238      17.150   2.176  -7.854  1.00  0.00      SEG1
ATOM   3671  HB1 PRO   238      16.253   2.142  -8.460  1.00  0.00      SEG1
ATOM   3672  HB2 PRO   238      17.602   3.157  -7.985  1.00  0.00      SEG1
ATOM   3673  CG  PRO   238      18.127   1.071  -8.281  1.00  0.00      SEG1
ATOM   3674  HG1 PRO   238      17.577   0.234  -8.713  1.00  0.00      SEG1
ATOM   3675  HG2 PRO   238      18.865   1.434  -8.992  1.00  0.00      SEG1
ATOM   3676  C   PRO   238      15.372   1.474  -6.231  1.00  0.00      SEG1
ATOM   3677  O   PRO   238      15.109   0.292  -6.122  1.00  0.00      SEG1
ATOM   3678  N   THR   239      14.452   2.445  -6.342  1.00  0.00      SEG1
ATOM   3679  HN  THR   239      14.671   3.418  -6.313  1.00  0.00      SEG1
ATOM   3680  CA  THR   239      13.073   2.056  -6.510  1.00  0.00      SEG1
ATOM   3681  HA  THR   239      12.832   1.348  -5.721  1.00  0.00      SEG1
ATOM   3682  CB  THR   239      12.153   3.253  -6.331  1.00  0.00      SEG1
ATOM   3683  HB  THR   239      11.116   2.903  -6.413  1.00  0.00      SEG1
ATOM   3684  OG1 THR   239      12.408   4.227  -7.326  1.00  0.00      SEG1
ATOM   3685  HG1 THR   239      12.037   5.048  -7.056  1.00  0.00      SEG1
ATOM   3686  CG2 THR   239      12.389   3.882  -4.965  1.00  0.00      SEG1
ATOM   3687 HG21 THR   239      11.734   4.732  -4.786  1.00  0.00      SEG1
ATOM   3688 HG22 THR   239      12.225   3.140  -4.184  1.00  0.00      SEG1
ATOM   3689 HG23 THR   239      13.420   4.230  -4.887  1.00  0.00      SEG1
ATOM   3690  C   THR   239      12.918   1.381  -7.875  1.00  0.00      SEG1
ATOM   3691  O   THR   239      12.615   0.209  -7.973  1.00  0.00      SEG1
ATOM   3692  N   LEU   240      13.087   2.198  -8.935  1.00  0.00      SEG1
ATOM   3693  HN  LEU   240      13.077   3.189  -8.803  1.00  0.00      SEG1
ATOM   3694  CA  LEU   240      13.283   1.647 -10.267  1.00  0.00      SEG1
ATOM   3695  HA  LEU   240      12.839   0.652 -10.282  1.00  0.00      SEG1
ATOM   3696  CB  LEU   240      12.606   2.567 -11.287  1.00  0.00      SEG1
ATOM   3697  HB1 LEU   240      13.196   2.594 -12.203  1.00  0.00      SEG1
ATOM   3698  HB2 LEU   240      12.550   3.579 -10.886  1.00  0.00      SEG1
ATOM   3699  CG  LEU   240      11.214   2.066 -11.595  1.00  0.00      SEG1
ATOM   3700  HG  LEU   240      10.625   2.029 -10.679  1.00  0.00      SEG1
ATOM   3701  CD1 LEU   240      10.545   2.994 -12.598  1.00  0.00      SEG1
ATOM   3702 HD11 LEU   240      11.116   3.034 -13.526  1.00  0.00      SEG1
ATOM   3703 HD12 LEU   240      10.486   4.005 -12.194  1.00  0.00      SEG1
ATOM   3704 HD13 LEU   240       9.544   2.634 -12.834  1.00  0.00      SEG1
ATOM   3705  CD2 LEU   240      11.399   0.651 -12.147  1.00  0.00      SEG1
ATOM   3706 HD21 LEU   240      11.373  -0.083 -11.342  1.00  0.00      SEG1
ATOM   3707 HD22 LEU   240      12.363   0.566 -12.649  1.00  0.00      SEG1
ATOM   3708 HD23 LEU   240      10.598   0.412 -12.847  1.00  0.00      SEG1
ATOM   3709  C   LEU   240      14.765   1.612 -10.634  1.00  0.00      SEG1
ATOM   3710  O   LEU   240      15.437   2.626 -10.469  1.00  0.00      SEG1
ATOM   3711  N   VAL   241      15.208   0.465 -11.194  1.00  0.00      SEG1
ATOM   3712  HN  VAL   241      14.680  -0.381 -11.134  1.00  0.00      SEG1
ATOM   3713  CA  VAL   241      16.497   0.515 -11.894  1.00  0.00      SEG1
ATOM   3714  HA  VAL   241      17.228   0.928 -11.199  1.00  0.00      SEG1
ATOM   3715  CB  VAL   241      16.910  -0.889 -12.344  1.00  0.00      SEG1
ATOM   3716  HB  VAL   241      17.759  -0.826 -13.025  1.00  0.00      SEG1
ATOM   3717  CG1 VAL   241      17.291  -1.714 -11.108  1.00  0.00      SEG1
ATOM   3718 HG11 VAL   241      16.448  -1.792 -10.422  1.00  0.00      SEG1
ATOM   3719 HG12 VAL   241      18.115  -1.238 -10.577  1.00  0.00      SEG1
ATOM   3720 HG13 VAL   241      17.579  -2.723 -11.403  1.00  0.00      SEG1
ATOM   3721  CG2 VAL   241      15.831  -1.560 -13.206  1.00  0.00      SEG1
ATOM   3722 HG21 VAL   241      15.635  -0.973 -14.103  1.00  0.00      SEG1
ATOM   3723 HG22 VAL   241      14.899  -1.642 -12.646  1.00  0.00      SEG1
ATOM   3724 HG23 VAL   241      16.160  -2.551 -13.517  1.00  0.00      SEG1
ATOM   3725  C   VAL   241      16.428   1.469 -13.090  1.00  0.00      SEG1
ATOM   3726  O   VAL   241      15.342   1.844 -13.502  1.00  0.00      SEG1
ATOM   3727  N   PRO   242      17.602   1.869 -13.635  1.00  0.00      SEG1
ATOM   3728  CD  PRO   242      18.970   1.746 -13.098  1.00  0.00      SEG1
ATOM   3729  HD1 PRO   242      19.316   0.717 -12.985  1.00  0.00      SEG1
ATOM   3730  HD2 PRO   242      19.054   2.263 -12.140  1.00  0.00      SEG1
ATOM   3731  CA  PRO   242      17.530   2.640 -14.861  1.00  0.00      SEG1
ATOM   3732  HA  PRO   242      16.723   3.368 -14.759  1.00  0.00      SEG1
ATOM   3733  CB  PRO   242      18.879   3.342 -14.942  1.00  0.00      SEG1
ATOM   3734  HB1 PRO   242      19.213   3.460 -15.971  1.00  0.00      SEG1
ATOM   3735  HB2 PRO   242      18.804   4.327 -14.479  1.00  0.00      SEG1
ATOM   3736  CG  PRO   242      19.833   2.470 -14.130  1.00  0.00      SEG1
ATOM   3737  HG1 PRO   242      20.296   1.743 -14.801  1.00  0.00      SEG1
ATOM   3738  HG2 PRO   242      20.618   3.068 -13.669  1.00  0.00      SEG1
ATOM   3739  C   PRO   242      17.249   1.749 -16.094  1.00  0.00      SEG1
ATOM   3740  O   PRO   242      17.833   0.689 -16.276  1.00  0.00      SEG1
ATOM   3741  N   GLN   243      16.284   2.245 -16.884  1.00  0.00      SEG1
ATOM   3742  HN  GLN   243      15.890   3.122 -16.625  1.00  0.00      SEG1
ATOM   3743  CA  GLN   243      15.823   1.567 -18.090  1.00  0.00      SEG1
ATOM   3744  HA  GLN   243      15.373   0.631 -17.763  1.00  0.00      SEG1
ATOM   3745  CB  GLN   243      14.755   2.456 -18.751  1.00  0.00      SEG1
ATOM   3746  HB1 GLN   243      13.939   2.639 -18.053  1.00  0.00      SEG1
ATOM   3747  HB2 GLN   243      15.190   3.428 -18.999  1.00  0.00      SEG1
ATOM   3748  CG  GLN   243      14.174   1.842 -20.026  1.00  0.00      SEG1
ATOM   3749  HG1 GLN   243      13.635   2.611 -20.579  1.00  0.00      SEG1
ATOM   3750  HG2 GLN   243      14.965   1.504 -20.687  1.00  0.00      SEG1
ATOM   3751  CD  GLN   243      13.247   0.650 -19.707  1.00  0.00      SEG1
ATOM   3752  OE1 GLN   243      13.655  -0.403 -19.215  1.00  0.00      SEG1
ATOM   3753  NE2 GLN   243      11.980   0.899 -20.056  1.00  0.00      SEG1
ATOM   3754 HE21 GLN   243      11.293   0.182 -19.914  1.00  0.00      SEG1
ATOM   3755 HE22 GLN   243      11.717   1.775 -20.458  1.00  0.00      SEG1
ATOM   3756  C   GLN   243      16.953   1.275 -19.116  1.00  0.00      SEG1
ATOM   3757  O   GLN   243      17.829   2.086 -19.387  1.00  0.00      SEG1
ATOM   3758  N   GLU   244      16.764   0.112 -19.779  1.00  0.00      SEG1
ATOM   3759  HN  GLU   244      16.020  -0.489 -19.487  1.00  0.00      SEG1
ATOM   3760  CA  GLU   244      17.545  -0.216 -20.971  1.00  0.00      SEG1
ATOM   3761  HA  GLU   244      18.155   0.643 -21.266  1.00  0.00      SEG1
ATOM   3762  CB  GLU   244      18.489  -1.374 -20.637  1.00  0.00      SEG1
ATOM   3763  HB1 GLU   244      17.932  -2.300 -20.533  1.00  0.00      SEG1
ATOM   3764  HB2 GLU   244      19.198  -1.511 -21.455  1.00  0.00      SEG1
ATOM   3765  CG  GLU   244      19.252  -1.114 -19.333  1.00  0.00      SEG1
ATOM   3766  HG1 GLU   244      19.569  -0.068 -19.289  1.00  0.00      SEG1
ATOM   3767  HG2 GLU   244      18.604  -1.287 -18.474  1.00  0.00      SEG1
ATOM   3768  CD  GLU   244      20.488  -2.002 -19.197  1.00  0.00      SEG1
ATOM   3769  OE1 GLU   244      21.260  -2.086 -20.156  1.00  0.00      SEG1
ATOM   3770  OE2 GLU   244      20.650  -2.642 -18.149  1.00  0.00      SEG1
ATOM   3771  C   GLU   244      16.569  -0.587 -22.105  1.00  0.00      SEG1
ATOM   3772  O   GLU   244      15.670  -1.404 -21.917  1.00  0.00      SEG1
ATOM   3773  N   HSE   245      16.798   0.024 -23.288  1.00  0.00      SEG1
ATOM   3774  HN  HSE   245      17.482   0.755 -23.371  1.00  0.00      SEG1
ATOM   3775  CA  HSE   245      16.045  -0.420 -24.463  1.00  0.00      SEG1
ATOM   3776  HA  HSE   245      15.156  -0.963 -24.140  1.00  0.00      SEG1
ATOM   3777  CB  HSE   245      15.617   0.782 -25.298  1.00  0.00      SEG1
ATOM   3778  HB1 HSE   245      16.406   1.537 -25.334  1.00  0.00      SEG1
ATOM   3779  HB2 HSE   245      15.393   0.472 -26.321  1.00  0.00      SEG1
ATOM   3780  CG  HSE   245      14.355   1.358 -24.707  1.00  0.00      SEG1
ATOM   3781  ND1 HSE   245      13.322   0.603 -24.263  1.00  0.00      SEG1
ATOM   3782  CE1 HSE   245      12.393   1.469 -23.841  1.00  0.00      SEG1
ATOM   3783  HE1 HSE   245      11.433   1.174 -23.440  1.00  0.00      SEG1
ATOM   3784  NE2 HSE   245      12.793   2.740 -23.985  1.00  0.00      SEG1
ATOM   3785  HE2 HSE   245      12.256   3.523 -23.763  1.00  0.00      SEG1
ATOM   3786  CD2 HSE   245      14.030   2.710 -24.533  1.00  0.00      SEG1
ATOM   3787  HD2 HSE   245      14.657   3.552 -24.796  1.00  0.00      SEG1
ATOM   3788  C   HSE   245      16.902  -1.369 -25.300  1.00  0.00      SEG1
ATOM   3789  O   HSE   245      18.103  -1.202 -25.435  1.00  0.00      SEG1
ATOM   3790  N   TYR   246      16.234  -2.370 -25.861  1.00  0.00      SEG1
ATOM   3791  HN  TYR   246      15.252  -2.424 -25.688  1.00  0.00      SEG1
ATOM   3792  CA  TYR   246      16.903  -3.408 -26.624  1.00  0.00      SEG1
ATOM   3793  HA  TYR   246      17.946  -3.123 -26.757  1.00  0.00      SEG1
ATOM   3794  CB  TYR   246      16.822  -4.760 -25.891  1.00  0.00      SEG1
ATOM   3795  HB1 TYR   246      15.799  -5.130 -25.905  1.00  0.00      SEG1
ATOM   3796  HB2 TYR   246      17.436  -5.485 -26.420  1.00  0.00      SEG1
ATOM   3797  CG  TYR   246      17.296  -4.727 -24.462  1.00  0.00      SEG1
ATOM   3798  CD1 TYR   246      18.603  -4.372 -24.163  1.00  0.00      SEG1
ATOM   3799  HD1 TYR   246      19.291  -4.091 -24.944  1.00  0.00      SEG1
ATOM   3800  CE1 TYR   246      19.044  -4.359 -22.852  1.00  0.00      SEG1
ATOM   3801  HE1 TYR   246      20.061  -4.078 -22.622  1.00  0.00      SEG1
ATOM   3802  CD2 TYR   246      16.443  -5.070 -23.418  1.00  0.00      SEG1
ATOM   3803  HD2 TYR   246      15.433  -5.375 -23.617  1.00  0.00      SEG1
ATOM   3804  CE2 TYR   246      16.870  -5.050 -22.103  1.00  0.00      SEG1
ATOM   3805  HE2 TYR   246      16.160  -5.321 -21.333  1.00  0.00      SEG1
ATOM   3806  CZ  TYR   246      18.183  -4.698 -21.827  1.00  0.00      SEG1
ATOM   3807  OH  TYR   246      18.663  -4.689 -20.545  1.00  0.00      SEG1
ATOM   3808  HH  TYR   246      17.961  -4.912 -19.963  1.00  0.00      SEG1
ATOM   3809  C   TYR   246      16.230  -3.511 -28.002  1.00  0.00      SEG1
ATOM   3810  O   TYR   246      15.069  -3.170 -28.172  1.00  0.00      SEG1
ATOM   3811  N   VAL   247      17.018  -4.055 -28.949  1.00  0.00      SEG1
ATOM   3812  HN  VAL   247      17.951  -4.334 -28.723  1.00  0.00      SEG1
ATOM   3813  CA  VAL   247      16.508  -4.236 -30.303  1.00  0.00      SEG1
ATOM   3814  HA  VAL   247      15.604  -3.634 -30.393  1.00  0.00      SEG1
ATOM   3815  CB  VAL   247      17.565  -3.790 -31.329  1.00  0.00      SEG1
ATOM   3816  HB  VAL   247      18.306  -4.579 -31.457  1.00  0.00      SEG1
ATOM   3817  CG1 VAL   247      16.898  -3.487 -32.677  1.00  0.00      SEG1
ATOM   3818 HG11 VAL   247      16.161  -2.691 -32.572  1.00  0.00      SEG1
ATOM   3819 HG12 VAL   247      16.386  -4.373 -33.051  1.00  0.00      SEG1
ATOM   3820 HG13 VAL   247      17.644  -3.161 -33.401  1.00  0.00      SEG1
ATOM   3821  CG2 VAL   247      18.336  -2.575 -30.813  1.00  0.00      SEG1
ATOM   3822 HG21 VAL   247      18.983  -2.854 -29.981  1.00  0.00      SEG1
ATOM   3823 HG22 VAL   247      17.643  -1.812 -30.459  1.00  0.00      SEG1
ATOM   3824 HG23 VAL   247      18.963  -2.163 -31.604  1.00  0.00      SEG1
ATOM   3825  C   VAL   247      16.114  -5.699 -30.530  1.00  0.00      SEG1
ATOM   3826  O   VAL   247      15.383  -6.039 -31.453  1.00  0.00      SEG1
ATOM   3827  N   ARG   248      16.676  -6.557 -29.663  1.00  0.00      SEG1
ATOM   3828  HN  ARG   248      17.198  -6.176 -28.904  1.00  0.00      SEG1
ATOM   3829  CA  ARG   248      16.412  -7.986 -29.732  1.00  0.00      SEG1
ATOM   3830  HA  ARG   248      15.768  -8.186 -30.592  1.00  0.00      SEG1
ATOM   3831  CB  ARG   248      17.738  -8.740 -29.936  1.00  0.00      SEG1
ATOM   3832  HB1 ARG   248      17.534  -9.807 -29.966  1.00  0.00      SEG1
ATOM   3833  HB2 ARG   248      18.147  -8.488 -30.916  1.00  0.00      SEG1
ATOM   3834  CG  ARG   248      18.837  -8.487 -28.899  1.00  0.00      SEG1
ATOM   3835  HG1 ARG   248      19.228  -7.474 -29.011  1.00  0.00      SEG1
ATOM   3836  HG2 ARG   248      18.430  -8.567 -27.892  1.00  0.00      SEG1
ATOM   3837  CD  ARG   248      19.985  -9.492 -29.093  1.00  0.00      SEG1
ATOM   3838  HD1 ARG   248      19.670 -10.351 -29.692  1.00  0.00      SEG1
ATOM   3839  HD2 ARG   248      20.819  -9.024 -29.613  1.00  0.00      SEG1
ATOM   3840  NE  ARG   248      20.522  -9.994 -27.828  1.00  0.00      SEG1
ATOM   3841  HE  ARG   248      21.441  -9.724 -27.554  1.00  0.00      SEG1
ATOM   3842  CZ  ARG   248      19.856 -10.870 -27.074  1.00  0.00      SEG1
ATOM   3843  NH1 ARG   248      18.668 -11.237 -27.465  1.00  0.00      SEG1
ATOM   3844 HH11 ARG   248      18.159 -11.893 -26.903  1.00  0.00      SEG1
ATOM   3845 HH12 ARG   248      18.228 -10.879 -28.281  1.00  0.00      SEG1
ATOM   3846  NH2 ARG   248      20.367 -11.354 -25.952  1.00  0.00      SEG1
ATOM   3847 HH21 ARG   248      19.846 -11.994 -25.387  1.00  0.00      SEG1
ATOM   3848 HH22 ARG   248      21.276 -11.109 -25.635  1.00  0.00      SEG1
ATOM   3849  C   ARG   248      15.639  -8.398 -28.466  1.00  0.00      SEG1
ATOM   3850  O   ARG   248      14.934  -7.588 -27.878  1.00  0.00      SEG1
ATOM   3851  N   ILE   249      15.826  -9.667 -28.081  1.00  0.00      SEG1
ATOM   3852  HN  ILE   249      16.445 -10.238 -28.608  1.00  0.00      SEG1
ATOM   3853  CA  ILE   249      15.149 -10.199 -26.907  1.00  0.00      SEG1
ATOM   3854  HA  ILE   249      14.688  -9.394 -26.338  1.00  0.00      SEG1
ATOM   3855  CB  ILE   249      14.072 -11.199 -27.369  1.00  0.00      SEG1
ATOM   3856  HB  ILE   249      14.454 -11.809 -28.190  1.00  0.00      SEG1
ATOM   3857  CG2 ILE   249      13.696 -12.193 -26.258  1.00  0.00      SEG1
ATOM   3858 HG21 ILE   249      12.945 -12.899 -26.590  1.00  0.00      SEG1
ATOM   3859 HG22 ILE   249      14.547 -12.805 -25.965  1.00  0.00      SEG1
ATOM   3860 HG23 ILE   249      13.335 -11.675 -25.371  1.00  0.00      SEG1
ATOM   3861  CG1 ILE   249      12.846 -10.420 -27.876  1.00  0.00      SEG1
ATOM   3862 HG11 ILE   249      12.470  -9.770 -27.090  1.00  0.00      SEG1
ATOM   3863 HG12 ILE   249      13.126  -9.770 -28.705  1.00  0.00      SEG1
ATOM   3864  CD  ILE   249      11.712 -11.329 -28.334  1.00  0.00      SEG1
ATOM   3865  HD1 ILE   249      10.863 -10.740 -28.673  1.00  0.00      SEG1
ATOM   3866  HD2 ILE   249      11.359 -11.953 -27.515  1.00  0.00      SEG1
ATOM   3867  HD3 ILE   249      12.047 -11.969 -29.148  1.00  0.00      SEG1
ATOM   3868  C   ILE   249      16.199 -10.852 -26.021  1.00  0.00      SEG1
ATOM   3869  O   ILE   249      16.643 -11.961 -26.305  1.00  0.00      SEG1
ATOM   3870  N   THR   250      16.644 -10.140 -24.978  1.00  0.00      SEG1
ATOM   3871  HN  THR   250      16.132  -9.318 -24.723  1.00  0.00      SEG1
ATOM   3872  CA  THR   250      17.722 -10.686 -24.164  1.00  0.00      SEG1
ATOM   3873  HA  THR   250      18.299 -11.360 -24.782  1.00  0.00      SEG1
ATOM   3874  CB  THR   250      18.627  -9.553 -23.678  1.00  0.00      SEG1
ATOM   3875  HB  THR   250      19.047  -9.025 -24.538  1.00  0.00      SEG1
ATOM   3876  OG1 THR   250      19.695 -10.135 -22.952  1.00  0.00      SEG1
ATOM   3877  HG1 THR   250      20.236  -9.443 -22.571  1.00  0.00      SEG1
ATOM   3878  CG2 THR   250      17.830  -8.560 -22.842  1.00  0.00      SEG1
ATOM   3879 HG21 THR   250      18.464  -7.753 -22.484  1.00  0.00      SEG1
ATOM   3880 HG22 THR   250      17.028  -8.119 -23.433  1.00  0.00      SEG1
ATOM   3881 HG23 THR   250      17.384  -9.055 -21.981  1.00  0.00      SEG1
ATOM   3882  C   THR   250      17.181 -11.505 -22.977  1.00  0.00      SEG1
ATOM   3883  O   THR   250      16.016 -11.461 -22.615  1.00  0.00      SEG1
ATOM   3884  N   GLY   251      18.140 -12.208 -22.349  1.00  0.00      SEG1
ATOM   3885  HN  GLY   251      19.087 -12.154 -22.677  1.00  0.00      SEG1
ATOM   3886  CA  GLY   251      17.809 -12.910 -21.118  1.00  0.00      SEG1
ATOM   3887  HA1 GLY   251      16.984 -12.417 -20.611  1.00  0.00      SEG1
ATOM   3888  HA2 GLY   251      18.702 -12.892 -20.491  1.00  0.00      SEG1
ATOM   3889  C   GLY   251      17.491 -14.352 -21.429  1.00  0.00      SEG1
ATOM   3890  O   GLY   251      18.408 -15.149 -21.422  1.00  0.00      SEG1
ATOM   3891  N   LEU   252      16.213 -14.640 -21.783  1.00  0.00      SEG1
ATOM   3892  HN  LEU   252      15.490 -13.951 -21.742  1.00  0.00      SEG1
ATOM   3893  CA  LEU   252      15.945 -16.014 -22.229  1.00  0.00      SEG1
ATOM   3894  HA  LEU   252      16.898 -16.440 -22.544  1.00  0.00      SEG1
ATOM   3895  CB  LEU   252      15.325 -16.857 -21.098  1.00  0.00      SEG1
ATOM   3896  HB1 LEU   252      14.268 -17.010 -21.311  1.00  0.00      SEG1
ATOM   3897  HB2 LEU   252      15.410 -16.307 -20.162  1.00  0.00      SEG1
ATOM   3898  CG  LEU   252      16.004 -18.232 -20.932  1.00  0.00      SEG1
ATOM   3899  HG  LEU   252      15.617 -18.911 -21.690  1.00  0.00      SEG1
ATOM   3900  CD1 LEU   252      17.512 -18.160 -21.061  1.00  0.00      SEG1
ATOM   3901 HD11 LEU   252      17.899 -17.268 -20.567  1.00  0.00      SEG1
ATOM   3902 HD12 LEU   252      17.798 -18.115 -22.112  1.00  0.00      SEG1
ATOM   3903 HD13 LEU   252      17.972 -19.030 -20.593  1.00  0.00      SEG1
ATOM   3904  CD2 LEU   252      15.704 -18.907 -19.617  1.00  0.00      SEG1
ATOM   3905 HD21 LEU   252      14.631 -18.917 -19.425  1.00  0.00      SEG1
ATOM   3906 HD22 LEU   252      16.188 -18.372 -18.800  1.00  0.00      SEG1
ATOM   3907 HD23 LEU   252      16.052 -19.940 -19.636  1.00  0.00      SEG1
ATOM   3908  C   LEU   252      15.137 -16.125 -23.532  1.00  0.00      SEG1
ATOM   3909  O   LEU   252      14.821 -15.151 -24.203  1.00  0.00      SEG1
ATOM   3910  N   TYR   253      14.889 -17.409 -23.845  1.00  0.00      SEG1
ATOM   3911  HN  TYR   253      14.959 -18.069 -23.102  1.00  0.00      SEG1
ATOM   3912  CA  TYR   253      14.652 -17.898 -25.204  1.00  0.00      SEG1
ATOM   3913  HA  TYR   253      14.965 -17.130 -25.907  1.00  0.00      SEG1
ATOM   3914  CB  TYR   253      15.470 -19.191 -25.428  1.00  0.00      SEG1
ATOM   3915  HB1 TYR   253      14.921 -20.054 -25.044  1.00  0.00      SEG1
ATOM   3916  HB2 TYR   253      15.593 -19.349 -26.499  1.00  0.00      SEG1
ATOM   3917  CG  TYR   253      16.847 -19.201 -24.804  1.00  0.00      SEG1
ATOM   3918  CD1 TYR   253      17.652 -18.066 -24.803  1.00  0.00      SEG1
ATOM   3919  HD1 TYR   253      17.282 -17.142 -25.220  1.00  0.00      SEG1
ATOM   3920  CE1 TYR   253      18.923 -18.093 -24.243  1.00  0.00      SEG1
ATOM   3921  HE1 TYR   253      19.512 -17.192 -24.209  1.00  0.00      SEG1
ATOM   3922  CD2 TYR   253      17.342 -20.370 -24.228  1.00  0.00      SEG1
ATOM   3923  HD2 TYR   253      16.752 -21.275 -24.221  1.00  0.00      SEG1
ATOM   3924  CE2 TYR   253      18.614 -20.404 -23.668  1.00  0.00      SEG1
ATOM   3925  HE2 TYR   253      18.953 -21.336 -23.240  1.00  0.00      SEG1
ATOM   3926  CZ  TYR   253      19.411 -19.263 -23.675  1.00  0.00      SEG1
ATOM   3927  OH  TYR   253      20.682 -19.259 -23.123  1.00  0.00      SEG1
ATOM   3928  HH  TYR   253      20.867 -20.117 -22.758  1.00  0.00      SEG1
ATOM   3929  C   TYR   253      13.162 -18.218 -25.398  1.00  0.00      SEG1
ATOM   3930  O   TYR   253      12.657 -19.169 -24.806  1.00  0.00      SEG1
ATOM   3931  N   PRO   254      12.437 -17.409 -26.222  1.00  0.00      SEG1
ATOM   3932  CD  PRO   254      12.939 -16.384 -27.146  1.00  0.00      SEG1
ATOM   3933  HD1 PRO   254      13.688 -16.803 -27.819  1.00  0.00      SEG1
ATOM   3934  HD2 PRO   254      13.371 -15.530 -26.623  1.00  0.00      SEG1
ATOM   3935  CA  PRO   254      11.003 -17.632 -26.347  1.00  0.00      SEG1
ATOM   3936  HA  PRO   254      10.541 -17.739 -25.367  1.00  0.00      SEG1
ATOM   3937  CB  PRO   254      10.504 -16.406 -27.110  1.00  0.00      SEG1
ATOM   3938  HB1 PRO   254       9.638 -16.619 -27.735  1.00  0.00      SEG1
ATOM   3939  HB2 PRO   254      10.226 -15.618 -26.409  1.00  0.00      SEG1
ATOM   3940  CG  PRO   254      11.700 -15.957 -27.940  1.00  0.00      SEG1
ATOM   3941  HG1 PRO   254      11.668 -16.480 -28.899  1.00  0.00      SEG1
ATOM   3942  HG2 PRO   254      11.676 -14.883 -28.112  1.00  0.00      SEG1
ATOM   3943  C   PRO   254      10.759 -18.904 -27.169  1.00  0.00      SEG1
ATOM   3944  O   PRO   254      11.694 -19.560 -27.621  1.00  0.00      SEG1
ATOM   3945  N   THR   255       9.463 -19.197 -27.365  1.00  0.00      SEG1
ATOM   3946  HN  THR   255       8.752 -18.527 -27.149  1.00  0.00      SEG1
ATOM   3947  CA  THR   255       9.138 -20.481 -27.975  1.00  0.00      SEG1
ATOM   3948  HA  THR   255      10.048 -20.964 -28.328  1.00  0.00      SEG1
ATOM   3949  CB  THR   255       8.442 -21.406 -26.961  1.00  0.00      SEG1
ATOM   3950  HB  THR   255       9.037 -21.406 -26.042  1.00  0.00      SEG1
ATOM   3951  OG1 THR   255       8.408 -22.727 -27.492  1.00  0.00      SEG1
ATOM   3952  HG1 THR   255       7.952 -23.295 -26.885  1.00  0.00      SEG1
ATOM   3953  CG2 THR   255       7.019 -20.934 -26.621  1.00  0.00      SEG1
ATOM   3954 HG21 THR   255       6.535 -21.595 -25.902  1.00  0.00      SEG1
ATOM   3955 HG22 THR   255       7.028 -19.934 -26.189  1.00  0.00      SEG1
ATOM   3956 HG23 THR   255       6.391 -20.902 -27.509  1.00  0.00      SEG1
ATOM   3957  C   THR   255       8.250 -20.220 -29.175  1.00  0.00      SEG1
ATOM   3958  O   THR   255       7.811 -19.095 -29.398  1.00  0.00      SEG1
ATOM   3959  N   LEU   256       7.963 -21.333 -29.874  1.00  0.00      SEG1
ATOM   3960  HN  LEU   256       8.484 -22.170 -29.707  1.00  0.00      SEG1
ATOM   3961  CA  LEU   256       6.904 -21.330 -30.868  1.00  0.00      SEG1
ATOM   3962  HA  LEU   256       6.337 -20.408 -30.740  1.00  0.00      SEG1
ATOM   3963  CB  LEU   256       7.520 -21.405 -32.278  1.00  0.00      SEG1
ATOM   3964  HB1 LEU   256       6.715 -21.349 -33.009  1.00  0.00      SEG1
ATOM   3965  HB2 LEU   256       8.016 -22.368 -32.386  1.00  0.00      SEG1
ATOM   3966  CG  LEU   256       8.544 -20.289 -32.592  1.00  0.00      SEG1
ATOM   3967  HG  LEU   256       8.458 -19.502 -31.843  1.00  0.00      SEG1
ATOM   3968  CD1 LEU   256       9.978 -20.827 -32.597  1.00  0.00      SEG1
ATOM   3969 HD11 LEU   256      10.094 -21.607 -33.350  1.00  0.00      SEG1
ATOM   3970 HD12 LEU   256      10.222 -21.257 -31.626  1.00  0.00      SEG1
ATOM   3971 HD13 LEU   256      10.680 -20.026 -32.830  1.00  0.00      SEG1
ATOM   3972  CD2 LEU   256       8.258 -19.573 -33.911  1.00  0.00      SEG1
ATOM   3973 HD21 LEU   256       7.273 -19.106 -33.890  1.00  0.00      SEG1
ATOM   3974 HD22 LEU   256       8.277 -20.284 -34.737  1.00  0.00      SEG1
ATOM   3975 HD23 LEU   256       8.998 -18.791 -34.083  1.00  0.00      SEG1
ATOM   3976  C   LEU   256       5.973 -22.523 -30.576  1.00  0.00      SEG1
ATOM   3977  O   LEU   256       5.942 -23.499 -31.316  1.00  0.00      SEG1
ATOM   3978  N   ASN   257       5.271 -22.384 -29.437  1.00  0.00      SEG1
ATOM   3979  HN  ASN   257       5.390 -21.544 -28.915  1.00  0.00      SEG1
ATOM   3980  CA  ASN   257       4.307 -23.393 -28.975  1.00  0.00      SEG1
ATOM   3981  HA  ASN   257       3.685 -23.667 -29.826  1.00  0.00      SEG1
ATOM   3982  CB  ASN   257       5.045 -24.623 -28.397  1.00  0.00      SEG1
ATOM   3983  HB1 ASN   257       6.121 -24.502 -28.502  1.00  0.00      SEG1
ATOM   3984  HB2 ASN   257       4.849 -24.758 -27.333  1.00  0.00      SEG1
ATOM   3985  CG  ASN   257       4.621 -25.922 -29.100  1.00  0.00      SEG1
ATOM   3986  OD1 ASN   257       3.801 -25.955 -30.000  1.00  0.00      SEG1
ATOM   3987  ND2 ASN   257       5.268 -27.010 -28.655  1.00  0.00      SEG1
ATOM   3988 HD21 ASN   257       5.035 -27.879 -29.089  1.00  0.00      SEG1
ATOM   3989 HD22 ASN   257       5.937 -26.950 -27.925  1.00  0.00      SEG1
ATOM   3990  C   ASN   257       3.390 -22.778 -27.899  1.00  0.00      SEG1
ATOM   3991  O   ASN   257       3.205 -23.338 -26.824  1.00  0.00      SEG1
ATOM   3992  N   ILE   258       2.914 -21.552 -28.193  1.00  0.00      SEG1
ATOM   3993  HN  ILE   258       3.077 -21.151 -29.088  1.00  0.00      SEG1
ATOM   3994  CA  ILE   258       2.004 -20.893 -27.249  1.00  0.00      SEG1
ATOM   3995  HA  ILE   258       2.306 -21.143 -26.232  1.00  0.00      SEG1
ATOM   3996  CB  ILE   258       2.046 -19.345 -27.404  1.00  0.00      SEG1
ATOM   3997  HB  ILE   258       3.082 -19.032 -27.542  1.00  0.00      SEG1
ATOM   3998  CG2 ILE   258       1.275 -18.837 -28.626  1.00  0.00      SEG1
ATOM   3999 HG21 ILE   258       1.344 -17.758 -28.733  1.00  0.00      SEG1
ATOM   4000 HG22 ILE   258       1.666 -19.269 -29.541  1.00  0.00      SEG1
ATOM   4001 HG23 ILE   258       0.217 -19.089 -28.547  1.00  0.00      SEG1
ATOM   4002  CG1 ILE   258       1.521 -18.651 -26.141  1.00  0.00      SEG1
ATOM   4003 HG11 ILE   258       0.494 -18.952 -25.969  1.00  0.00      SEG1
ATOM   4004 HG12 ILE   258       2.119 -18.937 -25.272  1.00  0.00      SEG1
ATOM   4005  CD  ILE   258       1.551 -17.139 -26.250  1.00  0.00      SEG1
ATOM   4006  HD1 ILE   258       1.276 -16.639 -25.324  1.00  0.00      SEG1
ATOM   4007  HD2 ILE   258       0.939 -16.740 -27.053  1.00  0.00      SEG1
ATOM   4008  HD3 ILE   258       2.547 -16.901 -26.518  1.00  0.00      SEG1
ATOM   4009  C   ILE   258       0.611 -21.482 -27.482  1.00  0.00      SEG1
ATOM   4010  O   ILE   258       0.186 -21.618 -28.624  1.00  0.00      SEG1
ATOM   4011  N   SER   259      -0.105 -21.804 -26.378  1.00  0.00      SEG1
ATOM   4012  HN  SER   259       0.367 -21.876 -25.503  1.00  0.00      SEG1
ATOM   4013  CA  SER   259      -1.537 -22.033 -26.524  1.00  0.00      SEG1
ATOM   4014  HA  SER   259      -1.688 -22.938 -27.120  1.00  0.00      SEG1
ATOM   4015  CB  SER   259      -2.182 -22.215 -25.143  1.00  0.00      SEG1
ATOM   4016  HB1 SER   259      -2.196 -21.259 -24.607  1.00  0.00      SEG1
ATOM   4017  HB2 SER   259      -3.216 -22.552 -25.281  1.00  0.00      SEG1
ATOM   4018  OG  SER   259      -1.463 -23.165 -24.371  1.00  0.00      SEG1
ATOM   4019  HG1 SER   259      -1.901 -23.291 -23.535  1.00  0.00      SEG1
ATOM   4020  C   SER   259      -2.113 -20.797 -27.243  1.00  0.00      SEG1
ATOM   4021  O   SER   259      -1.754 -19.659 -26.926  1.00  0.00      SEG1
ATOM   4022  N   ASP   260      -3.003 -21.087 -28.199  1.00  0.00      SEG1
ATOM   4023  HN  ASP   260      -3.319 -22.026 -28.341  1.00  0.00      SEG1
ATOM   4024  CA  ASP   260      -3.431 -20.041 -29.134  1.00  0.00      SEG1
ATOM   4025  HA  ASP   260      -2.532 -19.522 -29.479  1.00  0.00      SEG1
ATOM   4026  CB  ASP   260      -4.101 -20.709 -30.342  1.00  0.00      SEG1
ATOM   4027  HB1 ASP   260      -3.339 -21.109 -31.013  1.00  0.00      SEG1
ATOM   4028  HB2 ASP   260      -4.722 -21.542 -30.016  1.00  0.00      SEG1
ATOM   4029  CG  ASP   260      -4.985 -19.740 -31.142  1.00  0.00      SEG1
ATOM   4030  OD1 ASP   260      -6.182 -19.673 -30.846  1.00  0.00      SEG1
ATOM   4031  OD2 ASP   260      -4.489 -19.076 -32.051  1.00  0.00      SEG1
ATOM   4032  C   ASP   260      -4.334 -18.994 -28.432  1.00  0.00      SEG1
ATOM   4033  O   ASP   260      -4.608 -17.909 -28.922  1.00  0.00      SEG1
ATOM   4034  N   GLU   261      -4.712 -19.302 -27.178  1.00  0.00      SEG1
ATOM   4035  HN  GLU   261      -4.410 -20.178 -26.823  1.00  0.00      SEG1
ATOM   4036  CA  GLU   261      -5.487 -18.351 -26.387  1.00  0.00      SEG1
ATOM   4037  HA  GLU   261      -6.375 -18.104 -26.969  1.00  0.00      SEG1
ATOM   4038  CB  GLU   261      -5.877 -19.002 -25.044  1.00  0.00      SEG1
ATOM   4039  HB1 GLU   261      -6.044 -18.233 -24.289  1.00  0.00      SEG1
ATOM   4040  HB2 GLU   261      -6.826 -19.523 -25.171  1.00  0.00      SEG1
ATOM   4041  CG  GLU   261      -4.842 -20.006 -24.506  1.00  0.00      SEG1
ATOM   4042  HG1 GLU   261      -4.569 -20.737 -25.260  1.00  0.00      SEG1
ATOM   4043  HG2 GLU   261      -3.931 -19.489 -24.225  1.00  0.00      SEG1
ATOM   4044  CD  GLU   261      -5.329 -20.816 -23.312  1.00  0.00      SEG1
ATOM   4045  OE1 GLU   261      -6.228 -20.363 -22.596  1.00  0.00      SEG1
ATOM   4046  OE2 GLU   261      -4.781 -21.893 -23.091  1.00  0.00      SEG1
ATOM   4047  C   GLU   261      -4.709 -17.044 -26.136  1.00  0.00      SEG1
ATOM   4048  O   GLU   261      -5.258 -15.978 -25.851  1.00  0.00      SEG1
ATOM   4049  N   PHE   262      -3.374 -17.176 -26.163  1.00  0.00      SEG1
ATOM   4050  HN  PHE   262      -2.967 -18.062 -26.410  1.00  0.00      SEG1
ATOM   4051  CA  PHE   262      -2.497 -16.047 -25.841  1.00  0.00      SEG1
ATOM   4052  HA  PHE   262      -3.037 -15.329 -25.225  1.00  0.00      SEG1
ATOM   4053  CB  PHE   262      -1.281 -16.515 -25.060  1.00  0.00      SEG1
ATOM   4054  HB1 PHE   262      -0.685 -17.104 -25.737  1.00  0.00      SEG1
ATOM   4055  HB2 PHE   262      -0.697 -15.673 -24.690  1.00  0.00      SEG1
ATOM   4056  CG  PHE   262      -1.597 -17.386 -23.904  1.00  0.00      SEG1
ATOM   4057  CD1 PHE   262      -0.699 -18.352 -23.501  1.00  0.00      SEG1
ATOM   4058  HD1 PHE   262       0.251 -18.495 -23.993  1.00  0.00      SEG1
ATOM   4059  CD2 PHE   262      -2.787 -17.250 -23.224  1.00  0.00      SEG1
ATOM   4060  HD2 PHE   262      -3.511 -16.515 -23.529  1.00  0.00      SEG1
ATOM   4061  CE1 PHE   262      -1.003 -19.165 -22.440  1.00  0.00      SEG1
ATOM   4062  HE1 PHE   262      -0.302 -19.902 -22.169  1.00  0.00      SEG1
ATOM   4063  CE2 PHE   262      -3.070 -18.091 -22.176  1.00  0.00      SEG1
ATOM   4064  HE2 PHE   262      -4.011 -18.067 -21.716  1.00  0.00      SEG1
ATOM   4065  CZ  PHE   262      -2.184 -19.045 -21.758  1.00  0.00      SEG1
ATOM   4066  HZ  PHE   262      -2.423 -19.699 -20.935  1.00  0.00      SEG1
ATOM   4067  C   PHE   262      -2.007 -15.316 -27.089  1.00  0.00      SEG1
ATOM   4068  O   PHE   262      -1.105 -14.493 -26.998  1.00  0.00      SEG1
ATOM   4069  N   SER   263      -2.683 -15.599 -28.214  1.00  0.00      SEG1
ATOM   4070  HN  SER   263      -3.423 -16.275 -28.215  1.00  0.00      SEG1
ATOM   4071  CA  SER   263      -2.304 -14.958 -29.470  1.00  0.00      SEG1
ATOM   4072  HA  SER   263      -1.287 -15.276 -29.697  1.00  0.00      SEG1
ATOM   4073  CB  SER   263      -3.231 -15.454 -30.592  1.00  0.00      SEG1
ATOM   4074  HB1 SER   263      -2.640 -15.577 -31.507  1.00  0.00      SEG1
ATOM   4075  HB2 SER   263      -3.633 -16.442 -30.342  1.00  0.00      SEG1
ATOM   4076  OG  SER   263      -4.305 -14.548 -30.825  1.00  0.00      SEG1
ATOM   4077  HG1 SER   263      -4.859 -14.880 -31.532  1.00  0.00      SEG1
ATOM   4078  C   SER   263      -2.337 -13.414 -29.340  1.00  0.00      SEG1
ATOM   4079  O   SER   263      -1.598 -12.670 -29.968  1.00  0.00      SEG1
ATOM   4080  N   SER   264      -3.257 -12.954 -28.457  1.00  0.00      SEG1
ATOM   4081  HN  SER   264      -3.833 -13.610 -27.977  1.00  0.00      SEG1
ATOM   4082  CA  SER   264      -3.526 -11.518 -28.370  1.00  0.00      SEG1
ATOM   4083  HA  SER   264      -3.460 -11.101 -29.378  1.00  0.00      SEG1
ATOM   4084  CB  SER   264      -4.952 -11.302 -27.844  1.00  0.00      SEG1
ATOM   4085  HB1 SER   264      -5.241 -10.263 -28.056  1.00  0.00      SEG1
ATOM   4086  HB2 SER   264      -5.637 -11.953 -28.400  1.00  0.00      SEG1
ATOM   4087  OG  SER   264      -5.060 -11.600 -26.451  1.00  0.00      SEG1
ATOM   4088  HG1 SER   264      -5.936 -11.376 -26.155  1.00  0.00      SEG1
ATOM   4089  C   SER   264      -2.499 -10.794 -27.475  1.00  0.00      SEG1
ATOM   4090  O   SER   264      -2.438  -9.573 -27.402  1.00  0.00      SEG1
ATOM   4091  N   ASN   265      -1.678 -11.578 -26.765  1.00  0.00      SEG1
ATOM   4092  HN  ASN   265      -1.642 -12.561 -26.957  1.00  0.00      SEG1
ATOM   4093  CA  ASN   265      -0.755 -11.008 -25.778  1.00  0.00      SEG1
ATOM   4094  HA  ASN   265      -0.924  -9.933 -25.682  1.00  0.00      SEG1
ATOM   4095  CB  ASN   265      -0.943 -11.689 -24.420  1.00  0.00      SEG1
ATOM   4096  HB1 ASN   265      -1.112 -12.756 -24.547  1.00  0.00      SEG1
ATOM   4097  HB2 ASN   265      -0.056 -11.547 -23.806  1.00  0.00      SEG1
ATOM   4098  CG  ASN   265      -2.110 -11.077 -23.654  1.00  0.00      SEG1
ATOM   4099  OD1 ASN   265      -2.659 -10.054 -24.031  1.00  0.00      SEG1
ATOM   4100  ND2 ASN   265      -2.421 -11.690 -22.502  1.00  0.00      SEG1
ATOM   4101 HD21 ASN   265      -3.202 -11.327 -22.002  1.00  0.00      SEG1
ATOM   4102 HD22 ASN   265      -1.906 -12.505 -22.233  1.00  0.00      SEG1
ATOM   4103  C   ASN   265       0.688 -11.179 -26.237  1.00  0.00      SEG1
ATOM   4104  O   ASN   265       1.635 -10.762 -25.569  1.00  0.00      SEG1
ATOM   4105  N   VAL   266       0.802 -11.760 -27.443  1.00  0.00      SEG1
ATOM   4106  HN  VAL   266      -0.026 -11.995 -27.952  1.00  0.00      SEG1
ATOM   4107  CA  VAL   266       2.101 -12.053 -28.021  1.00  0.00      SEG1
ATOM   4108  HA  VAL   266       2.664 -12.626 -27.285  1.00  0.00      SEG1
ATOM   4109  CB  VAL   266       1.926 -12.857 -29.322  1.00  0.00      SEG1
ATOM   4110  HB  VAL   266       1.060 -12.478 -29.863  1.00  0.00      SEG1
ATOM   4111  CG1 VAL   266       3.164 -12.760 -30.222  1.00  0.00      SEG1
ATOM   4112 HG11 VAL   266       4.077 -12.805 -29.628  1.00  0.00      SEG1
ATOM   4113 HG12 VAL   266       3.162 -11.815 -30.765  1.00  0.00      SEG1
ATOM   4114 HG13 VAL   266       3.181 -13.589 -30.929  1.00  0.00      SEG1
ATOM   4115  CG2 VAL   266       1.584 -14.316 -29.022  1.00  0.00      SEG1
ATOM   4116 HG21 VAL   266       1.534 -14.487 -27.947  1.00  0.00      SEG1
ATOM   4117 HG22 VAL   266       2.349 -14.974 -29.433  1.00  0.00      SEG1
ATOM   4118 HG23 VAL   266       0.614 -14.571 -29.449  1.00  0.00      SEG1
ATOM   4119  C   VAL   266       2.805 -10.726 -28.281  1.00  0.00      SEG1
ATOM   4120  O   VAL   266       4.008 -10.592 -28.183  1.00  0.00      SEG1
ATOM   4121  N   ALA   267       1.950  -9.743 -28.613  1.00  0.00      SEG1
ATOM   4122  HN  ALA   267       0.984  -9.993 -28.656  1.00  0.00      SEG1
ATOM   4123  CA  ALA   267       2.328  -8.372 -28.959  1.00  0.00      SEG1
ATOM   4124  HA  ALA   267       3.019  -8.446 -29.796  1.00  0.00      SEG1
ATOM   4125  CB  ALA   267       1.117  -7.637 -29.484  1.00  0.00      SEG1
ATOM   4126  HB1 ALA   267       0.664  -8.181 -30.312  1.00  0.00      SEG1
ATOM   4127  HB2 ALA   267       0.379  -7.512 -28.694  1.00  0.00      SEG1
ATOM   4128  HB3 ALA   267       1.410  -6.647 -29.839  1.00  0.00      SEG1
ATOM   4129  C   ALA   267       2.932  -7.551 -27.782  1.00  0.00      SEG1
ATOM   4130  O   ALA   267       3.635  -6.570 -27.976  1.00  0.00      SEG1
ATOM   4131  N   ASN   268       2.683  -8.040 -26.568  1.00  0.00      SEG1
ATOM   4132  HN  ASN   268       2.047  -8.794 -26.455  1.00  0.00      SEG1
ATOM   4133  CA  ASN   268       3.256  -7.371 -25.403  1.00  0.00      SEG1
ATOM   4134  HA  ASN   268       3.642  -6.386 -25.685  1.00  0.00      SEG1
ATOM   4135  CB  ASN   268       2.148  -7.171 -24.380  1.00  0.00      SEG1
ATOM   4136  HB1 ASN   268       1.624  -8.109 -24.206  1.00  0.00      SEG1
ATOM   4137  HB2 ASN   268       2.568  -6.816 -23.442  1.00  0.00      SEG1
ATOM   4138  CG  ASN   268       1.167  -6.117 -24.891  1.00  0.00      SEG1
ATOM   4139  OD1 ASN   268       1.537  -5.219 -25.626  1.00  0.00      SEG1
ATOM   4140  ND2 ASN   268      -0.075  -6.286 -24.464  1.00  0.00      SEG1
ATOM   4141 HD21 ASN   268      -0.759  -5.619 -24.764  1.00  0.00      SEG1
ATOM   4142 HD22 ASN   268      -0.320  -7.038 -23.862  1.00  0.00      SEG1
ATOM   4143  C   ASN   268       4.432  -8.171 -24.819  1.00  0.00      SEG1
ATOM   4144  O   ASN   268       5.409  -7.598 -24.345  1.00  0.00      SEG1
ATOM   4145  N   TYR   269       4.307  -9.514 -24.903  1.00  0.00      SEG1
ATOM   4146  HN  TYR   269       3.466  -9.903 -25.267  1.00  0.00      SEG1
ATOM   4147  CA  TYR   269       5.414 -10.390 -24.509  1.00  0.00      SEG1
ATOM   4148  HA  TYR   269       5.663 -10.188 -23.465  1.00  0.00      SEG1
ATOM   4149  CB  TYR   269       5.045 -11.875 -24.698  1.00  0.00      SEG1
ATOM   4150  HB1 TYR   269       4.909 -12.090 -25.759  1.00  0.00      SEG1
ATOM   4151  HB2 TYR   269       5.862 -12.504 -24.347  1.00  0.00      SEG1
ATOM   4152  CG  TYR   269       3.803 -12.325 -23.972  1.00  0.00      SEG1
ATOM   4153  CD1 TYR   269       3.006 -13.315 -24.523  1.00  0.00      SEG1
ATOM   4154  HD1 TYR   269       3.237 -13.704 -25.487  1.00  0.00      SEG1
ATOM   4155  CE1 TYR   269       1.882 -13.804 -23.887  1.00  0.00      SEG1
ATOM   4156  HE1 TYR   269       1.312 -14.595 -24.351  1.00  0.00      SEG1
ATOM   4157  CD2 TYR   269       3.420 -11.793 -22.754  1.00  0.00      SEG1
ATOM   4158  HD2 TYR   269       4.005 -11.014 -22.294  1.00  0.00      SEG1
ATOM   4159  CE2 TYR   269       2.283 -12.259 -22.109  1.00  0.00      SEG1
ATOM   4160  HE2 TYR   269       2.045 -11.815 -21.154  1.00  0.00      SEG1
ATOM   4161  CZ  TYR   269       1.514 -13.267 -22.674  1.00  0.00      SEG1
ATOM   4162  OH  TYR   269       0.375 -13.715 -22.035  1.00  0.00      SEG1
ATOM   4163  HH  TYR   269       0.314 -13.253 -21.215  1.00  0.00      SEG1
ATOM   4164  C   TYR   269       6.650 -10.056 -25.351  1.00  0.00      SEG1
ATOM   4165  O   TYR   269       7.776 -10.331 -24.980  1.00  0.00      SEG1
ATOM   4166  N   GLN   270       6.370  -9.432 -26.507  1.00  0.00      SEG1
ATOM   4167  HN  GLN   270       5.405  -9.438 -26.759  1.00  0.00      SEG1
ATOM   4168  CA  GLN   270       7.339  -8.750 -27.350  1.00  0.00      SEG1
ATOM   4169  HA  GLN   270       7.894  -9.510 -27.901  1.00  0.00      SEG1
ATOM   4170  CB  GLN   270       6.581  -7.754 -28.238  1.00  0.00      SEG1
ATOM   4171  HB1 GLN   270       5.954  -7.096 -27.627  1.00  0.00      SEG1
ATOM   4172  HB2 GLN   270       7.291  -7.127 -28.767  1.00  0.00      SEG1
ATOM   4173  CG  GLN   270       5.674  -8.342 -29.277  1.00  0.00      SEG1
ATOM   4174  HG1 GLN   270       5.875  -9.374 -29.516  1.00  0.00      SEG1
ATOM   4175  HG2 GLN   270       4.727  -8.378 -28.841  1.00  0.00      SEG1
ATOM   4176  CD  GLN   270       5.530  -7.454 -30.504  1.00  0.00      SEG1
ATOM   4177  OE1 GLN   270       5.940  -6.304 -30.564  1.00  0.00      SEG1
ATOM   4178  NE2 GLN   270       4.972  -8.111 -31.521  1.00  0.00      SEG1
ATOM   4179 HE21 GLN   270       4.939  -7.624 -32.388  1.00  0.00      SEG1
ATOM   4180 HE22 GLN   270       4.612  -9.034 -31.398  1.00  0.00      SEG1
ATOM   4181  C   GLN   270       8.308  -7.889 -26.530  1.00  0.00      SEG1
ATOM   4182  O   GLN   270       9.516  -8.093 -26.489  1.00  0.00      SEG1
ATOM   4183  N   LYS   271       7.627  -6.913 -25.901  1.00  0.00      SEG1
ATOM   4184  HN  LYS   271       6.630  -6.968 -25.946  1.00  0.00      SEG1
ATOM   4185  CA  LYS   271       8.226  -5.765 -25.256  1.00  0.00      SEG1
ATOM   4186  HA  LYS   271       8.864  -5.266 -25.974  1.00  0.00      SEG1
ATOM   4187  CB  LYS   271       7.157  -4.774 -24.846  1.00  0.00      SEG1
ATOM   4188  HB1 LYS   271       6.424  -5.349 -24.311  1.00  0.00      SEG1
ATOM   4189  HB2 LYS   271       7.572  -4.034 -24.162  1.00  0.00      SEG1
ATOM   4190  CG  LYS   271       6.491  -4.061 -26.018  1.00  0.00      SEG1
ATOM   4191  HG1 LYS   271       7.190  -3.331 -26.424  1.00  0.00      SEG1
ATOM   4192  HG2 LYS   271       6.272  -4.764 -26.825  1.00  0.00      SEG1
ATOM   4193  CD  LYS   271       5.197  -3.363 -25.602  1.00  0.00      SEG1
ATOM   4194  HD1 LYS   271       4.346  -3.858 -26.079  1.00  0.00      SEG1
ATOM   4195  HD2 LYS   271       5.030  -3.433 -24.532  1.00  0.00      SEG1
ATOM   4196  CE  LYS   271       5.219  -1.889 -25.969  1.00  0.00      SEG1
ATOM   4197  HE1 LYS   271       5.499  -1.778 -27.020  1.00  0.00      SEG1
ATOM   4198  HE2 LYS   271       4.228  -1.460 -25.833  1.00  0.00      SEG1
ATOM   4199  NZ  LYS   271       6.168  -1.147 -25.130  1.00  0.00      SEG1
ATOM   4200  HZ1 LYS   271       6.179  -0.140 -25.392  1.00  0.00      SEG1
ATOM   4201  HZ2 LYS   271       5.910  -1.219 -24.121  1.00  0.00      SEG1
ATOM   4202  HZ3 LYS   271       7.122  -1.533 -25.257  1.00  0.00      SEG1
ATOM   4203  C   LYS   271       9.047  -6.192 -24.051  1.00  0.00      SEG1
ATOM   4204  O   LYS   271      10.153  -5.726 -23.866  1.00  0.00      SEG1
ATOM   4205  N   VAL   272       8.525  -7.141 -23.258  1.00  0.00      SEG1
ATOM   4206  HN  VAL   272       7.600  -7.472 -23.442  1.00  0.00      SEG1
ATOM   4207  CA  VAL   272       9.274  -7.707 -22.128  1.00  0.00      SEG1
ATOM   4208  HA  VAL   272       9.514  -6.888 -21.450  1.00  0.00      SEG1
ATOM   4209  CB  VAL   272       8.414  -8.768 -21.424  1.00  0.00      SEG1
ATOM   4210  HB  VAL   272       8.128  -9.532 -22.146  1.00  0.00      SEG1
ATOM   4211  CG1 VAL   272       9.159  -9.433 -20.258  1.00  0.00      SEG1
ATOM   4212 HG11 VAL   272       9.596  -8.681 -19.601  1.00  0.00      SEG1
ATOM   4213 HG12 VAL   272       9.966 -10.060 -20.636  1.00  0.00      SEG1
ATOM   4214 HG13 VAL   272       8.471 -10.038 -19.667  1.00  0.00      SEG1
ATOM   4215  CG2 VAL   272       7.091  -8.181 -20.934  1.00  0.00      SEG1
ATOM   4216 HG21 VAL   272       6.513  -7.784 -21.769  1.00  0.00      SEG1
ATOM   4217 HG22 VAL   272       7.277  -7.366 -20.235  1.00  0.00      SEG1
ATOM   4218 HG23 VAL   272       6.494  -8.952 -20.448  1.00  0.00      SEG1
ATOM   4219  C   VAL   272      10.682  -8.225 -22.494  1.00  0.00      SEG1
ATOM   4220  O   VAL   272      11.555  -8.326 -21.648  1.00  0.00      SEG1
ATOM   4221  N   GLY   273      10.830  -8.510 -23.791  1.00  0.00      SEG1
ATOM   4222  HN  GLY   273      10.043  -8.484 -24.410  1.00  0.00      SEG1
ATOM   4223  CA  GLY   273      12.163  -8.876 -24.229  1.00  0.00      SEG1
ATOM   4224  HA1 GLY   273      12.036  -9.495 -25.110  1.00  0.00      SEG1
ATOM   4225  HA2 GLY   273      12.660  -9.454 -23.452  1.00  0.00      SEG1
ATOM   4226  C   GLY   273      13.001  -7.641 -24.556  1.00  0.00      SEG1
ATOM   4227  O   GLY   273      14.219  -7.607 -24.429  1.00  0.00      SEG1
ATOM   4228  N   MET   274      12.278  -6.626 -25.045  1.00  0.00      SEG1
ATOM   4229  HN  MET   274      11.286  -6.659 -24.998  1.00  0.00      SEG1
ATOM   4230  CA  MET   274      12.897  -5.435 -25.607  1.00  0.00      SEG1
ATOM   4231  HA  MET   274      13.759  -5.785 -26.177  1.00  0.00      SEG1
ATOM   4232  CB  MET   274      11.930  -4.678 -26.551  1.00  0.00      SEG1
ATOM   4233  HB1 MET   274      11.287  -4.027 -25.955  1.00  0.00      SEG1
ATOM   4234  HB2 MET   274      12.525  -4.042 -27.205  1.00  0.00      SEG1
ATOM   4235  CG  MET   274      11.057  -5.591 -27.427  1.00  0.00      SEG1
ATOM   4236  HG1 MET   274      11.693  -6.258 -27.987  1.00  0.00      SEG1
ATOM   4237  HG2 MET   274      10.446  -6.177 -26.767  1.00  0.00      SEG1
ATOM   4238  SD  MET   274      10.006  -4.812 -28.674  1.00  0.00      SEG1
ATOM   4239  CE  MET   274      10.059  -6.119 -29.970  1.00  0.00      SEG1
ATOM   4240  HE1 MET   274       9.479  -5.861 -30.853  1.00  0.00      SEG1
ATOM   4241  HE2 MET   274      11.070  -6.312 -30.316  1.00  0.00      SEG1
ATOM   4242  HE3 MET   274       9.681  -7.075 -29.622  1.00  0.00      SEG1
ATOM   4243  C   MET   274      13.379  -4.451 -24.525  1.00  0.00      SEG1
ATOM   4244  O   MET   274      14.143  -3.558 -24.827  1.00  0.00      SEG1
ATOM   4245  N   GLN   275      12.923  -4.612 -23.274  1.00  0.00      SEG1
ATOM   4246  HN  GLN   275      12.401  -5.436 -23.057  1.00  0.00      SEG1
ATOM   4247  CA  GLN   275      13.148  -3.588 -22.233  1.00  0.00      SEG1
ATOM   4248  HA  GLN   275      13.819  -2.822 -22.621  1.00  0.00      SEG1
ATOM   4249  CB  GLN   275      11.803  -2.958 -21.867  1.00  0.00      SEG1
ATOM   4250  HB1 GLN   275      11.000  -3.682 -22.018  1.00  0.00      SEG1
ATOM   4251  HB2 GLN   275      11.774  -2.673 -20.813  1.00  0.00      SEG1
ATOM   4252  CG  GLN   275      11.536  -1.709 -22.699  1.00  0.00      SEG1
ATOM   4253  HG1 GLN   275      12.029  -0.857 -22.228  1.00  0.00      SEG1
ATOM   4254  HG2 GLN   275      11.944  -1.825 -23.701  1.00  0.00      SEG1
ATOM   4255  CD  GLN   275      10.039  -1.437 -22.787  1.00  0.00      SEG1
ATOM   4256  OE1 GLN   275       9.359  -1.278 -21.790  1.00  0.00      SEG1
ATOM   4257  NE2 GLN   275       9.582  -1.357 -24.052  1.00  0.00      SEG1
ATOM   4258 HE21 GLN   275       8.624  -1.122 -24.110  1.00  0.00      SEG1
ATOM   4259 HE22 GLN   275      10.204  -1.485 -24.823  1.00  0.00      SEG1
ATOM   4260  C   GLN   275      13.790  -4.178 -20.972  1.00  0.00      SEG1
ATOM   4261  O   GLN   275      13.836  -5.380 -20.804  1.00  0.00      SEG1
ATOM   4262  N   LYS   276      14.285  -3.289 -20.088  1.00  0.00      SEG1
ATOM   4263  HN  LYS   276      14.306  -2.316 -20.338  1.00  0.00      SEG1
ATOM   4264  CA  LYS   276      14.793  -3.741 -18.793  1.00  0.00      SEG1
ATOM   4265  HA  LYS   276      15.291  -4.696 -18.963  1.00  0.00      SEG1
ATOM   4266  CB  LYS   276      15.797  -2.721 -18.227  1.00  0.00      SEG1
ATOM   4267  HB1 LYS   276      16.581  -2.547 -18.958  1.00  0.00      SEG1
ATOM   4268  HB2 LYS   276      15.311  -1.766 -18.031  1.00  0.00      SEG1
ATOM   4269  CG  LYS   276      16.466  -3.178 -16.934  1.00  0.00      SEG1
ATOM   4270  HG1 LYS   276      17.371  -2.591 -16.769  1.00  0.00      SEG1
ATOM   4271  HG2 LYS   276      15.797  -3.005 -16.092  1.00  0.00      SEG1
ATOM   4272  CD  LYS   276      16.823  -4.649 -16.977  1.00  0.00      SEG1
ATOM   4273  HD1 LYS   276      15.928  -5.259 -17.075  1.00  0.00      SEG1
ATOM   4274  HD2 LYS   276      17.424  -4.855 -17.842  1.00  0.00      SEG1
ATOM   4275  CE  LYS   276      17.575  -5.072 -15.748  1.00  0.00      SEG1
ATOM   4276  HE1 LYS   276      17.142  -4.584 -14.876  1.00  0.00      SEG1
ATOM   4277  HE2 LYS   276      17.482  -6.152 -15.634  1.00  0.00      SEG1
ATOM   4278  NZ  LYS   276      18.991  -4.713 -15.847  1.00  0.00      SEG1
ATOM   4279  HZ1 LYS   276      19.475  -5.034 -14.985  1.00  0.00      SEG1
ATOM   4280  HZ2 LYS   276      19.408  -5.183 -16.684  1.00  0.00      SEG1
ATOM   4281  HZ3 LYS   276      19.105  -3.677 -15.954  1.00  0.00      SEG1
ATOM   4282  C   LYS   276      13.638  -3.948 -17.790  1.00  0.00      SEG1
ATOM   4283  O   LYS   276      13.657  -4.795 -16.913  1.00  0.00      SEG1
ATOM   4284  N   TYR   277      12.636  -3.091 -17.937  1.00  0.00      SEG1
ATOM   4285  HN  TYR   277      12.650  -2.358 -18.622  1.00  0.00      SEG1
ATOM   4286  CA  TYR   277      11.456  -3.195 -17.085  1.00  0.00      SEG1
ATOM   4287  HA  TYR   277      11.258  -4.252 -16.908  1.00  0.00      SEG1
ATOM   4288  CB  TYR   277      11.651  -2.468 -15.735  1.00  0.00      SEG1
ATOM   4289  HB1 TYR   277      10.827  -2.730 -15.077  1.00  0.00      SEG1
ATOM   4290  HB2 TYR   277      12.560  -2.827 -15.251  1.00  0.00      SEG1
ATOM   4291  CG  TYR   277      11.717  -0.967 -15.828  1.00  0.00      SEG1
ATOM   4292  CD1 TYR   277      12.929  -0.307 -15.671  1.00  0.00      SEG1
ATOM   4293  HD1 TYR   277      13.830  -0.862 -15.459  1.00  0.00      SEG1
ATOM   4294  CE1 TYR   277      12.994   1.074 -15.780  1.00  0.00      SEG1
ATOM   4295  HE1 TYR   277      13.939   1.579 -15.649  1.00  0.00      SEG1
ATOM   4296  CD2 TYR   277      10.570  -0.218 -16.076  1.00  0.00      SEG1
ATOM   4297  HD2 TYR   277       9.617  -0.713 -16.191  1.00  0.00      SEG1
ATOM   4298  CE2 TYR   277      10.634   1.161 -16.201  1.00  0.00      SEG1
ATOM   4299  HE2 TYR   277       9.720   1.686 -16.433  1.00  0.00      SEG1
ATOM   4300  CZ  TYR   277      11.853   1.812 -16.048  1.00  0.00      SEG1
ATOM   4301  OH  TYR   277      11.952   3.188 -16.142  1.00  0.00      SEG1
ATOM   4302  HH  TYR   277      11.104   3.532 -16.378  1.00  0.00      SEG1
ATOM   4303  C   TYR   277      10.322  -2.621 -17.918  1.00  0.00      SEG1
ATOM   4304  O   TYR   277      10.589  -1.770 -18.759  1.00  0.00      SEG1
ATOM   4305  N   SER   278       9.099  -3.098 -17.667  1.00  0.00      SEG1
ATOM   4306  HN  SER   278       8.985  -3.741 -16.912  1.00  0.00      SEG1
ATOM   4307  CA  SER   278       7.967  -2.745 -18.506  1.00  0.00      SEG1
ATOM   4308  HA  SER   278       8.181  -1.810 -19.028  1.00  0.00      SEG1
ATOM   4309  CB  SER   278       7.696  -3.866 -19.519  1.00  0.00      SEG1
ATOM   4310  HB1 SER   278       7.092  -4.658 -19.054  1.00  0.00      SEG1
ATOM   4311  HB2 SER   278       7.138  -3.445 -20.364  1.00  0.00      SEG1
ATOM   4312  OG  SER   278       8.904  -4.412 -20.016  1.00  0.00      SEG1
ATOM   4313  HG1 SER   278       8.689  -5.094 -20.619  1.00  0.00      SEG1
ATOM   4314  C   SER   278       6.785  -2.566 -17.554  1.00  0.00      SEG1
ATOM   4315  O   SER   278       6.655  -3.329 -16.594  1.00  0.00      SEG1
ATOM   4316  N   THR   279       5.962  -1.530 -17.815  1.00  0.00      SEG1
ATOM   4317  HN  THR   279       6.154  -0.888 -18.571  1.00  0.00      SEG1
ATOM   4318  CA  THR   279       4.783  -1.351 -16.956  1.00  0.00      SEG1
ATOM   4319  HA  THR   279       4.871  -1.989 -16.077  1.00  0.00      SEG1
ATOM   4320  CB  THR   279       4.655   0.099 -16.494  1.00  0.00      SEG1
ATOM   4321  HB  THR   279       3.880   0.133 -15.715  1.00  0.00      SEG1
ATOM   4322  OG1 THR   279       4.317   0.933 -17.590  1.00  0.00      SEG1
ATOM   4323  HG1 THR   279       4.095   1.810 -17.305  1.00  0.00      SEG1
ATOM   4324  CG2 THR   279       5.985   0.594 -15.939  1.00  0.00      SEG1
ATOM   4325 HG21 THR   279       5.895   1.618 -15.588  1.00  0.00      SEG1
ATOM   4326 HG22 THR   279       6.290  -0.031 -15.102  1.00  0.00      SEG1
ATOM   4327 HG23 THR   279       6.761   0.564 -16.706  1.00  0.00      SEG1
ATOM   4328  C   THR   279       3.530  -1.750 -17.714  1.00  0.00      SEG1
ATOM   4329  O   THR   279       3.404  -1.473 -18.887  1.00  0.00      SEG1
ATOM   4330  N   LEU   280       2.598  -2.409 -17.020  1.00  0.00      SEG1
ATOM   4331  HN  LEU   280       2.750  -2.621 -16.055  1.00  0.00      SEG1
ATOM   4332  CA  LEU   280       1.355  -2.819 -17.674  1.00  0.00      SEG1
ATOM   4333  HA  LEU   280       1.296  -2.312 -18.637  1.00  0.00      SEG1
ATOM   4334  CB  LEU   280       1.412  -4.351 -17.847  1.00  0.00      SEG1
ATOM   4335  HB1 LEU   280       1.892  -4.762 -16.961  1.00  0.00      SEG1
ATOM   4336  HB2 LEU   280       2.042  -4.559 -18.709  1.00  0.00      SEG1
ATOM   4337  CG  LEU   280       0.090  -5.109 -18.049  1.00  0.00      SEG1
ATOM   4338  HG  LEU   280      -0.561  -4.926 -17.195  1.00  0.00      SEG1
ATOM   4339  CD1 LEU   280      -0.620  -4.676 -19.320  1.00  0.00      SEG1
ATOM   4340 HD11 LEU   280       0.005  -4.863 -20.193  1.00  0.00      SEG1
ATOM   4341 HD12 LEU   280      -0.838  -3.609 -19.284  1.00  0.00      SEG1
ATOM   4342 HD13 LEU   280      -1.547  -5.236 -19.443  1.00  0.00      SEG1
ATOM   4343  CD2 LEU   280       0.348  -6.613 -18.085  1.00  0.00      SEG1
ATOM   4344 HD21 LEU   280       0.801  -6.949 -17.152  1.00  0.00      SEG1
ATOM   4345 HD22 LEU   280       1.031  -6.858 -18.898  1.00  0.00      SEG1
ATOM   4346 HD23 LEU   280      -0.590  -7.153 -18.218  1.00  0.00      SEG1
ATOM   4347  C   LEU   280       0.164  -2.379 -16.819  1.00  0.00      SEG1
ATOM   4348  O   LEU   280      -0.035  -2.895 -15.728  1.00  0.00      SEG1
ATOM   4349  N   GLN   281      -0.592  -1.434 -17.412  1.00  0.00      SEG1
ATOM   4350  HN  GLN   281      -0.247  -0.969 -18.231  1.00  0.00      SEG1
ATOM   4351  CA  GLN   281      -1.951  -1.195 -16.957  1.00  0.00      SEG1
ATOM   4352  HA  GLN   281      -2.007  -1.440 -15.904  1.00  0.00      SEG1
ATOM   4353  CB  GLN   281      -2.319   0.284 -17.172  1.00  0.00      SEG1
ATOM   4354  HB1 GLN   281      -1.416   0.885 -17.086  1.00  0.00      SEG1
ATOM   4355  HB2 GLN   281      -2.698   0.453 -18.170  1.00  0.00      SEG1
ATOM   4356  CG  GLN   281      -3.343   0.834 -16.181  1.00  0.00      SEG1
ATOM   4357  HG1 GLN   281      -4.325   0.428 -16.378  1.00  0.00      SEG1
ATOM   4358  HG2 GLN   281      -3.057   0.565 -15.173  1.00  0.00      SEG1
ATOM   4359  CD  GLN   281      -3.433   2.351 -16.286  1.00  0.00      SEG1
ATOM   4360  OE1 GLN   281      -2.597   2.978 -16.912  1.00  0.00      SEG1
ATOM   4361  NE2 GLN   281      -4.460   2.902 -15.651  1.00  0.00      SEG1
ATOM   4362 HE21 GLN   281      -4.541   3.896 -15.597  1.00  0.00      SEG1
ATOM   4363 HE22 GLN   281      -5.056   2.328 -15.095  1.00  0.00      SEG1
ATOM   4364  C   GLN   281      -2.828  -2.145 -17.787  1.00  0.00      SEG1
ATOM   4365  O   GLN   281      -2.655  -2.210 -18.991  1.00  0.00      SEG1
ATOM   4366  N   GLY   282      -3.781  -2.873 -17.200  1.00  0.00      SEG1
ATOM   4367  HN  GLY   282      -4.202  -3.546 -17.791  1.00  0.00      SEG1
ATOM   4368  CA  GLY   282      -4.176  -2.688 -15.820  1.00  0.00      SEG1
ATOM   4369  HA1 GLY   282      -4.034  -1.643 -15.577  1.00  0.00      SEG1
ATOM   4370  HA2 GLY   282      -3.493  -3.309 -15.241  1.00  0.00      SEG1
ATOM   4371  C   GLY   282      -5.629  -3.071 -15.478  1.00  0.00      SEG1
ATOM   4372  O   GLY   282      -5.833  -3.980 -14.689  1.00  0.00      SEG1
ATOM   4373  N   PRO   283      -6.630  -2.365 -16.086  1.00  0.00      SEG1
ATOM   4374  CD  PRO   283      -6.467  -1.570 -17.289  1.00  0.00      SEG1
ATOM   4375  HD1 PRO   283      -6.239  -2.216 -18.135  1.00  0.00      SEG1
ATOM   4376  HD2 PRO   283      -5.672  -0.859 -17.156  1.00  0.00      SEG1
ATOM   4377  CA  PRO   283      -8.000  -2.323 -15.592  1.00  0.00      SEG1
ATOM   4378  HA  PRO   283      -8.014  -1.579 -14.793  1.00  0.00      SEG1
ATOM   4379  CB  PRO   283      -8.790  -1.816 -16.797  1.00  0.00      SEG1
ATOM   4380  HB1 PRO   283      -9.035  -2.639 -17.471  1.00  0.00      SEG1
ATOM   4381  HB2 PRO   283      -9.710  -1.298 -16.531  1.00  0.00      SEG1
ATOM   4382  CG  PRO   283      -7.818  -0.895 -17.496  1.00  0.00      SEG1
ATOM   4383  HG1 PRO   283      -8.061  -0.771 -18.549  1.00  0.00      SEG1
ATOM   4384  HG2 PRO   283      -7.834   0.078 -17.002  1.00  0.00      SEG1
ATOM   4385  C   PRO   283      -8.614  -3.644 -15.120  1.00  0.00      SEG1
ATOM   4386  O   PRO   283      -8.321  -4.734 -15.618  1.00  0.00      SEG1
ATOM   4387  N   PRO   284      -9.566  -3.513 -14.158  1.00  0.00      SEG1
ATOM   4388  CD  PRO   284     -10.291  -2.287 -13.827  1.00  0.00      SEG1
ATOM   4389  HD1 PRO   284     -11.114  -2.141 -14.535  1.00  0.00      SEG1
ATOM   4390  HD2 PRO   284      -9.697  -1.378 -13.796  1.00  0.00      SEG1
ATOM   4391  CA  PRO   284     -10.041  -4.659 -13.413  1.00  0.00      SEG1
ATOM   4392  HA  PRO   284      -9.209  -5.166 -12.921  1.00  0.00      SEG1
ATOM   4393  CB  PRO   284     -11.047  -4.088 -12.401  1.00  0.00      SEG1
ATOM   4394  HB1 PRO   284     -12.083  -4.315 -12.663  1.00  0.00      SEG1
ATOM   4395  HB2 PRO   284     -10.839  -4.461 -11.403  1.00  0.00      SEG1
ATOM   4396  CG  PRO   284     -10.842  -2.583 -12.458  1.00  0.00      SEG1
ATOM   4397  HG1 PRO   284     -11.753  -2.025 -12.374  1.00  0.00      SEG1
ATOM   4398  HG2 PRO   284     -10.138  -2.254 -11.693  1.00  0.00      SEG1
ATOM   4399  C   PRO   284     -10.758  -5.610 -14.354  1.00  0.00      SEG1
ATOM   4400  O   PRO   284     -11.636  -5.229 -15.120  1.00  0.00      SEG1
ATOM   4401  N   GLY   285     -10.460  -6.905 -14.222  1.00  0.00      SEG1
ATOM   4402  HN  GLY   285      -9.686  -7.150 -13.637  1.00  0.00      SEG1
ATOM   4403  CA  GLY   285     -11.201  -7.846 -15.024  1.00  0.00      SEG1
ATOM   4404  HA1 GLY   285     -12.258  -7.592 -14.962  1.00  0.00      SEG1
ATOM   4405  HA2 GLY   285     -11.035  -8.833 -14.601  1.00  0.00      SEG1
ATOM   4406  C   GLY   285     -10.792  -7.831 -16.490  1.00  0.00      SEG1
ATOM   4407  O   GLY   285     -11.560  -7.431 -17.349  1.00  0.00      SEG1
ATOM   4408  N   THR   286      -9.663  -8.473 -16.764  1.00  0.00      SEG1
ATOM   4409  HN  THR   286      -9.512  -8.684 -17.726  1.00  0.00      SEG1
ATOM   4410  CA  THR   286      -8.537  -8.532 -15.860  1.00  0.00      SEG1
ATOM   4411  HA  THR   286      -8.477  -7.657 -15.223  1.00  0.00      SEG1
ATOM   4412  CB  THR   286      -8.492  -9.806 -14.975  1.00  0.00      SEG1
ATOM   4413  HB  THR   286      -9.343 -10.428 -15.244  1.00  0.00      SEG1
ATOM   4414  OG1 THR   286      -8.596  -9.463 -13.589  1.00  0.00      SEG1
ATOM   4415  HG1 THR   286      -8.548 -10.239 -13.030  1.00  0.00      SEG1
ATOM   4416  CG2 THR   286      -7.243 -10.648 -15.179  1.00  0.00      SEG1
ATOM   4417 HG21 THR   286      -7.241 -11.522 -14.551  1.00  0.00      SEG1
ATOM   4418 HG22 THR   286      -7.118 -10.991 -16.197  1.00  0.00      SEG1
ATOM   4419 HG23 THR   286      -6.385 -10.041 -14.957  1.00  0.00      SEG1
ATOM   4420  C   THR   286      -7.372  -8.329 -16.777  1.00  0.00      SEG1
ATOM   4421  O   THR   286      -6.601  -7.443 -16.526  1.00  0.00      SEG1
ATOM   4422  N   GLY   287      -7.288  -9.235 -17.785  1.00  0.00      SEG1
ATOM   4423  HN  GLY   287      -8.114  -9.670 -18.114  1.00  0.00      SEG1
ATOM   4424  CA  GLY   287      -6.028  -9.538 -18.475  1.00  0.00      SEG1
ATOM   4425  HA1 GLY   287      -5.813  -8.752 -19.188  1.00  0.00      SEG1
ATOM   4426  HA2 GLY   287      -6.190 -10.479 -19.019  1.00  0.00      SEG1
ATOM   4427  C   GLY   287      -4.827  -9.743 -17.538  1.00  0.00      SEG1
ATOM   4428  O   GLY   287      -4.213 -10.781 -17.627  1.00  0.00      SEG1
ATOM   4429  N   LYS   288      -4.514  -8.834 -16.621  1.00  0.00      SEG1
ATOM   4430  HN  LYS   288      -4.986  -7.997 -16.740  1.00  0.00      SEG1
ATOM   4431  CA  LYS   288      -3.486  -8.848 -15.585  1.00  0.00      SEG1
ATOM   4432  HA  LYS   288      -2.592  -8.548 -16.138  1.00  0.00      SEG1
ATOM   4433  CB  LYS   288      -3.744  -7.749 -14.501  1.00  0.00      SEG1
ATOM   4434  HB1 LYS   288      -2.862  -7.680 -13.874  1.00  0.00      SEG1
ATOM   4435  HB2 LYS   288      -3.800  -6.780 -15.022  1.00  0.00      SEG1
ATOM   4436  CG  LYS   288      -5.000  -7.831 -13.578  1.00  0.00      SEG1
ATOM   4437  HG1 LYS   288      -5.414  -6.821 -13.518  1.00  0.00      SEG1
ATOM   4438  HG2 LYS   288      -5.754  -8.426 -14.053  1.00  0.00      SEG1
ATOM   4439  CD  LYS   288      -4.869  -8.312 -12.108  1.00  0.00      SEG1
ATOM   4440  HD1 LYS   288      -4.440  -9.314 -12.067  1.00  0.00      SEG1
ATOM   4441  HD2 LYS   288      -4.170  -7.664 -11.569  1.00  0.00      SEG1
ATOM   4442  CE  LYS   288      -6.240  -8.298 -11.372  1.00  0.00      SEG1
ATOM   4443  HE1 LYS   288      -6.906  -7.556 -11.827  1.00  0.00      SEG1
ATOM   4444  HE2 LYS   288      -6.738  -9.261 -11.481  1.00  0.00      SEG1
ATOM   4445  NZ  LYS   288      -6.158  -8.012  -9.924  1.00  0.00      SEG1
ATOM   4446  HZ1 LYS   288      -7.097  -7.999  -9.460  1.00  0.00      SEG1
ATOM   4447  HZ2 LYS   288      -5.516  -8.693  -9.440  1.00  0.00      SEG1
ATOM   4448  HZ3 LYS   288      -5.698  -7.084  -9.773  1.00  0.00      SEG1
ATOM   4449  C   LYS   288      -3.245 -10.273 -15.054  1.00  0.00      SEG1
ATOM   4450  O   LYS   288      -2.252 -10.891 -15.395  1.00  0.00      SEG1
ATOM   4451  N   SER   289      -4.248 -10.813 -14.309  1.00  0.00      SEG1
ATOM   4452  HN  SER   289      -5.022 -10.264 -14.006  1.00  0.00      SEG1
ATOM   4453  CA  SER   289      -4.109 -12.173 -13.751  1.00  0.00      SEG1
ATOM   4454  HA  SER   289      -3.325 -12.122 -12.993  1.00  0.00      SEG1
ATOM   4455  CB  SER   289      -5.406 -12.629 -13.057  1.00  0.00      SEG1
ATOM   4456  HB1 SER   289      -6.106 -12.979 -13.813  1.00  0.00      SEG1
ATOM   4457  HB2 SER   289      -5.175 -13.510 -12.429  1.00  0.00      SEG1
ATOM   4458  OG  SER   289      -6.066 -11.578 -12.338  1.00  0.00      SEG1
ATOM   4459  HG1 SER   289      -6.729 -11.969 -11.770  1.00  0.00      SEG1
ATOM   4460  C   SER   289      -3.699 -13.234 -14.821  1.00  0.00      SEG1
ATOM   4461  O   SER   289      -2.899 -14.114 -14.584  1.00  0.00      SEG1
ATOM   4462  N   HSE   290      -4.323 -13.129 -16.023  1.00  0.00      SEG1
ATOM   4463  HN  HSE   290      -4.979 -12.386 -16.094  1.00  0.00      SEG1
ATOM   4464  CA  HSE   290      -4.013 -14.029 -17.146  1.00  0.00      SEG1
ATOM   4465  HA  HSE   290      -4.068 -15.047 -16.756  1.00  0.00      SEG1
ATOM   4466  CB  HSE   290      -5.081 -13.798 -18.231  1.00  0.00      SEG1
ATOM   4467  HB1 HSE   290      -6.074 -13.782 -17.791  1.00  0.00      SEG1
ATOM   4468  HB2 HSE   290      -4.926 -12.841 -18.728  1.00  0.00      SEG1
ATOM   4469  CG  HSE   290      -5.082 -14.846 -19.310  1.00  0.00      SEG1
ATOM   4470  ND1 HSE   290      -5.127 -14.522 -20.617  1.00  0.00      SEG1
ATOM   4471  CE1 HSE   290      -5.181 -15.685 -21.285  1.00  0.00      SEG1
ATOM   4472  HE1 HSE   290      -5.195 -15.785 -22.367  1.00  0.00      SEG1
ATOM   4473  NE2 HSE   290      -5.179 -16.725 -20.434  1.00  0.00      SEG1
ATOM   4474  HE2 HSE   290      -5.211 -17.681 -20.689  1.00  0.00      SEG1
ATOM   4475  CD2 HSE   290      -5.108 -16.239 -19.182  1.00  0.00      SEG1
ATOM   4476  HD2 HSE   290      -5.067 -16.816 -18.270  1.00  0.00      SEG1
ATOM   4477  C   HSE   290      -2.588 -13.827 -17.743  1.00  0.00      SEG1
ATOM   4478  O   HSE   290      -1.833 -14.764 -17.917  1.00  0.00      SEG1
ATOM   4479  N   PHE   291      -2.326 -12.566 -18.092  1.00  0.00      SEG1
ATOM   4480  HN  PHE   291      -3.035 -11.938 -17.869  1.00  0.00      SEG1
ATOM   4481  CA  PHE   291      -1.109 -12.041 -18.689  1.00  0.00      SEG1
ATOM   4482  HA  PHE   291      -1.119 -12.394 -19.706  1.00  0.00      SEG1
ATOM   4483  CB  PHE   291      -1.138 -10.501 -18.673  1.00  0.00      SEG1
ATOM   4484  HB1 PHE   291      -2.093 -10.143 -19.054  1.00  0.00      SEG1
ATOM   4485  HB2 PHE   291      -1.027 -10.117 -17.660  1.00  0.00      SEG1
ATOM   4486  CG  PHE   291      -0.060  -9.868 -19.506  1.00  0.00      SEG1
ATOM   4487  CD1 PHE   291      -0.400  -9.077 -20.596  1.00  0.00      SEG1
ATOM   4488  HD1 PHE   291      -1.430  -8.899 -20.856  1.00  0.00      SEG1
ATOM   4489  CD2 PHE   291       1.284 -10.034 -19.194  1.00  0.00      SEG1
ATOM   4490  HD2 PHE   291       1.609 -10.623 -18.348  1.00  0.00      SEG1
ATOM   4491  CE1 PHE   291       0.584  -8.474 -21.364  1.00  0.00      SEG1
ATOM   4492  HE1 PHE   291       0.309  -7.842 -22.194  1.00  0.00      SEG1
ATOM   4493  CE2 PHE   291       2.265  -9.441 -19.966  1.00  0.00      SEG1
ATOM   4494  HE2 PHE   291       3.304  -9.593 -19.727  1.00  0.00      SEG1
ATOM   4495  CZ  PHE   291       1.920  -8.660 -21.052  1.00  0.00      SEG1
ATOM   4496  HZ  PHE   291       2.699  -8.192 -21.633  1.00  0.00      SEG1
ATOM   4497  C   PHE   291       0.128 -12.575 -17.978  1.00  0.00      SEG1
ATOM   4498  O   PHE   291       1.069 -13.028 -18.606  1.00  0.00      SEG1
ATOM   4499  N   ALA   292       0.024 -12.492 -16.632  1.00  0.00      SEG1
ATOM   4500  HN  ALA   292      -0.824 -12.231 -16.164  1.00  0.00      SEG1
ATOM   4501  CA  ALA   292       1.183 -12.836 -15.833  1.00  0.00      SEG1
ATOM   4502  HA  ALA   292       2.007 -12.158 -16.079  1.00  0.00      SEG1
ATOM   4503  CB  ALA   292       0.825 -12.689 -14.360  1.00  0.00      SEG1
ATOM   4504  HB1 ALA   292       0.523 -11.673 -14.127  1.00  0.00      SEG1
ATOM   4505  HB2 ALA   292       0.066 -13.400 -14.039  1.00  0.00      SEG1
ATOM   4506  HB3 ALA   292       1.668 -12.826 -13.710  1.00  0.00      SEG1
ATOM   4507  C   ALA   292       1.649 -14.243 -16.149  1.00  0.00      SEG1
ATOM   4508  O   ALA   292       2.798 -14.520 -15.970  1.00  0.00      SEG1
ATOM   4509  N   ILE   293       0.738 -15.084 -16.628  1.00  0.00      SEG1
ATOM   4510  HN  ILE   293      -0.133 -14.700 -16.906  1.00  0.00      SEG1
ATOM   4511  CA  ILE   293       1.005 -16.505 -16.771  1.00  0.00      SEG1
ATOM   4512  HA  ILE   293       1.737 -16.809 -16.025  1.00  0.00      SEG1
ATOM   4513  CB  ILE   293      -0.288 -17.283 -16.535  1.00  0.00      SEG1
ATOM   4514  HB  ILE   293      -0.876 -17.372 -17.451  1.00  0.00      SEG1
ATOM   4515  CG2 ILE   293       0.081 -18.705 -16.069  1.00  0.00      SEG1
ATOM   4516 HG21 ILE   293      -0.755 -19.373 -15.901  1.00  0.00      SEG1
ATOM   4517 HG22 ILE   293       0.674 -19.209 -16.827  1.00  0.00      SEG1
ATOM   4518 HG23 ILE   293       0.640 -18.648 -15.136  1.00  0.00      SEG1
ATOM   4519  CG1 ILE   293      -1.145 -16.530 -15.514  1.00  0.00      SEG1
ATOM   4520 HG11 ILE   293      -0.627 -16.468 -14.546  1.00  0.00      SEG1
ATOM   4521 HG12 ILE   293      -1.420 -15.527 -15.800  1.00  0.00      SEG1
ATOM   4522  CD  ILE   293      -2.461 -17.202 -15.366  1.00  0.00      SEG1
ATOM   4523  HD1 ILE   293      -2.922 -16.819 -14.464  1.00  0.00      SEG1
ATOM   4524  HD2 ILE   293      -2.183 -18.226 -15.356  1.00  0.00      SEG1
ATOM   4525  HD3 ILE   293      -3.161 -17.274 -16.176  1.00  0.00      SEG1
ATOM   4526  C   ILE   293       1.548 -16.802 -18.155  1.00  0.00      SEG1
ATOM   4527  O   ILE   293       2.419 -17.634 -18.380  1.00  0.00      SEG1
ATOM   4528  N   GLY   294       0.942 -16.097 -19.128  1.00  0.00      SEG1
ATOM   4529  HN  GLY   294       0.169 -15.510 -18.888  1.00  0.00      SEG1
ATOM   4530  CA  GLY   294       1.328 -16.288 -20.515  1.00  0.00      SEG1
ATOM   4531  HA1 GLY   294       0.653 -15.692 -21.111  1.00  0.00      SEG1
ATOM   4532  HA2 GLY   294       1.182 -17.331 -20.795  1.00  0.00      SEG1
ATOM   4533  C   GLY   294       2.767 -15.888 -20.821  1.00  0.00      SEG1
ATOM   4534  O   GLY   294       3.214 -16.120 -21.921  1.00  0.00      SEG1
ATOM   4535  N   LEU   295       3.464 -15.317 -19.840  1.00  0.00      SEG1
ATOM   4536  HN  LEU   295       3.028 -15.084 -18.971  1.00  0.00      SEG1
ATOM   4537  CA  LEU   295       4.877 -15.040 -20.065  1.00  0.00      SEG1
ATOM   4538  HA  LEU   295       4.997 -14.819 -21.125  1.00  0.00      SEG1
ATOM   4539  CB  LEU   295       5.338 -13.862 -19.217  1.00  0.00      SEG1
ATOM   4540  HB1 LEU   295       6.425 -13.827 -19.259  1.00  0.00      SEG1
ATOM   4541  HB2 LEU   295       5.039 -14.055 -18.189  1.00  0.00      SEG1
ATOM   4542  CG  LEU   295       4.811 -12.484 -19.606  1.00  0.00      SEG1
ATOM   4543  HG  LEU   295       3.911 -12.598 -20.209  1.00  0.00      SEG1
ATOM   4544  CD1 LEU   295       4.489 -11.650 -18.368  1.00  0.00      SEG1
ATOM   4545 HD11 LEU   295       5.139 -11.926 -17.538  1.00  0.00      SEG1
ATOM   4546 HD12 LEU   295       3.457 -11.818 -18.059  1.00  0.00      SEG1
ATOM   4547 HD13 LEU   295       4.641 -10.591 -18.577  1.00  0.00      SEG1
ATOM   4548  CD2 LEU   295       5.916 -11.790 -20.385  1.00  0.00      SEG1
ATOM   4549 HD21 LEU   295       6.173 -12.359 -21.278  1.00  0.00      SEG1
ATOM   4550 HD22 LEU   295       6.812 -11.703 -19.771  1.00  0.00      SEG1
ATOM   4551 HD23 LEU   295       5.590 -10.799 -20.699  1.00  0.00      SEG1
ATOM   4552  C   LEU   295       5.729 -16.249 -19.669  1.00  0.00      SEG1
ATOM   4553  O   LEU   295       6.840 -16.427 -20.143  1.00  0.00      SEG1
ATOM   4554  N   ALA   296       5.140 -17.115 -18.827  1.00  0.00      SEG1
ATOM   4555  HN  ALA   296       4.233 -16.936 -18.442  1.00  0.00      SEG1
ATOM   4556  CA  ALA   296       5.866 -18.333 -18.478  1.00  0.00      SEG1
ATOM   4557  HA  ALA   296       6.886 -18.074 -18.186  1.00  0.00      SEG1
ATOM   4558  CB  ALA   296       5.182 -19.033 -17.308  1.00  0.00      SEG1
ATOM   4559  HB1 ALA   296       5.170 -18.393 -16.432  1.00  0.00      SEG1
ATOM   4560  HB2 ALA   296       4.159 -19.313 -17.545  1.00  0.00      SEG1
ATOM   4561  HB3 ALA   296       5.737 -19.927 -17.030  1.00  0.00      SEG1
ATOM   4562  C   ALA   296       5.913 -19.254 -19.701  1.00  0.00      SEG1
ATOM   4563  O   ALA   296       6.933 -19.805 -20.071  1.00  0.00      SEG1
ATOM   4564  N   LEU   297       4.720 -19.391 -20.304  1.00  0.00      SEG1
ATOM   4565  HN  LEU   297       3.937 -18.854 -19.990  1.00  0.00      SEG1
ATOM   4566  CA  LEU   297       4.568 -20.318 -21.411  1.00  0.00      SEG1
ATOM   4567  HA  LEU   297       5.040 -21.256 -21.121  1.00  0.00      SEG1
ATOM   4568  CB  LEU   297       3.082 -20.521 -21.701  1.00  0.00      SEG1
ATOM   4569  HB1 LEU   297       2.982 -21.148 -22.586  1.00  0.00      SEG1
ATOM   4570  HB2 LEU   297       2.634 -19.552 -21.915  1.00  0.00      SEG1
ATOM   4571  CG  LEU   297       2.309 -21.175 -20.546  1.00  0.00      SEG1
ATOM   4572  HG  LEU   297       2.250 -20.483 -19.706  1.00  0.00      SEG1
ATOM   4573  CD1 LEU   297       0.904 -21.545 -21.005  1.00  0.00      SEG1
ATOM   4574 HD11 LEU   297       0.809 -21.431 -22.085  1.00  0.00      SEG1
ATOM   4575 HD12 LEU   297       0.170 -20.893 -20.532  1.00  0.00      SEG1
ATOM   4576 HD13 LEU   297       0.688 -22.584 -20.755  1.00  0.00      SEG1
ATOM   4577  CD2 LEU   297       3.020 -22.416 -20.024  1.00  0.00      SEG1
ATOM   4578 HD21 LEU   297       3.935 -22.143 -19.498  1.00  0.00      SEG1
ATOM   4579 HD22 LEU   297       3.289 -23.072 -20.852  1.00  0.00      SEG1
ATOM   4580 HD23 LEU   297       2.378 -22.952 -19.326  1.00  0.00      SEG1
ATOM   4581  C   LEU   297       5.274 -19.789 -22.658  1.00  0.00      SEG1
ATOM   4582  O   LEU   297       5.817 -20.535 -23.455  1.00  0.00      SEG1
ATOM   4583  N   TYR   298       5.284 -18.459 -22.782  1.00  0.00      SEG1
ATOM   4584  HN  TYR   298       4.766 -17.910 -22.131  1.00  0.00      SEG1
ATOM   4585  CA  TYR   298       5.954 -17.840 -23.913  1.00  0.00      SEG1
ATOM   4586  HA  TYR   298       5.645 -18.355 -24.827  1.00  0.00      SEG1
ATOM   4587  CB  TYR   298       5.591 -16.363 -24.023  1.00  0.00      SEG1
ATOM   4588  HB1 TYR   298       4.576 -16.210 -23.674  1.00  0.00      SEG1
ATOM   4589  HB2 TYR   298       6.227 -15.742 -23.401  1.00  0.00      SEG1
ATOM   4590  CG  TYR   298       5.679 -15.871 -25.435  1.00  0.00      SEG1
ATOM   4591  CD1 TYR   298       4.527 -15.589 -26.122  1.00  0.00      SEG1
ATOM   4592  HD1 TYR   298       3.604 -15.679 -25.581  1.00  0.00      SEG1
ATOM   4593  CE1 TYR   298       4.541 -15.137 -27.425  1.00  0.00      SEG1
ATOM   4594  HE1 TYR   298       3.628 -14.910 -27.929  1.00  0.00      SEG1
ATOM   4595  CD2 TYR   298       6.887 -15.678 -26.078  1.00  0.00      SEG1
ATOM   4596  HD2 TYR   298       7.802 -15.877 -25.554  1.00  0.00      SEG1
ATOM   4597  CE2 TYR   298       6.924 -15.223 -27.385  1.00  0.00      SEG1
ATOM   4598  HE2 TYR   298       7.884 -15.084 -27.843  1.00  0.00      SEG1
ATOM   4599  CZ  TYR   298       5.744 -14.949 -28.059  1.00  0.00      SEG1
ATOM   4600  OH  TYR   298       5.740 -14.457 -29.337  1.00  0.00      SEG1
ATOM   4601  HH  TYR   298       6.613 -14.437 -29.689  1.00  0.00      SEG1
ATOM   4602  C   TYR   298       7.461 -17.965 -23.763  1.00  0.00      SEG1
ATOM   4603  O   TYR   298       8.173 -18.014 -24.757  1.00  0.00      SEG1
ATOM   4604  N   TYR   299       7.908 -18.008 -22.497  1.00  0.00      SEG1
ATOM   4605  HN  TYR   299       7.291 -18.058 -21.704  1.00  0.00      SEG1
ATOM   4606  CA  TYR   299       9.357 -18.079 -22.279  1.00  0.00      SEG1
ATOM   4607  HA  TYR   299       9.885 -18.216 -23.220  1.00  0.00      SEG1
ATOM   4608  CB  TYR   299       9.848 -16.794 -21.596  1.00  0.00      SEG1
ATOM   4609  HB1 TYR   299       9.276 -16.604 -20.689  1.00  0.00      SEG1
ATOM   4610  HB2 TYR   299      10.888 -16.917 -21.293  1.00  0.00      SEG1
ATOM   4611  CG  TYR   299       9.769 -15.587 -22.483  1.00  0.00      SEG1
ATOM   4612  CD1 TYR   299      10.857 -15.220 -23.265  1.00  0.00      SEG1
ATOM   4613  HD1 TYR   299      11.770 -15.799 -23.244  1.00  0.00      SEG1
ATOM   4614  CE1 TYR   299      10.792 -14.094 -24.072  1.00  0.00      SEG1
ATOM   4615  HE1 TYR   299      11.648 -13.810 -24.667  1.00  0.00      SEG1
ATOM   4616  CD2 TYR   299       8.618 -14.809 -22.521  1.00  0.00      SEG1
ATOM   4617  HD2 TYR   299       7.759 -15.072 -21.920  1.00  0.00      SEG1
ATOM   4618  CE2 TYR   299       8.547 -13.687 -23.330  1.00  0.00      SEG1
ATOM   4619  HE2 TYR   299       7.626 -13.124 -23.318  1.00  0.00      SEG1
ATOM   4620  CZ  TYR   299       9.635 -13.333 -24.118  1.00  0.00      SEG1
ATOM   4621  OH  TYR   299       9.579 -12.241 -24.957  1.00  0.00      SEG1
ATOM   4622  HH  TYR   299       8.775 -11.762 -24.787  1.00  0.00      SEG1
ATOM   4623  C   TYR   299       9.702 -19.290 -21.414  1.00  0.00      SEG1
ATOM   4624  O   TYR   299      10.246 -19.139 -20.332  1.00  0.00      SEG1
ATOM   4625  N   PRO   300       9.393 -20.507 -21.912  1.00  0.00      SEG1
ATOM   4626  CD  PRO   300       9.202 -20.811 -23.319  1.00  0.00      SEG1
ATOM   4627  HD1 PRO   300      10.170 -20.934 -23.797  1.00  0.00      SEG1
ATOM   4628  HD2 PRO   300       8.649 -20.070 -23.864  1.00  0.00      SEG1
ATOM   4629  CA  PRO   300       9.248 -21.679 -21.057  1.00  0.00      SEG1
ATOM   4630  HA  PRO   300       8.419 -21.531 -20.367  1.00  0.00      SEG1
ATOM   4631  CB  PRO   300       8.916 -22.813 -22.045  1.00  0.00      SEG1
ATOM   4632  HB1 PRO   300       9.803 -23.395 -22.300  1.00  0.00      SEG1
ATOM   4633  HB2 PRO   300       8.142 -23.485 -21.677  1.00  0.00      SEG1
ATOM   4634  CG  PRO   300       8.457 -22.122 -23.308  1.00  0.00      SEG1
ATOM   4635  HG1 PRO   300       8.630 -22.694 -24.209  1.00  0.00      SEG1
ATOM   4636  HG2 PRO   300       7.398 -21.946 -23.211  1.00  0.00      SEG1
ATOM   4637  C   PRO   300      10.471 -22.099 -20.240  1.00  0.00      SEG1
ATOM   4638  O   PRO   300      10.367 -23.023 -19.440  1.00  0.00      SEG1
ATOM   4639  N   SER   301      11.633 -21.469 -20.479  1.00  0.00      SEG1
ATOM   4640  HN  SER   301      11.702 -20.716 -21.136  1.00  0.00      SEG1
ATOM   4641  CA  SER   301      12.800 -21.839 -19.677  1.00  0.00      SEG1
ATOM   4642  HA  SER   301      12.609 -22.789 -19.175  1.00  0.00      SEG1
ATOM   4643  CB  SER   301      14.025 -22.013 -20.572  1.00  0.00      SEG1
ATOM   4644  HB1 SER   301      14.912 -22.147 -19.941  1.00  0.00      SEG1
ATOM   4645  HB2 SER   301      13.899 -22.922 -21.169  1.00  0.00      SEG1
ATOM   4646  OG  SER   301      14.197 -20.900 -21.438  1.00  0.00      SEG1
ATOM   4647  HG1 SER   301      14.963 -21.051 -21.983  1.00  0.00      SEG1
ATOM   4648  C   SER   301      13.103 -20.807 -18.583  1.00  0.00      SEG1
ATOM   4649  O   SER   301      13.984 -21.009 -17.755  1.00  0.00      SEG1
ATOM   4650  N   ALA   302      12.359 -19.698 -18.635  1.00  0.00      SEG1
ATOM   4651  HN  ALA   302      11.617 -19.649 -19.290  1.00  0.00      SEG1
ATOM   4652  CA  ALA   302      12.644 -18.563 -17.781  1.00  0.00      SEG1
ATOM   4653  HA  ALA   302      13.699 -18.342 -17.847  1.00  0.00      SEG1
ATOM   4654  CB  ALA   302      11.878 -17.341 -18.283  1.00  0.00      SEG1
ATOM   4655  HB1 ALA   302      12.122 -17.143 -19.328  1.00  0.00      SEG1
ATOM   4656  HB2 ALA   302      10.802 -17.496 -18.210  1.00  0.00      SEG1
ATOM   4657  HB3 ALA   302      12.141 -16.459 -17.703  1.00  0.00      SEG1
ATOM   4658  C   ALA   302      12.294 -18.891 -16.330  1.00  0.00      SEG1
ATOM   4659  O   ALA   302      11.138 -19.081 -15.975  1.00  0.00      SEG1
ATOM   4660  N   ARG   303      13.329 -18.903 -15.480  1.00  0.00      SEG1
ATOM   4661  HN  ARG   303      14.261 -18.913 -15.852  1.00  0.00      SEG1
ATOM   4662  CA  ARG   303      13.068 -18.752 -14.063  1.00  0.00      SEG1
ATOM   4663  HA  ARG   303      12.489 -19.612 -13.732  1.00  0.00      SEG1
ATOM   4664  CB  ARG   303      14.410 -18.723 -13.302  1.00  0.00      SEG1
ATOM   4665  HB1 ARG   303      15.020 -19.578 -13.606  1.00  0.00      SEG1
ATOM   4666  HB2 ARG   303      14.975 -17.821 -13.545  1.00  0.00      SEG1
ATOM   4667  CG  ARG   303      14.240 -18.823 -11.793  1.00  0.00      SEG1
ATOM   4668  HG1 ARG   303      13.669 -19.715 -11.539  1.00  0.00      SEG1
ATOM   4669  HG2 ARG   303      15.228 -18.909 -11.344  1.00  0.00      SEG1
ATOM   4670  CD  ARG   303      13.545 -17.617 -11.201  1.00  0.00      SEG1
ATOM   4671  HD1 ARG   303      14.128 -16.732 -11.244  1.00  0.00      SEG1
ATOM   4672  HD2 ARG   303      12.623 -17.345 -11.639  1.00  0.00      SEG1
ATOM   4673  NE  ARG   303      13.136 -17.845  -9.857  1.00  0.00      SEG1
ATOM   4674  HE  ARG   303      12.158 -17.933  -9.657  1.00  0.00      SEG1
ATOM   4675  CZ  ARG   303      13.994 -17.909  -8.865  1.00  0.00      SEG1
ATOM   4676  NH1 ARG   303      15.265 -17.781  -9.090  1.00  0.00      SEG1
ATOM   4677 HH11 ARG   303      15.963 -17.785  -8.387  1.00  0.00      SEG1
ATOM   4678 HH12 ARG   303      15.622 -17.525  -9.996  1.00  0.00      SEG1
ATOM   4679  NH2 ARG   303      13.545 -18.062  -7.647  1.00  0.00      SEG1
ATOM   4680 HH21 ARG   303      14.183 -18.093  -6.885  1.00  0.00      SEG1
ATOM   4681 HH22 ARG   303      12.569 -18.157  -7.440  1.00  0.00      SEG1
ATOM   4682  C   ARG   303      12.254 -17.449 -13.875  1.00  0.00      SEG1
ATOM   4683  O   ARG   303      12.729 -16.365 -14.183  1.00  0.00      SEG1
ATOM   4684  N   ILE   304      11.049 -17.584 -13.303  1.00  0.00      SEG1
ATOM   4685  HN  ILE   304      10.762 -18.480 -12.968  1.00  0.00      SEG1
ATOM   4686  CA  ILE   304      10.260 -16.383 -13.067  1.00  0.00      SEG1
ATOM   4687  HA  ILE   304      10.856 -15.495 -13.282  1.00  0.00      SEG1
ATOM   4688  CB  ILE   304       9.036 -16.370 -13.966  1.00  0.00      SEG1
ATOM   4689  HB  ILE   304       8.440 -17.246 -13.773  1.00  0.00      SEG1
ATOM   4690  CG2 ILE   304       8.169 -15.166 -13.624  1.00  0.00      SEG1
ATOM   4691 HG21 ILE   304       7.278 -15.132 -14.235  1.00  0.00      SEG1
ATOM   4692 HG22 ILE   304       7.833 -15.191 -12.591  1.00  0.00      SEG1
ATOM   4693 HG23 ILE   304       8.727 -14.244 -13.764  1.00  0.00      SEG1
ATOM   4694  CG1 ILE   304       9.428 -16.379 -15.444  1.00  0.00      SEG1
ATOM   4695 HG11 ILE   304      10.061 -15.529 -15.676  1.00  0.00      SEG1
ATOM   4696 HG12 ILE   304      10.007 -17.259 -15.667  1.00  0.00      SEG1
ATOM   4697  CD  ILE   304       8.223 -16.386 -16.372  1.00  0.00      SEG1
ATOM   4698  HD1 ILE   304       8.544 -16.399 -17.412  1.00  0.00      SEG1
ATOM   4699  HD2 ILE   304       7.628 -15.489 -16.226  1.00  0.00      SEG1
ATOM   4700  HD3 ILE   304       7.596 -17.257 -16.192  1.00  0.00      SEG1
ATOM   4701  C   ILE   304       9.843 -16.333 -11.606  1.00  0.00      SEG1
ATOM   4702  O   ILE   304       9.520 -17.355 -11.008  1.00  0.00      SEG1
ATOM   4703  N   VAL   305       9.944 -15.113 -11.054  1.00  0.00      SEG1
ATOM   4704  HN  VAL   305      10.359 -14.365 -11.572  1.00  0.00      SEG1
ATOM   4705  CA  VAL   305       9.452 -14.876  -9.706  1.00  0.00      SEG1
ATOM   4706  HA  VAL   305       9.049 -15.816  -9.329  1.00  0.00      SEG1
ATOM   4707  CB  VAL   305      10.615 -14.391  -8.842  1.00  0.00      SEG1
ATOM   4708  HB  VAL   305      11.120 -13.564  -9.340  1.00  0.00      SEG1
ATOM   4709  CG1 VAL   305      10.107 -13.933  -7.482  1.00  0.00      SEG1
ATOM   4710 HG11 VAL   305       9.460 -14.689  -7.038  1.00  0.00      SEG1
ATOM   4711 HG12 VAL   305       9.529 -13.015  -7.586  1.00  0.00      SEG1
ATOM   4712 HG13 VAL   305      10.944 -13.765  -6.804  1.00  0.00      SEG1
ATOM   4713  CG2 VAL   305      11.618 -15.519  -8.677  1.00  0.00      SEG1
ATOM   4714 HG21 VAL   305      12.254 -15.601  -9.559  1.00  0.00      SEG1
ATOM   4715 HG22 VAL   305      11.099 -16.468  -8.546  1.00  0.00      SEG1
ATOM   4716 HG23 VAL   305      12.259 -15.330  -7.816  1.00  0.00      SEG1
ATOM   4717  C   VAL   305       8.292 -13.879  -9.715  1.00  0.00      SEG1
ATOM   4718  O   VAL   305       8.381 -12.799 -10.282  1.00  0.00      SEG1
ATOM   4719  N   TYR   306       7.239 -14.318  -9.016  1.00  0.00      SEG1
ATOM   4720  HN  TYR   306       7.375 -15.186  -8.531  1.00  0.00      SEG1
ATOM   4721  CA  TYR   306       5.970 -13.619  -8.957  1.00  0.00      SEG1
ATOM   4722  HA  TYR   306       5.990 -12.800  -9.677  1.00  0.00      SEG1
ATOM   4723  CB  TYR   306       4.865 -14.631  -9.286  1.00  0.00      SEG1
ATOM   4724  HB1 TYR   306       5.029 -15.568  -8.756  1.00  0.00      SEG1
ATOM   4725  HB2 TYR   306       3.913 -14.221  -8.955  1.00  0.00      SEG1
ATOM   4726  CG  TYR   306       4.740 -14.940 -10.748  1.00  0.00      SEG1
ATOM   4727  CD1 TYR   306       3.934 -14.147 -11.548  1.00  0.00      SEG1
ATOM   4728  HD1 TYR   306       3.395 -13.307 -11.130  1.00  0.00      SEG1
ATOM   4729  CE1 TYR   306       3.786 -14.465 -12.879  1.00  0.00      SEG1
ATOM   4730  HE1 TYR   306       3.182 -13.877 -13.515  1.00  0.00      SEG1
ATOM   4731  CD2 TYR   306       5.396 -16.033 -11.311  1.00  0.00      SEG1
ATOM   4732  HD2 TYR   306       6.034 -16.647 -10.696  1.00  0.00      SEG1
ATOM   4733  CE2 TYR   306       5.235 -16.346 -12.647  1.00  0.00      SEG1
ATOM   4734  HE2 TYR   306       5.744 -17.193 -13.077  1.00  0.00      SEG1
ATOM   4735  CZ  TYR   306       4.413 -15.563 -13.417  1.00  0.00      SEG1
ATOM   4736  OH  TYR   306       4.167 -15.907 -14.712  1.00  0.00      SEG1
ATOM   4737  HH  TYR   306       4.785 -16.525 -15.067  1.00  0.00      SEG1
ATOM   4738  C   TYR   306       5.757 -13.072  -7.531  1.00  0.00      SEG1
ATOM   4739  O   TYR   306       5.825 -13.822  -6.555  1.00  0.00      SEG1
ATOM   4740  N   THR   307       5.535 -11.754  -7.449  1.00  0.00      SEG1
ATOM   4741  HN  THR   307       5.434 -11.229  -8.289  1.00  0.00      SEG1
ATOM   4742  CA  THR   307       5.412 -11.069  -6.170  1.00  0.00      SEG1
ATOM   4743  HA  THR   307       5.220 -11.817  -5.413  1.00  0.00      SEG1
ATOM   4744  CB  THR   307       6.629 -10.223  -5.801  1.00  0.00      SEG1
ATOM   4745  HB  THR   307       6.370  -9.574  -4.954  1.00  0.00      SEG1
ATOM   4746  OG1 THR   307       7.000  -9.414  -6.905  1.00  0.00      SEG1
ATOM   4747  HG1 THR   307       7.736  -8.866  -6.683  1.00  0.00      SEG1
ATOM   4748  CG2 THR   307       7.764 -11.097  -5.314  1.00  0.00      SEG1
ATOM   4749 HG21 THR   307       8.615 -10.488  -5.042  1.00  0.00      SEG1
ATOM   4750 HG22 THR   307       7.458 -11.638  -4.422  1.00  0.00      SEG1
ATOM   4751 HG23 THR   307       8.077 -11.812  -6.068  1.00  0.00      SEG1
ATOM   4752  C   THR   307       4.269 -10.088  -6.169  1.00  0.00      SEG1
ATOM   4753  O   THR   307       3.855  -9.548  -7.180  1.00  0.00      SEG1
ATOM   4754  N   ALA   308       3.847  -9.864  -4.909  1.00  0.00      SEG1
ATOM   4755  HN  ALA   308       4.116 -10.501  -4.191  1.00  0.00      SEG1
ATOM   4756  CA  ALA   308       3.053  -8.699  -4.568  1.00  0.00      SEG1
ATOM   4757  HA  ALA   308       3.388  -7.850  -5.166  1.00  0.00      SEG1
ATOM   4758  CB  ALA   308       1.599  -8.981  -4.890  1.00  0.00      SEG1
ATOM   4759  HB1 ALA   308       1.543  -9.238  -5.940  1.00  0.00      SEG1
ATOM   4760  HB2 ALA   308       1.212  -9.837  -4.356  1.00  0.00      SEG1
ATOM   4761  HB3 ALA   308       0.962  -8.120  -4.698  1.00  0.00      SEG1
ATOM   4762  C   ALA   308       3.262  -8.399  -3.079  1.00  0.00      SEG1
ATOM   4763  O   ALA   308       4.028  -9.059  -2.376  1.00  0.00      SEG1
ATOM   4764  N   CYS   309       2.534  -7.370  -2.590  1.00  0.00      SEG1
ATOM   4765  HN  CYS   309       1.928  -6.852  -3.198  1.00  0.00      SEG1
ATOM   4766  CA  CYS   309       2.601  -7.068  -1.158  1.00  0.00      SEG1
ATOM   4767  HA  CYS   309       3.599  -7.304  -0.782  1.00  0.00      SEG1
ATOM   4768  CB  CYS   309       2.316  -5.590  -0.873  1.00  0.00      SEG1
ATOM   4769  HB1 CYS   309       1.287  -5.333  -1.124  1.00  0.00      SEG1
ATOM   4770  HB2 CYS   309       2.452  -5.378   0.190  1.00  0.00      SEG1
ATOM   4771  SG  CYS   309       3.393  -4.501  -1.818  1.00  0.00      SEG1
ATOM   4772  HG1 CYS   309       3.112  -3.237  -1.476  1.00  0.00      SEG1
ATOM   4773  C   CYS   309       1.595  -7.939  -0.423  1.00  0.00      SEG1
ATOM   4774  O   CYS   309       1.911  -8.541   0.595  1.00  0.00      SEG1
ATOM   4775  N   SER   310       0.389  -7.916  -1.010  1.00  0.00      SEG1
ATOM   4776  HN  SER   310       0.271  -7.437  -1.887  1.00  0.00      SEG1
ATOM   4777  CA  SER   310      -0.746  -8.666  -0.483  1.00  0.00      SEG1
ATOM   4778  HA  SER   310      -0.855  -8.405   0.572  1.00  0.00      SEG1
ATOM   4779  CB  SER   310      -2.000  -8.210  -1.240  1.00  0.00      SEG1
ATOM   4780  HB1 SER   310      -2.254  -7.190  -0.920  1.00  0.00      SEG1
ATOM   4781  HB2 SER   310      -1.792  -8.194  -2.324  1.00  0.00      SEG1
ATOM   4782  OG  SER   310      -3.125  -9.026  -0.978  1.00  0.00      SEG1
ATOM   4783  HG1 SER   310      -3.825  -8.653  -1.520  1.00  0.00      SEG1
ATOM   4784  C   SER   310      -0.512 -10.190  -0.631  1.00  0.00      SEG1
ATOM   4785  O   SER   310      -0.224 -10.708  -1.706  1.00  0.00      SEG1
ATOM   4786  N   HSE   311      -0.692 -10.871   0.521  1.00  0.00      SEG1
ATOM   4787  HN  HSE   311      -0.838 -10.379   1.372  1.00  0.00      SEG1
ATOM   4788  CA  HSE   311      -0.727 -12.334   0.485  1.00  0.00      SEG1
ATOM   4789  HA  HSE   311       0.224 -12.697   0.102  1.00  0.00      SEG1
ATOM   4790  CB  HSE   311      -0.996 -12.881   1.891  1.00  0.00      SEG1
ATOM   4791  HB1 HSE   311      -1.612 -12.200   2.471  1.00  0.00      SEG1
ATOM   4792  HB2 HSE   311      -1.508 -13.846   1.827  1.00  0.00      SEG1
ATOM   4793  CG  HSE   311       0.300 -13.111   2.612  1.00  0.00      SEG1
ATOM   4794  ND1 HSE   311       1.130 -14.098   2.342  1.00  0.00      SEG1
ATOM   4795  CE1 HSE   311       2.156 -14.089   3.165  1.00  0.00      SEG1
ATOM   4796  HE1 HSE   311       2.959 -14.811   3.129  1.00  0.00      SEG1
ATOM   4797  NE2 HSE   311       2.031 -13.075   4.012  1.00  0.00      SEG1
ATOM   4798  HE2 HSE   311       2.637 -12.901   4.741  1.00  0.00      SEG1
ATOM   4799  CD2 HSE   311       0.876 -12.441   3.679  1.00  0.00      SEG1
ATOM   4800  HD2 HSE   311       0.423 -11.581   4.124  1.00  0.00      SEG1
ATOM   4801  C   HSE   311      -1.814 -12.813  -0.480  1.00  0.00      SEG1
ATOM   4802  O   HSE   311      -1.651 -13.739  -1.251  1.00  0.00      SEG1
ATOM   4803  N   ALA   312      -2.951 -12.083  -0.375  1.00  0.00      SEG1
ATOM   4804  HN  ALA   312      -2.991 -11.228   0.140  1.00  0.00      SEG1
ATOM   4805  CA  ALA   312      -4.123 -12.437  -1.168  1.00  0.00      SEG1
ATOM   4806  HA  ALA   312      -4.485 -13.406  -0.829  1.00  0.00      SEG1
ATOM   4807  CB  ALA   312      -5.238 -11.419  -0.986  1.00  0.00      SEG1
ATOM   4808  HB1 ALA   312      -5.481 -11.288   0.064  1.00  0.00      SEG1
ATOM   4809  HB2 ALA   312      -4.948 -10.474  -1.383  1.00  0.00      SEG1
ATOM   4810  HB3 ALA   312      -6.128 -11.683  -1.551  1.00  0.00      SEG1
ATOM   4811  C   ALA   312      -3.776 -12.543  -2.644  1.00  0.00      SEG1
ATOM   4812  O   ALA   312      -4.098 -13.520  -3.284  1.00  0.00      SEG1
ATOM   4813  N   ALA   313      -3.134 -11.485  -3.145  1.00  0.00      SEG1
ATOM   4814  HN  ALA   313      -2.908 -10.724  -2.535  1.00  0.00      SEG1
ATOM   4815  CA  ALA   313      -2.871 -11.381  -4.576  1.00  0.00      SEG1
ATOM   4816  HA  ALA   313      -3.782 -11.638  -5.122  1.00  0.00      SEG1
ATOM   4817  CB  ALA   313      -2.488  -9.953  -4.912  1.00  0.00      SEG1
ATOM   4818  HB1 ALA   313      -3.276  -9.260  -4.621  1.00  0.00      SEG1
ATOM   4819  HB2 ALA   313      -1.569  -9.669  -4.400  1.00  0.00      SEG1
ATOM   4820  HB3 ALA   313      -2.314  -9.847  -5.984  1.00  0.00      SEG1
ATOM   4821  C   ALA   313      -1.748 -12.323  -5.020  1.00  0.00      SEG1
ATOM   4822  O   ALA   313      -1.750 -12.804  -6.149  1.00  0.00      SEG1
ATOM   4823  N   VAL   314      -0.815 -12.574  -4.078  1.00  0.00      SEG1
ATOM   4824  HN  VAL   314      -0.836 -12.119  -3.189  1.00  0.00      SEG1
ATOM   4825  CA  VAL   314       0.219 -13.535  -4.416  1.00  0.00      SEG1
ATOM   4826  HA  VAL   314       0.638 -13.228  -5.374  1.00  0.00      SEG1
ATOM   4827  CB  VAL   314       1.320 -13.585  -3.338  1.00  0.00      SEG1
ATOM   4828  HB  VAL   314       0.874 -13.395  -2.362  1.00  0.00      SEG1
ATOM   4829  CG1 VAL   314       2.028 -14.944  -3.312  1.00  0.00      SEG1
ATOM   4830 HG11 VAL   314       2.344 -15.233  -4.314  1.00  0.00      SEG1
ATOM   4831 HG12 VAL   314       1.353 -15.713  -2.936  1.00  0.00      SEG1
ATOM   4832 HG13 VAL   314       2.915 -14.894  -2.680  1.00  0.00      SEG1
ATOM   4833  CG2 VAL   314       2.366 -12.508  -3.593  1.00  0.00      SEG1
ATOM   4834 HG21 VAL   314       1.912 -11.517  -3.573  1.00  0.00      SEG1
ATOM   4835 HG22 VAL   314       2.821 -12.650  -4.573  1.00  0.00      SEG1
ATOM   4836 HG23 VAL   314       3.136 -12.541  -2.823  1.00  0.00      SEG1
ATOM   4837  C   VAL   314      -0.427 -14.901  -4.618  1.00  0.00      SEG1
ATOM   4838  O   VAL   314      -0.032 -15.669  -5.488  1.00  0.00      SEG1
ATOM   4839  N   ASP   315      -1.413 -15.173  -3.760  1.00  0.00      SEG1
ATOM   4840  HN  ASP   315      -1.731 -14.520  -3.075  1.00  0.00      SEG1
ATOM   4841  CA  ASP   315      -2.000 -16.506  -3.776  1.00  0.00      SEG1
ATOM   4842  HA  ASP   315      -1.209 -17.248  -3.929  1.00  0.00      SEG1
ATOM   4843  CB  ASP   315      -2.752 -16.813  -2.494  1.00  0.00      SEG1
ATOM   4844  HB1 ASP   315      -3.467 -16.022  -2.277  1.00  0.00      SEG1
ATOM   4845  HB2 ASP   315      -3.301 -17.753  -2.606  1.00  0.00      SEG1
ATOM   4846  CG  ASP   315      -1.783 -16.954  -1.324  1.00  0.00      SEG1
ATOM   4847  OD1 ASP   315      -0.603 -16.650  -1.510  1.00  0.00      SEG1
ATOM   4848  OD2 ASP   315      -2.197 -17.372  -0.236  1.00  0.00      SEG1
ATOM   4849  C   ASP   315      -2.967 -16.602  -4.927  1.00  0.00      SEG1
ATOM   4850  O   ASP   315      -2.953 -17.586  -5.631  1.00  0.00      SEG1
ATOM   4851  N   ALA   316      -3.771 -15.554  -5.146  1.00  0.00      SEG1
ATOM   4852  HN  ALA   316      -3.765 -14.860  -4.417  1.00  0.00      SEG1
ATOM   4853  CA  ALA   316      -4.711 -15.493  -6.264  1.00  0.00      SEG1
ATOM   4854  HA  ALA   316      -5.468 -16.264  -6.114  1.00  0.00      SEG1
ATOM   4855  CB  ALA   316      -5.376 -14.119  -6.287  1.00  0.00      SEG1
ATOM   4856  HB1 ALA   316      -5.873 -13.923  -5.338  1.00  0.00      SEG1
ATOM   4857  HB2 ALA   316      -4.639 -13.331  -6.455  1.00  0.00      SEG1
ATOM   4858  HB3 ALA   316      -6.117 -14.067  -7.082  1.00  0.00      SEG1
ATOM   4859  C   ALA   316      -4.033 -15.749  -7.616  1.00  0.00      SEG1
ATOM   4860  O   ALA   316      -4.689 -15.991  -8.624  1.00  0.00      SEG1
ATOM   4861  N   LEU   317      -2.698 -15.629  -7.583  1.00  0.00      SEG1
ATOM   4862  HN  LEU   317      -2.258 -15.351  -6.729  1.00  0.00      SEG1
ATOM   4863  CA  LEU   317      -1.871 -15.891  -8.749  1.00  0.00      SEG1
ATOM   4864  HA  LEU   317      -2.515 -15.940  -9.626  1.00  0.00      SEG1
ATOM   4865  CB  LEU   317      -0.895 -14.725  -8.830  1.00  0.00      SEG1
ATOM   4866  HB1 LEU   317      -0.153 -14.853  -8.044  1.00  0.00      SEG1
ATOM   4867  HB2 LEU   317      -1.449 -13.809  -8.635  1.00  0.00      SEG1
ATOM   4868  CG  LEU   317      -0.153 -14.553 -10.154  1.00  0.00      SEG1
ATOM   4869  HG  LEU   317      -0.569 -15.230 -10.900  1.00  0.00      SEG1
ATOM   4870  CD1 LEU   317      -0.289 -13.110 -10.635  1.00  0.00      SEG1
ATOM   4871 HD11 LEU   317       0.132 -12.419  -9.905  1.00  0.00      SEG1
ATOM   4872 HD12 LEU   317      -1.340 -12.856 -10.772  1.00  0.00      SEG1
ATOM   4873 HD13 LEU   317       0.246 -12.974 -11.575  1.00  0.00      SEG1
ATOM   4874  CD2 LEU   317       1.305 -14.861  -9.883  1.00  0.00      SEG1
ATOM   4875 HD21 LEU   317       1.402 -15.588  -9.077  1.00  0.00      SEG1
ATOM   4876 HD22 LEU   317       1.832 -13.955  -9.584  1.00  0.00      SEG1
ATOM   4877 HD23 LEU   317       1.773 -15.281 -10.773  1.00  0.00      SEG1
ATOM   4878  C   LEU   317      -1.132 -17.246  -8.662  1.00  0.00      SEG1
ATOM   4879  O   LEU   317      -0.184 -17.506  -9.396  1.00  0.00      SEG1
ATOM   4880  N   CYS   318      -1.590 -18.135  -7.793  1.00  0.00      SEG1
ATOM   4881  HN  CYS   318      -2.259 -17.776  -7.203  1.00  0.00      SEG1
ATOM   4882  CA  CYS   318      -1.310 -19.553  -7.882  1.00  0.00      SEG1
ATOM   4883  HA  CYS   318      -0.439 -19.699  -8.520  1.00  0.00      SEG1
ATOM   4884  CB  CYS   318      -1.018 -20.128  -6.502  1.00  0.00      SEG1
ATOM   4885  HB1 CYS   318      -1.624 -19.651  -5.731  1.00  0.00      SEG1
ATOM   4886  HB2 CYS   318      -1.247 -21.191  -6.498  1.00  0.00      SEG1
ATOM   4887  SG  CYS   318       0.715 -19.950  -6.065  1.00  0.00      SEG1
ATOM   4888  HG1 CYS   318       0.897 -20.500  -4.873  1.00  0.00      SEG1
ATOM   4889  C   CYS   318      -2.542 -20.180  -8.538  1.00  0.00      SEG1
ATOM   4890  O   CYS   318      -2.447 -21.006  -9.442  1.00  0.00      SEG1
ATOM   4891  N   GLU   319      -3.726 -19.724  -8.094  1.00  0.00      SEG1
ATOM   4892  HN  GLU   319      -3.816 -19.280  -7.197  1.00  0.00      SEG1
ATOM   4893  CA  GLU   319      -4.915 -19.765  -8.944  1.00  0.00      SEG1
ATOM   4894  HA  GLU   319      -5.158 -20.809  -9.144  1.00  0.00      SEG1
ATOM   4895  CB  GLU   319      -6.106 -19.039  -8.290  1.00  0.00      SEG1
ATOM   4896  HB1 GLU   319      -5.743 -18.210  -7.684  1.00  0.00      SEG1
ATOM   4897  HB2 GLU   319      -6.741 -18.609  -9.065  1.00  0.00      SEG1
ATOM   4898  CG  GLU   319      -7.018 -19.919  -7.422  1.00  0.00      SEG1
ATOM   4899  HG1 GLU   319      -8.012 -19.473  -7.387  1.00  0.00      SEG1
ATOM   4900  HG2 GLU   319      -7.126 -20.919  -7.832  1.00  0.00      SEG1
ATOM   4901  CD  GLU   319      -6.539 -20.056  -5.985  1.00  0.00      SEG1
ATOM   4902  OE1 GLU   319      -5.341 -20.251  -5.810  1.00  0.00      SEG1
ATOM   4903  OE2 GLU   319      -7.381 -19.970  -5.097  1.00  0.00      SEG1
ATOM   4904  C   GLU   319      -4.550 -19.071 -10.256  1.00  0.00      SEG1
ATOM   4905  O   GLU   319      -3.621 -18.276 -10.325  1.00  0.00      SEG1
ATOM   4906  N   LYS   320      -5.264 -19.464 -11.342  1.00  0.00      SEG1
ATOM   4907  HN  LYS   320      -6.053 -20.051 -11.216  1.00  0.00      SEG1
ATOM   4908  CA  LYS   320      -4.795 -18.993 -12.625  1.00  0.00      SEG1
ATOM   4909  HA  LYS   320      -5.290 -19.473 -13.423  1.00  0.00      SEG1
ATOM   4910  CB  LYS   320      -5.047 -17.501 -12.839  1.00  0.00      SEG1
ATOM   4911  HB1 LYS   320      -4.523 -16.926 -12.075  1.00  0.00      SEG1
ATOM   4912  HB2 LYS   320      -4.653 -17.166 -13.790  1.00  0.00      SEG1
ATOM   4913  CG  LYS   320      -6.501 -17.096 -12.886  1.00  0.00      SEG1
ATOM   4914  HG1 LYS   320      -7.077 -17.797 -12.288  1.00  0.00      SEG1
ATOM   4915  HG2 LYS   320      -6.588 -16.118 -12.410  1.00  0.00      SEG1
ATOM   4916  CD  LYS   320      -7.017 -17.041 -14.325  1.00  0.00      SEG1
ATOM   4917  HD1 LYS   320      -6.396 -17.666 -14.971  1.00  0.00      SEG1
ATOM   4918  HD2 LYS   320      -8.023 -17.447 -14.330  1.00  0.00      SEG1
ATOM   4919  CE  LYS   320      -7.017 -15.618 -14.867  1.00  0.00      SEG1
ATOM   4920  HE1 LYS   320      -7.378 -14.924 -14.105  1.00  0.00      SEG1
ATOM   4921  HE2 LYS   320      -6.002 -15.314 -15.135  1.00  0.00      SEG1
ATOM   4922  NZ  LYS   320      -7.885 -15.523 -16.038  1.00  0.00      SEG1
ATOM   4923  HZ1 LYS   320      -7.878 -14.550 -16.387  1.00  0.00      SEG1
ATOM   4924  HZ2 LYS   320      -7.516 -16.163 -16.776  1.00  0.00      SEG1
ATOM   4925  HZ3 LYS   320      -8.845 -15.804 -15.759  1.00  0.00      SEG1
ATOM   4926  C   LYS   320      -3.327 -19.314 -12.754  1.00  0.00      SEG1
ATOM   4927  O   LYS   320      -2.637 -18.426 -13.124  1.00  0.00      SEG1
ATOM   4928  N   ALA   321      -2.866 -20.520 -12.434  1.00  0.00      SEG1
ATOM   4929  HN  ALA   321      -3.425 -20.981 -11.729  1.00  0.00      SEG1
ATOM   4930  CA  ALA   321      -1.407 -20.674 -12.484  1.00  0.00      SEG1
ATOM   4931  HA  ALA   321      -1.120 -20.615 -13.535  1.00  0.00      SEG1
ATOM   4932  CB  ALA   321      -0.580 -19.618 -11.721  1.00  0.00      SEG1
ATOM   4933  HB1 ALA   321      -0.756 -18.604 -12.065  1.00  0.00      SEG1
ATOM   4934  HB2 ALA   321      -0.773 -19.640 -10.656  1.00  0.00      SEG1
ATOM   4935  HB3 ALA   321       0.491 -19.784 -11.862  1.00  0.00      SEG1
ATOM   4936  C   ALA   321      -1.019 -22.035 -11.941  1.00  0.00      SEG1
ATOM   4937  O   ALA   321       0.109 -22.462 -12.050  1.00  0.00      SEG1
ATOM   4938  N   LEU   322      -2.030 -22.753 -11.422  1.00  0.00      SEG1
ATOM   4939  HN  LEU   322      -2.900 -22.309 -11.208  1.00  0.00      SEG1
ATOM   4940  CA  LEU   322      -1.856 -24.176 -11.173  1.00  0.00      SEG1
ATOM   4941  HA  LEU   322      -0.807 -24.406 -11.358  1.00  0.00      SEG1
ATOM   4942  CB  LEU   322      -2.238 -24.542  -9.742  1.00  0.00      SEG1
ATOM   4943  HB1 LEU   322      -2.332 -25.624  -9.657  1.00  0.00      SEG1
ATOM   4944  HB2 LEU   322      -3.201 -24.095  -9.498  1.00  0.00      SEG1
ATOM   4945  CG  LEU   322      -1.179 -24.043  -8.756  1.00  0.00      SEG1
ATOM   4946  HG  LEU   322      -1.266 -22.963  -8.644  1.00  0.00      SEG1
ATOM   4947  CD1 LEU   322      -1.357 -24.712  -7.397  1.00  0.00      SEG1
ATOM   4948 HD11 LEU   322      -1.261 -25.794  -7.485  1.00  0.00      SEG1
ATOM   4949 HD12 LEU   322      -2.347 -24.493  -6.996  1.00  0.00      SEG1
ATOM   4950 HD13 LEU   322      -0.594 -24.361  -6.702  1.00  0.00      SEG1
ATOM   4951  CD2 LEU   322       0.234 -24.293  -9.291  1.00  0.00      SEG1
ATOM   4952 HD21 LEU   322       0.512 -23.529 -10.017  1.00  0.00      SEG1
ATOM   4953 HD22 LEU   322       0.283 -25.262  -9.787  1.00  0.00      SEG1
ATOM   4954 HD23 LEU   322       0.956 -24.261  -8.475  1.00  0.00      SEG1
ATOM   4955  C   LEU   322      -2.670 -24.969 -12.167  1.00  0.00      SEG1
ATOM   4956  O   LEU   322      -2.454 -26.141 -12.382  1.00  0.00      SEG1
ATOM   4957  N   LYS   323      -3.611 -24.221 -12.779  1.00  0.00      SEG1
ATOM   4958  HN  LYS   323      -3.947 -23.417 -12.298  1.00  0.00      SEG1
ATOM   4959  CA  LYS   323      -4.087 -24.575 -14.103  1.00  0.00      SEG1
ATOM   4960  HA  LYS   323      -4.500 -25.585 -14.056  1.00  0.00      SEG1
ATOM   4961  CB  LYS   323      -5.170 -23.587 -14.563  1.00  0.00      SEG1
ATOM   4962  HB1 LYS   323      -4.743 -22.681 -14.967  1.00  0.00      SEG1
ATOM   4963  HB2 LYS   323      -5.755 -24.061 -15.352  1.00  0.00      SEG1
ATOM   4964  CG  LYS   323      -6.093 -23.079 -13.470  1.00  0.00      SEG1
ATOM   4965  HG1 LYS   323      -6.442 -23.924 -12.880  1.00  0.00      SEG1
ATOM   4966  HG2 LYS   323      -5.541 -22.413 -12.803  1.00  0.00      SEG1
ATOM   4967  CD  LYS   323      -7.295 -22.348 -14.077  1.00  0.00      SEG1
ATOM   4968  HD1 LYS   323      -7.825 -23.009 -14.753  1.00  0.00      SEG1
ATOM   4969  HD2 LYS   323      -7.965 -22.058 -13.270  1.00  0.00      SEG1
ATOM   4970  CE  LYS   323      -6.923 -21.117 -14.869  1.00  0.00      SEG1
ATOM   4971  HE1 LYS   323      -6.588 -20.419 -14.169  1.00  0.00      SEG1
ATOM   4972  HE2 LYS   323      -6.125 -21.322 -15.568  1.00  0.00      SEG1
ATOM   4973  NZ  LYS   323      -8.010 -20.432 -15.537  1.00  0.00      SEG1
ATOM   4974  HZ1 LYS   323      -7.646 -19.580 -16.003  1.00  0.00      SEG1
ATOM   4975  HZ2 LYS   323      -8.427 -21.099 -16.210  1.00  0.00      SEG1
ATOM   4976  HZ3 LYS   323      -8.721 -20.190 -14.823  1.00  0.00      SEG1
ATOM   4977  C   LYS   323      -2.871 -24.597 -15.045  1.00  0.00      SEG1
ATOM   4978  O   LYS   323      -2.028 -25.452 -14.937  1.00  0.00      SEG1
ATOM   4979  N   TYR   324      -2.791 -23.599 -15.924  1.00  0.00      SEG1
ATOM   4980  HN  TYR   324      -3.479 -22.895 -15.919  1.00  0.00      SEG1
ATOM   4981  CA  TYR   324      -1.828 -23.496 -17.003  1.00  0.00      SEG1
ATOM   4982  HA  TYR   324      -2.237 -24.092 -17.819  1.00  0.00      SEG1
ATOM   4983  CB  TYR   324      -1.741 -22.028 -17.463  1.00  0.00      SEG1
ATOM   4984  HB1 TYR   324      -1.376 -21.403 -16.648  1.00  0.00      SEG1
ATOM   4985  HB2 TYR   324      -1.012 -21.946 -18.273  1.00  0.00      SEG1
ATOM   4986  CG  TYR   324      -3.054 -21.476 -17.957  1.00  0.00      SEG1
ATOM   4987  CD1 TYR   324      -3.431 -21.643 -19.284  1.00  0.00      SEG1
ATOM   4988  HD1 TYR   324      -2.790 -22.167 -19.982  1.00  0.00      SEG1
ATOM   4989  CE1 TYR   324      -4.632 -21.126 -19.748  1.00  0.00      SEG1
ATOM   4990  HE1 TYR   324      -4.908 -21.272 -20.781  1.00  0.00      SEG1
ATOM   4991  CD2 TYR   324      -3.904 -20.777 -17.104  1.00  0.00      SEG1
ATOM   4992  HD2 TYR   324      -3.617 -20.630 -16.072  1.00  0.00      SEG1
ATOM   4993  CE2 TYR   324      -5.099 -20.251 -17.574  1.00  0.00      SEG1
ATOM   4994  HE2 TYR   324      -5.710 -19.697 -16.885  1.00  0.00      SEG1
ATOM   4995  CZ  TYR   324      -5.469 -20.427 -18.898  1.00  0.00      SEG1
ATOM   4996  OH  TYR   324      -6.659 -19.900 -19.352  1.00  0.00      SEG1
ATOM   4997  HH  TYR   324      -7.185 -19.468 -18.716  1.00  0.00      SEG1
ATOM   4998  C   TYR   324      -0.409 -24.025 -16.689  1.00  0.00      SEG1
ATOM   4999  O   TYR   324       0.288 -24.376 -17.628  1.00  0.00      SEG1
ATOM   5000  N   LEU   325       0.012 -24.001 -15.417  1.00  0.00      SEG1
ATOM   5001  HN  LEU   325      -0.619 -23.735 -14.688  1.00  0.00      SEG1
ATOM   5002  CA  LEU   325       1.381 -24.360 -15.098  1.00  0.00      SEG1
ATOM   5003  HA  LEU   325       1.885 -24.589 -16.037  1.00  0.00      SEG1
ATOM   5004  CB  LEU   325       2.063 -23.217 -14.391  1.00  0.00      SEG1
ATOM   5005  HB1 LEU   325       3.011 -23.582 -14.001  1.00  0.00      SEG1
ATOM   5006  HB2 LEU   325       1.437 -22.920 -13.552  1.00  0.00      SEG1
ATOM   5007  CG  LEU   325       2.345 -21.979 -15.226  1.00  0.00      SEG1
ATOM   5008  HG  LEU   325       1.599 -21.881 -16.015  1.00  0.00      SEG1
ATOM   5009  CD1 LEU   325       2.297 -20.761 -14.301  1.00  0.00      SEG1
ATOM   5010 HD11 LEU   325       2.914 -20.924 -13.417  1.00  0.00      SEG1
ATOM   5011 HD12 LEU   325       1.275 -20.580 -13.969  1.00  0.00      SEG1
ATOM   5012 HD13 LEU   325       2.675 -19.880 -14.819  1.00  0.00      SEG1
ATOM   5013  CD2 LEU   325       3.717 -22.118 -15.869  1.00  0.00      SEG1
ATOM   5014 HD21 LEU   325       3.754 -22.998 -16.511  1.00  0.00      SEG1
ATOM   5015 HD22 LEU   325       4.483 -22.229 -15.102  1.00  0.00      SEG1
ATOM   5016 HD23 LEU   325       3.936 -21.244 -16.482  1.00  0.00      SEG1
ATOM   5017  C   LEU   325       1.555 -25.630 -14.221  1.00  0.00      SEG1
ATOM   5018  O   LEU   325       0.824 -25.898 -13.270  1.00  0.00      SEG1
ATOM   5019  N   PRO   326       2.639 -26.384 -14.583  1.00  0.00      SEG1
ATOM   5020  CD  PRO   326       3.353 -26.199 -15.851  1.00  0.00      SEG1
ATOM   5021  HD1 PRO   326       3.988 -25.311 -15.818  1.00  0.00      SEG1
ATOM   5022  HD2 PRO   326       2.658 -26.123 -16.688  1.00  0.00      SEG1
ATOM   5023  CA  PRO   326       3.073 -27.586 -13.866  1.00  0.00      SEG1
ATOM   5024  HA  PRO   326       2.295 -28.336 -13.994  1.00  0.00      SEG1
ATOM   5025  CB  PRO   326       4.346 -27.999 -14.633  1.00  0.00      SEG1
ATOM   5026  HB1 PRO   326       5.239 -27.522 -14.216  1.00  0.00      SEG1
ATOM   5027  HB2 PRO   326       4.513 -29.073 -14.634  1.00  0.00      SEG1
ATOM   5028  CG  PRO   326       4.150 -27.466 -16.042  1.00  0.00      SEG1
ATOM   5029  HG1 PRO   326       5.080 -27.258 -16.564  1.00  0.00      SEG1
ATOM   5030  HG2 PRO   326       3.554 -28.171 -16.623  1.00  0.00      SEG1
ATOM   5031  C   PRO   326       3.437 -27.467 -12.371  1.00  0.00      SEG1
ATOM   5032  O   PRO   326       4.523 -27.034 -12.016  1.00  0.00      SEG1
ATOM   5033  N   ILE   327       2.517 -27.958 -11.528  1.00  0.00      SEG1
ATOM   5034  HN  ILE   327       1.708 -28.331 -11.974  1.00  0.00      SEG1
ATOM   5035  CA  ILE   327       2.595 -27.882 -10.064  1.00  0.00      SEG1
ATOM   5036  HA  ILE   327       2.427 -26.834  -9.803  1.00  0.00      SEG1
ATOM   5037  CB  ILE   327       1.497 -28.768  -9.426  1.00  0.00      SEG1
ATOM   5038  HB  ILE   327       1.873 -29.787  -9.294  1.00  0.00      SEG1
ATOM   5039  CG2 ILE   327       1.178 -28.266  -8.015  1.00  0.00      SEG1
ATOM   5040 HG21 ILE   327       0.428 -28.885  -7.527  1.00  0.00      SEG1
ATOM   5041 HG22 ILE   327       2.065 -28.313  -7.386  1.00  0.00      SEG1
ATOM   5042 HG23 ILE   327       0.819 -27.236  -8.032  1.00  0.00      SEG1
ATOM   5043  CG1 ILE   327       0.233 -28.866 -10.299  1.00  0.00      SEG1
ATOM   5044 HG11 ILE   327      -0.181 -27.876 -10.491  1.00  0.00      SEG1
ATOM   5045 HG12 ILE   327       0.470 -29.310 -11.266  1.00  0.00      SEG1
ATOM   5046  CD  ILE   327      -0.848 -29.745  -9.682  1.00  0.00      SEG1
ATOM   5047  HD1 ILE   327      -1.719 -29.795 -10.334  1.00  0.00      SEG1
ATOM   5048  HD2 ILE   327      -1.190 -29.335  -8.735  1.00  0.00      SEG1
ATOM   5049  HD3 ILE   327      -0.483 -30.759  -9.520  1.00  0.00      SEG1
ATOM   5050  C   ILE   327       3.951 -28.324  -9.462  1.00  0.00      SEG1
ATOM   5051  O   ILE   327       4.289 -27.956  -8.343  1.00  0.00      SEG1
ATOM   5052  N   ASP   328       4.638 -29.188 -10.227  1.00  0.00      SEG1
ATOM   5053  HN  ASP   328       4.366 -29.367 -11.167  1.00  0.00      SEG1
ATOM   5054  CA  ASP   328       5.803 -29.862  -9.667  1.00  0.00      SEG1
ATOM   5055  HA  ASP   328       5.508 -30.231  -8.685  1.00  0.00      SEG1
ATOM   5056  CB  ASP   328       6.200 -31.052 -10.548  1.00  0.00      SEG1
ATOM   5057  HB1 ASP   328       5.328 -31.663 -10.778  1.00  0.00      SEG1
ATOM   5058  HB2 ASP   328       6.635 -30.708 -11.485  1.00  0.00      SEG1
ATOM   5059  CG  ASP   328       7.231 -31.943  -9.828  1.00  0.00      SEG1
ATOM   5060  OD1 ASP   328       7.212 -32.005  -8.596  1.00  0.00      SEG1
ATOM   5061  OD2 ASP   328       8.044 -32.574 -10.510  1.00  0.00      SEG1
ATOM   5062  C   ASP   328       6.981 -28.884  -9.503  1.00  0.00      SEG1
ATOM   5063  O   ASP   328       7.489 -28.654  -8.421  1.00  0.00      SEG1
ATOM   5064  N   LYS   329       7.345 -28.273 -10.648  1.00  0.00      SEG1
ATOM   5065  HN  LYS   329       6.793 -28.445 -11.458  1.00  0.00      SEG1
ATOM   5066  CA  LYS   329       8.531 -27.425 -10.659  1.00  0.00      SEG1
ATOM   5067  HA  LYS   329       9.250 -27.799  -9.932  1.00  0.00      SEG1
ATOM   5068  CB  LYS   329       9.160 -27.461 -12.050  1.00  0.00      SEG1
ATOM   5069  HB1 LYS   329       8.441 -26.989 -12.712  1.00  0.00      SEG1
ATOM   5070  HB2 LYS   329      10.066 -26.852 -12.066  1.00  0.00      SEG1
ATOM   5071  CG  LYS   329       9.515 -28.855 -12.575  1.00  0.00      SEG1
ATOM   5072  HG1 LYS   329      10.133 -29.377 -11.841  1.00  0.00      SEG1
ATOM   5073  HG2 LYS   329       8.616 -29.456 -12.717  1.00  0.00      SEG1
ATOM   5074  CD  LYS   329      10.275 -28.756 -13.901  1.00  0.00      SEG1
ATOM   5075  HD1 LYS   329      11.230 -28.255 -13.733  1.00  0.00      SEG1
ATOM   5076  HD2 LYS   329      10.504 -29.760 -14.265  1.00  0.00      SEG1
ATOM   5077  CE  LYS   329       9.480 -28.010 -14.975  1.00  0.00      SEG1
ATOM   5078  HE1 LYS   329       8.804 -28.695 -15.486  1.00  0.00      SEG1
ATOM   5079  HE2 LYS   329       8.855 -27.230 -14.566  1.00  0.00      SEG1
ATOM   5080  NZ  LYS   329      10.337 -27.336 -15.941  1.00  0.00      SEG1
ATOM   5081  HZ1 LYS   329       9.756 -26.841 -16.644  1.00  0.00      SEG1
ATOM   5082  HZ2 LYS   329      10.956 -26.633 -15.480  1.00  0.00      SEG1
ATOM   5083  HZ3 LYS   329      10.920 -28.032 -16.437  1.00  0.00      SEG1
ATOM   5084  C   LYS   329       8.165 -25.973 -10.312  1.00  0.00      SEG1
ATOM   5085  O   LYS   329       8.301 -25.077 -11.142  1.00  0.00      SEG1
ATOM   5086  N   CYS   330       7.676 -25.780  -9.076  1.00  0.00      SEG1
ATOM   5087  HN  CYS   330       7.511 -26.558  -8.463  1.00  0.00      SEG1
ATOM   5088  CA  CYS   330       7.366 -24.416  -8.669  1.00  0.00      SEG1
ATOM   5089  HA  CYS   330       8.267 -23.818  -8.843  1.00  0.00      SEG1
ATOM   5090  CB  CYS   330       6.219 -23.878  -9.512  1.00  0.00      SEG1
ATOM   5091  HB1 CYS   330       6.362 -22.821  -9.482  1.00  0.00      SEG1
ATOM   5092  HB2 CYS   330       6.274 -24.223 -10.544  1.00  0.00      SEG1
ATOM   5093  SG  CYS   330       4.527 -24.120  -8.979  1.00  0.00      SEG1
ATOM   5094  HG1 CYS   330       3.748 -23.474  -9.846  1.00  0.00      SEG1
ATOM   5095  C   CYS   330       7.009 -24.330  -7.180  1.00  0.00      SEG1
ATOM   5096  O   CYS   330       6.113 -25.018  -6.689  1.00  0.00      SEG1
ATOM   5097  N   SER   331       7.778 -23.492  -6.482  1.00  0.00      SEG1
ATOM   5098  HN  SER   331       8.470 -22.944  -6.952  1.00  0.00      SEG1
ATOM   5099  CA  SER   331       7.562 -23.282  -5.065  1.00  0.00      SEG1
ATOM   5100  HA  SER   331       7.039 -24.144  -4.703  1.00  0.00      SEG1
ATOM   5101  CB  SER   331       8.864 -23.261  -4.312  1.00  0.00      SEG1
ATOM   5102  HB1 SER   331       8.772 -22.711  -3.367  1.00  0.00      SEG1
ATOM   5103  HB2 SER   331       9.170 -24.284  -4.070  1.00  0.00      SEG1
ATOM   5104  OG  SER   331       9.788 -22.658  -5.180  1.00  0.00      SEG1
ATOM   5105  HG1 SER   331      10.570 -22.537  -4.686  1.00  0.00      SEG1
ATOM   5106  C   SER   331       6.774 -21.999  -4.799  1.00  0.00      SEG1
ATOM   5107  O   SER   331       6.422 -21.229  -5.675  1.00  0.00      SEG1
ATOM   5108  N   ARG   332       6.474 -21.854  -3.504  1.00  0.00      SEG1
ATOM   5109  HN  ARG   332       6.937 -22.391  -2.794  1.00  0.00      SEG1
ATOM   5110  CA  ARG   332       5.466 -20.917  -3.085  1.00  0.00      SEG1
ATOM   5111  HA  ARG   332       5.692 -19.922  -3.462  1.00  0.00      SEG1
ATOM   5112  CB  ARG   332       4.137 -21.405  -3.660  1.00  0.00      SEG1
ATOM   5113  HB1 ARG   332       4.113 -21.271  -4.739  1.00  0.00      SEG1
ATOM   5114  HB2 ARG   332       3.987 -22.461  -3.469  1.00  0.00      SEG1
ATOM   5115  CG  ARG   332       2.957 -20.679  -3.119  1.00  0.00      SEG1
ATOM   5116  HG1 ARG   332       3.202 -19.625  -2.974  1.00  0.00      SEG1
ATOM   5117  HG2 ARG   332       2.154 -20.714  -3.847  1.00  0.00      SEG1
ATOM   5118  CD  ARG   332       2.528 -21.391  -1.850  1.00  0.00      SEG1
ATOM   5119  HD1 ARG   332       2.787 -22.439  -1.816  1.00  0.00      SEG1
ATOM   5120  HD2 ARG   332       2.980 -20.883  -0.995  1.00  0.00      SEG1
ATOM   5121  NE  ARG   332       1.100 -21.349  -1.778  1.00  0.00      SEG1
ATOM   5122  HE  ARG   332       0.698 -20.460  -1.543  1.00  0.00      SEG1
ATOM   5123  CZ  ARG   332       0.144 -22.228  -1.952  1.00  0.00      SEG1
ATOM   5124  NH1 ARG   332       0.513 -23.418  -2.217  1.00  0.00      SEG1
ATOM   5125 HH11 ARG   332      -0.175 -24.119  -2.326  1.00  0.00      SEG1
ATOM   5126 HH12 ARG   332       1.502 -23.584  -2.269  1.00  0.00      SEG1
ATOM   5127  NH2 ARG   332      -1.145 -21.886  -1.806  1.00  0.00      SEG1
ATOM   5128 HH21 ARG   332      -1.901 -22.523  -1.882  1.00  0.00      SEG1
ATOM   5129 HH22 ARG   332      -1.386 -20.939  -1.553  1.00  0.00      SEG1
ATOM   5130  C   ARG   332       5.575 -20.932  -1.569  1.00  0.00      SEG1
ATOM   5131  O   ARG   332       5.357 -21.952  -0.937  1.00  0.00      SEG1
ATOM   5132  N   ILE   333       6.010 -19.783  -1.019  1.00  0.00      SEG1
ATOM   5133  HN  ILE   333       5.791 -18.936  -1.507  1.00  0.00      SEG1
ATOM   5134  CA  ILE   333       6.742 -19.824   0.244  1.00  0.00      SEG1
ATOM   5135  HA  ILE   333       6.667 -20.835   0.655  1.00  0.00      SEG1
ATOM   5136  CB  ILE   333       8.234 -19.534  -0.044  1.00  0.00      SEG1
ATOM   5137  HB  ILE   333       8.528 -20.078  -0.944  1.00  0.00      SEG1
ATOM   5138  CG2 ILE   333       8.485 -18.069  -0.411  1.00  0.00      SEG1
ATOM   5139 HG21 ILE   333       9.540 -17.898  -0.622  1.00  0.00      SEG1
ATOM   5140 HG22 ILE   333       7.943 -17.806  -1.318  1.00  0.00      SEG1
ATOM   5141 HG23 ILE   333       8.188 -17.392   0.388  1.00  0.00      SEG1
ATOM   5142  CG1 ILE   333       9.140 -20.062   1.089  1.00  0.00      SEG1
ATOM   5143 HG11 ILE   333       8.934 -19.594   2.040  1.00  0.00      SEG1
ATOM   5144 HG12 ILE   333       8.979 -21.135   1.227  1.00  0.00      SEG1
ATOM   5145  CD  ILE   333      10.617 -19.809   0.858  1.00  0.00      SEG1
ATOM   5146  HD1 ILE   333      11.207 -20.197   1.688  1.00  0.00      SEG1
ATOM   5147  HD2 ILE   333      10.822 -18.742   0.785  1.00  0.00      SEG1
ATOM   5148  HD3 ILE   333      10.944 -20.304  -0.055  1.00  0.00      SEG1
ATOM   5149  C   ILE   333       6.092 -18.866   1.265  1.00  0.00      SEG1
ATOM   5150  O   ILE   333       5.148 -18.146   0.979  1.00  0.00      SEG1
ATOM   5151  N   ILE   334       6.626 -18.891   2.494  1.00  0.00      SEG1
ATOM   5152  HN  ILE   334       7.493 -19.347   2.648  1.00  0.00      SEG1
ATOM   5153  CA  ILE   334       5.946 -18.399   3.688  1.00  0.00      SEG1
ATOM   5154  HA  ILE   334       5.074 -17.890   3.317  1.00  0.00      SEG1
ATOM   5155  CB  ILE   334       5.444 -19.584   4.522  1.00  0.00      SEG1
ATOM   5156  HB  ILE   334       6.268 -20.264   4.728  1.00  0.00      SEG1
ATOM   5157  CG2 ILE   334       4.933 -19.145   5.900  1.00  0.00      SEG1
ATOM   5158 HG21 ILE   334       4.588 -19.989   6.487  1.00  0.00      SEG1
ATOM   5159 HG22 ILE   334       5.740 -18.694   6.476  1.00  0.00      SEG1
ATOM   5160 HG23 ILE   334       4.120 -18.432   5.810  1.00  0.00      SEG1
ATOM   5161  CG1 ILE   334       4.377 -20.355   3.740  1.00  0.00      SEG1
ATOM   5162 HG11 ILE   334       3.537 -19.712   3.465  1.00  0.00      SEG1
ATOM   5163 HG12 ILE   334       4.780 -20.748   2.802  1.00  0.00      SEG1
ATOM   5164  CD  ILE   334       3.835 -21.514   4.548  1.00  0.00      SEG1
ATOM   5165  HD1 ILE   334       3.014 -21.897   3.989  1.00  0.00      SEG1
ATOM   5166  HD2 ILE   334       3.347 -21.217   5.466  1.00  0.00      SEG1
ATOM   5167  HD3 ILE   334       4.607 -22.266   4.749  1.00  0.00      SEG1
ATOM   5168  C   ILE   334       6.841 -17.450   4.539  1.00  0.00      SEG1
ATOM   5169  O   ILE   334       8.023 -17.689   4.724  1.00  0.00      SEG1
ATOM   5170  N   PRO   335       6.206 -16.337   5.051  1.00  0.00      SEG1
ATOM   5171  CD  PRO   335       4.835 -15.922   4.749  1.00  0.00      SEG1
ATOM   5172  HD1 PRO   335       4.126 -16.375   5.443  1.00  0.00      SEG1
ATOM   5173  HD2 PRO   335       4.522 -16.134   3.731  1.00  0.00      SEG1
ATOM   5174  CA  PRO   335       6.917 -15.378   5.906  1.00  0.00      SEG1
ATOM   5175  HA  PRO   335       7.835 -15.070   5.408  1.00  0.00      SEG1
ATOM   5176  CB  PRO   335       5.920 -14.194   6.017  1.00  0.00      SEG1
ATOM   5177  HB1 PRO   335       5.390 -14.189   6.974  1.00  0.00      SEG1
ATOM   5178  HB2 PRO   335       6.405 -13.229   5.888  1.00  0.00      SEG1
ATOM   5179  CG  PRO   335       4.884 -14.424   4.931  1.00  0.00      SEG1
ATOM   5180  HG1 PRO   335       3.911 -14.042   5.209  1.00  0.00      SEG1
ATOM   5181  HG2 PRO   335       5.203 -13.970   3.993  1.00  0.00      SEG1
ATOM   5182  C   PRO   335       7.278 -15.914   7.317  1.00  0.00      SEG1
ATOM   5183  O   PRO   335       7.418 -17.095   7.553  1.00  0.00      SEG1
ATOM   5184  N   ALA   336       7.321 -14.966   8.275  1.00  0.00      SEG1
ATOM   5185  HN  ALA   336       7.242 -14.006   8.036  1.00  0.00      SEG1
ATOM   5186  CA  ALA   336       7.521 -15.353   9.671  1.00  0.00      SEG1
ATOM   5187  HA  ALA   336       8.333 -16.084   9.710  1.00  0.00      SEG1
ATOM   5188  CB  ALA   336       7.934 -14.131  10.493  1.00  0.00      SEG1
ATOM   5189  HB1 ALA   336       8.848 -13.690  10.095  1.00  0.00      SEG1
ATOM   5190  HB2 ALA   336       7.155 -13.372  10.506  1.00  0.00      SEG1
ATOM   5191  HB3 ALA   336       8.136 -14.427  11.524  1.00  0.00      SEG1
ATOM   5192  C   ALA   336       6.242 -16.004  10.242  1.00  0.00      SEG1
[truncated: 317,504 more chars]
