# Supplementary material for: The Dual-Targeted Fusion Inhibitor Clofazimine Binds to the S2 Segment of the SARS-CoV-2 Spike Protein
Source: Viruses. 2024 Apr 20;16(4):640. doi: 10.3390/v16040640 (PMC11054727; doi:10.3390/v16040640)
Supplement: Supplementary file 1 [file viruses-16-00640-s001.zip › Nsp16_2'-O_MT/ligand.pdb]

REMARK  0001 RUN NUMBER      5                                                        
REMARK       ROTATION NUMBER 3  147.121 DEGREES                                       
REMARK                AXIS   27.189 24.8523 24.0286 CENTER -6.54762 -11.6318 5.66893  
REMARK  0001 RMS 5.12964 DG -7.9907 -39.64 -2.09                                      
REMARK   DATE:    11/ 4/23      9:19:39      CREATED BY USER: rsa002                  
ATOM      1  C0  UNK     1     -13.720  -8.553   6.660  1.00  0.00      SEG2
ATOM      2  C1  UNK     1     -13.375  -7.189   7.284  1.00  0.00      SEG2
ATOM      3  C2  UNK     1     -14.236  -6.900   8.514  1.00  0.00      SEG2
ATOM      4  N0  UNK     1     -11.963  -7.107   7.692  1.00  0.00      SEG2
ATOM      5  C3  UNK     1     -10.924  -7.706   6.907  1.00  0.00      SEG2
ATOM      6  C4  UNK     1     -10.455  -8.961   7.279  1.00  0.00      SEG2
ATOM      7  C5  UNK     1      -9.498  -9.665   6.509  1.00  0.00      SEG2
ATOM      8  C6  UNK     1      -9.090  -9.040   5.279  1.00  0.00      SEG2
ATOM      9  N1  UNK     1      -8.178  -9.648   4.461  1.00  0.00      SEG2
ATOM     10  C7  UNK     1      -7.585 -10.826   4.832  1.00  0.00      SEG2
ATOM     11  C8  UNK     1      -6.682 -11.437   3.947  1.00  0.00      SEG2
ATOM     12  C9  UNK     1      -5.925 -12.533   4.329  1.00  0.00      SEG2
ATOM     13  C10 UNK     1      -6.081 -13.060   5.608  1.00  0.00      SEG2
ATOM     14  C11 UNK     1      -7.052 -12.537   6.461  1.00  0.00      SEG2
ATOM     15  C12 UNK     1      -7.869 -11.422   6.111  1.00  0.00      SEG2
ATOM     16  N2  UNK     1      -8.920 -10.895   6.903  1.00  0.00      SEG2
ATOM     17  C13 UNK     1      -9.397 -11.557   7.979  1.00  0.00      SEG2
ATOM     18  C14 UNK     1     -10.762 -11.867   8.067  1.00  0.00      SEG2
ATOM     19  C15 UNK     1     -11.281 -12.606   9.123  1.00  0.00      SEG2
ATOM     20  C16 UNK     1     -10.406 -13.116  10.072  1.00  0.00      SEG2
ATOM     21  C17 UNK     1      -9.054 -12.816  10.031  1.00  0.00      SEG2
ATOM     22  C18 UNK     1      -8.579 -11.982   9.028  1.00  0.00      SEG2
ATOM     23  CL0 UNK     1     -11.018 -14.130  11.337  1.00  0.00      SEG2
ATOM     24  C19 UNK     1      -9.573  -7.761   4.935  1.00  0.00      SEG2
ATOM     25  C20 UNK     1     -10.404  -7.043   5.794  1.00  0.00      SEG2
ATOM     26  N   UNK     1     -10.668  -5.709   5.637  1.00  0.00      SEG2
ATOM     27  C21 UNK     1     -11.219  -5.171   4.520  1.00  0.00      SEG2
ATOM     28  C22 UNK     1     -10.490  -5.095   3.333  1.00  0.00      SEG2
ATOM     29  C23 UNK     1     -11.092  -4.657   2.174  1.00  0.00      SEG2
ATOM     30  C24 UNK     1     -12.429  -4.299   2.204  1.00  0.00      SEG2
ATOM     31  C25 UNK     1     -13.142  -4.253   3.395  1.00  0.00      SEG2
ATOM     32  C   UNK     1     -12.511  -4.668   4.568  1.00  0.00      SEG2
ATOM     33  CL  UNK     1     -13.163  -3.921   0.681  1.00  0.00      SEG2
ATOM     34  H0  UNK     1     -13.462  -9.377   7.326  1.00  0.00      SEG2
ATOM     35  H1  UNK     1     -14.788  -8.622   6.450  1.00  0.00      SEG2
ATOM     36  H2  UNK     1     -13.201  -8.708   5.713  1.00  0.00      SEG2
ATOM     37  H3  UNK     1     -13.565  -6.422   6.537  1.00  0.00      SEG2
ATOM     38  H4  UNK     1     -14.109  -7.677   9.268  1.00  0.00      SEG2
ATOM     39  H5  UNK     1     -13.960  -5.947   8.964  1.00  0.00      SEG2
ATOM     40  H6  UNK     1     -15.293  -6.853   8.251  1.00  0.00      SEG2
ATOM     41  H7  UNK     1     -10.846  -9.345   8.205  1.00  0.00      SEG2
ATOM     42  H8  UNK     1      -6.561 -11.027   2.957  1.00  0.00      SEG2
ATOM     43  H9  UNK     1      -5.219 -12.948   3.631  1.00  0.00      SEG2
ATOM     44  H10 UNK     1      -5.460 -13.883   5.937  1.00  0.00      SEG2
ATOM     45  H11 UNK     1      -7.125 -13.059   7.395  1.00  0.00      SEG2
ATOM     46  H12 UNK     1     -11.430 -11.551   7.279  1.00  0.00      SEG2
ATOM     47  H13 UNK     1     -12.340 -12.811   9.171  1.00  0.00      SEG2
ATOM     48  H14 UNK     1      -8.371 -13.185  10.785  1.00  0.00      SEG2
ATOM     49  H15 UNK     1      -7.545 -11.674   9.058  1.00  0.00      SEG2
ATOM     50  H16 UNK     1      -9.234  -7.359   3.997  1.00  0.00      SEG2
ATOM     51  H17 UNK     1     -10.531  -5.120   6.433  1.00  0.00      SEG2
ATOM     52  H18 UNK     1      -9.449  -5.372   3.290  1.00  0.00      SEG2
ATOM     53  H19 UNK     1     -10.524  -4.607   1.258  1.00  0.00      SEG2
ATOM     54  H20 UNK     1     -14.169  -3.920   3.445  1.00  0.00      SEG2
ATOM     55  H   UNK     1     -13.035  -4.608   5.510  1.00  0.00      SEG2
TER      56      UNK      1
END
