# Supplementary material for: The Dual-Targeted Fusion Inhibitor Clofazimine Binds to the S2 Segment of the SARS-CoV-2 Spike Protein
Source: Viruses. 2024 Apr 20;16(4):640. doi: 10.3390/v16040640 (PMC11054727; doi:10.3390/v16040640)
Supplement: Supplementary file 1 [file viruses-16-00640-s001.zip › Nsp16_2'-O_MT/protein_docking.pdb]

REMARK  GRID FOR SYSTEM 0001                                                          
REMARK   DATE:    11/ 4/23      8:24:17      CREATED BY USER: rsa002                  
ATOM      1  N   SER  6800      -7.849  23.889   3.889  1.00  0.00      SEG1
ATOM      2  HT1 SER  6800      -8.468  23.557   3.117  1.00  0.00      SEG1
ATOM      3  HT2 SER  6800      -8.174  24.833   4.179  1.00  0.00      SEG1
ATOM      4  HT3 SER  6800      -7.921  23.217   4.682  1.00  0.00      SEG1
ATOM      5  CA  SER  6800      -6.497  23.920   3.338  1.00  0.00      SEG1
ATOM      6  HA  SER  6800      -6.537  24.641   2.518  1.00  0.00      SEG1
ATOM      7  CB  SER  6800      -5.393  24.387   4.310  1.00  0.00      SEG1
ATOM      8  HB1 SER  6800      -5.190  23.646   5.094  1.00  0.00      SEG1
ATOM      9  HB2 SER  6800      -5.706  25.321   4.798  1.00  0.00      SEG1
ATOM     10  OG  SER  6800      -4.222  24.640   3.554  1.00  0.00      SEG1
ATOM     11  HG1 SER  6800      -3.503  24.969   4.102  1.00  0.00      SEG1
ATOM     12  C   SER  6800      -6.293  22.550   2.676  1.00  0.00      SEG1
ATOM     13  O   SER  6800      -6.920  22.322   1.657  1.00  0.00      SEG1
ATOM     14  N   GLN  6801      -5.552  21.621   3.325  1.00  0.00      SEG1
ATOM     15  HN  GLN  6801      -4.969  21.887   4.098  1.00  0.00      SEG1
ATOM     16  CA  GLN  6801      -5.370  20.265   2.773  1.00  0.00      SEG1
ATOM     17  HA  GLN  6801      -4.923  20.408   1.786  1.00  0.00      SEG1
ATOM     18  CB  GLN  6801      -4.365  19.495   3.658  1.00  0.00      SEG1
ATOM     19  HB1 GLN  6801      -3.411  20.020   3.578  1.00  0.00      SEG1
ATOM     20  HB2 GLN  6801      -4.183  18.512   3.225  1.00  0.00      SEG1
ATOM     21  CG  GLN  6801      -4.758  19.305   5.148  1.00  0.00      SEG1
ATOM     22  HG1 GLN  6801      -5.447  18.465   5.252  1.00  0.00      SEG1
ATOM     23  HG2 GLN  6801      -5.254  20.194   5.535  1.00  0.00      SEG1
ATOM     24  CD  GLN  6801      -3.509  19.071   6.033  1.00  0.00      SEG1
ATOM     25  OE1 GLN  6801      -2.427  19.517   5.687  1.00  0.00      SEG1
ATOM     26  NE2 GLN  6801      -3.690  18.460   7.207  1.00  0.00      SEG1
ATOM     27 HE21 GLN  6801      -2.841  18.352   7.728  1.00  0.00      SEG1
ATOM     28 HE22 GLN  6801      -4.562  18.113   7.555  1.00  0.00      SEG1
ATOM     29  C   GLN  6801      -6.678  19.443   2.550  1.00  0.00      SEG1
ATOM     30  O   GLN  6801      -6.644  18.288   2.169  1.00  0.00      SEG1
ATOM     31  N   ALA  6802      -7.841  20.071   2.796  1.00  0.00      SEG1
ATOM     32  HN  ALA  6802      -7.811  21.033   3.011  1.00  0.00      SEG1
ATOM     33  CA  ALA  6802      -9.137  19.429   2.607  1.00  0.00      SEG1
ATOM     34  HA  ALA  6802      -9.128  18.518   3.207  1.00  0.00      SEG1
ATOM     35  CB  ALA  6802     -10.234  20.377   3.115  1.00  0.00      SEG1
ATOM     36  HB1 ALA  6802     -10.284  21.302   2.540  1.00  0.00      SEG1
ATOM     37  HB2 ALA  6802     -10.074  20.633   4.161  1.00  0.00      SEG1
ATOM     38  HB3 ALA  6802     -11.216  19.902   3.058  1.00  0.00      SEG1
ATOM     39  C   ALA  6802      -9.408  19.026   1.139  1.00  0.00      SEG1
ATOM     40  O   ALA  6802     -10.082  18.035   0.901  1.00  0.00      SEG1
ATOM     41  N   TRP  6803      -8.872  19.844   0.211  1.00  0.00      SEG1
ATOM     42  HN  TRP  6803      -8.206  20.548   0.437  1.00  0.00      SEG1
ATOM     43  CA  TRP  6803      -9.141  19.621  -1.214  1.00  0.00      SEG1
ATOM     44  HA  TRP  6803     -10.120  19.146  -1.308  1.00  0.00      SEG1
ATOM     45  CB  TRP  6803      -9.150  20.963  -1.983  1.00  0.00      SEG1
ATOM     46  HB1 TRP  6803      -9.108  20.786  -3.061  1.00  0.00      SEG1
ATOM     47  HB2 TRP  6803      -8.273  21.564  -1.742  1.00  0.00      SEG1
ATOM     48  CG  TRP  6803     -10.424  21.746  -1.725  1.00  0.00      SEG1
ATOM     49  CD2 TRP  6803     -10.642  22.814  -0.779  1.00  0.00      SEG1
ATOM     50  CE2 TRP  6803     -11.988  23.229  -0.921  1.00  0.00      SEG1
ATOM     51  CE3 TRP  6803      -9.838  23.415   0.154  1.00  0.00      SEG1
ATOM     52  HE3 TRP  6803      -8.809  23.101   0.230  1.00  0.00      SEG1
ATOM     53  CD1 TRP  6803     -11.631  21.582  -2.412  1.00  0.00      SEG1
ATOM     54  HD1 TRP  6803     -11.818  20.883  -3.216  1.00  0.00      SEG1
ATOM     55  NE1 TRP  6803     -12.545  22.461  -1.935  1.00  0.00      SEG1
ATOM     56  HE1 TRP  6803     -13.461  22.534  -2.282  1.00  0.00      SEG1
ATOM     57  CZ2 TRP  6803     -12.478  24.251  -0.153  1.00  0.00      SEG1
ATOM     58  HZ2 TRP  6803     -13.503  24.576  -0.282  1.00  0.00      SEG1
ATOM     59  CZ3 TRP  6803     -10.334  24.458   0.941  1.00  0.00      SEG1
ATOM     60  HZ3 TRP  6803      -9.700  24.964   1.649  1.00  0.00      SEG1
ATOM     61  CH2 TRP  6803     -11.661  24.866   0.797  1.00  0.00      SEG1
ATOM     62  HH2 TRP  6803     -12.058  25.676   1.393  1.00  0.00      SEG1
ATOM     63  C   TRP  6803      -8.101  18.664  -1.852  1.00  0.00      SEG1
ATOM     64  O   TRP  6803      -8.107  18.455  -3.059  1.00  0.00      SEG1
ATOM     65  N   GLN  6804      -7.194  18.124  -1.019  1.00  0.00      SEG1
ATOM     66  HN  GLN  6804      -7.256  18.277  -0.037  1.00  0.00      SEG1
ATOM     67  CA  GLN  6804      -6.297  17.080  -1.499  1.00  0.00      SEG1
ATOM     68  HA  GLN  6804      -6.049  17.253  -2.547  1.00  0.00      SEG1
ATOM     69  CB  GLN  6804      -5.059  17.115  -0.592  1.00  0.00      SEG1
ATOM     70  HB1 GLN  6804      -4.374  16.301  -0.833  1.00  0.00      SEG1
ATOM     71  HB2 GLN  6804      -5.367  16.942   0.441  1.00  0.00      SEG1
ATOM     72  CG  GLN  6804      -4.304  18.453  -0.688  1.00  0.00      SEG1
ATOM     73  HG1 GLN  6804      -4.960  19.300  -0.487  1.00  0.00      SEG1
ATOM     74  HG2 GLN  6804      -3.880  18.584  -1.682  1.00  0.00      SEG1
ATOM     75  CD  GLN  6804      -3.181  18.492   0.345  1.00  0.00      SEG1
ATOM     76  OE1 GLN  6804      -3.122  17.681   1.263  1.00  0.00      SEG1
ATOM     77  NE2 GLN  6804      -2.309  19.497   0.202  1.00  0.00      SEG1
ATOM     78 HE21 GLN  6804      -1.518  19.527   0.815  1.00  0.00      SEG1
ATOM     79 HE22 GLN  6804      -2.369  20.201  -0.504  1.00  0.00      SEG1
ATOM     80  C   GLN  6804      -7.065  15.763  -1.324  1.00  0.00      SEG1
ATOM     81  O   GLN  6804      -8.066  15.753  -0.621  1.00  0.00      SEG1
ATOM     82  N   PRO  6805      -6.583  14.649  -1.907  1.00  0.00      SEG1
ATOM     83  CD  PRO  6805      -5.538  14.590  -2.927  1.00  0.00      SEG1
ATOM     84  HD1 PRO  6805      -4.654  15.170  -2.666  1.00  0.00      SEG1
ATOM     85  HD2 PRO  6805      -5.940  14.971  -3.868  1.00  0.00      SEG1
ATOM     86  CA  PRO  6805      -7.139  13.343  -1.541  1.00  0.00      SEG1
ATOM     87  HA  PRO  6805      -8.224  13.342  -1.635  1.00  0.00      SEG1
ATOM     88  CB  PRO  6805      -6.512  12.402  -2.572  1.00  0.00      SEG1
ATOM     89  HB1 PRO  6805      -7.202  12.324  -3.413  1.00  0.00      SEG1
ATOM     90  HB2 PRO  6805      -6.341  11.395  -2.198  1.00  0.00      SEG1
ATOM     91  CG  PRO  6805      -5.225  13.097  -3.035  1.00  0.00      SEG1
ATOM     92  HG1 PRO  6805      -4.413  12.847  -2.352  1.00  0.00      SEG1
ATOM     93  HG2 PRO  6805      -4.916  12.798  -4.036  1.00  0.00      SEG1
ATOM     94  C   PRO  6805      -6.782  12.913  -0.095  1.00  0.00      SEG1
ATOM     95  O   PRO  6805      -7.408  12.049   0.516  1.00  0.00      SEG1
ATOM     96  N   GLY  6806      -5.774  13.578   0.471  1.00  0.00      SEG1
ATOM     97  HN  GLY  6806      -5.151  14.091  -0.123  1.00  0.00      SEG1
ATOM     98  CA  GLY  6806      -5.379  13.186   1.812  1.00  0.00      SEG1
ATOM     99  HA1 GLY  6806      -5.315  12.100   1.866  1.00  0.00      SEG1
ATOM    100  HA2 GLY  6806      -6.115  13.547   2.528  1.00  0.00      SEG1
ATOM    101  C   GLY  6806      -4.024  13.795   2.061  1.00  0.00      SEG1
ATOM    102  O   GLY  6806      -3.529  14.551   1.235  1.00  0.00      SEG1
ATOM    103  N   VAL  6807      -3.467  13.426   3.221  1.00  0.00      SEG1
ATOM    104  HN  VAL  6807      -3.899  12.707   3.766  1.00  0.00      SEG1
ATOM    105  CA  VAL  6807      -2.247  14.051   3.701  1.00  0.00      SEG1
ATOM    106  HA  VAL  6807      -1.907  14.749   2.937  1.00  0.00      SEG1
ATOM    107  CB  VAL  6807      -2.563  14.782   5.021  1.00  0.00      SEG1
ATOM    108  HB  VAL  6807      -2.836  14.050   5.780  1.00  0.00      SEG1
ATOM    109  CG1 VAL  6807      -1.361  15.600   5.516  1.00  0.00      SEG1
ATOM    110 HG11 VAL  6807      -1.077  16.352   4.780  1.00  0.00      SEG1
ATOM    111 HG12 VAL  6807      -0.503  14.948   5.679  1.00  0.00      SEG1
ATOM    112 HG13 VAL  6807      -1.612  16.115   6.443  1.00  0.00      SEG1
ATOM    113  CG2 VAL  6807      -3.788  15.701   4.871  1.00  0.00      SEG1
ATOM    114 HG21 VAL  6807      -4.669  15.125   4.587  1.00  0.00      SEG1
ATOM    115 HG22 VAL  6807      -3.608  16.445   4.095  1.00  0.00      SEG1
ATOM    116 HG23 VAL  6807      -4.002  16.201   5.816  1.00  0.00      SEG1
ATOM    117  C   VAL  6807      -1.174  12.966   3.892  1.00  0.00      SEG1
ATOM    118  O   VAL  6807      -1.374  11.975   4.582  1.00  0.00      SEG1
ATOM    119  N   ALA  6808      -0.016  13.244   3.282  1.00  0.00      SEG1
ATOM    120  HN  ALA  6808       0.075  14.096   2.774  1.00  0.00      SEG1
ATOM    121  CA  ALA  6808       1.132  12.350   3.399  1.00  0.00      SEG1
ATOM    122  HA  ALA  6808       0.778  11.341   3.607  1.00  0.00      SEG1
ATOM    123  CB  ALA  6808       1.893  12.401   2.073  1.00  0.00      SEG1
ATOM    124  HB1 ALA  6808       2.310  13.391   1.883  1.00  0.00      SEG1
ATOM    125  HB2 ALA  6808       1.226  12.166   1.246  1.00  0.00      SEG1
ATOM    126  HB3 ALA  6808       2.709  11.686   2.042  1.00  0.00      SEG1
ATOM    127  C   ALA  6808       2.053  12.855   4.518  1.00  0.00      SEG1
ATOM    128  O   ALA  6808       2.351  14.045   4.565  1.00  0.00      SEG1
ATOM    129  N   MET  6809       2.518  11.940   5.387  1.00  0.00      SEG1
ATOM    130  HN  MET  6809       2.263  10.979   5.316  1.00  0.00      SEG1
ATOM    131  CA  MET  6809       3.373  12.296   6.516  1.00  0.00      SEG1
ATOM    132  HA  MET  6809       2.724  12.821   7.213  1.00  0.00      SEG1
ATOM    133  CB  MET  6809       3.865  11.012   7.203  1.00  0.00      SEG1
ATOM    134  HB1 MET  6809       4.504  10.448   6.523  1.00  0.00      SEG1
ATOM    135  HB2 MET  6809       3.005  10.376   7.411  1.00  0.00      SEG1
ATOM    136  CG  MET  6809       4.607  11.272   8.525  1.00  0.00      SEG1
ATOM    137  HG1 MET  6809       4.015  11.887   9.204  1.00  0.00      SEG1
ATOM    138  HG2 MET  6809       5.526  11.828   8.338  1.00  0.00      SEG1
ATOM    139  SD  MET  6809       5.014   9.730   9.362  1.00  0.00      SEG1
ATOM    140  CE  MET  6809       6.330   9.149   8.282  1.00  0.00      SEG1
ATOM    141  HE1 MET  6809       6.906   9.987   7.892  1.00  0.00      SEG1
ATOM    142  HE2 MET  6809       5.925   8.577   7.448  1.00  0.00      SEG1
ATOM    143  HE3 MET  6809       7.018   8.526   8.853  1.00  0.00      SEG1
ATOM    144  C   MET  6809       4.578  13.168   6.059  1.00  0.00      SEG1
ATOM    145  O   MET  6809       5.329  12.789   5.162  1.00  0.00      SEG1
ATOM    146  N   PRO  6810       4.726  14.365   6.688  1.00  0.00      SEG1
ATOM    147  CD  PRO  6810       3.697  15.042   7.485  1.00  0.00      SEG1
ATOM    148  HD1 PRO  6810       3.679  14.635   8.497  1.00  0.00      SEG1
ATOM    149  HD2 PRO  6810       2.701  14.939   7.052  1.00  0.00      SEG1
ATOM    150  CA  PRO  6810       5.923  15.187   6.496  1.00  0.00      SEG1
ATOM    151  HA  PRO  6810       5.965  15.457   5.440  1.00  0.00      SEG1
ATOM    152  CB  PRO  6810       5.659  16.453   7.327  1.00  0.00      SEG1
ATOM    153  HB1 PRO  6810       6.080  17.349   6.871  1.00  0.00      SEG1
ATOM    154  HB2 PRO  6810       6.098  16.366   8.321  1.00  0.00      SEG1
ATOM    155  CG  PRO  6810       4.134  16.510   7.453  1.00  0.00      SEG1
ATOM    156  HG1 PRO  6810       3.781  17.092   8.302  1.00  0.00      SEG1
ATOM    157  HG2 PRO  6810       3.726  16.980   6.559  1.00  0.00      SEG1
ATOM    158  C   PRO  6810       7.264  14.530   6.907  1.00  0.00      SEG1
ATOM    159  O   PRO  6810       7.456  14.078   8.032  1.00  0.00      SEG1
ATOM    160  N   ASN  6811       8.213  14.559   5.948  1.00  0.00      SEG1
ATOM    161  HN  ASN  6811       7.886  14.918   5.076  1.00  0.00      SEG1
ATOM    162  CA  ASN  6811       9.512  13.870   6.089  1.00  0.00      SEG1
ATOM    163  HA  ASN  6811       9.284  12.806   6.016  1.00  0.00      SEG1
ATOM    164  CB  ASN  6811      10.518  14.313   5.004  1.00  0.00      SEG1
ATOM    165  HB1 ASN  6811      11.544  14.103   5.315  1.00  0.00      SEG1
ATOM    166  HB2 ASN  6811      10.463  15.387   4.830  1.00  0.00      SEG1
ATOM    167  CG  ASN  6811      10.330  13.554   3.694  1.00  0.00      SEG1
ATOM    168  OD1 ASN  6811       9.699  12.505   3.641  1.00  0.00      SEG1
ATOM    169  ND2 ASN  6811      10.914  14.123   2.644  1.00  0.00      SEG1
ATOM    170 HD21 ASN  6811      10.855  13.784   1.708  1.00  0.00      SEG1
ATOM    171 HD22 ASN  6811      11.476  14.936   2.769  1.00  0.00      SEG1
ATOM    172  C   ASN  6811      10.206  14.056   7.451  1.00  0.00      SEG1
ATOM    173  O   ASN  6811      10.849  13.144   7.947  1.00  0.00      SEG1
ATOM    174  N   LEU  6812      10.055  15.278   8.018  1.00  0.00      SEG1
ATOM    175  HN  LEU  6812       9.508  15.977   7.557  1.00  0.00      SEG1
ATOM    176  CA  LEU  6812      10.690  15.575   9.302  1.00  0.00      SEG1
ATOM    177  HA  LEU  6812      11.767  15.510   9.152  1.00  0.00      SEG1
ATOM    178  CB  LEU  6812      10.292  16.983   9.789  1.00  0.00      SEG1
ATOM    179  HB1 LEU  6812      10.466  17.048  10.862  1.00  0.00      SEG1
ATOM    180  HB2 LEU  6812       9.229  17.133   9.605  1.00  0.00      SEG1
ATOM    181  CG  LEU  6812      11.085  18.101   9.084  1.00  0.00      SEG1
ATOM    182  HG  LEU  6812      11.078  17.923   8.009  1.00  0.00      SEG1
ATOM    183  CD1 LEU  6812      10.486  19.485   9.372  1.00  0.00      SEG1
ATOM    184 HD11 LEU  6812      10.496  19.694  10.442  1.00  0.00      SEG1
ATOM    185 HD12 LEU  6812       9.452  19.526   9.030  1.00  0.00      SEG1
ATOM    186 HD13 LEU  6812      11.069  20.259   8.872  1.00  0.00      SEG1
ATOM    187  CD2 LEU  6812      12.578  18.070   9.467  1.00  0.00      SEG1
ATOM    188 HD21 LEU  6812      13.106  17.306   8.897  1.00  0.00      SEG1
ATOM    189 HD22 LEU  6812      12.690  17.838  10.526  1.00  0.00      SEG1
ATOM    190 HD23 LEU  6812      13.042  19.032   9.251  1.00  0.00      SEG1
ATOM    191  C   LEU  6812      10.397  14.489  10.356  1.00  0.00      SEG1
ATOM    192  O   LEU  6812      11.299  14.010  11.031  1.00  0.00      SEG1
ATOM    193  N   TYR  6813       9.096  14.122  10.416  1.00  0.00      SEG1
ATOM    194  HN  TYR  6813       8.424  14.482   9.769  1.00  0.00      SEG1
ATOM    195  CA  TYR  6813       8.655  13.099  11.369  1.00  0.00      SEG1
ATOM    196  HA  TYR  6813       8.828  13.523  12.357  1.00  0.00      SEG1
ATOM    197  CB  TYR  6813       7.150  12.776  11.219  1.00  0.00      SEG1
ATOM    198  HB1 TYR  6813       6.879  11.932  11.858  1.00  0.00      SEG1
ATOM    199  HB2 TYR  6813       6.933  12.455  10.199  1.00  0.00      SEG1
ATOM    200  CG  TYR  6813       6.256  13.938  11.589  1.00  0.00      SEG1
ATOM    201  CD1 TYR  6813       6.006  14.267  12.919  1.00  0.00      SEG1
ATOM    202  HD1 TYR  6813       6.420  13.663  13.715  1.00  0.00      SEG1
ATOM    203  CE1 TYR  6813       5.208  15.364  13.249  1.00  0.00      SEG1
ATOM    204  HE1 TYR  6813       5.014  15.609  14.287  1.00  0.00      SEG1
ATOM    205  CD2 TYR  6813       5.656  14.713  10.606  1.00  0.00      SEG1
ATOM    206  HD2 TYR  6813       5.772  14.467   9.565  1.00  0.00      SEG1
ATOM    207  CE2 TYR  6813       4.876  15.813  10.935  1.00  0.00      SEG1
ATOM    208  HE2 TYR  6813       4.445  16.400  10.147  1.00  0.00      SEG1
ATOM    209  CZ  TYR  6813       4.652  16.159  12.255  1.00  0.00      SEG1
ATOM    210  OH  TYR  6813       3.903  17.283  12.558  1.00  0.00      SEG1
ATOM    211  HH  TYR  6813       3.136  17.443  12.011  1.00  0.00      SEG1
ATOM    212  C   TYR  6813       9.497  11.803  11.273  1.00  0.00      SEG1
ATOM    213  O   TYR  6813       9.746  11.153  12.279  1.00  0.00      SEG1
ATOM    214  N   LYS  6814       9.944  11.460  10.050  1.00  0.00      SEG1
ATOM    215  HN  LYS  6814       9.828  12.060   9.261  1.00  0.00      SEG1
ATOM    216  CA  LYS  6814      10.713  10.225   9.860  1.00  0.00      SEG1
ATOM    217  HA  LYS  6814      10.079   9.408  10.204  1.00  0.00      SEG1
ATOM    218  CB  LYS  6814      11.064  10.024   8.367  1.00  0.00      SEG1
ATOM    219  HB1 LYS  6814      11.648   9.109   8.264  1.00  0.00      SEG1
ATOM    220  HB2 LYS  6814      11.725  10.832   8.052  1.00  0.00      SEG1
ATOM    221  CG  LYS  6814       9.844   9.960   7.427  1.00  0.00      SEG1
ATOM    222  HG1 LYS  6814       9.232  10.852   7.569  1.00  0.00      SEG1
ATOM    223  HG2 LYS  6814       9.221   9.112   7.711  1.00  0.00      SEG1
ATOM    224  CD  LYS  6814      10.247   9.860   5.944  1.00  0.00      SEG1
ATOM    225  HD1 LYS  6814      10.896   8.993   5.802  1.00  0.00      SEG1
ATOM    226  HD2 LYS  6814      10.847  10.737   5.693  1.00  0.00      SEG1
ATOM    227  CE  LYS  6814       9.045   9.763   4.983  1.00  0.00      SEG1
ATOM    228  HE1 LYS  6814       8.307  10.545   5.175  1.00  0.00      SEG1
ATOM    229  HE2 LYS  6814       8.533   8.805   5.093  1.00  0.00      SEG1
ATOM    230  NZ  LYS  6814       9.434   9.887   3.581  1.00  0.00      SEG1
ATOM    231  HZ1 LYS  6814      10.317   9.383   3.376  1.00  0.00      SEG1
ATOM    232  HZ2 LYS  6814       9.545  10.886   3.321  1.00  0.00      SEG1
ATOM    233  HZ3 LYS  6814       8.677   9.518   2.970  1.00  0.00      SEG1
ATOM    234  C   LYS  6814      12.008  10.225  10.713  1.00  0.00      SEG1
ATOM    235  O   LYS  6814      12.412   9.216  11.284  1.00  0.00      SEG1
ATOM    236  N   MET  6815      12.628  11.418  10.773  1.00  0.00      SEG1
ATOM    237  HN  MET  6815      12.138  12.204  10.398  1.00  0.00      SEG1
ATOM    238  CA  MET  6815      13.956  11.579  11.367  1.00  0.00      SEG1
ATOM    239  HA  MET  6815      14.529  10.670  11.182  1.00  0.00      SEG1
ATOM    240  CB  MET  6815      14.641  12.782  10.693  1.00  0.00      SEG1
ATOM    241  HB1 MET  6815      15.602  12.978  11.172  1.00  0.00      SEG1
ATOM    242  HB2 MET  6815      14.040  13.681  10.846  1.00  0.00      SEG1
ATOM    243  CG  MET  6815      14.883  12.550   9.195  1.00  0.00      SEG1
ATOM    244  HG1 MET  6815      13.945  12.327   8.686  1.00  0.00      SEG1
ATOM    245  HG2 MET  6815      15.531  11.686   9.043  1.00  0.00      SEG1
ATOM    246  SD  MET  6815      15.639  13.982   8.404  1.00  0.00      SEG1
ATOM    247  CE  MET  6815      14.188  15.043   8.333  1.00  0.00      SEG1
ATOM    248  HE1 MET  6815      13.939  15.396   9.334  1.00  0.00      SEG1
ATOM    249  HE2 MET  6815      13.337  14.483   7.947  1.00  0.00      SEG1
ATOM    250  HE3 MET  6815      14.363  15.896   7.679  1.00  0.00      SEG1
ATOM    251  C   MET  6815      13.915  11.813  12.890  1.00  0.00      SEG1
ATOM    252  O   MET  6815      14.917  12.199  13.478  1.00  0.00      SEG1
ATOM    253  N   GLN  6816      12.715  11.650  13.478  1.00  0.00      SEG1
ATOM    254  HN  GLN  6816      11.905  11.328  12.990  1.00  0.00      SEG1
ATOM    255  CA  GLN  6816      12.569  11.848  14.920  1.00  0.00      SEG1
ATOM    256  HA  GLN  6816      13.373  12.501  15.269  1.00  0.00      SEG1
ATOM    257  CB  GLN  6816      11.204  12.497  15.229  1.00  0.00      SEG1
ATOM    258  HB1 GLN  6816      11.150  12.740  16.293  1.00  0.00      SEG1
ATOM    259  HB2 GLN  6816      10.405  11.777  15.046  1.00  0.00      SEG1
ATOM    260  CG  GLN  6816      10.929  13.767  14.403  1.00  0.00      SEG1
ATOM    261  HG1 GLN  6816      10.000  14.235  14.729  1.00  0.00      SEG1
ATOM    262  HG2 GLN  6816      10.822  13.516  13.352  1.00  0.00      SEG1
ATOM    263  CD  GLN  6816      12.060  14.785  14.561  1.00  0.00      SEG1
ATOM    264  OE1 GLN  6816      12.420  15.151  15.669  1.00  0.00      SEG1
ATOM    265  NE2 GLN  6816      12.598  15.233  13.422  1.00  0.00      SEG1
ATOM    266 HE21 GLN  6816      12.299  14.831  12.550  1.00  0.00      SEG1
ATOM    267 HE22 GLN  6816      13.322  15.921  13.481  1.00  0.00      SEG1
ATOM    268  C   GLN  6816      12.743  10.486  15.607  1.00  0.00      SEG1
ATOM    269  O   GLN  6816      12.971   9.472  14.947  1.00  0.00      SEG1
ATOM    270  N   ARG  6817      12.651  10.527  16.944  1.00  0.00      SEG1
ATOM    271  HN  ARG  6817      12.306  11.347  17.398  1.00  0.00      SEG1
ATOM    272  CA  ARG  6817      12.860   9.342  17.767  1.00  0.00      SEG1
ATOM    273  HA  ARG  6817      12.718   8.451  17.161  1.00  0.00      SEG1
ATOM    274  CB  ARG  6817      14.262   9.408  18.407  1.00  0.00      SEG1
ATOM    275  HB1 ARG  6817      14.350   8.632  19.170  1.00  0.00      SEG1
ATOM    276  HB2 ARG  6817      14.339  10.364  18.921  1.00  0.00      SEG1
ATOM    277  CG  ARG  6817      15.436   9.255  17.428  1.00  0.00      SEG1
ATOM    278  HG1 ARG  6817      15.281   9.886  16.553  1.00  0.00      SEG1
ATOM    279  HG2 ARG  6817      15.458   8.231  17.055  1.00  0.00      SEG1
ATOM    280  CD  ARG  6817      16.806   9.631  18.029  1.00  0.00      SEG1
ATOM    281  HD1 ARG  6817      16.898  10.708  18.174  1.00  0.00      SEG1
ATOM    282  HD2 ARG  6817      17.602   9.348  17.339  1.00  0.00      SEG1
ATOM    283  NE  ARG  6817      17.093   8.932  19.288  1.00  0.00      SEG1
ATOM    284  HE  ARG  6817      17.543   8.042  19.182  1.00  0.00      SEG1
ATOM    285  CZ  ARG  6817      16.802   9.441  20.509  1.00  0.00      SEG1
ATOM    286  NH1 ARG  6817      16.231  10.640  20.611  1.00  0.00      SEG1
ATOM    287 HH11 ARG  6817      16.023  11.123  19.754  1.00  0.00      SEG1
ATOM    288 HH12 ARG  6817      15.997  11.058  21.490  1.00  0.00      SEG1
ATOM    289  NH2 ARG  6817      17.072   8.729  21.601  1.00  0.00      SEG1
ATOM    290 HH21 ARG  6817      17.509   7.831  21.528  1.00  0.00      SEG1
ATOM    291 HH22 ARG  6817      16.843   9.065  22.515  1.00  0.00      SEG1
ATOM    292  C   ARG  6817      11.816   9.346  18.890  1.00  0.00      SEG1
ATOM    293  O   ARG  6817      12.172   9.416  20.066  1.00  0.00      SEG1
ATOM    294  N   MET  6818      10.543   9.338  18.486  1.00  0.00      SEG1
ATOM    295  HN  MET  6818      10.350   9.095  17.535  1.00  0.00      SEG1
ATOM    296  CA  MET  6818       9.468   9.484  19.458  1.00  0.00      SEG1
ATOM    297  HA  MET  6818       9.758  10.275  20.152  1.00  0.00      SEG1
ATOM    298  CB  MET  6818       8.167   9.863  18.731  1.00  0.00      SEG1
ATOM    299  HB1 MET  6818       7.341   9.900  19.445  1.00  0.00      SEG1
ATOM    300  HB2 MET  6818       7.890   9.082  18.020  1.00  0.00      SEG1
ATOM    301  CG  MET  6818       8.252  11.216  18.002  1.00  0.00      SEG1
ATOM    302  HG1 MET  6818       7.259  11.472  17.642  1.00  0.00      SEG1
ATOM    303  HG2 MET  6818       8.890  11.181  17.125  1.00  0.00      SEG1
ATOM    304  SD  MET  6818       8.869  12.548  19.048  1.00  0.00      SEG1
ATOM    305  CE  MET  6818       7.572  12.533  20.295  1.00  0.00      SEG1
ATOM    306  HE1 MET  6818       7.718  11.707  20.990  1.00  0.00      SEG1
ATOM    307  HE2 MET  6818       6.600  12.403  19.820  1.00  0.00      SEG1
ATOM    308  HE3 MET  6818       7.555  13.483  20.829  1.00  0.00      SEG1
ATOM    309  C   MET  6818       9.298   8.181  20.253  1.00  0.00      SEG1
ATOM    310  O   MET  6818       9.636   7.097  19.794  1.00  0.00      SEG1
ATOM    311  N   LEU  6819       8.736   8.350  21.457  1.00  0.00      SEG1
ATOM    312  HN  LEU  6819       8.613   9.278  21.809  1.00  0.00      SEG1
ATOM    313  CA  LEU  6819       8.300   7.222  22.267  1.00  0.00      SEG1
ATOM    314  HA  LEU  6819       8.939   6.372  22.030  1.00  0.00      SEG1
ATOM    315  CB  LEU  6819       8.430   7.621  23.750  1.00  0.00      SEG1
ATOM    316  HB1 LEU  6819       7.715   8.417  23.951  1.00  0.00      SEG1
ATOM    317  HB2 LEU  6819       9.434   8.012  23.909  1.00  0.00      SEG1
ATOM    318  CG  LEU  6819       8.188   6.491  24.769  1.00  0.00      SEG1
ATOM    319  HG  LEU  6819       7.199   6.065  24.603  1.00  0.00      SEG1
ATOM    320  CD1 LEU  6819       9.242   5.381  24.648  1.00  0.00      SEG1
ATOM    321 HD11 LEU  6819      10.242   5.778  24.825  1.00  0.00      SEG1
ATOM    322 HD12 LEU  6819       9.223   4.951  23.647  1.00  0.00      SEG1
ATOM    323 HD13 LEU  6819       9.054   4.601  25.386  1.00  0.00      SEG1
ATOM    324  CD2 LEU  6819       8.184   7.058  26.199  1.00  0.00      SEG1
ATOM    325 HD21 LEU  6819       7.397   7.803  26.316  1.00  0.00      SEG1
ATOM    326 HD22 LEU  6819       9.138   7.538  26.416  1.00  0.00      SEG1
ATOM    327 HD23 LEU  6819       8.003   6.261  26.920  1.00  0.00      SEG1
ATOM    328  C   LEU  6819       6.840   6.951  21.878  1.00  0.00      SEG1
ATOM    329  O   LEU  6819       6.052   7.876  21.781  1.00  0.00      SEG1
ATOM    330  N   LEU  6820       6.550   5.657  21.634  1.00  0.00      SEG1
ATOM    331  HN  LEU  6820       7.275   4.970  21.680  1.00  0.00      SEG1
ATOM    332  CA  LEU  6820       5.189   5.252  21.304  1.00  0.00      SEG1
ATOM    333  HA  LEU  6820       4.899   5.774  20.392  1.00  0.00      SEG1
ATOM    334  CB  LEU  6820       5.166   3.717  21.099  1.00  0.00      SEG1
ATOM    335  HB1 LEU  6820       5.415   3.250  22.050  1.00  0.00      SEG1
ATOM    336  HB2 LEU  6820       5.942   3.465  20.378  1.00  0.00      SEG1
ATOM    337  CG  LEU  6820       3.838   3.100  20.601  1.00  0.00      SEG1
ATOM    338  HG  LEU  6820       3.046   3.340  21.309  1.00  0.00      SEG1
ATOM    339  CD1 LEU  6820       3.443   3.620  19.211  1.00  0.00      SEG1
ATOM    340 HD11 LEU  6820       4.211   3.378  18.477  1.00  0.00      SEG1
ATOM    341 HD12 LEU  6820       3.327   4.703  19.233  1.00  0.00      SEG1
ATOM    342 HD13 LEU  6820       2.510   3.158  18.887  1.00  0.00      SEG1
ATOM    343  CD2 LEU  6820       3.936   1.566  20.587  1.00  0.00      SEG1
ATOM    344 HD21 LEU  6820       4.140   1.184  21.587  1.00  0.00      SEG1
ATOM    345 HD22 LEU  6820       4.747   1.247  19.932  1.00  0.00      SEG1
ATOM    346 HD23 LEU  6820       2.996   1.132  20.246  1.00  0.00      SEG1
ATOM    347  C   LEU  6820       4.285   5.640  22.476  1.00  0.00      SEG1
ATOM    348  O   LEU  6820       4.723   5.667  23.619  1.00  0.00      SEG1
ATOM    349  N   GLU  6821       3.029   5.871  22.110  1.00  0.00      SEG1
ATOM    350  HN  GLU  6821       2.781   5.906  21.143  1.00  0.00      SEG1
ATOM    351  CA  GLU  6821       1.943   6.054  23.050  1.00  0.00      SEG1
ATOM    352  HA  GLU  6821       1.991   5.201  23.729  1.00  0.00      SEG1
ATOM    353  CB  GLU  6821       2.053   7.370  23.870  1.00  0.00      SEG1
ATOM    354  HB1 GLU  6821       2.985   7.338  24.434  1.00  0.00      SEG1
ATOM    355  HB2 GLU  6821       1.272   7.402  24.630  1.00  0.00      SEG1
ATOM    356  CG  GLU  6821       2.017   8.689  23.072  1.00  0.00      SEG1
ATOM    357  HG1 GLU  6821       1.069   8.778  22.538  1.00  0.00      SEG1
ATOM    358  HG2 GLU  6821       2.809   8.702  22.323  1.00  0.00      SEG1
ATOM    359  CD  GLU  6821       2.191   9.932  23.981  1.00  0.00      SEG1
ATOM    360  OE1 GLU  6821       3.048   9.908  24.868  1.00  0.00      SEG1
ATOM    361  OE2 GLU  6821       1.467  10.909  23.790  1.00  0.00      SEG1
ATOM    362  C   GLU  6821       0.663   5.895  22.223  1.00  0.00      SEG1
ATOM    363  O   GLU  6821       0.689   5.512  21.048  1.00  0.00      SEG1
ATOM    364  N   LYS  6822      -0.451   6.182  22.912  1.00  0.00      SEG1
ATOM    365  HN  LYS  6822      -0.306   6.764  23.712  1.00  0.00      SEG1
ATOM    366  CA  LYS  6822      -1.770   5.975  22.339  1.00  0.00      SEG1
ATOM    367  HA  LYS  6822      -1.805   4.964  21.927  1.00  0.00      SEG1
ATOM    368  CB  LYS  6822      -2.815   6.150  23.463  1.00  0.00      SEG1
ATOM    369  HB1 LYS  6822      -2.697   7.130  23.932  1.00  0.00      SEG1
ATOM    370  HB2 LYS  6822      -2.642   5.405  24.241  1.00  0.00      SEG1
ATOM    371  CG  LYS  6822      -4.248   6.001  22.953  1.00  0.00      SEG1
ATOM    372  HG1 LYS  6822      -4.364   5.037  22.455  1.00  0.00      SEG1
ATOM    373  HG2 LYS  6822      -4.409   6.765  22.202  1.00  0.00      SEG1
ATOM    374  CD  LYS  6822      -5.330   6.156  24.026  1.00  0.00      SEG1
ATOM    375  HD1 LYS  6822      -5.222   7.120  24.526  1.00  0.00      SEG1
ATOM    376  HD2 LYS  6822      -5.214   5.387  24.792  1.00  0.00      SEG1
ATOM    377  CE  LYS  6822      -6.719   6.065  23.388  1.00  0.00      SEG1
ATOM    378  HE1 LYS  6822      -7.498   6.294  24.119  1.00  0.00      SEG1
ATOM    379  HE2 LYS  6822      -6.890   5.063  22.992  1.00  0.00      SEG1
ATOM    380  NZ  LYS  6822      -6.832   7.009  22.282  1.00  0.00      SEG1
ATOM    381  HZ1 LYS  6822      -6.192   6.778  21.494  1.00  0.00      SEG1
ATOM    382  HZ2 LYS  6822      -6.533   7.954  22.607  1.00  0.00      SEG1
ATOM    383  HZ3 LYS  6822      -7.790   7.159  21.916  1.00  0.00      SEG1
ATOM    384  C   LYS  6822      -1.982   7.011  21.223  1.00  0.00      SEG1
ATOM    385  O   LYS  6822      -1.603   8.163  21.367  1.00  0.00      SEG1
ATOM    386  N   CYS  6823      -2.638   6.547  20.142  1.00  0.00      SEG1
ATOM    387  HN  CYS  6823      -2.877   5.575  20.145  1.00  0.00      SEG1
ATOM    388  CA  CYS  6823      -3.138   7.483  19.129  1.00  0.00      SEG1
ATOM    389  HA  CYS  6823      -2.390   8.263  18.993  1.00  0.00      SEG1
ATOM    390  CB  CYS  6823      -3.396   6.728  17.819  1.00  0.00      SEG1
ATOM    391  HB1 CYS  6823      -4.339   6.188  17.875  1.00  0.00      SEG1
ATOM    392  HB2 CYS  6823      -2.624   5.970  17.707  1.00  0.00      SEG1
ATOM    393  SG  CYS  6823      -3.419   7.728  16.305  1.00  0.00      SEG1
ATOM    394  HG1 CYS  6823      -2.734   8.855  16.532  1.00  0.00      SEG1
ATOM    395  C   CYS  6823      -4.452   8.076  19.650  1.00  0.00      SEG1
ATOM    396  O   CYS  6823      -5.306   7.329  20.141  1.00  0.00      SEG1
ATOM    397  N   ASP  6824      -4.567   9.413  19.580  1.00  0.00      SEG1
ATOM    398  HN  ASP  6824      -3.831   9.971  19.184  1.00  0.00      SEG1
ATOM    399  CA  ASP  6824      -5.753  10.083  20.097  1.00  0.00      SEG1
ATOM    400  HA  ASP  6824      -6.581   9.376  20.012  1.00  0.00      SEG1
ATOM    401  CB  ASP  6824      -5.543  10.502  21.566  1.00  0.00      SEG1
ATOM    402  HB1 ASP  6824      -5.090  11.493  21.647  1.00  0.00      SEG1
ATOM    403  HB2 ASP  6824      -4.856   9.816  22.061  1.00  0.00      SEG1
ATOM    404  CG  ASP  6824      -6.859  10.455  22.340  1.00  0.00      SEG1
ATOM    405  OD1 ASP  6824      -7.486   9.396  22.357  1.00  0.00      SEG1
ATOM    406  OD2 ASP  6824      -7.251  11.447  22.928  1.00  0.00      SEG1
ATOM    407  C   ASP  6824      -6.046  11.269  19.172  1.00  0.00      SEG1
ATOM    408  O   ASP  6824      -5.327  12.260  19.121  1.00  0.00      SEG1
ATOM    409  N   LEU  6825      -7.089  11.031  18.360  1.00  0.00      SEG1
ATOM    410  HN  LEU  6825      -7.647  10.215  18.511  1.00  0.00      SEG1
ATOM    411  CA  LEU  6825      -7.426  11.927  17.270  1.00  0.00      SEG1
ATOM    412  HA  LEU  6825      -6.528  12.491  17.021  1.00  0.00      SEG1
ATOM    413  CB  LEU  6825      -7.915  11.110  16.055  1.00  0.00      SEG1
ATOM    414  HB1 LEU  6825      -8.175  11.800  15.254  1.00  0.00      SEG1
ATOM    415  HB2 LEU  6825      -8.813  10.564  16.342  1.00  0.00      SEG1
ATOM    416  CG  LEU  6825      -6.876  10.103  15.520  1.00  0.00      SEG1
ATOM    417  HG  LEU  6825      -6.581   9.431  16.325  1.00  0.00      SEG1
ATOM    418  CD1 LEU  6825      -7.433   9.277  14.353  1.00  0.00      SEG1
ATOM    419 HD11 LEU  6825      -7.722   9.925  13.526  1.00  0.00      SEG1
ATOM    420 HD12 LEU  6825      -8.316   8.723  14.671  1.00  0.00      SEG1
ATOM    421 HD13 LEU  6825      -6.676   8.582  13.989  1.00  0.00      SEG1
ATOM    422  CD2 LEU  6825      -5.565  10.784  15.107  1.00  0.00      SEG1
ATOM    423 HD21 LEU  6825      -5.114  11.298  15.956  1.00  0.00      SEG1
ATOM    424 HD22 LEU  6825      -5.754  11.522  14.328  1.00  0.00      SEG1
ATOM    425 HD23 LEU  6825      -4.853  10.042  14.745  1.00  0.00      SEG1
ATOM    426  C   LEU  6825      -8.516  12.895  17.743  1.00  0.00      SEG1
ATOM    427  O   LEU  6825      -9.593  12.499  18.166  1.00  0.00      SEG1
ATOM    428  N   GLN  6826      -8.194  14.182  17.586  1.00  0.00      SEG1
ATOM    429  HN  GLN  6826      -7.254  14.404  17.325  1.00  0.00      SEG1
ATOM    430  CA  GLN  6826      -9.172  15.214  17.875  1.00  0.00      SEG1
ATOM    431  HA  GLN  6826      -9.377  15.152  18.947  1.00  0.00      SEG1
ATOM    432  CB  GLN  6826      -8.518  16.555  17.521  1.00  0.00      SEG1
ATOM    433  HB1 GLN  6826      -8.323  16.603  16.447  1.00  0.00      SEG1
ATOM    434  HB2 GLN  6826      -7.540  16.607  18.005  1.00  0.00      SEG1
ATOM    435  CG  GLN  6826      -9.350  17.764  17.955  1.00  0.00      SEG1
ATOM    436  HG1 GLN  6826      -9.552  17.710  19.025  1.00  0.00      SEG1
ATOM    437  HG2 GLN  6826     -10.307  17.781  17.433  1.00  0.00      SEG1
ATOM    438  CD  GLN  6826      -8.601  19.063  17.654  1.00  0.00      SEG1
ATOM    439  OE1 GLN  6826      -7.522  19.069  17.078  1.00  0.00      SEG1
ATOM    440  NE2 GLN  6826      -9.214  20.152  18.129  1.00  0.00      SEG1
ATOM    441 HE21 GLN  6826      -8.695  20.999  18.065  1.00  0.00      SEG1
ATOM    442 HE22 GLN  6826     -10.126  20.121  18.534  1.00  0.00      SEG1
ATOM    443  C   GLN  6826     -10.496  14.970  17.105  1.00  0.00      SEG1
ATOM    444  O   GLN  6826     -11.580  15.074  17.661  1.00  0.00      SEG1
ATOM    445  N   ASN  6827     -10.301  14.638  15.819  1.00  0.00      SEG1
ATOM    446  HN  ASN  6827      -9.353  14.587  15.523  1.00  0.00      SEG1
ATOM    447  CA  ASN  6827     -11.424  14.494  14.898  1.00  0.00      SEG1
ATOM    448  HA  ASN  6827     -12.269  15.074  15.278  1.00  0.00      SEG1
ATOM    449  CB  ASN  6827     -11.015  15.012  13.513  1.00  0.00      SEG1
ATOM    450  HB1 ASN  6827     -11.886  15.031  12.857  1.00  0.00      SEG1
ATOM    451  HB2 ASN  6827     -10.290  14.335  13.056  1.00  0.00      SEG1
ATOM    452  CG  ASN  6827     -10.396  16.416  13.543  1.00  0.00      SEG1
ATOM    453  OD1 ASN  6827     -10.382  17.145  14.524  1.00  0.00      SEG1
ATOM    454  ND2 ASN  6827      -9.800  16.723  12.389  1.00  0.00      SEG1
ATOM    455 HD21 ASN  6827      -9.864  16.031  11.665  1.00  0.00      SEG1
ATOM    456 HD22 ASN  6827      -9.282  17.565  12.272  1.00  0.00      SEG1
ATOM    457  C   ASN  6827     -11.826  13.013  14.802  1.00  0.00      SEG1
ATOM    458  O   ASN  6827     -12.001  12.449  13.726  1.00  0.00      SEG1
ATOM    459  N   TYR  6828     -11.898  12.407  15.989  1.00  0.00      SEG1
ATOM    460  HN  TYR  6828     -11.766  12.948  16.821  1.00  0.00      SEG1
ATOM    461  CA  TYR  6828     -12.350  11.034  16.099  1.00  0.00      SEG1
ATOM    462  HA  TYR  6828     -12.005  10.476  15.226  1.00  0.00      SEG1
ATOM    463  CB  TYR  6828     -11.772  10.447  17.396  1.00  0.00      SEG1
ATOM    464  HB1 TYR  6828     -12.075  11.053  18.250  1.00  0.00      SEG1
ATOM    465  HB2 TYR  6828     -10.688  10.504  17.368  1.00  0.00      SEG1
ATOM    466  CG  TYR  6828     -12.161   9.014  17.620  1.00  0.00      SEG1
ATOM    467  CD1 TYR  6828     -11.487   7.992  16.965  1.00  0.00      SEG1
ATOM    468  HD1 TYR  6828     -10.678   8.232  16.287  1.00  0.00      SEG1
ATOM    469  CE1 TYR  6828     -11.847   6.667  17.174  1.00  0.00      SEG1
ATOM    470  HE1 TYR  6828     -11.311   5.891  16.654  1.00  0.00      SEG1
ATOM    471  CD2 TYR  6828     -13.201   8.694  18.485  1.00  0.00      SEG1
ATOM    472  HD2 TYR  6828     -13.736   9.486  18.998  1.00  0.00      SEG1
ATOM    473  CE2 TYR  6828     -13.568   7.372  18.696  1.00  0.00      SEG1
ATOM    474  HE2 TYR  6828     -14.390   7.191  19.374  1.00  0.00      SEG1
ATOM    475  CZ  TYR  6828     -12.886   6.349  18.040  1.00  0.00      SEG1
ATOM    476  OH  TYR  6828     -13.222   5.018  18.237  1.00  0.00      SEG1
ATOM    477  HH  TYR  6828     -13.847   4.915  18.950  1.00  0.00      SEG1
ATOM    478  C   TYR  6828     -13.880  11.068  16.130  1.00  0.00      SEG1
ATOM    479  O   TYR  6828     -14.482  12.032  16.573  1.00  0.00      SEG1
ATOM    480  N   GLY  6829     -14.486   9.970  15.662  1.00  0.00      SEG1
ATOM    481  HN  GLY  6829     -13.914   9.329  15.154  1.00  0.00      SEG1
ATOM    482  CA  GLY  6829     -15.935   9.912  15.740  1.00  0.00      SEG1
ATOM    483  HA1 GLY  6829     -16.309  10.475  16.601  1.00  0.00      SEG1
ATOM    484  HA2 GLY  6829     -16.203   8.865  15.873  1.00  0.00      SEG1
ATOM    485  C   GLY  6829     -16.525  10.433  14.437  1.00  0.00      SEG1
ATOM    486  O   GLY  6829     -17.180   9.676  13.733  1.00  0.00      SEG1
ATOM    487  N   ASP  6830     -16.224  11.714  14.133  1.00  0.00      SEG1
ATOM    488  HN  ASP  6830     -15.724  12.261  14.814  1.00  0.00      SEG1
ATOM    489  CA  ASP  6830     -16.690  12.416  12.925  1.00  0.00      SEG1
ATOM    490  HA  ASP  6830     -17.754  12.604  13.081  1.00  0.00      SEG1
ATOM    491  CB  ASP  6830     -15.923  13.746  12.721  1.00  0.00      SEG1
ATOM    492  HB1 ASP  6830     -16.093  14.130  11.717  1.00  0.00      SEG1
ATOM    493  HB2 ASP  6830     -14.848  13.598  12.836  1.00  0.00      SEG1
ATOM    494  CG  ASP  6830     -16.385  14.888  13.633  1.00  0.00      SEG1
ATOM    495  OD1 ASP  6830     -17.304  14.676  14.420  1.00  0.00      SEG1
ATOM    496  OD2 ASP  6830     -15.852  15.991  13.526  1.00  0.00      SEG1
ATOM    497  C   ASP  6830     -16.553  11.587  11.630  1.00  0.00      SEG1
ATOM    498  O   ASP  6830     -15.793  10.620  11.525  1.00  0.00      SEG1
ATOM    499  N   SER  6831     -17.328  12.053  10.628  1.00  0.00      SEG1
ATOM    500  HN  SER  6831     -17.811  12.929  10.713  1.00  0.00      SEG1
ATOM    501  CA  SER  6831     -17.415  11.380   9.335  1.00  0.00      SEG1
ATOM    502  HA  SER  6831     -16.479  10.840   9.180  1.00  0.00      SEG1
ATOM    503  CB  SER  6831     -18.604  10.393   9.394  1.00  0.00      SEG1
ATOM    504  HB1 SER  6831     -18.346   9.566  10.066  1.00  0.00      SEG1
ATOM    505  HB2 SER  6831     -18.757   9.946   8.414  1.00  0.00      SEG1
ATOM    506  OG  SER  6831     -19.852  10.941   9.804  1.00  0.00      SEG1
ATOM    507  HG1 SER  6831     -19.738  11.401  10.637  1.00  0.00      SEG1
ATOM    508  C   SER  6831     -17.533  12.434   8.201  1.00  0.00      SEG1
ATOM    509  O   SER  6831     -18.108  13.493   8.391  1.00  0.00      SEG1
ATOM    510  N   ALA  6832     -16.938  12.121   7.028  1.00  0.00      SEG1
ATOM    511  HN  ALA  6832     -16.491  11.231   7.008  1.00  0.00      SEG1
ATOM    512  CA  ALA  6832     -17.064  13.037   5.888  1.00  0.00      SEG1
ATOM    513  HA  ALA  6832     -17.068  14.061   6.273  1.00  0.00      SEG1
ATOM    514  CB  ALA  6832     -15.886  12.837   4.916  1.00  0.00      SEG1
ATOM    515  HB1 ALA  6832     -15.883  11.829   4.498  1.00  0.00      SEG1
ATOM    516  HB2 ALA  6832     -14.927  12.985   5.412  1.00  0.00      SEG1
ATOM    517  HB3 ALA  6832     -15.934  13.545   4.087  1.00  0.00      SEG1
ATOM    518  C   ALA  6832     -18.395  12.766   5.157  1.00  0.00      SEG1
ATOM    519  O   ALA  6832     -18.936  11.670   5.235  1.00  0.00      SEG1
ATOM    520  N   THR  6833     -18.866  13.791   4.410  1.00  0.00      SEG1
ATOM    521  HN  THR  6833     -18.466  14.704   4.462  1.00  0.00      SEG1
ATOM    522  CA  THR  6833     -20.050  13.627   3.561  1.00  0.00      SEG1
ATOM    523  HA  THR  6833     -20.789  13.074   4.146  1.00  0.00      SEG1
ATOM    524  CB  THR  6833     -20.618  15.018   3.169  1.00  0.00      SEG1
ATOM    525  HB  THR  6833     -19.856  15.567   2.607  1.00  0.00      SEG1
ATOM    526  OG1 THR  6833     -21.025  15.845   4.240  1.00  0.00      SEG1
ATOM    527  HG1 THR  6833     -20.783  15.470   5.081  1.00  0.00      SEG1
ATOM    528  CG2 THR  6833     -21.899  14.935   2.326  1.00  0.00      SEG1
ATOM    529 HG21 THR  6833     -22.673  14.390   2.871  1.00  0.00      SEG1
ATOM    530 HG22 THR  6833     -21.743  14.442   1.367  1.00  0.00      SEG1
ATOM    531 HG23 THR  6833     -22.285  15.935   2.123  1.00  0.00      SEG1
ATOM    532  C   THR  6833     -19.728  12.816   2.277  1.00  0.00      SEG1
ATOM    533  O   THR  6833     -19.426  13.359   1.211  1.00  0.00      SEG1
ATOM    534  N   LEU  6834     -19.902  11.494   2.406  1.00  0.00      SEG1
ATOM    535  HN  LEU  6834     -20.091  11.091   3.301  1.00  0.00      SEG1
ATOM    536  CA  LEU  6834     -19.810  10.654   1.214  1.00  0.00      SEG1
ATOM    537  HA  LEU  6834     -18.822  10.810   0.782  1.00  0.00      SEG1
ATOM    538  CB  LEU  6834     -20.014   9.176   1.589  1.00  0.00      SEG1
ATOM    539  HB1 LEU  6834     -19.997   8.581   0.677  1.00  0.00      SEG1
ATOM    540  HB2 LEU  6834     -20.994   9.067   2.052  1.00  0.00      SEG1
ATOM    541  CG  LEU  6834     -18.951   8.624   2.555  1.00  0.00      SEG1
ATOM    542  HG  LEU  6834     -18.891   9.261   3.437  1.00  0.00      SEG1
ATOM    543  CD1 LEU  6834     -19.319   7.195   2.974  1.00  0.00      SEG1
ATOM    544 HD11 LEU  6834     -19.373   6.540   2.104  1.00  0.00      SEG1
ATOM    545 HD12 LEU  6834     -20.292   7.185   3.464  1.00  0.00      SEG1
ATOM    546 HD13 LEU  6834     -18.564   6.795   3.651  1.00  0.00      SEG1
ATOM    547  CD2 LEU  6834     -17.546   8.653   1.936  1.00  0.00      SEG1
ATOM    548 HD21 LEU  6834     -17.260   9.673   1.678  1.00  0.00      SEG1
ATOM    549 HD22 LEU  6834     -17.524   8.056   1.024  1.00  0.00      SEG1
ATOM    550 HD23 LEU  6834     -16.814   8.267   2.645  1.00  0.00      SEG1
ATOM    551  C   LEU  6834     -20.879  11.034   0.146  1.00  0.00      SEG1
ATOM    552  O   LEU  6834     -22.045  11.235   0.478  1.00  0.00      SEG1
ATOM    553  N   PRO  6835     -20.455  11.057  -1.153  1.00  0.00      SEG1
ATOM    554  CD  PRO  6835     -19.059  10.966  -1.587  1.00  0.00      SEG1
ATOM    555  HD1 PRO  6835     -18.700   9.943  -1.461  1.00  0.00      SEG1
ATOM    556  HD2 PRO  6835     -18.415  11.644  -1.026  1.00  0.00      SEG1
ATOM    557  CA  PRO  6835     -21.391  11.156  -2.273  1.00  0.00      SEG1
ATOM    558  HA  PRO  6835     -21.871  12.134  -2.213  1.00  0.00      SEG1
ATOM    559  CB  PRO  6835     -20.514  11.095  -3.537  1.00  0.00      SEG1
ATOM    560  HB1 PRO  6835     -20.828  11.808  -4.300  1.00  0.00      SEG1
ATOM    561  HB2 PRO  6835     -20.560  10.107  -3.989  1.00  0.00      SEG1
ATOM    562  CG  PRO  6835     -19.081  11.366  -3.062  1.00  0.00      SEG1
ATOM    563  HG1 PRO  6835     -18.323  10.844  -3.650  1.00  0.00      SEG1
ATOM    564  HG2 PRO  6835     -18.856  12.429  -3.145  1.00  0.00      SEG1
ATOM    565  C   PRO  6835     -22.494  10.061  -2.271  1.00  0.00      SEG1
ATOM    566  O   PRO  6835     -22.323   8.944  -1.784  1.00  0.00      SEG1
ATOM    567  N   LYS  6836     -23.664  10.458  -2.810  1.00  0.00      SEG1
ATOM    568  HN  LYS  6836     -23.715  11.389  -3.162  1.00  0.00      SEG1
ATOM    569  CA  LYS  6836     -24.848   9.596  -2.827  1.00  0.00      SEG1
ATOM    570  HA  LYS  6836     -25.205   9.554  -1.797  1.00  0.00      SEG1
ATOM    571  CB  LYS  6836     -25.916  10.237  -3.735  1.00  0.00      SEG1
ATOM    572  HB1 LYS  6836     -25.475  10.420  -4.717  1.00  0.00      SEG1
ATOM    573  HB2 LYS  6836     -26.192  11.215  -3.340  1.00  0.00      SEG1
ATOM    574  CG  LYS  6836     -27.185   9.379  -3.915  1.00  0.00      SEG1
ATOM    575  HG1 LYS  6836     -27.655   9.220  -2.945  1.00  0.00      SEG1
ATOM    576  HG2 LYS  6836     -26.906   8.394  -4.292  1.00  0.00      SEG1
ATOM    577  CD  LYS  6836     -28.172   9.990  -4.915  1.00  0.00      SEG1
ATOM    578  HD1 LYS  6836     -27.630  10.253  -5.827  1.00  0.00      SEG1
ATOM    579  HD2 LYS  6836     -28.574  10.925  -4.524  1.00  0.00      SEG1
ATOM    580  CE  LYS  6836     -29.298   9.018  -5.292  1.00  0.00      SEG1
ATOM    581  HE1 LYS  6836     -28.879   8.100  -5.713  1.00  0.00      SEG1
ATOM    582  HE2 LYS  6836     -29.931   9.462  -6.063  1.00  0.00      SEG1
ATOM    583  NZ  LYS  6836     -30.146   8.659  -4.153  1.00  0.00      SEG1
ATOM    584  HZ1 LYS  6836     -30.590   9.515  -3.763  1.00  0.00      SEG1
ATOM    585  HZ2 LYS  6836     -29.569   8.209  -3.415  1.00  0.00      SEG1
ATOM    586  HZ3 LYS  6836     -30.894   7.997  -4.452  1.00  0.00      SEG1
ATOM    587  C   LYS  6836     -24.551   8.160  -3.330  1.00  0.00      SEG1
ATOM    588  O   LYS  6836     -24.408   7.913  -4.516  1.00  0.00      SEG1
ATOM    589  N   GLY  6837     -24.571   7.224  -2.367  1.00  0.00      SEG1
ATOM    590  HN  GLY  6837     -24.517   7.524  -1.415  1.00  0.00      SEG1
ATOM    591  CA  GLY  6837     -24.536   5.812  -2.745  1.00  0.00      SEG1
ATOM    592  HA1 GLY  6837     -25.035   5.677  -3.707  1.00  0.00      SEG1
ATOM    593  HA2 GLY  6837     -25.094   5.261  -1.990  1.00  0.00      SEG1
ATOM    594  C   GLY  6837     -23.107   5.261  -2.826  1.00  0.00      SEG1
ATOM    595  O   GLY  6837     -22.894   4.069  -3.010  1.00  0.00      SEG1
ATOM    596  N   ILE  6838     -22.133   6.169  -2.659  1.00  0.00      SEG1
ATOM    597  HN  ILE  6838     -22.360   7.114  -2.429  1.00  0.00      SEG1
ATOM    598  CA  ILE  6838     -20.757   5.733  -2.694  1.00  0.00      SEG1
ATOM    599  HA  ILE  6838     -20.668   4.962  -3.462  1.00  0.00      SEG1
ATOM    600  CB  ILE  6838     -19.872   6.929  -3.079  1.00  0.00      SEG1
ATOM    601  HB  ILE  6838     -20.036   7.724  -2.348  1.00  0.00      SEG1
ATOM    602  CG2 ILE  6838     -18.375   6.586  -3.046  1.00  0.00      SEG1
ATOM    603 HG21 ILE  6838     -18.158   5.700  -3.644  1.00  0.00      SEG1
ATOM    604 HG22 ILE  6838     -18.033   6.400  -2.029  1.00  0.00      SEG1
ATOM    605 HG23 ILE  6838     -17.783   7.413  -3.442  1.00  0.00      SEG1
ATOM    606  CG1 ILE  6838     -20.276   7.484  -4.462  1.00  0.00      SEG1
ATOM    607 HG11 ILE  6838     -19.612   8.310  -4.718  1.00  0.00      SEG1
ATOM    608 HG12 ILE  6838     -21.281   7.906  -4.421  1.00  0.00      SEG1
ATOM    609  CD  ILE  6838     -20.213   6.461  -5.607  1.00  0.00      SEG1
ATOM    610  HD1 ILE  6838     -20.945   5.661  -5.495  1.00  0.00      SEG1
ATOM    611  HD2 ILE  6838     -19.224   6.010  -5.684  1.00  0.00      SEG1
ATOM    612  HD3 ILE  6838     -20.413   6.947  -6.563  1.00  0.00      SEG1
ATOM    613  C   ILE  6838     -20.422   5.104  -1.337  1.00  0.00      SEG1
ATOM    614  O   ILE  6838     -20.522   5.720  -0.282  1.00  0.00      SEG1
ATOM    615  N   MET  6839     -20.001   3.833  -1.460  1.00  0.00      SEG1
ATOM    616  HN  MET  6839     -19.802   3.471  -2.371  1.00  0.00      SEG1
ATOM    617  CA  MET  6839     -19.470   3.135  -0.305  1.00  0.00      SEG1
ATOM    618  HA  MET  6839     -20.228   3.147   0.479  1.00  0.00      SEG1
ATOM    619  CB  MET  6839     -19.067   1.701  -0.694  1.00  0.00      SEG1
ATOM    620  HB1 MET  6839     -18.585   1.203   0.150  1.00  0.00      SEG1
ATOM    621  HB2 MET  6839     -18.309   1.729  -1.480  1.00  0.00      SEG1
ATOM    622  CG  MET  6839     -20.237   0.835  -1.163  1.00  0.00      SEG1
ATOM    623  HG1 MET  6839     -20.694   1.246  -2.064  1.00  0.00      SEG1
ATOM    624  HG2 MET  6839     -21.023   0.783  -0.411  1.00  0.00      SEG1
ATOM    625  SD  MET  6839     -19.658  -0.831  -1.509  1.00  0.00      SEG1
ATOM    626  CE  MET  6839     -21.178  -1.542  -2.159  1.00  0.00      SEG1
ATOM    627  HE1 MET  6839     -21.581  -0.917  -2.956  1.00  0.00      SEG1
ATOM    628  HE2 MET  6839     -21.929  -1.618  -1.374  1.00  0.00      SEG1
ATOM    629  HE3 MET  6839     -20.975  -2.533  -2.570  1.00  0.00      SEG1
ATOM    630  C   MET  6839     -18.211   3.865   0.160  1.00  0.00      SEG1
ATOM    631  O   MET  6839     -17.497   4.472  -0.628  1.00  0.00      SEG1
ATOM    632  N   MET  6840     -17.954   3.660   1.460  1.00  0.00      SEG1
ATOM    633  HN  MET  6840     -18.650   3.244   2.038  1.00  0.00      SEG1
ATOM    634  CA  MET  6840     -16.727   4.175   2.052  1.00  0.00      SEG1
ATOM    635  HA  MET  6840     -16.767   5.261   1.949  1.00  0.00      SEG1
ATOM    636  CB  MET  6840     -16.650   3.787   3.546  1.00  0.00      SEG1
ATOM    637  HB1 MET  6840     -16.806   2.712   3.650  1.00  0.00      SEG1
ATOM    638  HB2 MET  6840     -17.474   4.268   4.074  1.00  0.00      SEG1
ATOM    639  CG  MET  6840     -15.328   4.161   4.248  1.00  0.00      SEG1
ATOM    640  HG1 MET  6840     -14.485   3.601   3.840  1.00  0.00      SEG1
ATOM    641  HG2 MET  6840     -15.368   3.880   5.302  1.00  0.00      SEG1
ATOM    642  SD  MET  6840     -14.942   5.921   4.133  1.00  0.00      SEG1
ATOM    643  CE  MET  6840     -15.964   6.547   5.481  1.00  0.00      SEG1
ATOM    644  HE1 MET  6840     -15.768   5.987   6.398  1.00  0.00      SEG1
ATOM    645  HE2 MET  6840     -17.020   6.436   5.243  1.00  0.00      SEG1
ATOM    646  HE3 MET  6840     -15.740   7.598   5.671  1.00  0.00      SEG1
ATOM    647  C   MET  6840     -15.508   3.667   1.270  1.00  0.00      SEG1
ATOM    648  O   MET  6840     -14.653   4.440   0.881  1.00  0.00      SEG1
ATOM    649  N   ASN  6841     -15.443   2.337   1.084  1.00  0.00      SEG1
ATOM    650  HN  ASN  6841     -16.213   1.753   1.321  1.00  0.00      SEG1
ATOM    651  CA  ASN  6841     -14.185   1.802   0.553  1.00  0.00      SEG1
ATOM    652  HA  ASN  6841     -13.384   2.234   1.159  1.00  0.00      SEG1
ATOM    653  CB  ASN  6841     -14.121   0.270   0.648  1.00  0.00      SEG1
ATOM    654  HB1 ASN  6841     -13.248  -0.115   0.115  1.00  0.00      SEG1
ATOM    655  HB2 ASN  6841     -15.008  -0.200   0.222  1.00  0.00      SEG1
ATOM    656  CG  ASN  6841     -13.983  -0.129   2.117  1.00  0.00      SEG1
ATOM    657  OD1 ASN  6841     -13.850   0.725   2.994  1.00  0.00      SEG1
ATOM    658  ND2 ASN  6841     -14.001  -1.434   2.357  1.00  0.00      SEG1
ATOM    659 HD21 ASN  6841     -13.882  -1.826   3.267  1.00  0.00      SEG1
ATOM    660 HD22 ASN  6841     -14.098  -2.071   1.594  1.00  0.00      SEG1
ATOM    661  C   ASN  6841     -13.907   2.298  -0.863  1.00  0.00      SEG1
ATOM    662  O   ASN  6841     -12.759   2.507  -1.222  1.00  0.00      SEG1
ATOM    663  N   VAL  6842     -14.990   2.542  -1.625  1.00  0.00      SEG1
ATOM    664  HN  VAL  6842     -15.905   2.279  -1.320  1.00  0.00      SEG1
ATOM    665  CA  VAL  6842     -14.784   3.202  -2.909  1.00  0.00      SEG1
ATOM    666  HA  VAL  6842     -14.060   2.609  -3.467  1.00  0.00      SEG1
ATOM    667  CB  VAL  6842     -16.118   3.299  -3.678  1.00  0.00      SEG1
ATOM    668  HB  VAL  6842     -16.878   3.716  -3.018  1.00  0.00      SEG1
ATOM    669  CG1 VAL  6842     -16.011   4.178  -4.936  1.00  0.00      SEG1
ATOM    670 HG11 VAL  6842     -15.269   3.775  -5.625  1.00  0.00      SEG1
ATOM    671 HG12 VAL  6842     -15.705   5.188  -4.664  1.00  0.00      SEG1
ATOM    672 HG13 VAL  6842     -16.969   4.212  -5.454  1.00  0.00      SEG1
ATOM    673  CG2 VAL  6842     -16.600   1.890  -4.061  1.00  0.00      SEG1
ATOM    674 HG21 VAL  6842     -16.753   1.280  -3.171  1.00  0.00      SEG1
ATOM    675 HG22 VAL  6842     -15.857   1.395  -4.685  1.00  0.00      SEG1
ATOM    676 HG23 VAL  6842     -17.548   1.949  -4.596  1.00  0.00      SEG1
ATOM    677  C   VAL  6842     -14.087   4.559  -2.675  1.00  0.00      SEG1
ATOM    678  O   VAL  6842     -13.035   4.824  -3.224  1.00  0.00      SEG1
ATOM    679  N   ALA  6843     -14.703   5.382  -1.797  1.00  0.00      SEG1
ATOM    680  HN  ALA  6843     -15.483   4.978  -1.313  1.00  0.00      SEG1
ATOM    681  CA  ALA  6843     -14.130   6.705  -1.524  1.00  0.00      SEG1
ATOM    682  HA  ALA  6843     -14.187   7.269  -2.457  1.00  0.00      SEG1
ATOM    683  CB  ALA  6843     -14.958   7.401  -0.444  1.00  0.00      SEG1
ATOM    684  HB1 ALA  6843     -14.947   6.860   0.502  1.00  0.00      SEG1
ATOM    685  HB2 ALA  6843     -15.996   7.514  -0.754  1.00  0.00      SEG1
ATOM    686  HB3 ALA  6843     -14.558   8.393  -0.249  1.00  0.00      SEG1
ATOM    687  C   ALA  6843     -12.636   6.634  -1.107  1.00  0.00      SEG1
ATOM    688  O   ALA  6843     -11.781   7.305  -1.659  1.00  0.00      SEG1
ATOM    689  N   LYS  6844     -12.389   5.755  -0.136  1.00  0.00      SEG1
ATOM    690  HN  LYS  6844     -13.155   5.267   0.268  1.00  0.00      SEG1
ATOM    691  CA  LYS  6844     -11.037   5.547   0.355  1.00  0.00      SEG1
ATOM    692  HA  LYS  6844     -10.715   6.500   0.783  1.00  0.00      SEG1
ATOM    693  CB  LYS  6844     -11.085   4.449   1.421  1.00  0.00      SEG1
ATOM    694  HB1 LYS  6844     -11.381   3.510   0.950  1.00  0.00      SEG1
ATOM    695  HB2 LYS  6844     -11.865   4.697   2.143  1.00  0.00      SEG1
ATOM    696  CG  LYS  6844      -9.751   4.261   2.150  1.00  0.00      SEG1
ATOM    697  HG1 LYS  6844      -9.509   5.153   2.731  1.00  0.00      SEG1
ATOM    698  HG2 LYS  6844      -8.938   4.138   1.430  1.00  0.00      SEG1
ATOM    699  CD  LYS  6844      -9.756   3.036   3.055  1.00  0.00      SEG1
ATOM    700  HD1 LYS  6844      -8.777   2.969   3.534  1.00  0.00      SEG1
ATOM    701  HD2 LYS  6844      -9.861   2.130   2.453  1.00  0.00      SEG1
ATOM    702  CE  LYS  6844     -10.856   3.078   4.119  1.00  0.00      SEG1
ATOM    703  HE1 LYS  6844     -11.844   2.879   3.695  1.00  0.00      SEG1
ATOM    704  HE2 LYS  6844     -10.884   4.046   4.629  1.00  0.00      SEG1
ATOM    705  NZ  LYS  6844     -10.571   2.054   5.104  1.00  0.00      SEG1
ATOM    706  HZ1 LYS  6844      -9.763   2.393   5.675  1.00  0.00      SEG1
ATOM    707  HZ2 LYS  6844     -10.279   1.181   4.609  1.00  0.00      SEG1
ATOM    708  HZ3 LYS  6844     -11.368   1.897   5.742  1.00  0.00      SEG1
ATOM    709  C   LYS  6844     -10.068   5.163  -0.780  1.00  0.00      SEG1
ATOM    710  O   LYS  6844      -9.018   5.768  -0.945  1.00  0.00      SEG1
ATOM    711  N   TYR  6845     -10.458   4.132  -1.559  1.00  0.00      SEG1
ATOM    712  HN  TYR  6845     -11.300   3.640  -1.354  1.00  0.00      SEG1
ATOM    713  CA  TYR  6845      -9.565   3.663  -2.622  1.00  0.00      SEG1
ATOM    714  HA  TYR  6845      -8.590   3.486  -2.162  1.00  0.00      SEG1
ATOM    715  CB  TYR  6845     -10.039   2.375  -3.315  1.00  0.00      SEG1
ATOM    716  HB1 TYR  6845      -9.642   2.313  -4.331  1.00  0.00      SEG1
ATOM    717  HB2 TYR  6845     -11.124   2.360  -3.423  1.00  0.00      SEG1
ATOM    718  CG  TYR  6845      -9.576   1.153  -2.578  1.00  0.00      SEG1
ATOM    719  CD1 TYR  6845     -10.053   0.894  -1.302  1.00  0.00      SEG1
ATOM    720  HD1 TYR  6845     -10.720   1.561  -0.790  1.00  0.00      SEG1
ATOM    721  CE1 TYR  6845      -9.677  -0.244  -0.629  1.00  0.00      SEG1
ATOM    722  HE1 TYR  6845     -10.035  -0.441   0.367  1.00  0.00      SEG1
ATOM    723  CD2 TYR  6845      -8.675   0.258  -3.157  1.00  0.00      SEG1
ATOM    724  HD2 TYR  6845      -8.232   0.447  -4.126  1.00  0.00      SEG1
ATOM    725  CE2 TYR  6845      -8.306  -0.900  -2.485  1.00  0.00      SEG1
ATOM    726  HE2 TYR  6845      -7.624  -1.597  -2.958  1.00  0.00      SEG1
ATOM    727  CZ  TYR  6845      -8.829  -1.149  -1.225  1.00  0.00      SEG1
ATOM    728  OH  TYR  6845      -8.575  -2.286  -0.519  1.00  0.00      SEG1
ATOM    729  HH  TYR  6845      -8.291  -3.021  -1.057  1.00  0.00      SEG1
ATOM    730  C   TYR  6845      -9.363   4.746  -3.669  1.00  0.00      SEG1
ATOM    731  O   TYR  6845      -8.263   4.905  -4.170  1.00  0.00      SEG1
ATOM    732  N   THR  6846     -10.442   5.494  -3.952  1.00  0.00      SEG1
ATOM    733  HN  THR  6846     -11.316   5.306  -3.519  1.00  0.00      SEG1
ATOM    734  CA  THR  6846     -10.374   6.593  -4.906  1.00  0.00      SEG1
ATOM    735  HA  THR  6846     -10.097   6.154  -5.866  1.00  0.00      SEG1
ATOM    736  CB  THR  6846     -11.746   7.296  -5.011  1.00  0.00      SEG1
ATOM    737  HB  THR  6846     -11.993   7.766  -4.056  1.00  0.00      SEG1
ATOM    738  OG1 THR  6846     -12.810   6.422  -5.349  1.00  0.00      SEG1
ATOM    739  HG1 THR  6846     -12.753   5.601  -4.859  1.00  0.00      SEG1
ATOM    740  CG2 THR  6846     -11.740   8.385  -6.091  1.00  0.00      SEG1
ATOM    741 HG21 THR  6846     -11.360   7.997  -7.035  1.00  0.00      SEG1
ATOM    742 HG22 THR  6846     -11.112   9.230  -5.805  1.00  0.00      SEG1
ATOM    743 HG23 THR  6846     -12.744   8.769  -6.275  1.00  0.00      SEG1
ATOM    744  C   THR  6846      -9.261   7.568  -4.491  1.00  0.00      SEG1
ATOM    745  O   THR  6846      -8.304   7.768  -5.223  1.00  0.00      SEG1
ATOM    746  N   GLN  6847      -9.408   8.101  -3.269  1.00  0.00      SEG1
ATOM    747  HN  GLN  6847     -10.227   7.858  -2.750  1.00  0.00      SEG1
ATOM    748  CA  GLN  6847      -8.407   9.025  -2.760  1.00  0.00      SEG1
ATOM    749  HA  GLN  6847      -8.416   9.878  -3.439  1.00  0.00      SEG1
ATOM    750  CB  GLN  6847      -8.796   9.476  -1.356  1.00  0.00      SEG1
ATOM    751  HB1 GLN  6847      -7.948   9.967  -0.876  1.00  0.00      SEG1
ATOM    752  HB2 GLN  6847      -9.065   8.625  -0.727  1.00  0.00      SEG1
ATOM    753  CG  GLN  6847      -9.951  10.465  -1.478  1.00  0.00      SEG1
ATOM    754  HG1 GLN  6847     -10.847   9.987  -1.864  1.00  0.00      SEG1
ATOM    755  HG2 GLN  6847      -9.647  11.239  -2.173  1.00  0.00      SEG1
ATOM    756  CD  GLN  6847     -10.261  11.126  -0.156  1.00  0.00      SEG1
ATOM    757  OE1 GLN  6847      -9.882  10.646   0.905  1.00  0.00      SEG1
ATOM    758  NE2 GLN  6847     -10.913  12.281  -0.264  1.00  0.00      SEG1
ATOM    759 HE21 GLN  6847     -11.224  12.820   0.512  1.00  0.00      SEG1
ATOM    760 HE22 GLN  6847     -11.075  12.607  -1.197  1.00  0.00      SEG1
ATOM    761  C   GLN  6847      -6.979   8.474  -2.782  1.00  0.00      SEG1
ATOM    762  O   GLN  6847      -6.054   9.196  -3.154  1.00  0.00      SEG1
ATOM    763  N   LEU  6848      -6.849   7.187  -2.374  1.00  0.00      SEG1
ATOM    764  HN  LEU  6848      -7.648   6.658  -2.088  1.00  0.00      SEG1
ATOM    765  CA  LEU  6848      -5.510   6.591  -2.363  1.00  0.00      SEG1
ATOM    766  HA  LEU  6848      -4.906   7.165  -1.661  1.00  0.00      SEG1
ATOM    767  CB  LEU  6848      -5.584   5.108  -1.933  1.00  0.00      SEG1
ATOM    768  HB1 LEU  6848      -6.342   4.618  -2.541  1.00  0.00      SEG1
ATOM    769  HB2 LEU  6848      -5.902   5.073  -0.892  1.00  0.00      SEG1
ATOM    770  CG  LEU  6848      -4.269   4.300  -2.061  1.00  0.00      SEG1
ATOM    771  HG  LEU  6848      -3.986   4.252  -3.112  1.00  0.00      SEG1
ATOM    772  CD1 LEU  6848      -3.109   4.913  -1.262  1.00  0.00      SEG1
ATOM    773 HD11 LEU  6848      -3.354   4.958  -0.201  1.00  0.00      SEG1
ATOM    774 HD12 LEU  6848      -2.910   5.928  -1.606  1.00  0.00      SEG1
ATOM    775 HD13 LEU  6848      -2.211   4.305  -1.375  1.00  0.00      SEG1
ATOM    776  CD2 LEU  6848      -4.491   2.842  -1.637  1.00  0.00      SEG1
ATOM    777 HD21 LEU  6848      -5.246   2.369  -2.265  1.00  0.00      SEG1
ATOM    778 HD22 LEU  6848      -4.836   2.799  -0.604  1.00  0.00      SEG1
ATOM    779 HD23 LEU  6848      -3.566   2.275  -1.739  1.00  0.00      SEG1
ATOM    780  C   LEU  6848      -4.878   6.742  -3.752  1.00  0.00      SEG1
ATOM    781  O   LEU  6848      -3.737   7.156  -3.908  1.00  0.00      SEG1
ATOM    782  N   CYS  6849      -5.710   6.358  -4.732  1.00  0.00      SEG1
ATOM    783  HN  CYS  6849      -6.639   6.046  -4.521  1.00  0.00      SEG1
ATOM    784  CA  CYS  6849      -5.301   6.377  -6.129  1.00  0.00      SEG1
ATOM    785  HA  CYS  6849      -4.393   5.776  -6.202  1.00  0.00      SEG1
ATOM    786  CB  CYS  6849      -6.423   5.753  -6.955  1.00  0.00      SEG1
ATOM    787  HB1 CYS  6849      -6.192   5.793  -8.016  1.00  0.00      SEG1
ATOM    788  HB2 CYS  6849      -7.336   6.318  -6.819  1.00  0.00      SEG1
ATOM    789  SG  CYS  6849      -6.773   4.048  -6.476  1.00  0.00      SEG1
ATOM    790  HG1 CYS  6849      -5.841   3.241  -6.990  1.00  0.00      SEG1
ATOM    791  C   CYS  6849      -4.997   7.805  -6.626  1.00  0.00      SEG1
ATOM    792  O   CYS  6849      -4.027   8.032  -7.345  1.00  0.00      SEG1
ATOM    793  N   GLN  6850      -5.844   8.745  -6.169  1.00  0.00      SEG1
ATOM    794  HN  GLN  6850      -6.640   8.457  -5.646  1.00  0.00      SEG1
ATOM    795  CA  GLN  6850      -5.663  10.160  -6.446  1.00  0.00      SEG1
ATOM    796  HA  GLN  6850      -5.643  10.248  -7.534  1.00  0.00      SEG1
ATOM    797  CB  GLN  6850      -6.847  10.996  -5.882  1.00  0.00      SEG1
ATOM    798  HB1 GLN  6850      -6.589  12.055  -5.891  1.00  0.00      SEG1
ATOM    799  HB2 GLN  6850      -6.982  10.734  -4.837  1.00  0.00      SEG1
ATOM    800  CG  GLN  6850      -8.195  10.805  -6.625  1.00  0.00      SEG1
ATOM    801  HG1 GLN  6850      -8.469   9.753  -6.634  1.00  0.00      SEG1
ATOM    802  HG2 GLN  6850      -8.071  11.101  -7.666  1.00  0.00      SEG1
ATOM    803  CD  GLN  6850      -9.393  11.604  -6.024  1.00  0.00      SEG1
ATOM    804  OE1 GLN  6850      -9.535  11.787  -4.816  1.00  0.00      SEG1
ATOM    805  NE2 GLN  6850     -10.225  12.128  -6.932  1.00  0.00      SEG1
ATOM    806 HE21 GLN  6850     -10.871  12.840  -6.641  1.00  0.00      SEG1
ATOM    807 HE22 GLN  6850     -10.247  11.848  -7.891  1.00  0.00      SEG1
ATOM    808  C   GLN  6850      -4.291  10.655  -5.920  1.00  0.00      SEG1
ATOM    809  O   GLN  6850      -3.699  11.537  -6.542  1.00  0.00      SEG1
ATOM    810  N   TYR  6851      -3.816  10.064  -4.795  1.00  0.00      SEG1
ATOM    811  HN  TYR  6851      -4.367   9.343  -4.370  1.00  0.00      SEG1
ATOM    812  CA  TYR  6851      -2.503  10.428  -4.245  1.00  0.00      SEG1
ATOM    813  HA  TYR  6851      -2.372  11.498  -4.416  1.00  0.00      SEG1
ATOM    814  CB  TYR  6851      -2.415  10.147  -2.735  1.00  0.00      SEG1
ATOM    815  HB1 TYR  6851      -2.685   9.113  -2.514  1.00  0.00      SEG1
ATOM    816  HB2 TYR  6851      -3.144  10.772  -2.226  1.00  0.00      SEG1
ATOM    817  CG  TYR  6851      -1.034  10.446  -2.189  1.00  0.00      SEG1
ATOM    818  CD1 TYR  6851      -0.570  11.755  -2.127  1.00  0.00      SEG1
ATOM    819  HD1 TYR  6851      -1.227  12.563  -2.426  1.00  0.00      SEG1
ATOM    820  CE1 TYR  6851       0.727  12.037  -1.708  1.00  0.00      SEG1
ATOM    821  HE1 TYR  6851       1.021  13.075  -1.713  1.00  0.00      SEG1
ATOM    822  CD2 TYR  6851      -0.187   9.421  -1.775  1.00  0.00      SEG1
ATOM    823  HD2 TYR  6851      -0.534   8.397  -1.807  1.00  0.00      SEG1
ATOM    824  CE2 TYR  6851       1.107   9.700  -1.342  1.00  0.00      SEG1
ATOM    825  HE2 TYR  6851       1.744   8.891  -1.027  1.00  0.00      SEG1
ATOM    826  CZ  TYR  6851       1.588  11.005  -1.330  1.00  0.00      SEG1
ATOM    827  OH  TYR  6851       2.912  11.248  -0.965  1.00  0.00      SEG1
ATOM    828  HH  TYR  6851       3.135  12.155  -1.157  1.00  0.00      SEG1
ATOM    829  C   TYR  6851      -1.352   9.701  -4.962  1.00  0.00      SEG1
ATOM    830  O   TYR  6851      -0.304  10.291  -5.220  1.00  0.00      SEG1
ATOM    831  N   LEU  6852      -1.580   8.414  -5.266  1.00  0.00      SEG1
ATOM    832  HN  LEU  6852      -2.442   7.982  -5.000  1.00  0.00      SEG1
ATOM    833  CA  LEU  6852      -0.570   7.648  -5.983  1.00  0.00      SEG1
ATOM    834  HA  LEU  6852       0.350   7.704  -5.401  1.00  0.00      SEG1
ATOM    835  CB  LEU  6852      -1.015   6.182  -6.154  1.00  0.00      SEG1
ATOM    836  HB1 LEU  6852      -0.334   5.696  -6.851  1.00  0.00      SEG1
ATOM    837  HB2 LEU  6852      -2.013   6.175  -6.589  1.00  0.00      SEG1
ATOM    838  CG  LEU  6852      -1.047   5.355  -4.848  1.00  0.00      SEG1
ATOM    839  HG  LEU  6852      -1.644   5.880  -4.103  1.00  0.00      SEG1
ATOM    840  CD1 LEU  6852      -1.646   3.962  -5.092  1.00  0.00      SEG1
ATOM    841 HD11 LEU  6852      -1.056   3.412  -5.825  1.00  0.00      SEG1
ATOM    842 HD12 LEU  6852      -2.662   4.051  -5.475  1.00  0.00      SEG1
ATOM    843 HD13 LEU  6852      -1.653   3.388  -4.166  1.00  0.00      SEG1
ATOM    844  CD2 LEU  6852       0.338   5.218  -4.202  1.00  0.00      SEG1
ATOM    845 HD21 LEU  6852       0.746   6.198  -3.953  1.00  0.00      SEG1
ATOM    846 HD22 LEU  6852       1.028   4.731  -4.891  1.00  0.00      SEG1
ATOM    847 HD23 LEU  6852       0.268   4.638  -3.282  1.00  0.00      SEG1
ATOM    848  C   LEU  6852      -0.253   8.307  -7.339  1.00  0.00      SEG1
ATOM    849  O   LEU  6852       0.892   8.327  -7.784  1.00  0.00      SEG1
ATOM    850  N   ASN  6853      -1.306   8.889  -7.948  1.00  0.00      SEG1
ATOM    851  HN  ASN  6853      -2.221   8.688  -7.584  1.00  0.00      SEG1
ATOM    852  CA  ASN  6853      -1.137   9.631  -9.206  1.00  0.00      SEG1
ATOM    853  HA  ASN  6853      -0.797   8.907  -9.951  1.00  0.00      SEG1
ATOM    854  CB  ASN  6853      -2.448  10.323  -9.642  1.00  0.00      SEG1
ATOM    855  HB1 ASN  6853      -2.234  11.127 -10.347  1.00  0.00      SEG1
ATOM    856  HB2 ASN  6853      -2.952  10.776  -8.791  1.00  0.00      SEG1
ATOM    857  CG  ASN  6853      -3.392   9.376 -10.378  1.00  0.00      SEG1
ATOM    858  OD1 ASN  6853      -2.963   8.386 -10.951  1.00  0.00      SEG1
ATOM    859  ND2 ASN  6853      -4.663   9.770 -10.431  1.00  0.00      SEG1
ATOM    860 HD21 ASN  6853      -5.312   9.144 -10.872  1.00  0.00      SEG1
ATOM    861 HD22 ASN  6853      -5.014  10.645 -10.102  1.00  0.00      SEG1
ATOM    862  C   ASN  6853      -0.049  10.719  -9.119  1.00  0.00      SEG1
ATOM    863  O   ASN  6853       0.529  11.122 -10.124  1.00  0.00      SEG1
ATOM    864  N   THR  6854       0.209  11.199  -7.890  1.00  0.00      SEG1
ATOM    865  HN  THR  6854      -0.265  10.871  -7.072  1.00  0.00      SEG1
ATOM    866  CA  THR  6854       1.199  12.259  -7.734  1.00  0.00      SEG1
ATOM    867  HA  THR  6854       1.124  12.880  -8.629  1.00  0.00      SEG1
ATOM    868  CB  THR  6854       0.836  13.202  -6.557  1.00  0.00      SEG1
ATOM    869  HB  THR  6854       1.521  14.050  -6.608  1.00  0.00      SEG1
ATOM    870  OG1 THR  6854       0.950  12.712  -5.238  1.00  0.00      SEG1
ATOM    871  HG1 THR  6854       0.714  11.790  -5.251  1.00  0.00      SEG1
ATOM    872  CG2 THR  6854      -0.600  13.721  -6.716  1.00  0.00      SEG1
ATOM    873 HG21 THR  6854      -1.334  12.923  -6.587  1.00  0.00      SEG1
ATOM    874 HG22 THR  6854      -0.758  14.163  -7.700  1.00  0.00      SEG1
ATOM    875 HG23 THR  6854      -0.821  14.482  -5.968  1.00  0.00      SEG1
ATOM    876  C   THR  6854       2.656  11.736  -7.728  1.00  0.00      SEG1
ATOM    877  O   THR  6854       3.565  12.517  -7.975  1.00  0.00      SEG1
ATOM    878  N   LEU  6855       2.832  10.416  -7.460  1.00  0.00      SEG1
ATOM    879  HN  LEU  6855       2.023   9.829  -7.442  1.00  0.00      SEG1
ATOM    880  CA  LEU  6855       4.148   9.797  -7.193  1.00  0.00      SEG1
ATOM    881  HA  LEU  6855       4.799  10.572  -6.790  1.00  0.00      SEG1
ATOM    882  CB  LEU  6855       3.978   8.645  -6.188  1.00  0.00      SEG1
ATOM    883  HB1 LEU  6855       4.964   8.254  -5.943  1.00  0.00      SEG1
ATOM    884  HB2 LEU  6855       3.404   7.853  -6.666  1.00  0.00      SEG1
ATOM    885  CG  LEU  6855       3.273   9.035  -4.883  1.00  0.00      SEG1
ATOM    886  HG  LEU  6855       2.259   9.372  -5.098  1.00  0.00      SEG1
ATOM    887  CD1 LEU  6855       3.229   7.822  -3.944  1.00  0.00      SEG1
ATOM    888 HD11 LEU  6855       4.237   7.478  -3.711  1.00  0.00      SEG1
ATOM    889 HD12 LEU  6855       2.693   6.999  -4.417  1.00  0.00      SEG1
ATOM    890 HD13 LEU  6855       2.739   8.088  -3.008  1.00  0.00      SEG1
ATOM    891  CD2 LEU  6855       3.946  10.239  -4.211  1.00  0.00      SEG1
ATOM    892 HD21 LEU  6855       3.775  11.148  -4.788  1.00  0.00      SEG1
ATOM    893 HD22 LEU  6855       5.022  10.080  -4.144  1.00  0.00      SEG1
ATOM    894 HD23 LEU  6855       3.535  10.391  -3.213  1.00  0.00      SEG1
ATOM    895  C   LEU  6855       4.809   9.230  -8.470  1.00  0.00      SEG1
ATOM    896  O   LEU  6855       4.230   9.271  -9.548  1.00  0.00      SEG1
ATOM    897  N   THR  6856       6.057   8.699  -8.330  1.00  0.00      SEG1
ATOM    898  HN  THR  6856       6.457   8.656  -7.409  1.00  0.00      SEG1
ATOM    899  CA  THR  6856       6.818   8.183  -9.479  1.00  0.00      SEG1
ATOM    900  HA  THR  6856       6.432   8.670 -10.377  1.00  0.00      SEG1
ATOM    901  CB  THR  6856       8.324   8.524  -9.342  1.00  0.00      SEG1
ATOM    902  HB  THR  6856       8.850   8.120 -10.217  1.00  0.00      SEG1
ATOM    903  OG1 THR  6856       8.941   8.016  -8.166  1.00  0.00      SEG1
ATOM    904  HG1 THR  6856       8.829   7.058  -8.127  1.00  0.00      SEG1
ATOM    905  CG2 THR  6856       8.552  10.042  -9.353  1.00  0.00      SEG1
ATOM    906 HG21 THR  6856       8.123  10.503  -8.462  1.00  0.00      SEG1
ATOM    907 HG22 THR  6856       8.091  10.515 -10.221  1.00  0.00      SEG1
ATOM    908 HG23 THR  6856       9.616  10.281  -9.364  1.00  0.00      SEG1
ATOM    909  C   THR  6856       6.628   6.664  -9.680  1.00  0.00      SEG1
ATOM    910  O   THR  6856       7.605   5.927  -9.802  1.00  0.00      SEG1
ATOM    911  N   LEU  6857       5.342   6.280  -9.737  1.00  0.00      SEG1
ATOM    912  HN  LEU  6857       4.603   6.939  -9.595  1.00  0.00      SEG1
ATOM    913  CA  LEU  6857       5.055   4.882 -10.011  1.00  0.00      SEG1
ATOM    914  HA  LEU  6857       5.588   4.294  -9.264  1.00  0.00      SEG1
ATOM    915  CB  LEU  6857       3.543   4.595  -9.943  1.00  0.00      SEG1
ATOM    916  HB1 LEU  6857       3.376   3.565 -10.255  1.00  0.00      SEG1
ATOM    917  HB2 LEU  6857       3.038   5.254 -10.648  1.00  0.00      SEG1
ATOM    918  CG  LEU  6857       2.904   4.790  -8.555  1.00  0.00      SEG1
ATOM    919  HG  LEU  6857       2.878   5.851  -8.310  1.00  0.00      SEG1
ATOM    920  CD1 LEU  6857       1.478   4.224  -8.550  1.00  0.00      SEG1
ATOM    921 HD11 LEU  6857       1.464   3.211  -8.951  1.00  0.00      SEG1
ATOM    922 HD12 LEU  6857       0.826   4.840  -9.169  1.00  0.00      SEG1
ATOM    923 HD13 LEU  6857       1.091   4.188  -7.532  1.00  0.00      SEG1
ATOM    924  CD2 LEU  6857       3.722   4.144  -7.434  1.00  0.00      SEG1
ATOM    925 HD21 LEU  6857       4.723   4.573  -7.391  1.00  0.00      SEG1
ATOM    926 HD22 LEU  6857       3.822   3.073  -7.610  1.00  0.00      SEG1
ATOM    927 HD23 LEU  6857       3.241   4.314  -6.471  1.00  0.00      SEG1
ATOM    928  C   LEU  6857       5.575   4.516 -11.404  1.00  0.00      SEG1
ATOM    929  O   LEU  6857       5.457   5.270 -12.372  1.00  0.00      SEG1
ATOM    930  N   ALA  6858       6.135   3.304 -11.452  1.00  0.00      SEG1
ATOM    931  HN  ALA  6858       6.032   2.721 -10.646  1.00  0.00      SEG1
ATOM    932  CA  ALA  6858       6.407   2.661 -12.723  1.00  0.00      SEG1
ATOM    933  HA  ALA  6858       6.740   3.413 -13.441  1.00  0.00      SEG1
ATOM    934  CB  ALA  6858       7.472   1.588 -12.528  1.00  0.00      SEG1
ATOM    935  HB1 ALA  6858       7.167   0.920 -11.724  1.00  0.00      SEG1
ATOM    936  HB2 ALA  6858       8.439   2.017 -12.273  1.00  0.00      SEG1
ATOM    937  HB3 ALA  6858       7.572   0.999 -13.437  1.00  0.00      SEG1
ATOM    938  C   ALA  6858       5.087   2.029 -13.184  1.00  0.00      SEG1
ATOM    939  O   ALA  6858       4.361   1.407 -12.417  1.00  0.00      SEG1
ATOM    940  N   VAL  6859       4.792   2.328 -14.462  1.00  0.00      SEG1
ATOM    941  HN  VAL  6859       5.447   2.873 -14.984  1.00  0.00      SEG1
ATOM    942  CA  VAL  6859       3.565   1.897 -15.124  1.00  0.00      SEG1
ATOM    943  HA  VAL  6859       3.119   1.120 -14.504  1.00  0.00      SEG1
ATOM    944  CB  VAL  6859       2.592   3.089 -15.291  1.00  0.00      SEG1
ATOM    945  HB  VAL  6859       3.012   3.803 -15.999  1.00  0.00      SEG1
ATOM    946  CG1 VAL  6859       1.220   2.610 -15.801  1.00  0.00      SEG1
ATOM    947 HG11 VAL  6859       0.774   1.904 -15.101  1.00  0.00      SEG1
ATOM    948 HG12 VAL  6859       1.330   2.108 -16.762  1.00  0.00      SEG1
ATOM    949 HG13 VAL  6859       0.541   3.456 -15.905  1.00  0.00      SEG1
ATOM    950  CG2 VAL  6859       2.430   3.872 -13.981  1.00  0.00      SEG1
ATOM    951 HG21 VAL  6859       3.344   4.415 -13.741  1.00  0.00      SEG1
ATOM    952 HG22 VAL  6859       2.217   3.189 -13.158  1.00  0.00      SEG1
ATOM    953 HG23 VAL  6859       1.622   4.598 -14.074  1.00  0.00      SEG1
ATOM    954  C   VAL  6859       3.974   1.332 -16.495  1.00  0.00      SEG1
ATOM    955  O   VAL  6859       3.966   2.057 -17.490  1.00  0.00      SEG1
ATOM    956  N   PRO  6860       4.427   0.051 -16.505  1.00  0.00      SEG1
ATOM    957  CD  PRO  6860       4.644  -0.791 -15.324  1.00  0.00      SEG1
ATOM    958  HD1 PRO  6860       3.728  -0.928 -14.749  1.00  0.00      SEG1
ATOM    959  HD2 PRO  6860       5.397  -0.345 -14.674  1.00  0.00      SEG1
ATOM    960  CA  PRO  6860       4.756  -0.622 -17.749  1.00  0.00      SEG1
ATOM    961  HA  PRO  6860       5.311   0.030 -18.420  1.00  0.00      SEG1
ATOM    962  CB  PRO  6860       5.610  -1.820 -17.307  1.00  0.00      SEG1
ATOM    963  HB1 PRO  6860       6.659  -1.542 -17.248  1.00  0.00      SEG1
ATOM    964  HB2 PRO  6860       5.540  -2.681 -17.972  1.00  0.00      SEG1
ATOM    965  CG  PRO  6860       5.133  -2.127 -15.892  1.00  0.00      SEG1
ATOM    966  HG1 PRO  6860       4.289  -2.808 -15.966  1.00  0.00      SEG1
ATOM    967  HG2 PRO  6860       5.899  -2.599 -15.277  1.00  0.00      SEG1
ATOM    968  C   PRO  6860       3.466  -1.078 -18.446  1.00  0.00      SEG1
ATOM    969  O   PRO  6860       2.440  -1.326 -17.832  1.00  0.00      SEG1
ATOM    970  N   TYR  6861       3.598  -1.222 -19.776  1.00  0.00      SEG1
ATOM    971  HN  TYR  6861       4.416  -0.921 -20.253  1.00  0.00      SEG1
ATOM    972  CA  TYR  6861       2.643  -2.083 -20.469  1.00  0.00      SEG1
ATOM    973  HA  TYR  6861       1.657  -1.634 -20.343  1.00  0.00      SEG1
ATOM    974  CB  TYR  6861       3.010  -2.221 -21.966  1.00  0.00      SEG1
ATOM    975  HB1 TYR  6861       2.190  -2.713 -22.491  1.00  0.00      SEG1
ATOM    976  HB2 TYR  6861       3.881  -2.866 -22.094  1.00  0.00      SEG1
ATOM    977  CG  TYR  6861       3.284  -0.900 -22.641  1.00  0.00      SEG1
ATOM    978  CD1 TYR  6861       2.243  -0.017 -22.901  1.00  0.00      SEG1
ATOM    979  HD1 TYR  6861       1.231  -0.279 -22.632  1.00  0.00      SEG1
ATOM    980  CE1 TYR  6861       2.486   1.209 -23.504  1.00  0.00      SEG1
ATOM    981  HE1 TYR  6861       1.670   1.891 -23.692  1.00  0.00      SEG1
ATOM    982  CD2 TYR  6861       4.577  -0.537 -23.018  1.00  0.00      SEG1
ATOM    983  HD2 TYR  6861       5.409  -1.209 -22.862  1.00  0.00      SEG1
ATOM    984  CE2 TYR  6861       4.824   0.691 -23.619  1.00  0.00      SEG1
ATOM    985  HE2 TYR  6861       5.840   0.941 -23.886  1.00  0.00      SEG1
ATOM    986  CZ  TYR  6861       3.775   1.572 -23.854  1.00  0.00      SEG1
ATOM    987  OH  TYR  6861       3.983   2.819 -24.403  1.00  0.00      SEG1
ATOM    988  HH  TYR  6861       4.749   2.845 -24.961  1.00  0.00      SEG1
ATOM    989  C   TYR  6861       2.687  -3.468 -19.782  1.00  0.00      SEG1
ATOM    990  O   TYR  6861       3.732  -3.874 -19.267  1.00  0.00      SEG1
ATOM    991  N   ASN  6862       1.535  -4.163 -19.782  1.00  0.00      SEG1
ATOM    992  HN  ASN  6862       0.704  -3.762 -20.170  1.00  0.00      SEG1
ATOM    993  CA  ASN  6862       1.425  -5.475 -19.137  1.00  0.00      SEG1
ATOM    994  HA  ASN  6862       0.362  -5.720 -19.166  1.00  0.00      SEG1
ATOM    995  CB  ASN  6862       2.256  -6.562 -19.842  1.00  0.00      SEG1
ATOM    996  HB1 ASN  6862       2.046  -7.536 -19.401  1.00  0.00      SEG1
ATOM    997  HB2 ASN  6862       3.323  -6.377 -19.726  1.00  0.00      SEG1
ATOM    998  CG  ASN  6862       1.894  -6.629 -21.314  1.00  0.00      SEG1
ATOM    999  OD1 ASN  6862       0.730  -6.718 -21.670  1.00  0.00      SEG1
ATOM   1000  ND2 ASN  6862       2.940  -6.507 -22.139  1.00  0.00      SEG1
ATOM   1001 HD21 ASN  6862       2.706  -6.343 -23.094  1.00  0.00      SEG1
ATOM   1002 HD22 ASN  6862       3.877  -6.581 -21.817  1.00  0.00      SEG1
ATOM   1003  C   ASN  6862       1.866  -5.408 -17.671  1.00  0.00      SEG1
ATOM   1004  O   ASN  6862       2.614  -6.260 -17.178  1.00  0.00      SEG1
ATOM   1005  N   MET  6863       1.370  -4.324 -17.038  1.00  0.00      SEG1
ATOM   1006  HN  MET  6863       0.887  -3.633 -17.577  1.00  0.00      SEG1
ATOM   1007  CA  MET  6863       1.619  -4.092 -15.624  1.00  0.00      SEG1
ATOM   1008  HA  MET  6863       2.697  -4.089 -15.506  1.00  0.00      SEG1
ATOM   1009  CB  MET  6863       1.019  -2.732 -15.212  1.00  0.00      SEG1
ATOM   1010  HB1 MET  6863      -0.053  -2.701 -15.410  1.00  0.00      SEG1
ATOM   1011  HB2 MET  6863       1.446  -1.968 -15.854  1.00  0.00      SEG1
ATOM   1012  CG  MET  6863       1.294  -2.299 -13.764  1.00  0.00      SEG1
ATOM   1013  HG1 MET  6863       2.354  -2.398 -13.528  1.00  0.00      SEG1
ATOM   1014  HG2 MET  6863       0.747  -2.919 -13.054  1.00  0.00      SEG1
ATOM   1015  SD  MET  6863       0.817  -0.577 -13.524  1.00  0.00      SEG1
ATOM   1016  CE  MET  6863       1.281  -0.380 -11.796  1.00  0.00      SEG1
ATOM   1017  HE1 MET  6863       2.360  -0.493 -11.682  1.00  0.00      SEG1
ATOM   1018  HE2 MET  6863       0.787  -1.138 -11.189  1.00  0.00      SEG1
ATOM   1019  HE3 MET  6863       0.978   0.605 -11.440  1.00  0.00      SEG1
ATOM   1020  C   MET  6863       1.049  -5.266 -14.829  1.00  0.00      SEG1
ATOM   1021  O   MET  6863       0.151  -5.966 -15.285  1.00  0.00      SEG1
ATOM   1022  N   ARG  6864       1.646  -5.471 -13.647  1.00  0.00      SEG1
ATOM   1023  HN  ARG  6864       2.470  -4.937 -13.444  1.00  0.00      SEG1
ATOM   1024  CA  ARG  6864       1.156  -6.494 -12.736  1.00  0.00      SEG1
ATOM   1025  HA  ARG  6864       0.219  -6.913 -13.111  1.00  0.00      SEG1
ATOM   1026  CB  ARG  6864       2.225  -7.590 -12.619  1.00  0.00      SEG1
ATOM   1027  HB1 ARG  6864       1.863  -8.365 -11.947  1.00  0.00      SEG1
ATOM   1028  HB2 ARG  6864       3.125  -7.163 -12.179  1.00  0.00      SEG1
ATOM   1029  CG  ARG  6864       2.592  -8.257 -13.947  1.00  0.00      SEG1
ATOM   1030  HG1 ARG  6864       2.844  -7.509 -14.698  1.00  0.00      SEG1
ATOM   1031  HG2 ARG  6864       1.724  -8.795 -14.335  1.00  0.00      SEG1
ATOM   1032  CD  ARG  6864       3.781  -9.208 -13.780  1.00  0.00      SEG1
ATOM   1033  HD1 ARG  6864       3.551 -10.012 -13.077  1.00  0.00      SEG1
ATOM   1034  HD2 ARG  6864       4.671  -8.672 -13.451  1.00  0.00      SEG1
ATOM   1035  NE  ARG  6864       4.066  -9.803 -15.074  1.00  0.00      SEG1
ATOM   1036  HE  ARG  6864       3.430  -9.461 -15.772  1.00  0.00      SEG1
ATOM   1037  CZ  ARG  6864       4.997 -10.748 -15.275  1.00  0.00      SEG1
ATOM   1038  NH1 ARG  6864       5.831 -11.072 -14.286  1.00  0.00      SEG1
ATOM   1039 HH11 ARG  6864       5.673 -10.670 -13.373  1.00  0.00      SEG1
ATOM   1040 HH12 ARG  6864       6.615 -11.677 -14.424  1.00  0.00      SEG1
ATOM   1041  NH2 ARG  6864       5.068 -11.329 -16.462  1.00  0.00      SEG1
ATOM   1042 HH21 ARG  6864       4.553 -10.938 -17.233  1.00  0.00      SEG1
ATOM   1043 HH22 ARG  6864       5.582 -12.173 -16.625  1.00  0.00      SEG1
ATOM   1044  C   ARG  6864       0.913  -5.864 -11.353  1.00  0.00      SEG1
ATOM   1045  O   ARG  6864       1.847  -5.419 -10.690  1.00  0.00      SEG1
ATOM   1046  N   VAL  6865      -0.350  -5.949 -10.954  1.00  0.00      SEG1
ATOM   1047  HN  VAL  6865      -1.033  -6.331 -11.577  1.00  0.00      SEG1
ATOM   1048  CA  VAL  6865      -0.761  -5.503  -9.641  1.00  0.00      SEG1
ATOM   1049  HA  VAL  6865       0.116  -5.109  -9.129  1.00  0.00      SEG1
ATOM   1050  CB  VAL  6865      -1.830  -4.417  -9.836  1.00  0.00      SEG1
ATOM   1051  HB  VAL  6865      -2.703  -4.855 -10.320  1.00  0.00      SEG1
ATOM   1052  CG1 VAL  6865      -2.253  -3.794  -8.498  1.00  0.00      SEG1
ATOM   1053 HG11 VAL  6865      -1.379  -3.492  -7.920  1.00  0.00      SEG1
ATOM   1054 HG12 VAL  6865      -2.814  -4.517  -7.907  1.00  0.00      SEG1
ATOM   1055 HG13 VAL  6865      -2.865  -2.909  -8.672  1.00  0.00      SEG1
ATOM   1056  CG2 VAL  6865      -1.330  -3.353 -10.828  1.00  0.00      SEG1
ATOM   1057 HG21 VAL  6865      -1.280  -3.761 -11.838  1.00  0.00      SEG1
ATOM   1058 HG22 VAL  6865      -0.330  -3.019 -10.550  1.00  0.00      SEG1
ATOM   1059 HG23 VAL  6865      -2.010  -2.502 -10.841  1.00  0.00      SEG1
ATOM   1060  C   VAL  6865      -1.298  -6.718  -8.890  1.00  0.00      SEG1
ATOM   1061  O   VAL  6865      -1.903  -7.606  -9.490  1.00  0.00      SEG1
ATOM   1062  N   ILE  6866      -1.049  -6.700  -7.571  1.00  0.00      SEG1
ATOM   1063  HN  ILE  6866      -0.637  -5.888  -7.160  1.00  0.00      SEG1
ATOM   1064  CA  ILE  6866      -1.747  -7.606  -6.679  1.00  0.00      SEG1
ATOM   1065  HA  ILE  6866      -2.603  -7.984  -7.226  1.00  0.00      SEG1
ATOM   1066  CB  ILE  6866      -0.850  -8.805  -6.294  1.00  0.00      SEG1
ATOM   1067  HB  ILE  6866      -0.538  -9.245  -7.243  1.00  0.00      SEG1
ATOM   1068  CG2 ILE  6866       0.419  -8.372  -5.545  1.00  0.00      SEG1
ATOM   1069 HG21 ILE  6866       0.171  -7.947  -4.571  1.00  0.00      SEG1
ATOM   1070 HG22 ILE  6866       0.963  -7.618  -6.116  1.00  0.00      SEG1
ATOM   1071 HG23 ILE  6866       1.100  -9.209  -5.405  1.00  0.00      SEG1
ATOM   1072  CG1 ILE  6866      -1.627  -9.915  -5.553  1.00  0.00      SEG1
ATOM   1073 HG11 ILE  6866      -2.582 -10.096  -6.057  1.00  0.00      SEG1
ATOM   1074 HG12 ILE  6866      -1.879  -9.596  -4.540  1.00  0.00      SEG1
ATOM   1075  CD  ILE  6866      -0.869 -11.250  -5.506  1.00  0.00      SEG1
ATOM   1076  HD1 ILE  6866       0.068 -11.166  -4.964  1.00  0.00      SEG1
ATOM   1077  HD2 ILE  6866      -0.651 -11.630  -6.505  1.00  0.00      SEG1
ATOM   1078  HD3 ILE  6866      -1.461 -12.011  -4.993  1.00  0.00      SEG1
ATOM   1079  C   ILE  6866      -2.269  -6.723  -5.532  1.00  0.00      SEG1
ATOM   1080  O   ILE  6866      -1.660  -5.689  -5.237  1.00  0.00      SEG1
ATOM   1081  N   HSD  6867      -3.410  -7.235  -5.008  1.00  0.00      SEG1
ATOM   1082  HN  HSD  6867      -3.855  -8.030  -5.430  1.00  0.00      SEG1
ATOM   1083  CA  HSD  6867      -4.311  -6.571  -4.079  1.00  0.00      SEG1
ATOM   1084  HA  HSD  6867      -3.776  -5.724  -3.668  1.00  0.00      SEG1
ATOM   1085  CB  HSD  6867      -5.555  -6.088  -4.868  1.00  0.00      SEG1
ATOM   1086  HB1 HSD  6867      -6.045  -6.932  -5.352  1.00  0.00      SEG1
ATOM   1087  HB2 HSD  6867      -5.255  -5.417  -5.673  1.00  0.00      SEG1
ATOM   1088  CG  HSD  6867      -6.553  -5.377  -3.974  1.00  0.00      SEG1
ATOM   1089  CD2 HSD  6867      -6.279  -4.698  -2.774  1.00  0.00      SEG1
ATOM   1090  HD2 HSD  6867      -5.318  -4.583  -2.295  1.00  0.00      SEG1
ATOM   1091  ND1 HSD  6867      -7.890  -5.300  -4.208  1.00  0.00      SEG1
ATOM   1092  HD1 HSD  6867      -8.388  -5.707  -4.965  1.00  0.00      SEG1
ATOM   1093  CE1 HSD  6867      -8.405  -4.602  -3.183  1.00  0.00      SEG1
ATOM   1094  HE1 HSD  6867      -9.459  -4.385  -3.071  1.00  0.00      SEG1
ATOM   1095  NE2 HSD  6867      -7.451  -4.228  -2.309  1.00  0.00      SEG1
ATOM   1096  C   HSD  6867      -4.734  -7.562  -2.958  1.00  0.00      SEG1
ATOM   1097  O   HSD  6867      -5.698  -8.301  -3.082  1.00  0.00      SEG1
ATOM   1098  N   PHE  6868      -4.017  -7.540  -1.824  1.00  0.00      SEG1
ATOM   1099  HN  PHE  6868      -3.252  -6.900  -1.760  1.00  0.00      SEG1
ATOM   1100  CA  PHE  6868      -4.374  -8.443  -0.710  1.00  0.00      SEG1
ATOM   1101  HA  PHE  6868      -4.826  -9.353  -1.111  1.00  0.00      SEG1
ATOM   1102  CB  PHE  6868      -3.116  -8.785   0.089  1.00  0.00      SEG1
ATOM   1103  HB1 PHE  6868      -3.396  -9.386   0.954  1.00  0.00      SEG1
ATOM   1104  HB2 PHE  6868      -2.658  -7.875   0.475  1.00  0.00      SEG1
ATOM   1105  CG  PHE  6868      -2.101  -9.562  -0.699  1.00  0.00      SEG1
ATOM   1106  CD1 PHE  6868      -2.265 -10.928  -0.895  1.00  0.00      SEG1
ATOM   1107  HD1 PHE  6868      -3.124 -11.449  -0.497  1.00  0.00      SEG1
ATOM   1108  CD2 PHE  6868      -0.973  -8.937  -1.220  1.00  0.00      SEG1
ATOM   1109  HD2 PHE  6868      -0.831  -7.874  -1.081  1.00  0.00      SEG1
ATOM   1110  CE1 PHE  6868      -1.315 -11.661  -1.588  1.00  0.00      SEG1
ATOM   1111  HE1 PHE  6868      -1.475 -12.724  -1.710  1.00  0.00      SEG1
ATOM   1112  CE2 PHE  6868      -0.014  -9.670  -1.907  1.00  0.00      SEG1
ATOM   1113  HE2 PHE  6868       0.858  -9.152  -2.273  1.00  0.00      SEG1
ATOM   1114  CZ  PHE  6868      -0.183 -11.037  -2.091  1.00  0.00      SEG1
ATOM   1115  HZ  PHE  6868       0.546 -11.647  -2.604  1.00  0.00      SEG1
ATOM   1116  C   PHE  6868      -5.351  -7.774   0.285  1.00  0.00      SEG1
ATOM   1117  O   PHE  6868      -5.067  -6.699   0.793  1.00  0.00      SEG1
ATOM   1118  N   GLY  6869      -6.476  -8.443   0.578  1.00  0.00      SEG1
ATOM   1119  HN  GLY  6869      -6.612  -9.382   0.274  1.00  0.00      SEG1
ATOM   1120  CA  GLY  6869      -7.527  -7.908   1.453  1.00  0.00      SEG1
ATOM   1121  HA1 GLY  6869      -7.078  -7.312   2.244  1.00  0.00      SEG1
ATOM   1122  HA2 GLY  6869      -8.043  -8.759   1.902  1.00  0.00      SEG1
ATOM   1123  C   GLY  6869      -8.519  -7.069   0.639  1.00  0.00      SEG1
ATOM   1124  O   GLY  6869      -8.551  -5.836   0.688  1.00  0.00      SEG1
ATOM   1125  N   ALA  6870      -9.254  -7.825  -0.194  1.00  0.00      SEG1
ATOM   1126  HN  ALA  6870      -9.215  -8.817  -0.031  1.00  0.00      SEG1
ATOM   1127  CA  ALA  6870     -10.058  -7.256  -1.275  1.00  0.00      SEG1
ATOM   1128  HA  ALA  6870      -9.965  -6.170  -1.242  1.00  0.00      SEG1
ATOM   1129  CB  ALA  6870      -9.534  -7.775  -2.612  1.00  0.00      SEG1
ATOM   1130  HB1 ALA  6870      -9.635  -8.857  -2.700  1.00  0.00      SEG1
ATOM   1131  HB2 ALA  6870      -8.482  -7.530  -2.752  1.00  0.00      SEG1
ATOM   1132  HB3 ALA  6870     -10.101  -7.330  -3.422  1.00  0.00      SEG1
ATOM   1133  C   ALA  6870     -11.551  -7.603  -1.144  1.00  0.00      SEG1
ATOM   1134  O   ALA  6870     -12.415  -6.930  -1.702  1.00  0.00      SEG1
ATOM   1135  N   GLY  6871     -11.799  -8.657  -0.365  1.00  0.00      SEG1
ATOM   1136  HN  GLY  6871     -11.063  -9.106   0.145  1.00  0.00      SEG1
ATOM   1137  CA  GLY  6871     -13.146  -9.093  -0.078  1.00  0.00      SEG1
ATOM   1138  HA1 GLY  6871     -13.066 -10.114   0.299  1.00  0.00      SEG1
ATOM   1139  HA2 GLY  6871     -13.729  -9.081  -0.999  1.00  0.00      SEG1
ATOM   1140  C   GLY  6871     -13.765  -8.186   0.979  1.00  0.00      SEG1
ATOM   1141  O   GLY  6871     -13.127  -7.329   1.591  1.00  0.00      SEG1
ATOM   1142  N   SER  6872     -15.068  -8.385   1.194  1.00  0.00      SEG1
ATOM   1143  HN  SER  6872     -15.565  -9.119   0.716  1.00  0.00      SEG1
ATOM   1144  CA  SER  6872     -15.694  -7.653   2.273  1.00  0.00      SEG1
ATOM   1145  HA  SER  6872     -15.004  -7.667   3.122  1.00  0.00      SEG1
ATOM   1146  CB  SER  6872     -16.006  -6.188   1.886  1.00  0.00      SEG1
ATOM   1147  HB1 SER  6872     -15.091  -5.721   1.507  1.00  0.00      SEG1
ATOM   1148  HB2 SER  6872     -16.284  -5.650   2.793  1.00  0.00      SEG1
ATOM   1149  OG  SER  6872     -17.052  -5.952   0.960  1.00  0.00      SEG1
ATOM   1150  HG1 SER  6872     -16.923  -6.544   0.200  1.00  0.00      SEG1
ATOM   1151  C   SER  6872     -16.906  -8.456   2.669  1.00  0.00      SEG1
ATOM   1152  O   SER  6872     -17.379  -9.293   1.924  1.00  0.00      SEG1
ATOM   1153  N   ASP  6873     -17.387  -8.118   3.869  1.00  0.00      SEG1
ATOM   1154  HN  ASP  6873     -16.944  -7.369   4.357  1.00  0.00      SEG1
ATOM   1155  CA  ASP  6873     -18.595  -8.715   4.429  1.00  0.00      SEG1
ATOM   1156  HA  ASP  6873     -18.387  -9.777   4.572  1.00  0.00      SEG1
ATOM   1157  CB  ASP  6873     -18.866  -8.031   5.784  1.00  0.00      SEG1
ATOM   1158  HB1 ASP  6873     -18.137  -8.401   6.507  1.00  0.00      SEG1
ATOM   1159  HB2 ASP  6873     -19.841  -8.334   6.172  1.00  0.00      SEG1
ATOM   1160  CG  ASP  6873     -18.786  -6.499   5.761  1.00  0.00      SEG1
ATOM   1161  OD1 ASP  6873     -18.824  -5.882   4.700  1.00  0.00      SEG1
ATOM   1162  OD2 ASP  6873     -18.652  -5.925   6.829  1.00  0.00      SEG1
ATOM   1163  C   ASP  6873     -19.834  -8.600   3.505  1.00  0.00      SEG1
ATOM   1164  O   ASP  6873     -20.873  -9.199   3.744  1.00  0.00      SEG1
ATOM   1165  N   LYS  6874     -19.715  -7.758   2.463  1.00  0.00      SEG1
ATOM   1166  HN  LYS  6874     -18.835  -7.314   2.316  1.00  0.00      SEG1
ATOM   1167  CA  LYS  6874     -20.804  -7.565   1.516  1.00  0.00      SEG1
ATOM   1168  HA  LYS  6874     -21.734  -7.506   2.083  1.00  0.00      SEG1
ATOM   1169  CB  LYS  6874     -20.539  -6.272   0.743  1.00  0.00      SEG1
ATOM   1170  HB1 LYS  6874     -21.323  -6.123  -0.000  1.00  0.00      SEG1
ATOM   1171  HB2 LYS  6874     -19.601  -6.371   0.196  1.00  0.00      SEG1
ATOM   1172  CG  LYS  6874     -20.448  -5.060   1.667  1.00  0.00      SEG1
ATOM   1173  HG1 LYS  6874     -19.642  -5.219   2.384  1.00  0.00      SEG1
ATOM   1174  HG2 LYS  6874     -21.371  -4.987   2.243  1.00  0.00      SEG1
ATOM   1175  CD  LYS  6874     -20.168  -3.770   0.898  1.00  0.00      SEG1
ATOM   1176  HD1 LYS  6874     -21.009  -3.529   0.247  1.00  0.00      SEG1
ATOM   1177  HD2 LYS  6874     -19.310  -3.919   0.238  1.00  0.00      SEG1
ATOM   1178  CE  LYS  6874     -19.871  -2.630   1.866  1.00  0.00      SEG1
ATOM   1179  HE1 LYS  6874     -19.763  -1.684   1.333  1.00  0.00      SEG1
ATOM   1180  HE2 LYS  6874     -18.926  -2.823   2.380  1.00  0.00      SEG1
ATOM   1181  NZ  LYS  6874     -20.917  -2.508   2.884  1.00  0.00      SEG1
ATOM   1182  HZ1 LYS  6874     -20.933  -3.381   3.455  1.00  0.00      SEG1
ATOM   1183  HZ2 LYS  6874     -21.861  -2.401   2.457  1.00  0.00      SEG1
ATOM   1184  HZ3 LYS  6874     -20.709  -1.721   3.524  1.00  0.00      SEG1
ATOM   1185  C   LYS  6874     -20.902  -8.740   0.530  1.00  0.00      SEG1
ATOM   1186  O   LYS  6874     -21.979  -9.078   0.052  1.00  0.00      SEG1
ATOM   1187  N   GLY  6875     -19.704  -9.292   0.291  1.00  0.00      SEG1
ATOM   1188  HN  GLY  6875     -18.902  -9.023   0.823  1.00  0.00      SEG1
ATOM   1189  CA  GLY  6875     -19.450 -10.349  -0.677  1.00  0.00      SEG1
ATOM   1190  HA1 GLY  6875     -20.355 -10.939  -0.819  1.00  0.00      SEG1
ATOM   1191  HA2 GLY  6875     -18.670 -10.984  -0.253  1.00  0.00      SEG1
ATOM   1192  C   GLY  6875     -18.956  -9.792  -2.019  1.00  0.00      SEG1
ATOM   1193  O   GLY  6875     -18.964 -10.482  -3.025  1.00  0.00      SEG1
ATOM   1194  N   VAL  6876     -18.553  -8.512  -2.013  1.00  0.00      SEG1
ATOM   1195  HN  VAL  6876     -18.593  -7.988  -1.162  1.00  0.00      SEG1
ATOM   1196  CA  VAL  6876     -18.055  -7.871  -3.235  1.00  0.00      SEG1
ATOM   1197  HA  VAL  6876     -17.868  -8.661  -3.961  1.00  0.00      SEG1
ATOM   1198  CB  VAL  6876     -19.095  -6.863  -3.781  1.00  0.00      SEG1
ATOM   1199  HB  VAL  6876     -18.660  -6.312  -4.614  1.00  0.00      SEG1
ATOM   1200  CG1 VAL  6876     -20.369  -7.579  -4.255  1.00  0.00      SEG1
ATOM   1201 HG11 VAL  6876     -20.832  -8.126  -3.434  1.00  0.00      SEG1
ATOM   1202 HG12 VAL  6876     -20.129  -8.293  -5.043  1.00  0.00      SEG1
ATOM   1203 HG13 VAL  6876     -21.093  -6.853  -4.626  1.00  0.00      SEG1
ATOM   1204  CG2 VAL  6876     -19.451  -5.752  -2.780  1.00  0.00      SEG1
ATOM   1205 HG21 VAL  6876     -18.548  -5.292  -2.378  1.00  0.00      SEG1
ATOM   1206 HG22 VAL  6876     -20.019  -6.164  -1.946  1.00  0.00      SEG1
ATOM   1207 HG23 VAL  6876     -20.035  -4.974  -3.273  1.00  0.00      SEG1
ATOM   1208  C   VAL  6876     -16.719  -7.188  -2.901  1.00  0.00      SEG1
ATOM   1209  O   VAL  6876     -16.385  -7.015  -1.725  1.00  0.00      SEG1
ATOM   1210  N   ALA  6877     -16.016  -6.765  -3.976  1.00  0.00      SEG1
ATOM   1211  HN  ALA  6877     -16.404  -6.970  -4.876  1.00  0.00      SEG1
ATOM   1212  CA  ALA  6877     -14.704  -6.133  -3.844  1.00  0.00      SEG1
ATOM   1213  HA  ALA  6877     -14.382  -6.210  -2.806  1.00  0.00      SEG1
ATOM   1214  CB  ALA  6877     -13.716  -6.874  -4.746  1.00  0.00      SEG1
ATOM   1215  HB1 ALA  6877     -13.953  -6.769  -5.807  1.00  0.00      SEG1
ATOM   1216  HB2 ALA  6877     -13.727  -7.933  -4.532  1.00  0.00      SEG1
ATOM   1217  HB3 ALA  6877     -12.694  -6.529  -4.589  1.00  0.00      SEG1
ATOM   1218  C   ALA  6877     -14.702  -4.649  -4.266  1.00  0.00      SEG1
ATOM   1219  O   ALA  6877     -14.208  -4.290  -5.333  1.00  0.00      SEG1
ATOM   1220  N   PRO  6878     -15.178  -3.731  -3.378  1.00  0.00      SEG1
ATOM   1221  CD  PRO  6878     -15.704  -3.983  -2.043  1.00  0.00      SEG1
ATOM   1222  HD1 PRO  6878     -14.884  -4.209  -1.358  1.00  0.00      SEG1
ATOM   1223  HD2 PRO  6878     -16.417  -4.793  -2.046  1.00  0.00      SEG1
ATOM   1224  CA  PRO  6878     -15.212  -2.330  -3.762  1.00  0.00      SEG1
ATOM   1225  HA  PRO  6878     -15.888  -2.209  -4.611  1.00  0.00      SEG1
ATOM   1226  CB  PRO  6878     -15.758  -1.606  -2.520  1.00  0.00      SEG1
ATOM   1227  HB1 PRO  6878     -16.448  -0.810  -2.786  1.00  0.00      SEG1
ATOM   1228  HB2 PRO  6878     -14.952  -1.164  -1.935  1.00  0.00      SEG1
ATOM   1229  CG  PRO  6878     -16.431  -2.691  -1.681  1.00  0.00      SEG1
ATOM   1230  HG1 PRO  6878     -16.426  -2.477  -0.614  1.00  0.00      SEG1
ATOM   1231  HG2 PRO  6878     -17.471  -2.784  -1.997  1.00  0.00      SEG1
ATOM   1232  C   PRO  6878     -13.833  -1.773  -4.135  1.00  0.00      SEG1
ATOM   1233  O   PRO  6878     -13.725  -0.915  -5.002  1.00  0.00      SEG1
ATOM   1234  N   GLY  6879     -12.799  -2.296  -3.445  1.00  0.00      SEG1
ATOM   1235  HN  GLY  6879     -12.997  -2.957  -2.715  1.00  0.00      SEG1
ATOM   1236  CA  GLY  6879     -11.457  -1.778  -3.672  1.00  0.00      SEG1
ATOM   1237  HA1 GLY  6879     -10.801  -2.228  -2.930  1.00  0.00      SEG1
ATOM   1238  HA2 GLY  6879     -11.492  -0.695  -3.535  1.00  0.00      SEG1
ATOM   1239  C   GLY  6879     -10.944  -2.094  -5.078  1.00  0.00      SEG1
ATOM   1240  O   GLY  6879     -10.525  -1.205  -5.806  1.00  0.00      SEG1
ATOM   1241  N   THR  6880     -11.032  -3.398  -5.394  1.00  0.00      SEG1
ATOM   1242  HN  THR  6880     -11.296  -4.150  -4.793  1.00  0.00      SEG1
ATOM   1243  CA  THR  6880     -10.589  -3.915  -6.680  1.00  0.00      SEG1
ATOM   1244  HA  THR  6880      -9.508  -3.785  -6.723  1.00  0.00      SEG1
ATOM   1245  CB  THR  6880     -10.946  -5.405  -6.736  1.00  0.00      SEG1
ATOM   1246  HB  THR  6880     -12.030  -5.509  -6.604  1.00  0.00      SEG1
ATOM   1247  OG1 THR  6880     -10.286  -6.010  -5.630  1.00  0.00      SEG1
ATOM   1248  HG1 THR  6880     -10.377  -6.974  -5.728  1.00  0.00      SEG1
ATOM   1249  CG2 THR  6880     -10.577  -6.033  -8.094  1.00  0.00      SEG1
ATOM   1250 HG21 THR  6880      -9.509  -5.964  -8.283  1.00  0.00      SEG1
ATOM   1251 HG22 THR  6880     -11.110  -5.559  -8.919  1.00  0.00      SEG1
ATOM   1252 HG23 THR  6880     -10.855  -7.077  -8.152  1.00  0.00      SEG1
ATOM   1253  C   THR  6880     -11.218  -3.163  -7.855  1.00  0.00      SEG1
ATOM   1254  O   THR  6880     -10.565  -2.898  -8.859  1.00  0.00      SEG1
ATOM   1255  N   ALA  6881     -12.516  -2.843  -7.691  1.00  0.00      SEG1
ATOM   1256  HN  ALA  6881     -13.028  -3.168  -6.896  1.00  0.00      SEG1
ATOM   1257  CA  ALA  6881     -13.198  -2.131  -8.770  1.00  0.00      SEG1
ATOM   1258  HA  ALA  6881     -13.158  -2.777  -9.649  1.00  0.00      SEG1
ATOM   1259  CB  ALA  6881     -14.669  -1.895  -8.390  1.00  0.00      SEG1
ATOM   1260  HB1 ALA  6881     -14.769  -1.314  -7.474  1.00  0.00      SEG1
ATOM   1261  HB2 ALA  6881     -15.183  -2.847  -8.243  1.00  0.00      SEG1
ATOM   1262  HB3 ALA  6881     -15.193  -1.372  -9.191  1.00  0.00      SEG1
ATOM   1263  C   ALA  6881     -12.455  -0.817  -9.106  1.00  0.00      SEG1
ATOM   1264  O   ALA  6881     -12.107  -0.546 -10.251  1.00  0.00      SEG1
ATOM   1265  N   VAL  6882     -12.211  -0.045  -8.027  1.00  0.00      SEG1
ATOM   1266  HN  VAL  6882     -12.500  -0.360  -7.123  1.00  0.00      SEG1
ATOM   1267  CA  VAL  6882     -11.531   1.244  -8.157  1.00  0.00      SEG1
ATOM   1268  HA  VAL  6882     -12.100   1.839  -8.871  1.00  0.00      SEG1
ATOM   1269  CB  VAL  6882     -11.458   1.958  -6.788  1.00  0.00      SEG1
ATOM   1270  HB  VAL  6882     -10.972   1.300  -6.069  1.00  0.00      SEG1
ATOM   1271  CG1 VAL  6882     -10.678   3.283  -6.865  1.00  0.00      SEG1
ATOM   1272 HG11 VAL  6882     -11.043   3.898  -7.687  1.00  0.00      SEG1
ATOM   1273 HG12 VAL  6882      -9.619   3.087  -7.035  1.00  0.00      SEG1
ATOM   1274 HG13 VAL  6882     -10.803   3.847  -5.941  1.00  0.00      SEG1
ATOM   1275  CG2 VAL  6882     -12.851   2.229  -6.204  1.00  0.00      SEG1
ATOM   1276 HG21 VAL  6882     -13.396   1.296  -6.058  1.00  0.00      SEG1
ATOM   1277 HG22 VAL  6882     -13.429   2.854  -6.884  1.00  0.00      SEG1
ATOM   1278 HG23 VAL  6882     -12.764   2.723  -5.236  1.00  0.00      SEG1
ATOM   1279  C   VAL  6882     -10.112   1.086  -8.752  1.00  0.00      SEG1
ATOM   1280  O   VAL  6882      -9.675   1.885  -9.580  1.00  0.00      SEG1
ATOM   1281  N   LEU  6883      -9.413   0.036  -8.267  1.00  0.00      SEG1
ATOM   1282  HN  LEU  6883      -9.803  -0.546  -7.554  1.00  0.00      SEG1
ATOM   1283  CA  LEU  6883      -8.082  -0.234  -8.800  1.00  0.00      SEG1
ATOM   1284  HA  LEU  6883      -7.482   0.660  -8.632  1.00  0.00      SEG1
ATOM   1285  CB  LEU  6883      -7.442  -1.449  -8.109  1.00  0.00      SEG1
ATOM   1286  HB1 LEU  6883      -6.544  -1.725  -8.659  1.00  0.00      SEG1
ATOM   1287  HB2 LEU  6883      -8.143  -2.281  -8.156  1.00  0.00      SEG1
ATOM   1288  CG  LEU  6883      -7.060  -1.217  -6.637  1.00  0.00      SEG1
ATOM   1289  HG  LEU  6883      -7.944  -0.925  -6.070  1.00  0.00      SEG1
ATOM   1290  CD1 LEU  6883      -6.467  -2.499  -6.043  1.00  0.00      SEG1
ATOM   1291 HD11 LEU  6883      -5.574  -2.800  -6.591  1.00  0.00      SEG1
ATOM   1292 HD12 LEU  6883      -7.190  -3.312  -6.104  1.00  0.00      SEG1
ATOM   1293 HD13 LEU  6883      -6.185  -2.337  -5.003  1.00  0.00      SEG1
ATOM   1294  CD2 LEU  6883      -6.073  -0.053  -6.465  1.00  0.00      SEG1
ATOM   1295 HD21 LEU  6883      -6.561   0.900  -6.672  1.00  0.00      SEG1
ATOM   1296 HD22 LEU  6883      -5.238  -0.162  -7.157  1.00  0.00      SEG1
ATOM   1297 HD23 LEU  6883      -5.699  -0.025  -5.442  1.00  0.00      SEG1
ATOM   1298  C   LEU  6883      -8.160  -0.457 -10.314  1.00  0.00      SEG1
ATOM   1299  O   LEU  6883      -7.424   0.143 -11.084  1.00  0.00      SEG1
ATOM   1300  N   ARG  6884      -9.137  -1.292 -10.690  1.00  0.00      SEG1
ATOM   1301  HN  ARG  6884      -9.707  -1.697  -9.978  1.00  0.00      SEG1
ATOM   1302  CA  ARG  6884      -9.301  -1.637 -12.099  1.00  0.00      SEG1
ATOM   1303  HA  ARG  6884      -8.327  -2.013 -12.417  1.00  0.00      SEG1
ATOM   1304  CB  ARG  6884     -10.348  -2.756 -12.269  1.00  0.00      SEG1
ATOM   1305  HB1 ARG  6884     -11.356  -2.384 -12.079  1.00  0.00      SEG1
ATOM   1306  HB2 ARG  6884     -10.173  -3.503 -11.494  1.00  0.00      SEG1
ATOM   1307  CG  ARG  6884     -10.288  -3.463 -13.639  1.00  0.00      SEG1
ATOM   1308  HG1 ARG  6884      -9.247  -3.654 -13.903  1.00  0.00      SEG1
ATOM   1309  HG2 ARG  6884     -10.690  -2.804 -14.411  1.00  0.00      SEG1
ATOM   1310  CD  ARG  6884     -11.063  -4.790 -13.621  1.00  0.00      SEG1
ATOM   1311  HD1 ARG  6884     -12.136  -4.608 -13.549  1.00  0.00      SEG1
ATOM   1312  HD2 ARG  6884     -10.790  -5.391 -12.751  1.00  0.00      SEG1
ATOM   1313  NE  ARG  6884     -10.862  -5.596 -14.832  1.00  0.00      SEG1
ATOM   1314  HE  ARG  6884     -11.636  -5.585 -15.478  1.00  0.00      SEG1
ATOM   1315  CZ  ARG  6884      -9.835  -6.480 -14.982  1.00  0.00      SEG1
ATOM   1316  NH1 ARG  6884      -9.787  -7.281 -16.042  1.00  0.00      SEG1
ATOM   1317 HH11 ARG  6884     -10.492  -7.279 -16.750  1.00  0.00      SEG1
ATOM   1318 HH12 ARG  6884      -9.008  -7.926 -16.137  1.00  0.00      SEG1
ATOM   1319  NH2 ARG  6884      -8.855  -6.537 -14.095  1.00  0.00      SEG1
ATOM   1320 HH21 ARG  6884      -8.805  -5.902 -13.327  1.00  0.00      SEG1
ATOM   1321 HH22 ARG  6884      -8.133  -7.241 -14.180  1.00  0.00      SEG1
ATOM   1322  C   ARG  6884      -9.609  -0.377 -12.930  1.00  0.00      SEG1
ATOM   1323  O   ARG  6884      -9.044  -0.169 -13.997  1.00  0.00      SEG1
ATOM   1324  N   GLN  6885     -10.479   0.482 -12.360  1.00  0.00      SEG1
ATOM   1325  HN  GLN  6885     -10.922   0.213 -11.504  1.00  0.00      SEG1
ATOM   1326  CA  GLN  6885     -10.853   1.742 -12.988  1.00  0.00      SEG1
ATOM   1327  HA  GLN  6885     -11.273   1.503 -13.967  1.00  0.00      SEG1
ATOM   1328  CB  GLN  6885     -11.900   2.404 -12.067  1.00  0.00      SEG1
ATOM   1329  HB1 GLN  6885     -11.483   2.490 -11.064  1.00  0.00      SEG1
ATOM   1330  HB2 GLN  6885     -12.754   1.731 -11.967  1.00  0.00      SEG1
ATOM   1331  CG  GLN  6885     -12.401   3.792 -12.503  1.00  0.00      SEG1
ATOM   1332  HG1 GLN  6885     -12.903   3.744 -13.469  1.00  0.00      SEG1
ATOM   1333  HG2 GLN  6885     -11.568   4.490 -12.606  1.00  0.00      SEG1
ATOM   1334  CD  GLN  6885     -13.365   4.369 -11.451  1.00  0.00      SEG1
ATOM   1335  OE1 GLN  6885     -13.621   3.773 -10.407  1.00  0.00      SEG1
ATOM   1336  NE2 GLN  6885     -13.817   5.578 -11.769  1.00  0.00      SEG1
ATOM   1337 HE21 GLN  6885     -14.263   6.127 -11.062  1.00  0.00      SEG1
ATOM   1338 HE22 GLN  6885     -13.714   5.945 -12.691  1.00  0.00      SEG1
ATOM   1339  C   GLN  6885      -9.630   2.663 -13.175  1.00  0.00      SEG1
ATOM   1340  O   GLN  6885      -9.522   3.410 -14.143  1.00  0.00      SEG1
ATOM   1341  N   TRP  6886      -8.789   2.626 -12.135  1.00  0.00      SEG1
ATOM   1342  HN  TRP  6886      -8.910   1.903 -11.455  1.00  0.00      SEG1
ATOM   1343  CA  TRP  6886      -7.652   3.528 -12.016  1.00  0.00      SEG1
ATOM   1344  HA  TRP  6886      -7.982   4.525 -12.313  1.00  0.00      SEG1
ATOM   1345  CB  TRP  6886      -7.198   3.503 -10.544  1.00  0.00      SEG1
ATOM   1346  HB1 TRP  6886      -7.052   2.467 -10.238  1.00  0.00      SEG1
ATOM   1347  HB2 TRP  6886      -7.973   3.899  -9.890  1.00  0.00      SEG1
ATOM   1348  CG  TRP  6886      -5.908   4.269 -10.317  1.00  0.00      SEG1
ATOM   1349  CD2 TRP  6886      -4.714   3.762  -9.689  1.00  0.00      SEG1
ATOM   1350  CE2 TRP  6886      -3.771   4.817  -9.676  1.00  0.00      SEG1
ATOM   1351  CE3 TRP  6886      -4.395   2.546  -9.148  1.00  0.00      SEG1
ATOM   1352  HE3 TRP  6886      -5.116   1.740  -9.162  1.00  0.00      SEG1
ATOM   1353  CD1 TRP  6886      -5.639   5.598 -10.660  1.00  0.00      SEG1
ATOM   1354  HD1 TRP  6886      -6.333   6.267 -11.150  1.00  0.00      SEG1
ATOM   1355  NE1 TRP  6886      -4.374   5.914 -10.278  1.00  0.00      SEG1
ATOM   1356  HE1 TRP  6886      -3.948   6.797 -10.411  1.00  0.00      SEG1
ATOM   1357  CZ2 TRP  6886      -2.533   4.615  -9.130  1.00  0.00      SEG1
ATOM   1358  HZ2 TRP  6886      -1.803   5.410  -9.118  1.00  0.00      SEG1
ATOM   1359  CZ3 TRP  6886      -3.136   2.341  -8.587  1.00  0.00      SEG1
ATOM   1360  HZ3 TRP  6886      -2.902   1.380  -8.153  1.00  0.00      SEG1
ATOM   1361  CH2 TRP  6886      -2.204   3.378  -8.578  1.00  0.00      SEG1
ATOM   1362  HH2 TRP  6886      -1.230   3.231  -8.133  1.00  0.00      SEG1
ATOM   1363  C   TRP  6886      -6.507   3.090 -12.942  1.00  0.00      SEG1
ATOM   1364  O   TRP  6886      -5.771   3.912 -13.496  1.00  0.00      SEG1
ATOM   1365  N   LEU  6887      -6.330   1.770 -13.043  1.00  0.00      SEG1
ATOM   1366  HN  LEU  6887      -6.981   1.147 -12.610  1.00  0.00      SEG1
ATOM   1367  CA  LEU  6887      -5.196   1.235 -13.779  1.00  0.00      SEG1
ATOM   1368  HA  LEU  6887      -4.326   1.846 -13.543  1.00  0.00      SEG1
ATOM   1369  CB  LEU  6887      -4.986  -0.229 -13.339  1.00  0.00      SEG1
ATOM   1370  HB1 LEU  6887      -4.270  -0.700 -14.011  1.00  0.00      SEG1
ATOM   1371  HB2 LEU  6887      -5.933  -0.761 -13.421  1.00  0.00      SEG1
ATOM   1372  CG  LEU  6887      -4.466  -0.352 -11.886  1.00  0.00      SEG1
ATOM   1373  HG  LEU  6887      -4.973   0.383 -11.262  1.00  0.00      SEG1
ATOM   1374  CD1 LEU  6887      -4.705  -1.757 -11.305  1.00  0.00      SEG1
ATOM   1375 HD11 LEU  6887      -4.194  -2.513 -11.902  1.00  0.00      SEG1
ATOM   1376 HD12 LEU  6887      -5.770  -1.989 -11.307  1.00  0.00      SEG1
ATOM   1377 HD13 LEU  6887      -4.320  -1.814 -10.287  1.00  0.00      SEG1
ATOM   1378  CD2 LEU  6887      -2.985   0.042 -11.772  1.00  0.00      SEG1
ATOM   1379 HD21 LEU  6887      -2.835   1.074 -12.089  1.00  0.00      SEG1
ATOM   1380 HD22 LEU  6887      -2.375  -0.598 -12.409  1.00  0.00      SEG1
ATOM   1381 HD23 LEU  6887      -2.651  -0.045 -10.738  1.00  0.00      SEG1
ATOM   1382  C   LEU  6887      -5.464   1.405 -15.297  1.00  0.00      SEG1
ATOM   1383  O   LEU  6887      -6.589   1.665 -15.716  1.00  0.00      SEG1
ATOM   1384  N   PRO  6888      -4.389   1.298 -16.123  1.00  0.00      SEG1
ATOM   1385  CD  PRO  6888      -2.995   1.428 -15.708  1.00  0.00      SEG1
ATOM   1386  HD1 PRO  6888      -2.629   0.480 -15.315  1.00  0.00      SEG1
ATOM   1387  HD2 PRO  6888      -2.868   2.193 -14.946  1.00  0.00      SEG1
ATOM   1388  CA  PRO  6888      -4.554   1.169 -17.568  1.00  0.00      SEG1
ATOM   1389  HA  PRO  6888      -5.163   1.999 -17.932  1.00  0.00      SEG1
ATOM   1390  CB  PRO  6888      -3.122   1.248 -18.128  1.00  0.00      SEG1
ATOM   1391  HB1 PRO  6888      -3.081   1.843 -19.038  1.00  0.00      SEG1
ATOM   1392  HB2 PRO  6888      -2.734   0.258 -18.373  1.00  0.00      SEG1
ATOM   1393  CG  PRO  6888      -2.278   1.840 -16.994  1.00  0.00      SEG1
ATOM   1394  HG1 PRO  6888      -1.242   1.505 -17.013  1.00  0.00      SEG1
ATOM   1395  HG2 PRO  6888      -2.290   2.928 -17.076  1.00  0.00      SEG1
ATOM   1396  C   PRO  6888      -5.213  -0.165 -17.959  1.00  0.00      SEG1
ATOM   1397  O   PRO  6888      -4.808  -1.224 -17.492  1.00  0.00      SEG1
ATOM   1398  N   THR  6889      -6.210  -0.095 -18.861  1.00  0.00      SEG1
ATOM   1399  HN  THR  6889      -6.548   0.800 -19.160  1.00  0.00      SEG1
ATOM   1400  CA  THR  6889      -6.971  -1.272 -19.295  1.00  0.00      SEG1
ATOM   1401  HA  THR  6889      -7.657  -1.491 -18.474  1.00  0.00      SEG1
ATOM   1402  CB  THR  6889      -7.738  -0.898 -20.584  1.00  0.00      SEG1
ATOM   1403  HB  THR  6889      -7.004  -0.634 -21.349  1.00  0.00      SEG1
ATOM   1404  OG1 THR  6889      -8.524   0.258 -20.372  1.00  0.00      SEG1
ATOM   1405  HG1 THR  6889      -9.095   0.133 -19.617  1.00  0.00      SEG1
ATOM   1406  CG2 THR  6889      -8.611  -2.017 -21.179  1.00  0.00      SEG1
ATOM   1407 HG21 THR  6889      -9.313  -2.423 -20.450  1.00  0.00      SEG1
ATOM   1408 HG22 THR  6889      -8.002  -2.846 -21.544  1.00  0.00      SEG1
ATOM   1409 HG23 THR  6889      -9.185  -1.652 -22.032  1.00  0.00      SEG1
ATOM   1410  C   THR  6889      -6.149  -2.564 -19.510  1.00  0.00      SEG1
ATOM   1411  O   THR  6889      -6.672  -3.650 -19.320  1.00  0.00      SEG1
ATOM   1412  N   GLY  6890      -4.877  -2.432 -19.932  1.00  0.00      SEG1
ATOM   1413  HN  GLY  6890      -4.453  -1.527 -19.940  1.00  0.00      SEG1
ATOM   1414  CA  GLY  6890      -4.070  -3.636 -20.128  1.00  0.00      SEG1
ATOM   1415  HA1 GLY  6890      -3.397  -3.427 -20.960  1.00  0.00      SEG1
ATOM   1416  HA2 GLY  6890      -4.704  -4.480 -20.411  1.00  0.00      SEG1
ATOM   1417  C   GLY  6890      -3.232  -3.994 -18.888  1.00  0.00      SEG1
ATOM   1418  O   GLY  6890      -2.082  -4.398 -19.027  1.00  0.00      SEG1
ATOM   1419  N   THR  6891      -3.812  -3.789 -17.698  1.00  0.00      SEG1
ATOM   1420  HN  THR  6891      -4.764  -3.484 -17.643  1.00  0.00      SEG1
ATOM   1421  CA  THR  6891      -3.143  -4.239 -16.483  1.00  0.00      SEG1
ATOM   1422  HA  THR  6891      -2.076  -4.370 -16.677  1.00  0.00      SEG1
ATOM   1423  CB  THR  6891      -3.353  -3.156 -15.411  1.00  0.00      SEG1
ATOM   1424  HB  THR  6891      -4.420  -3.016 -15.192  1.00  0.00      SEG1
ATOM   1425  OG1 THR  6891      -2.811  -1.936 -15.887  1.00  0.00      SEG1
ATOM   1426  HG1 THR  6891      -3.208  -1.715 -16.730  1.00  0.00      SEG1
ATOM   1427  CG2 THR  6891      -2.626  -3.476 -14.103  1.00  0.00      SEG1
ATOM   1428 HG21 THR  6891      -1.596  -3.781 -14.275  1.00  0.00      SEG1
ATOM   1429 HG22 THR  6891      -3.126  -4.281 -13.564  1.00  0.00      SEG1
ATOM   1430 HG23 THR  6891      -2.616  -2.602 -13.453  1.00  0.00      SEG1
ATOM   1431  C   THR  6891      -3.750  -5.597 -16.112  1.00  0.00      SEG1
ATOM   1432  O   THR  6891      -4.918  -5.815 -16.387  1.00  0.00      SEG1
ATOM   1433  N   LEU  6892      -2.870  -6.446 -15.524  1.00  0.00      SEG1
ATOM   1434  HN  LEU  6892      -1.898  -6.212 -15.545  1.00  0.00      SEG1
ATOM   1435  CA  LEU  6892      -3.273  -7.679 -14.865  1.00  0.00      SEG1
ATOM   1436  HA  LEU  6892      -4.226  -7.976 -15.301  1.00  0.00      SEG1
ATOM   1437  CB  LEU  6892      -2.223  -8.794 -15.056  1.00  0.00      SEG1
ATOM   1438  HB1 LEU  6892      -2.524  -9.645 -14.448  1.00  0.00      SEG1
ATOM   1439  HB2 LEU  6892      -1.270  -8.424 -14.683  1.00  0.00      SEG1
ATOM   1440  CG  LEU  6892      -2.007  -9.293 -16.497  1.00  0.00      SEG1
ATOM   1441  HG  LEU  6892      -1.717  -8.459 -17.135  1.00  0.00      SEG1
ATOM   1442  CD1 LEU  6892      -0.908 -10.366 -16.516  1.00  0.00      SEG1
ATOM   1443 HD11 LEU  6892      -1.187 -11.214 -15.891  1.00  0.00      SEG1
ATOM   1444 HD12 LEU  6892       0.025  -9.956 -16.131  1.00  0.00      SEG1
ATOM   1445 HD13 LEU  6892      -0.756 -10.732 -17.531  1.00  0.00      SEG1
ATOM   1446  CD2 LEU  6892      -3.295  -9.847 -17.121  1.00  0.00      SEG1
ATOM   1447 HD21 LEU  6892      -4.068  -9.079 -17.155  1.00  0.00      SEG1
ATOM   1448 HD22 LEU  6892      -3.673 -10.679 -16.528  1.00  0.00      SEG1
ATOM   1449 HD23 LEU  6892      -3.106 -10.180 -18.141  1.00  0.00      SEG1
ATOM   1450  C   LEU  6892      -3.351  -7.374 -13.357  1.00  0.00      SEG1
ATOM   1451  O   LEU  6892      -2.368  -7.001 -12.712  1.00  0.00      SEG1
ATOM   1452  N   LEU  6893      -4.571  -7.554 -12.869  1.00  0.00      SEG1
ATOM   1453  HN  LEU  6893      -5.271  -7.912 -13.485  1.00  0.00      SEG1
ATOM   1454  CA  LEU  6893      -4.955  -7.265 -11.499  1.00  0.00      SEG1
ATOM   1455  HA  LEU  6893      -4.095  -6.831 -10.991  1.00  0.00      SEG1
ATOM   1456  CB  LEU  6893      -6.135  -6.274 -11.556  1.00  0.00      SEG1
ATOM   1457  HB1 LEU  6893      -6.924  -6.717 -12.161  1.00  0.00      SEG1
ATOM   1458  HB2 LEU  6893      -5.794  -5.365 -12.049  1.00  0.00      SEG1
ATOM   1459  CG  LEU  6893      -6.734  -5.887 -10.190  1.00  0.00      SEG1
ATOM   1460  HG  LEU  6893      -7.221  -6.757  -9.752  1.00  0.00      SEG1
ATOM   1461  CD1 LEU  6893      -5.655  -5.374  -9.229  1.00  0.00      SEG1
ATOM   1462 HD11 LEU  6893      -5.162  -4.492  -9.639  1.00  0.00      SEG1
ATOM   1463 HD12 LEU  6893      -4.897  -6.141  -9.070  1.00  0.00      SEG1
ATOM   1464 HD13 LEU  6893      -6.102  -5.097  -8.274  1.00  0.00      SEG1
ATOM   1465  CD2 LEU  6893      -7.845  -4.841 -10.365  1.00  0.00      SEG1
ATOM   1466 HD21 LEU  6893      -8.647  -5.232 -10.992  1.00  0.00      SEG1
ATOM   1467 HD22 LEU  6893      -7.448  -3.947 -10.845  1.00  0.00      SEG1
ATOM   1468 HD23 LEU  6893      -8.271  -4.579  -9.397  1.00  0.00      SEG1
ATOM   1469  C   LEU  6893      -5.412  -8.573 -10.861  1.00  0.00      SEG1
ATOM   1470  O   LEU  6893      -6.416  -9.134 -11.285  1.00  0.00      SEG1
ATOM   1471  N   VAL  6894      -4.666  -9.024  -9.852  1.00  0.00      SEG1
ATOM   1472  HN  VAL  6894      -3.814  -8.553  -9.622  1.00  0.00      SEG1
ATOM   1473  CA  VAL  6894      -5.073 -10.191  -9.080  1.00  0.00      SEG1
ATOM   1474  HA  VAL  6894      -5.974 -10.593  -9.542  1.00  0.00      SEG1
ATOM   1475  CB  VAL  6894      -3.935 -11.234  -9.092  1.00  0.00      SEG1
ATOM   1476  HB  VAL  6894      -3.001 -10.734  -8.838  1.00  0.00      SEG1
ATOM   1477  CG1 VAL  6894      -4.154 -12.400  -8.109  1.00  0.00      SEG1
ATOM   1478 HG11 VAL  6894      -5.072 -12.937  -8.347  1.00  0.00      SEG1
ATOM   1479 HG12 VAL  6894      -4.239 -12.023  -7.090  1.00  0.00      SEG1
ATOM   1480 HG13 VAL  6894      -3.325 -13.105  -8.171  1.00  0.00      SEG1
ATOM   1481  CG2 VAL  6894      -3.737 -11.767 -10.519  1.00  0.00      SEG1
ATOM   1482 HG21 VAL  6894      -3.308 -10.998 -11.162  1.00  0.00      SEG1
ATOM   1483 HG22 VAL  6894      -4.694 -12.067 -10.945  1.00  0.00      SEG1
ATOM   1484 HG23 VAL  6894      -3.056 -12.618 -10.512  1.00  0.00      SEG1
ATOM   1485  C   VAL  6894      -5.343  -9.648  -7.685  1.00  0.00      SEG1
ATOM   1486  O   VAL  6894      -4.655  -8.736  -7.236  1.00  0.00      SEG1
ATOM   1487  N   ASP  6895      -6.345 -10.261  -7.028  1.00  0.00      SEG1
ATOM   1488  HN  ASP  6895      -6.943 -10.963  -7.437  1.00  0.00      SEG1
ATOM   1489  CA  ASP  6895      -6.700  -9.905  -5.658  1.00  0.00      SEG1
ATOM   1490  HA  ASP  6895      -5.854  -9.369  -5.232  1.00  0.00      SEG1
ATOM   1491  CB  ASP  6895      -7.925  -8.981  -5.637  1.00  0.00      SEG1
ATOM   1492  HB1 ASP  6895      -7.719  -8.092  -6.229  1.00  0.00      SEG1
ATOM   1493  HB2 ASP  6895      -8.097  -8.639  -4.620  1.00  0.00      SEG1
ATOM   1494  CG  ASP  6895      -9.231  -9.562  -6.173  1.00  0.00      SEG1
ATOM   1495  OD1 ASP  6895      -9.257 -10.630  -6.774  1.00  0.00      SEG1
ATOM   1496  OD2 ASP  6895     -10.245  -8.910  -5.992  1.00  0.00      SEG1
ATOM   1497  C   ASP  6895      -6.869 -11.175  -4.813  1.00  0.00      SEG1
ATOM   1498  O   ASP  6895      -6.707 -12.293  -5.292  1.00  0.00      SEG1
ATOM   1499  N   SER  6896      -7.125 -10.956  -3.519  1.00  0.00      SEG1
ATOM   1500  HN  SER  6896      -7.365 -10.034  -3.216  1.00  0.00      SEG1
ATOM   1501  CA  SER  6896      -7.253 -12.092  -2.609  1.00  0.00      SEG1
ATOM   1502  HA  SER  6896      -8.025 -12.710  -3.059  1.00  0.00      SEG1
ATOM   1503  CB  SER  6896      -5.885 -12.822  -2.467  1.00  0.00      SEG1
ATOM   1504  HB1 SER  6896      -5.170 -12.139  -2.010  1.00  0.00      SEG1
ATOM   1505  HB2 SER  6896      -5.466 -13.054  -3.444  1.00  0.00      SEG1
ATOM   1506  OG  SER  6896      -5.828 -14.021  -1.711  1.00  0.00      SEG1
ATOM   1507  HG1 SER  6896      -6.660 -14.497  -1.740  1.00  0.00      SEG1
ATOM   1508  C   SER  6896      -7.772 -11.591  -1.252  1.00  0.00      SEG1
ATOM   1509  O   SER  6896      -7.536 -10.451  -0.857  1.00  0.00      SEG1
ATOM   1510  N   ASP  6897      -8.473 -12.493  -0.526  1.00  0.00      SEG1
ATOM   1511  HN  ASP  6897      -8.607 -13.410  -0.909  1.00  0.00      SEG1
ATOM   1512  CA  ASP  6897      -9.010 -12.262   0.827  1.00  0.00      SEG1
ATOM   1513  HA  ASP  6897      -8.203 -11.819   1.413  1.00  0.00      SEG1
ATOM   1514  CB  ASP  6897     -10.246 -11.326   0.767  1.00  0.00      SEG1
ATOM   1515  HB1 ASP  6897     -11.120 -11.880   0.419  1.00  0.00      SEG1
ATOM   1516  HB2 ASP  6897     -10.065 -10.568   0.011  1.00  0.00      SEG1
ATOM   1517  CG  ASP  6897     -10.627 -10.611   2.094  1.00  0.00      SEG1
ATOM   1518  OD1 ASP  6897     -10.764 -11.288   3.098  1.00  0.00      SEG1
ATOM   1519  OD2 ASP  6897     -10.802  -9.386   2.128  1.00  0.00      SEG1
ATOM   1520  C   ASP  6897      -9.343 -13.662   1.407  1.00  0.00      SEG1
ATOM   1521  O   ASP  6897      -9.412 -14.631   0.656  1.00  0.00      SEG1
ATOM   1522  N   LEU  6898      -9.489 -13.719   2.737  1.00  0.00      SEG1
ATOM   1523  HN  LEU  6898      -9.458 -12.856   3.240  1.00  0.00      SEG1
ATOM   1524  CA  LEU  6898      -9.690 -14.940   3.508  1.00  0.00      SEG1
ATOM   1525  HA  LEU  6898      -8.932 -15.663   3.209  1.00  0.00      SEG1
ATOM   1526  CB  LEU  6898      -9.544 -14.543   4.992  1.00  0.00      SEG1
ATOM   1527  HB1 LEU  6898     -10.259 -13.749   5.195  1.00  0.00      SEG1
ATOM   1528  HB2 LEU  6898      -8.540 -14.147   5.132  1.00  0.00      SEG1
ATOM   1529  CG  LEU  6898      -9.763 -15.652   6.040  1.00  0.00      SEG1
ATOM   1530  HG  LEU  6898     -10.774 -16.045   5.938  1.00  0.00      SEG1
ATOM   1531  CD1 LEU  6898      -8.757 -16.802   5.879  1.00  0.00      SEG1
ATOM   1532 HD11 LEU  6898      -7.736 -16.439   5.993  1.00  0.00      SEG1
ATOM   1533 HD12 LEU  6898      -8.848 -17.246   4.888  1.00  0.00      SEG1
ATOM   1534 HD13 LEU  6898      -8.931 -17.564   6.639  1.00  0.00      SEG1
ATOM   1535  CD2 LEU  6898      -9.690 -15.057   7.456  1.00  0.00      SEG1
ATOM   1536 HD21 LEU  6898     -10.455 -14.293   7.593  1.00  0.00      SEG1
ATOM   1537 HD22 LEU  6898      -8.718 -14.593   7.620  1.00  0.00      SEG1
ATOM   1538 HD23 LEU  6898      -9.854 -15.836   8.201  1.00  0.00      SEG1
ATOM   1539  C   LEU  6898     -11.073 -15.577   3.243  1.00  0.00      SEG1
ATOM   1540  O   LEU  6898     -11.281 -16.766   3.498  1.00  0.00      SEG1
ATOM   1541  N   ASN  6899     -11.989 -14.732   2.747  1.00  0.00      SEG1
ATOM   1542  HN  ASN  6899     -11.738 -13.782   2.532  1.00  0.00      SEG1
ATOM   1543  CA  ASN  6899     -13.393 -15.124   2.644  1.00  0.00      SEG1
ATOM   1544  HA  ASN  6899     -13.512 -16.156   2.975  1.00  0.00      SEG1
ATOM   1545  CB  ASN  6899     -14.224 -14.183   3.528  1.00  0.00      SEG1
ATOM   1546  HB1 ASN  6899     -15.285 -14.402   3.412  1.00  0.00      SEG1
ATOM   1547  HB2 ASN  6899     -14.061 -13.147   3.228  1.00  0.00      SEG1
ATOM   1548  CG  ASN  6899     -13.854 -14.361   5.014  1.00  0.00      SEG1
ATOM   1549  OD1 ASN  6899     -13.861 -15.462   5.547  1.00  0.00      SEG1
ATOM   1550  ND2 ASN  6899     -13.617 -13.210   5.657  1.00  0.00      SEG1
ATOM   1551 HD21 ASN  6899     -13.609 -13.197   6.653  1.00  0.00      SEG1
ATOM   1552 HD22 ASN  6899     -13.438 -12.409   5.085  1.00  0.00      SEG1
ATOM   1553  C   ASN  6899     -13.793 -15.052   1.167  1.00  0.00      SEG1
ATOM   1554  O   ASN  6899     -13.153 -14.366   0.390  1.00  0.00      SEG1
ATOM   1555  N   ASP  6900     -14.830 -15.821   0.785  1.00  0.00      SEG1
ATOM   1556  HN  ASP  6900     -15.304 -16.329   1.496  1.00  0.00      SEG1
ATOM   1557  CA  ASP  6900     -15.283 -15.834  -0.617  1.00  0.00      SEG1
ATOM   1558  HA  ASP  6900     -14.397 -15.999  -1.230  1.00  0.00      SEG1
ATOM   1559  CB  ASP  6900     -16.282 -17.009  -0.789  1.00  0.00      SEG1
ATOM   1560  HB1 ASP  6900     -17.213 -16.788  -0.269  1.00  0.00      SEG1
ATOM   1561  HB2 ASP  6900     -15.853 -17.892  -0.316  1.00  0.00      SEG1
ATOM   1562  CG  ASP  6900     -16.617 -17.422  -2.239  1.00  0.00      SEG1
ATOM   1563  OD1 ASP  6900     -16.118 -16.788  -3.165  1.00  0.00      SEG1
ATOM   1564  OD2 ASP  6900     -17.378 -18.387  -2.419  1.00  0.00      SEG1
ATOM   1565  C   ASP  6900     -15.885 -14.447  -0.965  1.00  0.00      SEG1
ATOM   1566  O   ASP  6900     -16.424 -13.768  -0.088  1.00  0.00      SEG1
ATOM   1567  N   PHE  6901     -15.717 -14.032  -2.242  1.00  0.00      SEG1
ATOM   1568  HN  PHE  6901     -15.390 -14.707  -2.911  1.00  0.00      SEG1
ATOM   1569  CA  PHE  6901     -16.239 -12.740  -2.699  1.00  0.00      SEG1
ATOM   1570  HA  PHE  6901     -17.287 -12.723  -2.397  1.00  0.00      SEG1
ATOM   1571  CB  PHE  6901     -15.495 -11.543  -2.070  1.00  0.00      SEG1
ATOM   1572  HB1 PHE  6901     -15.483 -11.622  -0.984  1.00  0.00      SEG1
ATOM   1573  HB2 PHE  6901     -16.039 -10.623  -2.286  1.00  0.00      SEG1
ATOM   1574  CG  PHE  6901     -14.078 -11.376  -2.557  1.00  0.00      SEG1
ATOM   1575  CD1 PHE  6901     -13.047 -12.149  -2.043  1.00  0.00      SEG1
ATOM   1576  HD1 PHE  6901     -13.264 -12.905  -1.314  1.00  0.00      SEG1
ATOM   1577  CD2 PHE  6901     -13.774 -10.420  -3.514  1.00  0.00      SEG1
ATOM   1578  HD2 PHE  6901     -14.571  -9.827  -3.934  1.00  0.00      SEG1
ATOM   1579  CE1 PHE  6901     -11.736 -11.958  -2.454  1.00  0.00      SEG1
ATOM   1580  HE1 PHE  6901     -10.950 -12.559  -2.027  1.00  0.00      SEG1
ATOM   1581  CE2 PHE  6901     -12.463 -10.221  -3.926  1.00  0.00      SEG1
ATOM   1582  HE2 PHE  6901     -12.225  -9.464  -4.655  1.00  0.00      SEG1
ATOM   1583  CZ  PHE  6901     -11.440 -10.987  -3.395  1.00  0.00      SEG1
ATOM   1584  HZ  PHE  6901     -10.422 -10.822  -3.712  1.00  0.00      SEG1
ATOM   1585  C   PHE  6901     -16.184 -12.658  -4.238  1.00  0.00      SEG1
ATOM   1586  O   PHE  6901     -15.387 -13.321  -4.888  1.00  0.00      SEG1
ATOM   1587  N   VAL  6902     -17.073 -11.799  -4.772  1.00  0.00      SEG1
ATOM   1588  HN  VAL  6902     -17.688 -11.301  -4.161  1.00  0.00      SEG1
ATOM   1589  CA  VAL  6902     -17.171 -11.570  -6.209  1.00  0.00      SEG1
ATOM   1590  HA  VAL  6902     -16.731 -12.430  -6.714  1.00  0.00      SEG1
ATOM   1591  CB  VAL  6902     -18.664 -11.410  -6.580  1.00  0.00      SEG1
ATOM   1592  HB  VAL  6902     -19.091 -10.607  -5.980  1.00  0.00      SEG1
ATOM   1593  CG1 VAL  6902     -18.888 -11.089  -8.070  1.00  0.00      SEG1
ATOM   1594 HG11 VAL  6902     -18.488 -11.884  -8.700  1.00  0.00      SEG1
ATOM   1595 HG12 VAL  6902     -18.381 -10.162  -8.336  1.00  0.00      SEG1
ATOM   1596 HG13 VAL  6902     -19.954 -10.997  -8.279  1.00  0.00      SEG1
ATOM   1597  CG2 VAL  6902     -19.469 -12.665  -6.198  1.00  0.00      SEG1
ATOM   1598 HG21 VAL  6902     -19.407 -12.851  -5.126  1.00  0.00      SEG1
ATOM   1599 HG22 VAL  6902     -19.072 -13.539  -6.715  1.00  0.00      SEG1
ATOM   1600 HG23 VAL  6902     -20.519 -12.532  -6.457  1.00  0.00      SEG1
ATOM   1601  C   VAL  6902     -16.333 -10.323  -6.562  1.00  0.00      SEG1
ATOM   1602  O   VAL  6902     -16.290  -9.338  -5.819  1.00  0.00      SEG1
ATOM   1603  N   SER  6903     -15.677 -10.415  -7.736  1.00  0.00      SEG1
ATOM   1604  HN  SER  6903     -15.770 -11.205  -8.343  1.00  0.00      SEG1
ATOM   1605  CA  SER  6903     -14.698  -9.416  -8.132  1.00  0.00      SEG1
ATOM   1606  HA  SER  6903     -14.962  -8.463  -7.668  1.00  0.00      SEG1
ATOM   1607  CB  SER  6903     -13.341  -9.917  -7.630  1.00  0.00      SEG1
ATOM   1608  HB1 SER  6903     -13.083 -10.858  -8.134  1.00  0.00      SEG1
ATOM   1609  HB2 SER  6903     -13.427 -10.133  -6.556  1.00  0.00      SEG1
ATOM   1610  OG  SER  6903     -12.334  -8.948  -7.863  1.00  0.00      SEG1
ATOM   1611  HG1 SER  6903     -11.526  -9.237  -7.413  1.00  0.00      SEG1
ATOM   1612  C   SER  6903     -14.686  -9.217  -9.663  1.00  0.00      SEG1
ATOM   1613  O   SER  6903     -15.257  -9.981 -10.440  1.00  0.00      SEG1
ATOM   1614  N   ASP  6904     -13.943  -8.143  -9.989  1.00  0.00      SEG1
ATOM   1615  HN  ASP  6904     -13.527  -7.685  -9.203  1.00  0.00      SEG1
ATOM   1616  CA  ASP  6904     -13.676  -7.664 -11.337  1.00  0.00      SEG1
ATOM   1617  HA  ASP  6904     -14.331  -8.192 -12.033  1.00  0.00      SEG1
ATOM   1618  CB  ASP  6904     -13.923  -6.143 -11.374  1.00  0.00      SEG1
ATOM   1619  HB1 ASP  6904     -13.769  -5.759 -12.382  1.00  0.00      SEG1
ATOM   1620  HB2 ASP  6904     -13.229  -5.620 -10.714  1.00  0.00      SEG1
ATOM   1621  CG  ASP  6904     -15.352  -5.811 -10.946  1.00  0.00      SEG1
ATOM   1622  OD1 ASP  6904     -16.280  -6.285 -11.592  1.00  0.00      SEG1
ATOM   1623  OD2 ASP  6904     -15.520  -5.074  -9.975  1.00  0.00      SEG1
ATOM   1624  C   ASP  6904     -12.204  -7.947 -11.694  1.00  0.00      SEG1
ATOM   1625  O   ASP  6904     -11.694  -7.580 -12.749  1.00  0.00      SEG1
ATOM   1626  N   ALA  6905     -11.504  -8.569 -10.727  1.00  0.00      SEG1
ATOM   1627  HN  ALA  6905     -11.920  -8.836  -9.851  1.00  0.00      SEG1
ATOM   1628  CA  ALA  6905     -10.109  -8.895 -10.986  1.00  0.00      SEG1
ATOM   1629  HA  ALA  6905      -9.631  -7.991 -11.369  1.00  0.00      SEG1
ATOM   1630  CB  ALA  6905      -9.410  -9.333  -9.697  1.00  0.00      SEG1
ATOM   1631  HB1 ALA  6905      -9.903 -10.199  -9.262  1.00  0.00      SEG1
ATOM   1632  HB2 ALA  6905      -9.413  -8.540  -8.951  1.00  0.00      SEG1
ATOM   1633  HB3 ALA  6905      -8.370  -9.610  -9.860  1.00  0.00      SEG1
ATOM   1634  C   ALA  6905     -10.031 -10.008 -12.044  1.00  0.00      SEG1
ATOM   1635  O   ALA  6905     -10.974 -10.744 -12.302  1.00  0.00      SEG1
ATOM   1636  N   ASP  6906      -8.828 -10.073 -12.639  1.00  0.00      SEG1
ATOM   1637  HN  ASP  6906      -8.076  -9.449 -12.417  1.00  0.00      SEG1
ATOM   1638  CA  ASP  6906      -8.585 -11.089 -13.659  1.00  0.00      SEG1
ATOM   1639  HA  ASP  6906      -9.435 -11.065 -14.347  1.00  0.00      SEG1
ATOM   1640  CB  ASP  6906      -7.285 -10.776 -14.431  1.00  0.00      SEG1
ATOM   1641  HB1 ASP  6906      -7.120 -11.527 -15.204  1.00  0.00      SEG1
ATOM   1642  HB2 ASP  6906      -6.433 -10.830 -13.753  1.00  0.00      SEG1
ATOM   1643  CG  ASP  6906      -7.288  -9.390 -15.086  1.00  0.00      SEG1
ATOM   1644  OD1 ASP  6906      -7.729  -9.253 -16.225  1.00  0.00      SEG1
ATOM   1645  OD2 ASP  6906      -6.859  -8.436 -14.446  1.00  0.00      SEG1
ATOM   1646  C   ASP  6906      -8.500 -12.509 -13.035  1.00  0.00      SEG1
ATOM   1647  O   ASP  6906      -8.649 -13.508 -13.739  1.00  0.00      SEG1
ATOM   1648  N   SER  6907      -8.237 -12.555 -11.710  1.00  0.00      SEG1
ATOM   1649  HN  SER  6907      -8.069 -11.700 -11.219  1.00  0.00      SEG1
ATOM   1650  CA  SER  6907      -8.142 -13.797 -10.943  1.00  0.00      SEG1
ATOM   1651  HA  SER  6907      -9.016 -14.401 -11.198  1.00  0.00      SEG1
ATOM   1652  CB  SER  6907      -6.807 -14.528 -11.239  1.00  0.00      SEG1
ATOM   1653  HB1 SER  6907      -6.792 -15.463 -10.677  1.00  0.00      SEG1
ATOM   1654  HB2 SER  6907      -5.989 -13.930 -10.834  1.00  0.00      SEG1
ATOM   1655  OG  SER  6907      -6.496 -14.828 -12.601  1.00  0.00      SEG1
ATOM   1656  HG1 SER  6907      -7.198 -14.445 -13.143  1.00  0.00      SEG1
ATOM   1657  C   SER  6907      -8.165 -13.455  -9.430  1.00  0.00      SEG1
ATOM   1658  O   SER  6907      -7.420 -12.587  -8.988  1.00  0.00      SEG1
ATOM   1659  N   THR  6908      -9.030 -14.185  -8.711  1.00  0.00      SEG1
ATOM   1660  HN  THR  6908      -9.580 -14.900  -9.133  1.00  0.00      SEG1
ATOM   1661  CA  THR  6908      -9.243 -13.995  -7.278  1.00  0.00      SEG1
ATOM   1662  HA  THR  6908      -8.647 -13.147  -6.931  1.00  0.00      SEG1
ATOM   1663  CB  THR  6908     -10.759 -13.782  -7.049  1.00  0.00      SEG1
ATOM   1664  HB  THR  6908     -11.288 -14.688  -7.355  1.00  0.00      SEG1
ATOM   1665  OG1 THR  6908     -11.281 -12.737  -7.847  1.00  0.00      SEG1
ATOM   1666  HG1 THR  6908     -10.758 -11.951  -7.665  1.00  0.00      SEG1
ATOM   1667  CG2 THR  6908     -11.113 -13.532  -5.582  1.00  0.00      SEG1
ATOM   1668 HG21 THR  6908     -10.449 -12.792  -5.140  1.00  0.00      SEG1
ATOM   1669 HG22 THR  6908     -11.005 -14.449  -5.006  1.00  0.00      SEG1
ATOM   1670 HG23 THR  6908     -12.143 -13.191  -5.468  1.00  0.00      SEG1
ATOM   1671  C   THR  6908      -8.791 -15.264  -6.540  1.00  0.00      SEG1
ATOM   1672  O   THR  6908      -9.218 -16.367  -6.876  1.00  0.00      SEG1
ATOM   1673  N   LEU  6909      -7.914 -15.078  -5.550  1.00  0.00      SEG1
ATOM   1674  HN  LEU  6909      -7.514 -14.173  -5.406  1.00  0.00      SEG1
ATOM   1675  CA  LEU  6909      -7.534 -16.187  -4.675  1.00  0.00      SEG1
ATOM   1676  HA  LEU  6909      -7.919 -17.102  -5.125  1.00  0.00      SEG1
ATOM   1677  CB  LEU  6909      -6.008 -16.255  -4.531  1.00  0.00      SEG1
ATOM   1678  HB1 LEU  6909      -5.759 -17.064  -3.846  1.00  0.00      SEG1
ATOM   1679  HB2 LEU  6909      -5.658 -15.319  -4.098  1.00  0.00      SEG1
ATOM   1680  CG  LEU  6909      -5.265 -16.490  -5.860  1.00  0.00      SEG1
ATOM   1681  HG  LEU  6909      -5.570 -15.740  -6.590  1.00  0.00      SEG1
ATOM   1682  CD1 LEU  6909      -3.756 -16.400  -5.625  1.00  0.00      SEG1
ATOM   1683 HD11 LEU  6909      -3.459 -17.024  -4.782  1.00  0.00      SEG1
ATOM   1684 HD12 LEU  6909      -3.471 -15.372  -5.400  1.00  0.00      SEG1
ATOM   1685 HD13 LEU  6909      -3.216 -16.746  -6.507  1.00  0.00      SEG1
ATOM   1686  CD2 LEU  6909      -5.629 -17.830  -6.517  1.00  0.00      SEG1
ATOM   1687 HD21 LEU  6909      -6.696 -17.875  -6.734  1.00  0.00      SEG1
ATOM   1688 HD22 LEU  6909      -5.386 -18.656  -5.848  1.00  0.00      SEG1
ATOM   1689 HD23 LEU  6909      -5.089 -17.948  -7.456  1.00  0.00      SEG1
ATOM   1690  C   LEU  6909      -8.231 -15.985  -3.326  1.00  0.00      SEG1
ATOM   1691  O   LEU  6909      -8.166 -14.926  -2.708  1.00  0.00      SEG1
ATOM   1692  N   ILE  6910      -8.974 -17.020  -2.923  1.00  0.00      SEG1
ATOM   1693  HN  ILE  6910      -8.909 -17.913  -3.355  1.00  0.00      SEG1
ATOM   1694  CA  ILE  6910      -9.599 -17.025  -1.610  1.00  0.00      SEG1
ATOM   1695  HA  ILE  6910      -9.694 -16.003  -1.252  1.00  0.00      SEG1
ATOM   1696  CB  ILE  6910     -10.998 -17.684  -1.712  1.00  0.00      SEG1
ATOM   1697  HB  ILE  6910     -10.853 -18.717  -2.033  1.00  0.00      SEG1
ATOM   1698  CG2 ILE  6910     -11.733 -17.737  -0.360  1.00  0.00      SEG1
ATOM   1699 HG21 ILE  6910     -11.776 -16.754   0.110  1.00  0.00      SEG1
ATOM   1700 HG22 ILE  6910     -11.232 -18.414   0.333  1.00  0.00      SEG1
ATOM   1701 HG23 ILE  6910     -12.759 -18.092  -0.476  1.00  0.00      SEG1
ATOM   1702  CG1 ILE  6910     -11.875 -16.999  -2.784  1.00  0.00      SEG1
ATOM   1703 HG11 ILE  6910     -12.881 -17.426  -2.770  1.00  0.00      SEG1
ATOM   1704 HG12 ILE  6910     -11.479 -17.209  -3.778  1.00  0.00      SEG1
ATOM   1705  CD  ILE  6910     -11.972 -15.478  -2.609  1.00  0.00      SEG1
ATOM   1706  HD1 ILE  6910     -11.020 -14.983  -2.800  1.00  0.00      SEG1
ATOM   1707  HD2 ILE  6910     -12.269 -15.218  -1.597  1.00  0.00      SEG1
ATOM   1708  HD3 ILE  6910     -12.711 -15.047  -3.286  1.00  0.00      SEG1
ATOM   1709  C   ILE  6910      -8.622 -17.773  -0.697  1.00  0.00      SEG1
ATOM   1710  O   ILE  6910      -7.966 -18.717  -1.132  1.00  0.00      SEG1
ATOM   1711  N   GLY  6911      -8.555 -17.329   0.567  1.00  0.00      SEG1
ATOM   1712  HN  GLY  6911      -8.882 -16.410   0.768  1.00  0.00      SEG1
ATOM   1713  CA  GLY  6911      -7.767 -17.995   1.588  1.00  0.00      SEG1
ATOM   1714  HA1 GLY  6911      -7.243 -18.858   1.171  1.00  0.00      SEG1
ATOM   1715  HA2 GLY  6911      -8.462 -18.326   2.360  1.00  0.00      SEG1
ATOM   1716  C   GLY  6911      -6.769 -16.994   2.160  1.00  0.00      SEG1
ATOM   1717  O   GLY  6911      -6.501 -15.942   1.582  1.00  0.00      SEG1
ATOM   1718  N   ASP  6912      -6.227 -17.411   3.324  1.00  0.00      SEG1
ATOM   1719  HN  ASP  6912      -6.555 -18.269   3.702  1.00  0.00      SEG1
ATOM   1720  CA  ASP  6912      -5.203 -16.624   3.986  1.00  0.00      SEG1
ATOM   1721  HA  ASP  6912      -5.694 -15.713   4.328  1.00  0.00      SEG1
ATOM   1722  CB  ASP  6912      -4.628 -17.447   5.161  1.00  0.00      SEG1
ATOM   1723  HB1 ASP  6912      -4.073 -18.310   4.788  1.00  0.00      SEG1
ATOM   1724  HB2 ASP  6912      -5.452 -17.857   5.747  1.00  0.00      SEG1
ATOM   1725  CG  ASP  6912      -3.708 -16.665   6.113  1.00  0.00      SEG1
ATOM   1726  OD1 ASP  6912      -2.970 -15.784   5.658  1.00  0.00      SEG1
ATOM   1727  OD2 ASP  6912      -3.735 -16.968   7.307  1.00  0.00      SEG1
ATOM   1728  C   ASP  6912      -4.111 -16.292   2.962  1.00  0.00      SEG1
ATOM   1729  O   ASP  6912      -3.676 -17.143   2.195  1.00  0.00      SEG1
ATOM   1730  N   CYS  6913      -3.650 -15.038   2.996  1.00  0.00      SEG1
ATOM   1731  HN  CYS  6913      -4.108 -14.402   3.615  1.00  0.00      SEG1
ATOM   1732  CA  CYS  6913      -2.574 -14.649   2.084  1.00  0.00      SEG1
ATOM   1733  HA  CYS  6913      -2.985 -14.719   1.077  1.00  0.00      SEG1
ATOM   1734  CB  CYS  6913      -2.190 -13.202   2.385  1.00  0.00      SEG1
ATOM   1735  HB1 CYS  6913      -3.072 -12.574   2.252  1.00  0.00      SEG1
ATOM   1736  HB2 CYS  6913      -1.460 -12.853   1.656  1.00  0.00      SEG1
ATOM   1737  SG  CYS  6913      -1.544 -12.947   4.069  1.00  0.00      SEG1
ATOM   1738  HG1 CYS  6913      -2.081 -13.842   4.908  1.00  0.00      SEG1
ATOM   1739  C   CYS  6913      -1.342 -15.589   2.170  1.00  0.00      SEG1
ATOM   1740  O   CYS  6913      -0.547 -15.722   1.245  1.00  0.00      SEG1
ATOM   1741  N   ALA  6914      -1.209 -16.271   3.322  1.00  0.00      SEG1
ATOM   1742  HN  ALA  6914      -1.877 -16.141   4.057  1.00  0.00      SEG1
ATOM   1743  CA  ALA  6914      -0.089 -17.171   3.554  1.00  0.00      SEG1
ATOM   1744  HA  ALA  6914       0.816 -16.603   3.350  1.00  0.00      SEG1
ATOM   1745  CB  ALA  6914      -0.079 -17.615   5.021  1.00  0.00      SEG1
ATOM   1746  HB1 ALA  6914      -0.969 -18.198   5.263  1.00  0.00      SEG1
ATOM   1747  HB2 ALA  6914      -0.060 -16.750   5.684  1.00  0.00      SEG1
ATOM   1748  HB3 ALA  6914       0.802 -18.220   5.242  1.00  0.00      SEG1
ATOM   1749  C   ALA  6914      -0.095 -18.411   2.635  1.00  0.00      SEG1
ATOM   1750  O   ALA  6914       0.922 -19.091   2.548  1.00  0.00      SEG1
ATOM   1751  N   THR  6915      -1.246 -18.683   1.994  1.00  0.00      SEG1
ATOM   1752  HN  THR  6915      -2.040 -18.087   2.099  1.00  0.00      SEG1
ATOM   1753  CA  THR  6915      -1.387 -19.837   1.107  1.00  0.00      SEG1
ATOM   1754  HA  THR  6915      -0.666 -20.602   1.407  1.00  0.00      SEG1
ATOM   1755  CB  THR  6915      -2.822 -20.392   1.262  1.00  0.00      SEG1
ATOM   1756  HB  THR  6915      -2.913 -21.269   0.618  1.00  0.00      SEG1
ATOM   1757  OG1 THR  6915      -3.844 -19.497   0.857  1.00  0.00      SEG1
ATOM   1758  HG1 THR  6915      -3.822 -18.699   1.377  1.00  0.00      SEG1
ATOM   1759  CG2 THR  6915      -3.113 -20.847   2.699  1.00  0.00      SEG1
ATOM   1760 HG21 THR  6915      -3.068 -20.026   3.417  1.00  0.00      SEG1
ATOM   1761 HG22 THR  6915      -2.396 -21.603   3.017  1.00  0.00      SEG1
ATOM   1762 HG23 THR  6915      -4.107 -21.290   2.761  1.00  0.00      SEG1
ATOM   1763  C   THR  6915      -1.069 -19.432  -0.349  1.00  0.00      SEG1
ATOM   1764  O   THR  6915      -0.984 -20.243  -1.263  1.00  0.00      SEG1
ATOM   1765  N   VAL  6916      -0.930 -18.103  -0.528  1.00  0.00      SEG1
ATOM   1766  HN  VAL  6916      -0.926 -17.488   0.261  1.00  0.00      SEG1
ATOM   1767  CA  VAL  6916      -0.785 -17.567  -1.877  1.00  0.00      SEG1
ATOM   1768  HA  VAL  6916      -1.388 -18.191  -2.536  1.00  0.00      SEG1
ATOM   1769  CB  VAL  6916      -1.253 -16.093  -1.949  1.00  0.00      SEG1
ATOM   1770  HB  VAL  6916      -0.741 -15.518  -1.178  1.00  0.00      SEG1
ATOM   1771  CG1 VAL  6916      -0.966 -15.461  -3.322  1.00  0.00      SEG1
ATOM   1772 HG11 VAL  6916      -1.331 -16.102  -4.125  1.00  0.00      SEG1
ATOM   1773 HG12 VAL  6916       0.107 -15.328  -3.458  1.00  0.00      SEG1
ATOM   1774 HG13 VAL  6916      -1.468 -14.497  -3.405  1.00  0.00      SEG1
ATOM   1775  CG2 VAL  6916      -2.753 -15.971  -1.623  1.00  0.00      SEG1
ATOM   1776 HG21 VAL  6916      -2.961 -16.342  -0.619  1.00  0.00      SEG1
ATOM   1777 HG22 VAL  6916      -3.340 -16.559  -2.328  1.00  0.00      SEG1
ATOM   1778 HG23 VAL  6916      -3.064 -14.927  -1.668  1.00  0.00      SEG1
ATOM   1779  C   VAL  6916       0.671 -17.772  -2.355  1.00  0.00      SEG1
ATOM   1780  O   VAL  6916       1.653 -17.361  -1.735  1.00  0.00      SEG1
ATOM   1781  N   HSD  6917       0.761 -18.431  -3.519  1.00  0.00      SEG1
ATOM   1782  HN  HSD  6917      -0.095 -18.775  -3.913  1.00  0.00      SEG1
ATOM   1783  CA  HSD  6917       2.046 -18.597  -4.179  1.00  0.00      SEG1
ATOM   1784  HA  HSD  6917       2.827 -18.137  -3.571  1.00  0.00      SEG1
ATOM   1785  CB  HSD  6917       2.383 -20.082  -4.369  1.00  0.00      SEG1
ATOM   1786  HB1 HSD  6917       3.281 -20.219  -4.970  1.00  0.00      SEG1
ATOM   1787  HB2 HSD  6917       1.580 -20.602  -4.884  1.00  0.00      SEG1
ATOM   1788  CG  HSD  6917       2.610 -20.720  -3.018  1.00  0.00      SEG1
ATOM   1789  CD2 HSD  6917       1.738 -21.566  -2.315  1.00  0.00      SEG1
ATOM   1790  HD2 HSD  6917       0.758 -21.905  -2.621  1.00  0.00      SEG1
ATOM   1791  ND1 HSD  6917       3.724 -20.538  -2.268  1.00  0.00      SEG1
ATOM   1792  HD1 HSD  6917       4.495 -19.974  -2.434  1.00  0.00      SEG1
ATOM   1793  CE1 HSD  6917       3.528 -21.252  -1.146  1.00  0.00      SEG1
ATOM   1794  HE1 HSD  6917       4.216 -21.326  -0.318  1.00  0.00      SEG1
ATOM   1795  NE2 HSD  6917       2.348 -21.876  -1.151  1.00  0.00      SEG1
ATOM   1796  C   HSD  6917       2.006 -17.862  -5.518  1.00  0.00      SEG1
ATOM   1797  O   HSD  6917       0.985 -17.687  -6.171  1.00  0.00      SEG1
ATOM   1798  N   THR  6918       3.217 -17.453  -5.933  1.00  0.00      SEG1
ATOM   1799  HN  THR  6918       3.969 -17.456  -5.275  1.00  0.00      SEG1
ATOM   1800  CA  THR  6918       3.370 -16.981  -7.296  1.00  0.00      SEG1
ATOM   1801  HA  THR  6918       2.762 -17.645  -7.917  1.00  0.00      SEG1
ATOM   1802  CB  THR  6918       2.881 -15.522  -7.437  1.00  0.00      SEG1
ATOM   1803  HB  THR  6918       1.813 -15.480  -7.180  1.00  0.00      SEG1
ATOM   1804  OG1 THR  6918       3.069 -15.042  -8.760  1.00  0.00      SEG1
ATOM   1805  HG1 THR  6918       2.603 -15.621  -9.377  1.00  0.00      SEG1
ATOM   1806  CG2 THR  6918       3.621 -14.560  -6.496  1.00  0.00      SEG1
ATOM   1807 HG21 THR  6918       4.635 -14.358  -6.840  1.00  0.00      SEG1
ATOM   1808 HG22 THR  6918       3.680 -14.942  -5.477  1.00  0.00      SEG1
ATOM   1809 HG23 THR  6918       3.092 -13.612  -6.429  1.00  0.00      SEG1
ATOM   1810  C   THR  6918       4.833 -17.152  -7.722  1.00  0.00      SEG1
ATOM   1811  O   THR  6918       5.789 -16.814  -7.012  1.00  0.00      SEG1
ATOM   1812  N   ALA  6919       4.955 -17.700  -8.938  1.00  0.00      SEG1
ATOM   1813  HN  ALA  6919       4.121 -17.974  -9.426  1.00  0.00      SEG1
ATOM   1814  CA  ALA  6919       6.281 -17.819  -9.496  1.00  0.00      SEG1
ATOM   1815  HA  ALA  6919       6.941 -18.185  -8.706  1.00  0.00      SEG1
ATOM   1816  CB  ALA  6919       6.277 -18.852 -10.629  1.00  0.00      SEG1
ATOM   1817  HB1 ALA  6919       5.604 -18.570 -11.438  1.00  0.00      SEG1
ATOM   1818  HB2 ALA  6919       5.959 -19.828 -10.254  1.00  0.00      SEG1
ATOM   1819  HB3 ALA  6919       7.280 -18.978 -11.039  1.00  0.00      SEG1
ATOM   1820  C   ALA  6919       6.838 -16.461  -9.967  1.00  0.00      SEG1
ATOM   1821  O   ALA  6919       8.025 -16.399 -10.248  1.00  0.00      SEG1
ATOM   1822  N   ASN  6920       6.002 -15.407 -10.071  1.00  0.00      SEG1
ATOM   1823  HN  ASN  6920       5.095 -15.425  -9.638  1.00  0.00      SEG1
ATOM   1824  CA  ASN  6920       6.452 -14.189 -10.758  1.00  0.00      SEG1
ATOM   1825  HA  ASN  6920       7.396 -14.384 -11.272  1.00  0.00      SEG1
ATOM   1826  CB  ASN  6920       5.399 -13.721 -11.778  1.00  0.00      SEG1
ATOM   1827  HB1 ASN  6920       5.695 -12.817 -12.304  1.00  0.00      SEG1
ATOM   1828  HB2 ASN  6920       4.465 -13.482 -11.261  1.00  0.00      SEG1
ATOM   1829  CG  ASN  6920       5.084 -14.811 -12.790  1.00  0.00      SEG1
ATOM   1830  OD1 ASN  6920       4.155 -15.562 -12.585  1.00  0.00      SEG1
ATOM   1831  ND2 ASN  6920       5.813 -14.860 -13.899  1.00  0.00      SEG1
ATOM   1832 HD21 ASN  6920       5.462 -15.488 -14.607  1.00  0.00      SEG1
ATOM   1833 HD22 ASN  6920       6.649 -14.330 -13.991  1.00  0.00      SEG1
ATOM   1834  C   ASN  6920       6.669 -13.054  -9.755  1.00  0.00      SEG1
ATOM   1835  O   ASN  6920       6.262 -13.110  -8.602  1.00  0.00      SEG1
ATOM   1836  N   LYS  6921       7.263 -12.001 -10.351  1.00  0.00      SEG1
ATOM   1837  HN  LYS  6921       7.550 -12.069 -11.300  1.00  0.00      SEG1
ATOM   1838  CA  LYS  6921       7.378 -10.703  -9.707  1.00  0.00      SEG1
ATOM   1839  HA  LYS  6921       7.162 -10.839  -8.650  1.00  0.00      SEG1
ATOM   1840  CB  LYS  6921       8.771 -10.102  -9.921  1.00  0.00      SEG1
ATOM   1841  HB1 LYS  6921       8.784  -9.089  -9.510  1.00  0.00      SEG1
ATOM   1842  HB2 LYS  6921       8.968 -10.002 -10.989  1.00  0.00      SEG1
ATOM   1843  CG  LYS  6921       9.897 -10.904  -9.267  1.00  0.00      SEG1
ATOM   1844  HG1 LYS  6921       9.976 -11.882  -9.743  1.00  0.00      SEG1
ATOM   1845  HG2 LYS  6921       9.659 -11.083  -8.220  1.00  0.00      SEG1
ATOM   1846  CD  LYS  6921      11.219 -10.138  -9.380  1.00  0.00      SEG1
ATOM   1847  HD1 LYS  6921      11.119  -9.160  -8.909  1.00  0.00      SEG1
ATOM   1848  HD2 LYS  6921      11.435  -9.943 -10.432  1.00  0.00      SEG1
ATOM   1849  CE  LYS  6921      12.412 -10.870  -8.765  1.00  0.00      SEG1
ATOM   1850  HE1 LYS  6921      13.323 -10.321  -9.001  1.00  0.00      SEG1
ATOM   1851  HE2 LYS  6921      12.518 -11.862  -9.203  1.00  0.00      SEG1
ATOM   1852  NZ  LYS  6921      12.348 -10.999  -7.309  1.00  0.00      SEG1
ATOM   1853  HZ1 LYS  6921      11.466 -11.466  -7.004  1.00  0.00      SEG1
ATOM   1854  HZ2 LYS  6921      12.399 -10.064  -6.853  1.00  0.00      SEG1
ATOM   1855  HZ3 LYS  6921      13.155 -11.551  -6.964  1.00  0.00      SEG1
ATOM   1856  C   LYS  6921       6.358  -9.754 -10.339  1.00  0.00      SEG1
ATOM   1857  O   LYS  6921       6.110  -9.803 -11.547  1.00  0.00      SEG1
ATOM   1858  N   TRP  6922       5.824  -8.915  -9.432  1.00  0.00      SEG1
ATOM   1859  HN  TRP  6922       6.261  -8.947  -8.532  1.00  0.00      SEG1
ATOM   1860  CA  TRP  6922       4.685  -8.009  -9.576  1.00  0.00      SEG1
ATOM   1861  HA  TRP  6922       4.191  -8.223 -10.523  1.00  0.00      SEG1
ATOM   1862  CB  TRP  6922       3.742  -8.226  -8.372  1.00  0.00      SEG1
ATOM   1863  HB1 TRP  6922       2.906  -7.522  -8.382  1.00  0.00      SEG1
ATOM   1864  HB2 TRP  6922       4.266  -8.082  -7.427  1.00  0.00      SEG1
ATOM   1865  CG  TRP  6922       3.211  -9.643  -8.435  1.00  0.00      SEG1
ATOM   1866  CD2 TRP  6922       1.982 -10.070  -9.044  1.00  0.00      SEG1
ATOM   1867  CE2 TRP  6922       1.942 -11.480  -8.948  1.00  0.00      SEG1
ATOM   1868  CE3 TRP  6922       0.965  -9.390  -9.651  1.00  0.00      SEG1
ATOM   1869  HE3 TRP  6922       0.956  -8.313  -9.685  1.00  0.00      SEG1
ATOM   1870  CD1 TRP  6922       3.850 -10.803  -7.984  1.00  0.00      SEG1
ATOM   1871  HD1 TRP  6922       4.810 -10.826  -7.492  1.00  0.00      SEG1
ATOM   1872  NE1 TRP  6922       3.096 -11.887  -8.293  1.00  0.00      SEG1
ATOM   1873  HE1 TRP  6922       3.360 -12.827  -8.147  1.00  0.00      SEG1
ATOM   1874  CZ2 TRP  6922       0.884 -12.166  -9.473  1.00  0.00      SEG1
ATOM   1875  HZ2 TRP  6922       0.844 -13.237  -9.381  1.00  0.00      SEG1
ATOM   1876  CZ3 TRP  6922      -0.113 -10.087 -10.189  1.00  0.00      SEG1
ATOM   1877  HZ3 TRP  6922      -0.934  -9.551 -10.652  1.00  0.00      SEG1
ATOM   1878  CH2 TRP  6922      -0.150 -11.475 -10.104  1.00  0.00      SEG1
ATOM   1879  HH2 TRP  6922      -1.008 -11.974 -10.524  1.00  0.00      SEG1
ATOM   1880  C   TRP  6922       5.221  -6.573  -9.568  1.00  0.00      SEG1
ATOM   1881  O   TRP  6922       6.318  -6.347  -9.068  1.00  0.00      SEG1
ATOM   1882  N   ASP  6923       4.426  -5.671 -10.155  1.00  0.00      SEG1
ATOM   1883  HN  ASP  6923       3.519  -6.013 -10.391  1.00  0.00      SEG1
ATOM   1884  CA  ASP  6923       4.766  -4.258 -10.304  1.00  0.00      SEG1
ATOM   1885  HA  ASP  6923       5.849  -4.155 -10.214  1.00  0.00      SEG1
ATOM   1886  CB  ASP  6923       4.287  -3.712 -11.664  1.00  0.00      SEG1
ATOM   1887  HB1 ASP  6923       4.413  -2.628 -11.697  1.00  0.00      SEG1
ATOM   1888  HB2 ASP  6923       3.225  -3.888 -11.819  1.00  0.00      SEG1
ATOM   1889  CG  ASP  6923       5.081  -4.247 -12.843  1.00  0.00      SEG1
ATOM   1890  OD1 ASP  6923       6.249  -4.577 -12.699  1.00  0.00      SEG1
ATOM   1891  OD2 ASP  6923       4.540  -4.334 -13.933  1.00  0.00      SEG1
ATOM   1892  C   ASP  6923       4.145  -3.379  -9.210  1.00  0.00      SEG1
ATOM   1893  O   ASP  6923       4.665  -2.297  -8.958  1.00  0.00      SEG1
ATOM   1894  N   LEU  6924       3.032  -3.841  -8.616  1.00  0.00      SEG1
ATOM   1895  HN  LEU  6924       2.631  -4.712  -8.901  1.00  0.00      SEG1
ATOM   1896  CA  LEU  6924       2.415  -3.053  -7.547  1.00  0.00      SEG1
ATOM   1897  HA  LEU  6924       3.196  -2.449  -7.086  1.00  0.00      SEG1
ATOM   1898  CB  LEU  6924       1.320  -2.166  -8.166  1.00  0.00      SEG1
ATOM   1899  HB1 LEU  6924       0.602  -2.820  -8.657  1.00  0.00      SEG1
ATOM   1900  HB2 LEU  6924       1.789  -1.540  -8.922  1.00  0.00      SEG1
ATOM   1901  CG  LEU  6924       0.537  -1.242  -7.213  1.00  0.00      SEG1
ATOM   1902  HG  LEU  6924      -0.052  -1.856  -6.532  1.00  0.00      SEG1
ATOM   1903  CD1 LEU  6924       1.450  -0.319  -6.387  1.00  0.00      SEG1
ATOM   1904 HD11 LEU  6924       2.041   0.323  -7.040  1.00  0.00      SEG1
ATOM   1905 HD12 LEU  6924       2.138  -0.911  -5.784  1.00  0.00      SEG1
ATOM   1906 HD13 LEU  6924       0.851   0.320  -5.738  1.00  0.00      SEG1
ATOM   1907  CD2 LEU  6924      -0.470  -0.402  -8.019  1.00  0.00      SEG1
ATOM   1908 HD21 LEU  6924      -1.177  -1.046  -8.543  1.00  0.00      SEG1
ATOM   1909 HD22 LEU  6924       0.052   0.200  -8.762  1.00  0.00      SEG1
ATOM   1910 HD23 LEU  6924      -1.037   0.248  -7.353  1.00  0.00      SEG1
ATOM   1911  C   LEU  6924       1.897  -4.065  -6.529  1.00  0.00      SEG1
ATOM   1912  O   LEU  6924       1.625  -5.208  -6.885  1.00  0.00      SEG1
ATOM   1913  N   ILE  6925       1.846  -3.642  -5.265  1.00  0.00      SEG1
ATOM   1914  HN  ILE  6925       2.194  -2.746  -4.987  1.00  0.00      SEG1
ATOM   1915  CA  ILE  6925       1.183  -4.440  -4.230  1.00  0.00      SEG1
ATOM   1916  HA  ILE  6925       0.526  -5.163  -4.710  1.00  0.00      SEG1
ATOM   1917  CB  ILE  6925       2.188  -5.182  -3.314  1.00  0.00      SEG1
ATOM   1918  HB  ILE  6925       2.766  -4.428  -2.783  1.00  0.00      SEG1
ATOM   1919  CG2 ILE  6925       1.442  -6.012  -2.252  1.00  0.00      SEG1
ATOM   1920 HG21 ILE  6925       0.811  -6.771  -2.713  1.00  0.00      SEG1
ATOM   1921 HG22 ILE  6925       0.774  -5.391  -1.655  1.00  0.00      SEG1
ATOM   1922 HG23 ILE  6925       2.106  -6.505  -1.546  1.00  0.00      SEG1
ATOM   1923  CG1 ILE  6925       3.158  -6.078  -4.108  1.00  0.00      SEG1
ATOM   1924 HG11 ILE  6925       3.521  -5.556  -4.990  1.00  0.00      SEG1
ATOM   1925 HG12 ILE  6925       2.617  -6.947  -4.481  1.00  0.00      SEG1
ATOM   1926  CD  ILE  6925       4.380  -6.520  -3.293  1.00  0.00      SEG1
ATOM   1927  HD1 ILE  6925       4.083  -6.992  -2.360  1.00  0.00      SEG1
ATOM   1928  HD2 ILE  6925       5.011  -5.668  -3.035  1.00  0.00      SEG1
ATOM   1929  HD3 ILE  6925       4.980  -7.232  -3.859  1.00  0.00      SEG1
ATOM   1930  C   ILE  6925       0.339  -3.455  -3.414  1.00  0.00      SEG1
ATOM   1931  O   ILE  6925       0.880  -2.550  -2.785  1.00  0.00      SEG1
ATOM   1932  N   ILE  6926      -0.986  -3.638  -3.483  1.00  0.00      SEG1
ATOM   1933  HN  ILE  6926      -1.296  -4.505  -3.876  1.00  0.00      SEG1
ATOM   1934  CA  ILE  6926      -1.916  -2.937  -2.610  1.00  0.00      SEG1
ATOM   1935  HA  ILE  6926      -1.404  -2.109  -2.133  1.00  0.00      SEG1
ATOM   1936  CB  ILE  6926      -3.135  -2.453  -3.428  1.00  0.00      SEG1
ATOM   1937  HB  ILE  6926      -3.660  -3.334  -3.804  1.00  0.00      SEG1
ATOM   1938  CG2 ILE  6926      -4.130  -1.646  -2.572  1.00  0.00      SEG1
ATOM   1939 HG21 ILE  6926      -3.633  -0.830  -2.048  1.00  0.00      SEG1
ATOM   1940 HG22 ILE  6926      -4.600  -2.272  -1.811  1.00  0.00      SEG1
ATOM   1941 HG23 ILE  6926      -4.925  -1.220  -3.186  1.00  0.00      SEG1
ATOM   1942  CG1 ILE  6926      -2.697  -1.650  -4.665  1.00  0.00      SEG1
ATOM   1943 HG11 ILE  6926      -3.578  -1.370  -5.242  1.00  0.00      SEG1
ATOM   1944 HG12 ILE  6926      -2.116  -2.281  -5.338  1.00  0.00      SEG1
ATOM   1945  CD  ILE  6926      -1.884  -0.396  -4.322  1.00  0.00      SEG1
ATOM   1946  HD1 ILE  6926      -0.963  -0.642  -3.792  1.00  0.00      SEG1
ATOM   1947  HD2 ILE  6926      -2.459   0.303  -3.717  1.00  0.00      SEG1
ATOM   1948  HD3 ILE  6926      -1.601   0.123  -5.235  1.00  0.00      SEG1
ATOM   1949  C   ILE  6926      -2.331  -3.973  -1.569  1.00  0.00      SEG1
ATOM   1950  O   ILE  6926      -2.440  -5.146  -1.918  1.00  0.00      SEG1
ATOM   1951  N   SER  6927      -2.576  -3.524  -0.332  1.00  0.00      SEG1
ATOM   1952  HN  SER  6927      -2.437  -2.564  -0.108  1.00  0.00      SEG1
ATOM   1953  CA  SER  6927      -3.164  -4.451   0.612  1.00  0.00      SEG1
ATOM   1954  HA  SER  6927      -3.760  -5.151   0.041  1.00  0.00      SEG1
ATOM   1955  CB  SER  6927      -2.043  -5.146   1.400  1.00  0.00      SEG1
ATOM   1956  HB1 SER  6927      -1.347  -4.409   1.806  1.00  0.00      SEG1
ATOM   1957  HB2 SER  6927      -1.442  -5.764   0.732  1.00  0.00      SEG1
ATOM   1958  OG  SER  6927      -2.548  -5.993   2.420  1.00  0.00      SEG1
ATOM   1959  HG1 SER  6927      -2.935  -5.484   3.129  1.00  0.00      SEG1
ATOM   1960  C   SER  6927      -4.064  -3.653   1.545  1.00  0.00      SEG1
ATOM   1961  O   SER  6927      -3.616  -2.630   2.060  1.00  0.00      SEG1
ATOM   1962  N   ASP  6928      -5.303  -4.130   1.786  1.00  0.00      SEG1
ATOM   1963  HN  ASP  6928      -5.582  -4.925   1.238  1.00  0.00      SEG1
ATOM   1964  CA  ASP  6928      -6.170  -3.549   2.830  1.00  0.00      SEG1
ATOM   1965  HA  ASP  6928      -5.597  -2.756   3.305  1.00  0.00      SEG1
ATOM   1966  CB  ASP  6928      -7.457  -2.942   2.225  1.00  0.00      SEG1
ATOM   1967  HB1 ASP  6928      -8.163  -3.718   1.931  1.00  0.00      SEG1
ATOM   1968  HB2 ASP  6928      -7.183  -2.403   1.322  1.00  0.00      SEG1
ATOM   1969  CG  ASP  6928      -8.143  -1.935   3.159  1.00  0.00      SEG1
ATOM   1970  OD1 ASP  6928      -7.416  -1.127   3.718  1.00  0.00      SEG1
ATOM   1971  OD2 ASP  6928      -9.368  -1.928   3.354  1.00  0.00      SEG1
ATOM   1972  C   ASP  6928      -6.499  -4.553   3.960  1.00  0.00      SEG1
ATOM   1973  O   ASP  6928      -7.346  -4.285   4.808  1.00  0.00      SEG1
ATOM   1974  N   MET  6929      -5.763  -5.684   3.951  1.00  0.00      SEG1
ATOM   1975  HN  MET  6929      -5.109  -5.833   3.210  1.00  0.00      SEG1
ATOM   1976  CA  MET  6929      -5.963  -6.722   4.967  1.00  0.00      SEG1
ATOM   1977  HA  MET  6929      -6.926  -7.188   4.751  1.00  0.00      SEG1
ATOM   1978  CB  MET  6929      -4.824  -7.761   4.929  1.00  0.00      SEG1
ATOM   1979  HB1 MET  6929      -4.903  -8.427   5.788  1.00  0.00      SEG1
ATOM   1980  HB2 MET  6929      -3.854  -7.272   5.008  1.00  0.00      SEG1
ATOM   1981  CG  MET  6929      -4.847  -8.641   3.679  1.00  0.00      SEG1
ATOM   1982  HG1 MET  6929      -4.583  -8.054   2.805  1.00  0.00      SEG1
ATOM   1983  HG2 MET  6929      -5.844  -9.044   3.503  1.00  0.00      SEG1
ATOM   1984  SD  MET  6929      -3.701 -10.025   3.818  1.00  0.00      SEG1
ATOM   1985  CE  MET  6929      -2.157  -9.166   3.462  1.00  0.00      SEG1
ATOM   1986  HE1 MET  6929      -1.886  -8.502   4.274  1.00  0.00      SEG1
ATOM   1987  HE2 MET  6929      -2.270  -8.538   2.584  1.00  0.00      SEG1
ATOM   1988  HE3 MET  6929      -1.359  -9.883   3.273  1.00  0.00      SEG1
ATOM   1989  C   MET  6929      -5.989  -6.112   6.379  1.00  0.00      SEG1
ATOM   1990  O   MET  6929      -5.343  -5.100   6.658  1.00  0.00      SEG1
ATOM   1991  N   TYR  6930      -6.717  -6.765   7.293  1.00  0.00      SEG1
ATOM   1992  HN  TYR  6930      -7.374  -7.462   6.993  1.00  0.00      SEG1
ATOM   1993  CA  TYR  6930      -6.804  -6.281   8.658  1.00  0.00      SEG1
ATOM   1994  HA  TYR  6930      -5.795  -6.069   9.019  1.00  0.00      SEG1
ATOM   1995  CB  TYR  6930      -7.684  -5.030   8.638  1.00  0.00      SEG1
ATOM   1996  HB1 TYR  6930      -8.646  -5.275   8.182  1.00  0.00      SEG1
ATOM   1997  HB2 TYR  6930      -7.248  -4.260   8.003  1.00  0.00      SEG1
ATOM   1998  CG  TYR  6930      -7.929  -4.437   9.988  1.00  0.00      SEG1
ATOM   1999  CD1 TYR  6930      -7.092  -3.451  10.496  1.00  0.00      SEG1
ATOM   2000  HD1 TYR  6930      -6.170  -3.186   9.990  1.00  0.00      SEG1
ATOM   2001  CE1 TYR  6930      -7.439  -2.784  11.661  1.00  0.00      SEG1
ATOM   2002  HE1 TYR  6930      -6.797  -1.993  12.006  1.00  0.00      SEG1
ATOM   2003  CD2 TYR  6930      -9.041  -4.835  10.714  1.00  0.00      SEG1
ATOM   2004  HD2 TYR  6930      -9.665  -5.645  10.351  1.00  0.00      SEG1
ATOM   2005  CE2 TYR  6930      -9.371  -4.186  11.890  1.00  0.00      SEG1
ATOM   2006  HE2 TYR  6930     -10.233  -4.522  12.436  1.00  0.00      SEG1
ATOM   2007  CZ  TYR  6930      -8.604  -3.123  12.338  1.00  0.00      SEG1
ATOM   2008  OH  TYR  6930      -9.026  -2.387  13.431  1.00  0.00      SEG1
ATOM   2009  HH  TYR  6930      -8.480  -2.647  14.165  1.00  0.00      SEG1
ATOM   2010  C   TYR  6930      -7.448  -7.383   9.501  1.00  0.00      SEG1
ATOM   2011  O   TYR  6930      -8.514  -7.884   9.189  1.00  0.00      SEG1
ATOM   2012  N   ASP  6931      -6.767  -7.768  10.586  1.00  0.00      SEG1
ATOM   2013  HN  ASP  6931      -5.970  -7.261  10.909  1.00  0.00      SEG1
ATOM   2014  CA  ASP  6931      -7.314  -8.890  11.348  1.00  0.00      SEG1
ATOM   2015  HA  ASP  6931      -7.709  -9.610  10.631  1.00  0.00      SEG1
ATOM   2016  CB  ASP  6931      -6.132  -9.600  12.034  1.00  0.00      SEG1
ATOM   2017  HB1 ASP  6931      -5.610  -8.973  12.747  1.00  0.00      SEG1
ATOM   2018  HB2 ASP  6931      -5.401  -9.856  11.266  1.00  0.00      SEG1
ATOM   2019  CG  ASP  6931      -6.541 -10.896  12.727  1.00  0.00      SEG1
ATOM   2020  OD1 ASP  6931      -7.645 -10.974  13.261  1.00  0.00      SEG1
ATOM   2021  OD2 ASP  6931      -5.737 -11.820  12.743  1.00  0.00      SEG1
ATOM   2022  C   ASP  6931      -8.452  -8.356  12.283  1.00  0.00      SEG1
ATOM   2023  O   ASP  6931      -8.238  -7.406  13.037  1.00  0.00      SEG1
ATOM   2024  N   PRO  6932      -9.690  -8.950  12.200  1.00  0.00      SEG1
ATOM   2025  CD  PRO  6932     -10.051 -10.021  11.264  1.00  0.00      SEG1
ATOM   2026  HD1 PRO  6932      -9.544 -10.946  11.538  1.00  0.00      SEG1
ATOM   2027  HD2 PRO  6932      -9.784  -9.772  10.237  1.00  0.00      SEG1
ATOM   2028  CA  PRO  6932     -10.813  -8.515  13.041  1.00  0.00      SEG1
ATOM   2029  HA  PRO  6932     -11.120  -7.511  12.745  1.00  0.00      SEG1
ATOM   2030  CB  PRO  6932     -11.923  -9.546  12.743  1.00  0.00      SEG1
ATOM   2031  HB1 PRO  6932     -12.924  -9.111  12.747  1.00  0.00      SEG1
ATOM   2032  HB2 PRO  6932     -11.928 -10.358  13.475  1.00  0.00      SEG1
ATOM   2033  CG  PRO  6932     -11.569 -10.154  11.384  1.00  0.00      SEG1
ATOM   2034  HG1 PRO  6932     -11.913 -11.185  11.274  1.00  0.00      SEG1
ATOM   2035  HG2 PRO  6932     -12.041  -9.575  10.588  1.00  0.00      SEG1
ATOM   2036  C   PRO  6932     -10.510  -8.545  14.547  1.00  0.00      SEG1
ATOM   2037  O   PRO  6932     -11.050  -7.811  15.378  1.00  0.00      SEG1
ATOM   2038  N   LYS  6933      -9.564  -9.436  14.900  1.00  0.00      SEG1
ATOM   2039  HN  LYS  6933      -9.063  -9.973  14.211  1.00  0.00      SEG1
ATOM   2040  CA  LYS  6933      -9.291  -9.584  16.318  1.00  0.00      SEG1
ATOM   2041  HA  LYS  6933     -10.264  -9.730  16.790  1.00  0.00      SEG1
ATOM   2042  CB  LYS  6933      -8.438 -10.815  16.645  1.00  0.00      SEG1
ATOM   2043  HB1 LYS  6933      -8.784 -11.658  16.045  1.00  0.00      SEG1
ATOM   2044  HB2 LYS  6933      -8.601 -11.087  17.688  1.00  0.00      SEG1
ATOM   2045  CG  LYS  6933      -6.932 -10.621  16.436  1.00  0.00      SEG1
ATOM   2046  HG1 LYS  6933      -6.552  -9.844  17.099  1.00  0.00      SEG1
ATOM   2047  HG2 LYS  6933      -6.745 -10.274  15.422  1.00  0.00      SEG1
ATOM   2048  CD  LYS  6933      -6.158 -11.914  16.687  1.00  0.00      SEG1
ATOM   2049  HD1 LYS  6933      -6.572 -12.706  16.061  1.00  0.00      SEG1
ATOM   2050  HD2 LYS  6933      -6.296 -12.228  17.723  1.00  0.00      SEG1
ATOM   2051  CE  LYS  6933      -4.673 -11.740  16.364  1.00  0.00      SEG1
ATOM   2052  HE1 LYS  6933      -4.238 -10.918  16.935  1.00  0.00      SEG1
ATOM   2053  HE2 LYS  6933      -4.553 -11.499  15.305  1.00  0.00      SEG1
ATOM   2054  NZ  LYS  6933      -3.892 -12.940  16.640  1.00  0.00      SEG1
ATOM   2055  HZ1 LYS  6933      -4.238 -13.717  16.045  1.00  0.00      SEG1
ATOM   2056  HZ2 LYS  6933      -3.964 -13.220  17.636  1.00  0.00      SEG1
ATOM   2057  HZ3 LYS  6933      -2.903 -12.732  16.410  1.00  0.00      SEG1
ATOM   2058  C   LYS  6933      -8.701  -8.293  16.885  1.00  0.00      SEG1
ATOM   2059  O   LYS  6933      -8.902  -8.018  18.053  1.00  0.00      SEG1
ATOM   2060  N   THR  6934      -8.045  -7.523  15.998  1.00  0.00      SEG1
ATOM   2061  HN  THR  6934      -7.889  -7.806  15.045  1.00  0.00      SEG1
ATOM   2062  CA  THR  6934      -7.400  -6.263  16.366  1.00  0.00      SEG1
ATOM   2063  HA  THR  6934      -6.669  -6.489  17.143  1.00  0.00      SEG1
ATOM   2064  CB  THR  6934      -6.724  -5.741  15.095  1.00  0.00      SEG1
ATOM   2065  HB  THR  6934      -7.514  -5.413  14.397  1.00  0.00      SEG1
ATOM   2066  OG1 THR  6934      -5.998  -6.849  14.592  1.00  0.00      SEG1
ATOM   2067  HG1 THR  6934      -6.007  -6.855  13.625  1.00  0.00      SEG1
ATOM   2068  CG2 THR  6934      -5.756  -4.570  15.341  1.00  0.00      SEG1
ATOM   2069 HG21 THR  6934      -4.994  -4.833  16.075  1.00  0.00      SEG1
ATOM   2070 HG22 THR  6934      -6.274  -3.685  15.713  1.00  0.00      SEG1
ATOM   2071 HG23 THR  6934      -5.247  -4.271  14.425  1.00  0.00      SEG1
ATOM   2072  C   THR  6934      -8.375  -5.181  16.863  1.00  0.00      SEG1
ATOM   2073  O   THR  6934      -7.969  -4.129  17.338  1.00  0.00      SEG1
ATOM   2074  N   LYS  6935      -9.677  -5.408  16.640  1.00  0.00      SEG1
ATOM   2075  HN  LYS  6935      -9.959  -6.225  16.136  1.00  0.00      SEG1
ATOM   2076  CA  LYS  6935     -10.645  -4.540  17.290  1.00  0.00      SEG1
ATOM   2077  HA  LYS  6935     -10.198  -3.562  17.487  1.00  0.00      SEG1
ATOM   2078  CB  LYS  6935     -11.887  -4.351  16.409  1.00  0.00      SEG1
ATOM   2079  HB1 LYS  6935     -12.600  -3.720  16.945  1.00  0.00      SEG1
ATOM   2080  HB2 LYS  6935     -12.393  -5.301  16.235  1.00  0.00      SEG1
ATOM   2081  CG  LYS  6935     -11.548  -3.699  15.062  1.00  0.00      SEG1
ATOM   2082  HG1 LYS  6935     -10.866  -4.342  14.509  1.00  0.00      SEG1
ATOM   2083  HG2 LYS  6935     -11.021  -2.761  15.243  1.00  0.00      SEG1
ATOM   2084  CD  LYS  6935     -12.806  -3.430  14.222  1.00  0.00      SEG1
ATOM   2085  HD1 LYS  6935     -13.467  -2.764  14.780  1.00  0.00      SEG1
ATOM   2086  HD2 LYS  6935     -13.361  -4.361  14.089  1.00  0.00      SEG1
ATOM   2087  CE  LYS  6935     -12.508  -2.822  12.843  1.00  0.00      SEG1
ATOM   2088  HE1 LYS  6935     -13.427  -2.471  12.374  1.00  0.00      SEG1
ATOM   2089  HE2 LYS  6935     -12.088  -3.559  12.159  1.00  0.00      SEG1
ATOM   2090  NZ  LYS  6935     -11.576  -1.702  12.909  1.00  0.00      SEG1
ATOM   2091  HZ1 LYS  6935     -10.646  -2.050  13.225  1.00  0.00      SEG1
ATOM   2092  HZ2 LYS  6935     -11.922  -0.989  13.579  1.00  0.00      SEG1
ATOM   2093  HZ3 LYS  6935     -11.433  -1.303  11.960  1.00  0.00      SEG1
ATOM   2094  C   LYS  6935     -10.983  -5.183  18.632  1.00  0.00      SEG1
ATOM   2095  O   LYS  6935     -10.765  -4.612  19.686  1.00  0.00      SEG1
ATOM   2096  N   ASN  6936     -11.509  -6.409  18.462  1.00  0.00      SEG1
ATOM   2097  HN  ASN  6936     -11.590  -6.735  17.522  1.00  0.00      SEG1
ATOM   2098  CA  ASN  6936     -12.096  -7.175  19.558  1.00  0.00      SEG1
ATOM   2099  HA  ASN  6936     -13.030  -6.664  19.800  1.00  0.00      SEG1
ATOM   2100  CB  ASN  6936     -12.398  -8.600  19.037  1.00  0.00      SEG1
ATOM   2101  HB1 ASN  6936     -11.474  -9.092  18.736  1.00  0.00      SEG1
ATOM   2102  HB2 ASN  6936     -13.033  -8.531  18.151  1.00  0.00      SEG1
ATOM   2103  CG  ASN  6936     -13.115  -9.496  20.067  1.00  0.00      SEG1
ATOM   2104  OD1 ASN  6936     -13.315  -9.131  21.210  1.00  0.00      SEG1
ATOM   2105  ND2 ASN  6936     -13.462 -10.707  19.614  1.00  0.00      SEG1
ATOM   2106 HD21 ASN  6936     -13.928 -11.279  20.292  1.00  0.00      SEG1
ATOM   2107 HD22 ASN  6936     -13.350 -11.082  18.697  1.00  0.00      SEG1
ATOM   2108  C   ASN  6936     -11.221  -7.165  20.838  1.00  0.00      SEG1
ATOM   2109  O   ASN  6936     -11.681  -6.798  21.909  1.00  0.00      SEG1
ATOM   2110  N   VAL  6937      -9.974  -7.633  20.674  1.00  0.00      SEG1
ATOM   2111  HN  VAL  6937      -9.639  -7.831  19.753  1.00  0.00      SEG1
ATOM   2112  CA  VAL  6937      -9.104  -7.856  21.821  1.00  0.00      SEG1
ATOM   2113  HA  VAL  6937      -9.720  -7.800  22.718  1.00  0.00      SEG1
ATOM   2114  CB  VAL  6937      -8.443  -9.243  21.690  1.00  0.00      SEG1
ATOM   2115  HB  VAL  6937      -7.839  -9.271  20.784  1.00  0.00      SEG1
ATOM   2116  CG1 VAL  6937      -7.554  -9.548  22.904  1.00  0.00      SEG1
ATOM   2117 HG11 VAL  6937      -8.140  -9.539  23.823  1.00  0.00      SEG1
ATOM   2118 HG12 VAL  6937      -6.772  -8.795  22.996  1.00  0.00      SEG1
ATOM   2119 HG13 VAL  6937      -7.103 -10.535  22.802  1.00  0.00      SEG1
ATOM   2120  CG2 VAL  6937      -9.487 -10.360  21.515  1.00  0.00      SEG1
ATOM   2121 HG21 VAL  6937     -10.084 -10.193  20.618  1.00  0.00      SEG1
ATOM   2122 HG22 VAL  6937     -10.163 -10.381  22.370  1.00  0.00      SEG1
ATOM   2123 HG23 VAL  6937      -8.992 -11.326  21.415  1.00  0.00      SEG1
ATOM   2124  C   VAL  6937      -8.043  -6.741  21.862  1.00  0.00      SEG1
ATOM   2125  O   VAL  6937      -7.370  -6.466  20.877  1.00  0.00      SEG1
ATOM   2126  N   THR  6938      -7.907  -6.167  23.060  1.00  0.00      SEG1
ATOM   2127  HN  THR  6938      -8.447  -6.424  23.861  1.00  0.00      SEG1
ATOM   2128  CA  THR  6938      -6.891  -5.165  23.303  1.00  0.00      SEG1
ATOM   2129  HA  THR  6938      -6.732  -4.593  22.387  1.00  0.00      SEG1
ATOM   2130  CB  THR  6938      -7.488  -4.285  24.415  1.00  0.00      SEG1
ATOM   2131  HB  THR  6938      -6.755  -3.561  24.803  1.00  0.00      SEG1
ATOM   2132  OG1 THR  6938      -7.997  -5.127  25.432  1.00  0.00      SEG1
ATOM   2133  HG1 THR  6938      -7.277  -5.494  25.944  1.00  0.00      SEG1
ATOM   2134  CG2 THR  6938      -8.727  -3.518  23.932  1.00  0.00      SEG1
ATOM   2135 HG21 THR  6938      -9.555  -4.194  23.712  1.00  0.00      SEG1
ATOM   2136 HG22 THR  6938      -8.519  -2.937  23.034  1.00  0.00      SEG1
ATOM   2137 HG23 THR  6938      -9.073  -2.832  24.707  1.00  0.00      SEG1
ATOM   2138  C   THR  6938      -5.582  -5.890  23.706  1.00  0.00      SEG1
ATOM   2139  O   THR  6938      -5.616  -6.949  24.330  1.00  0.00      SEG1
ATOM   2140  N   LYS  6939      -4.449  -5.281  23.322  1.00  0.00      SEG1
ATOM   2141  HN  LYS  6939      -4.427  -4.420  22.818  1.00  0.00      SEG1
ATOM   2142  CA  LYS  6939      -3.128  -5.833  23.616  1.00  0.00      SEG1
ATOM   2143  HA  LYS  6939      -3.161  -6.346  24.577  1.00  0.00      SEG1
ATOM   2144  CB  LYS  6939      -2.661  -6.734  22.458  1.00  0.00      SEG1
ATOM   2145  HB1 LYS  6939      -1.608  -6.992  22.595  1.00  0.00      SEG1
ATOM   2146  HB2 LYS  6939      -2.693  -6.168  21.528  1.00  0.00      SEG1
ATOM   2147  CG  LYS  6939      -3.465  -8.027  22.284  1.00  0.00      SEG1
ATOM   2148  HG1 LYS  6939      -3.112  -8.512  21.373  1.00  0.00      SEG1
ATOM   2149  HG2 LYS  6939      -4.521  -7.812  22.120  1.00  0.00      SEG1
ATOM   2150  CD  LYS  6939      -3.270  -8.967  23.473  1.00  0.00      SEG1
ATOM   2151  HD1 LYS  6939      -3.722  -8.532  24.365  1.00  0.00      SEG1
ATOM   2152  HD2 LYS  6939      -2.201  -9.056  23.681  1.00  0.00      SEG1
ATOM   2153  CE  LYS  6939      -3.851 -10.352  23.217  1.00  0.00      SEG1
ATOM   2154  HE1 LYS  6939      -3.385 -10.806  22.341  1.00  0.00      SEG1
ATOM   2155  HE2 LYS  6939      -4.926 -10.295  23.050  1.00  0.00      SEG1
ATOM   2156  NZ  LYS  6939      -3.601 -11.210  24.367  1.00  0.00      SEG1
ATOM   2157  HZ1 LYS  6939      -3.977 -10.732  25.212  1.00  0.00      SEG1
ATOM   2158  HZ2 LYS  6939      -2.568 -11.312  24.461  1.00  0.00      SEG1
ATOM   2159  HZ3 LYS  6939      -4.050 -12.143  24.260  1.00  0.00      SEG1
ATOM   2160  C   LYS  6939      -2.164  -4.651  23.717  1.00  0.00      SEG1
ATOM   2161  O   LYS  6939      -2.430  -3.600  23.140  1.00  0.00      SEG1
ATOM   2162  N   GLU  6940      -1.056  -4.862  24.457  1.00  0.00      SEG1
ATOM   2163  HN  GLU  6940      -0.896  -5.685  25.010  1.00  0.00      SEG1
ATOM   2164  CA  GLU  6940       0.101  -3.967  24.409  1.00  0.00      SEG1
ATOM   2165  HA  GLU  6940      -0.201  -3.019  24.856  1.00  0.00      SEG1
ATOM   2166  CB  GLU  6940       1.278  -4.604  25.173  1.00  0.00      SEG1
ATOM   2167  HB1 GLU  6940       2.153  -3.971  25.021  1.00  0.00      SEG1
ATOM   2168  HB2 GLU  6940       1.538  -5.570  24.735  1.00  0.00      SEG1
ATOM   2169  CG  GLU  6940       1.058  -4.752  26.694  1.00  0.00      SEG1
ATOM   2170  HG1 GLU  6940       0.575  -3.859  27.092  1.00  0.00      SEG1
ATOM   2171  HG2 GLU  6940       2.036  -4.805  27.175  1.00  0.00      SEG1
ATOM   2172  CD  GLU  6940       0.267  -5.996  27.167  1.00  0.00      SEG1
ATOM   2173  OE1 GLU  6940      -0.095  -6.856  26.355  1.00  0.00      SEG1
ATOM   2174  OE2 GLU  6940       0.031  -6.103  28.369  1.00  0.00      SEG1
ATOM   2175  C   GLU  6940       0.490  -3.767  22.931  1.00  0.00      SEG1
ATOM   2176  O   GLU  6940       0.361  -4.685  22.135  1.00  0.00      SEG1
ATOM   2177  N   ASN  6941       0.864  -2.531  22.541  1.00  0.00      SEG1
ATOM   2178  HN  ASN  6941       1.101  -1.864  23.250  1.00  0.00      SEG1
ATOM   2179  CA  ASN  6941       0.836  -2.247  21.092  1.00  0.00      SEG1
ATOM   2180  HA  ASN  6941       0.060  -2.900  20.686  1.00  0.00      SEG1
ATOM   2181  CB  ASN  6941       0.432  -0.787  20.782  1.00  0.00      SEG1
ATOM   2182  HB1 ASN  6941       1.268  -0.103  20.928  1.00  0.00      SEG1
ATOM   2183  HB2 ASN  6941      -0.379  -0.460  21.433  1.00  0.00      SEG1
ATOM   2184  CG  ASN  6941      -0.070  -0.716  19.329  1.00  0.00      SEG1
ATOM   2185  OD1 ASN  6941      -0.524  -1.737  18.801  1.00  0.00      SEG1
ATOM   2186  ND2 ASN  6941       0.002   0.477  18.734  1.00  0.00      SEG1
ATOM   2187 HD21 ASN  6941      -0.076   0.627  17.747  1.00  0.00      SEG1
ATOM   2188 HD22 ASN  6941       0.191   1.291  19.286  1.00  0.00      SEG1
ATOM   2189  C   ASN  6941       2.144  -2.623  20.349  1.00  0.00      SEG1
ATOM   2190  O   ASN  6941       2.753  -1.804  19.682  1.00  0.00      SEG1
ATOM   2191  N   ASP  6942       2.476  -3.915  20.450  1.00  0.00      SEG1
ATOM   2192  HN  ASP  6942       1.898  -4.596  20.908  1.00  0.00      SEG1
ATOM   2193  CA  ASP  6942       3.663  -4.439  19.788  1.00  0.00      SEG1
ATOM   2194  HA  ASP  6942       4.486  -3.747  19.975  1.00  0.00      SEG1
ATOM   2195  CB  ASP  6942       3.945  -5.825  20.393  1.00  0.00      SEG1
ATOM   2196  HB1 ASP  6942       4.214  -5.693  21.441  1.00  0.00      SEG1
ATOM   2197  HB2 ASP  6942       4.813  -6.290  19.925  1.00  0.00      SEG1
ATOM   2198  CG  ASP  6942       2.749  -6.805  20.325  1.00  0.00      SEG1
ATOM   2199  OD1 ASP  6942       1.805  -6.587  19.543  1.00  0.00      SEG1
ATOM   2200  OD2 ASP  6942       2.781  -7.770  21.092  1.00  0.00      SEG1
ATOM   2201  C   ASP  6942       3.424  -4.540  18.272  1.00  0.00      SEG1
ATOM   2202  O   ASP  6942       2.340  -4.227  17.788  1.00  0.00      SEG1
ATOM   2203  N   SER  6943       4.471  -5.031  17.603  1.00  0.00      SEG1
ATOM   2204  HN  SER  6943       5.307  -5.173  18.142  1.00  0.00      SEG1
ATOM   2205  CA  SER  6943       4.449  -5.305  16.176  1.00  0.00      SEG1
ATOM   2206  HA  SER  6943       3.970  -4.458  15.681  1.00  0.00      SEG1
ATOM   2207  CB  SER  6943       5.903  -5.485  15.717  1.00  0.00      SEG1
ATOM   2208  HB1 SER  6943       6.394  -6.250  16.341  1.00  0.00      SEG1
ATOM   2209  HB2 SER  6943       6.449  -4.563  15.917  1.00  0.00      SEG1
ATOM   2210  OG  SER  6943       6.013  -5.761  14.319  1.00  0.00      SEG1
ATOM   2211  HG1 SER  6943       6.113  -6.709  14.177  1.00  0.00      SEG1
ATOM   2212  C   SER  6943       3.662  -6.594  15.915  1.00  0.00      SEG1
ATOM   2213  O   SER  6943       3.912  -7.621  16.516  1.00  0.00      SEG1
ATOM   2214  N   LYS  6944       2.714  -6.515  14.966  1.00  0.00      SEG1
ATOM   2215  HN  LYS  6944       2.555  -5.642  14.502  1.00  0.00      SEG1
ATOM   2216  CA  LYS  6944       1.881  -7.671  14.658  1.00  0.00      SEG1
ATOM   2217  HA  LYS  6944       1.802  -8.284  15.559  1.00  0.00      SEG1
ATOM   2218  CB  LYS  6944       0.481  -7.186  14.242  1.00  0.00      SEG1
ATOM   2219  HB1 LYS  6944      -0.170  -8.047  14.100  1.00  0.00      SEG1
ATOM   2220  HB2 LYS  6944       0.546  -6.694  13.272  1.00  0.00      SEG1
ATOM   2221  CG  LYS  6944      -0.149  -6.208  15.257  1.00  0.00      SEG1
ATOM   2222  HG1 LYS  6944      -1.132  -5.907  14.899  1.00  0.00      SEG1
ATOM   2223  HG2 LYS  6944       0.449  -5.295  15.289  1.00  0.00      SEG1
ATOM   2224  CD  LYS  6944      -0.258  -6.806  16.671  1.00  0.00      SEG1
ATOM   2225  HD1 LYS  6944       0.740  -7.060  17.033  1.00  0.00      SEG1
ATOM   2226  HD2 LYS  6944      -0.818  -7.740  16.637  1.00  0.00      SEG1
ATOM   2227  CE  LYS  6944      -0.885  -5.867  17.710  1.00  0.00      SEG1
ATOM   2228  HE1 LYS  6944      -0.911  -6.369  18.681  1.00  0.00      SEG1
ATOM   2229  HE2 LYS  6944      -1.905  -5.587  17.453  1.00  0.00      SEG1
ATOM   2230  NZ  LYS  6944      -0.093  -4.658  17.882  1.00  0.00      SEG1
ATOM   2231  HZ1 LYS  6944      -0.097  -4.050  17.040  1.00  0.00      SEG1
ATOM   2232  HZ2 LYS  6944       0.896  -4.974  18.032  1.00  0.00      SEG1
ATOM   2233  HZ3 LYS  6944      -0.364  -4.102  18.716  1.00  0.00      SEG1
ATOM   2234  C   LYS  6944       2.561  -8.508  13.561  1.00  0.00      SEG1
ATOM   2235  O   LYS  6944       3.066  -7.969  12.582  1.00  0.00      SEG1
ATOM   2236  N   GLU  6945       2.533  -9.822  13.822  1.00  0.00      SEG1
ATOM   2237  HN  GLU  6945       2.119 -10.178  14.655  1.00  0.00      SEG1
ATOM   2238  CA  GLU  6945       3.249 -10.784  12.999  1.00  0.00      SEG1
ATOM   2239  HA  GLU  6945       3.701 -10.261  12.155  1.00  0.00      SEG1
ATOM   2240  CB  GLU  6945       4.339 -11.442  13.856  1.00  0.00      SEG1
ATOM   2241  HB1 GLU  6945       4.882 -12.163  13.240  1.00  0.00      SEG1
ATOM   2242  HB2 GLU  6945       3.900 -12.024  14.667  1.00  0.00      SEG1
ATOM   2243  CG  GLU  6945       5.317 -10.397  14.428  1.00  0.00      SEG1
ATOM   2244  HG1 GLU  6945       4.816  -9.739  15.138  1.00  0.00      SEG1
ATOM   2245  HG2 GLU  6945       5.691  -9.777  13.615  1.00  0.00      SEG1
ATOM   2246  CD  GLU  6945       6.530 -11.012  15.123  1.00  0.00      SEG1
ATOM   2247  OE1 GLU  6945       6.736 -12.214  15.034  1.00  0.00      SEG1
ATOM   2248  OE2 GLU  6945       7.267 -10.261  15.746  1.00  0.00      SEG1
ATOM   2249  C   GLU  6945       2.246 -11.817  12.472  1.00  0.00      SEG1
ATOM   2250  O   GLU  6945       2.324 -13.008  12.741  1.00  0.00      SEG1
ATOM   2251  N   GLY  6946       1.239 -11.283  11.758  1.00  0.00      SEG1
ATOM   2252  HN  GLY  6946       1.274 -10.294  11.624  1.00  0.00      SEG1
ATOM   2253  CA  GLY  6946       0.314 -12.168  11.054  1.00  0.00      SEG1
ATOM   2254  HA1 GLY  6946      -0.698 -11.838  11.290  1.00  0.00      SEG1
ATOM   2255  HA2 GLY  6946       0.426 -13.203  11.388  1.00  0.00      SEG1
ATOM   2256  C   GLY  6946       0.614 -12.084   9.556  1.00  0.00      SEG1
ATOM   2257  O   GLY  6946       1.693 -12.395   9.088  1.00  0.00      SEG1
ATOM   2258  N   PHE  6947      -0.401 -11.543   8.845  1.00  0.00      SEG1
ATOM   2259  HN  PHE  6947      -1.269 -11.272   9.269  1.00  0.00      SEG1
ATOM   2260  CA  PHE  6947      -0.256 -11.363   7.393  1.00  0.00      SEG1
ATOM   2261  HA  PHE  6947      -0.045 -12.354   6.981  1.00  0.00      SEG1
ATOM   2262  CB  PHE  6947      -1.575 -10.844   6.789  1.00  0.00      SEG1
ATOM   2263  HB1 PHE  6947      -2.349 -11.603   6.916  1.00  0.00      SEG1
ATOM   2264  HB2 PHE  6947      -1.457 -10.737   5.709  1.00  0.00      SEG1
ATOM   2265  CG  PHE  6947      -2.061  -9.530   7.358  1.00  0.00      SEG1
ATOM   2266  CD1 PHE  6947      -1.544  -8.319   6.906  1.00  0.00      SEG1
ATOM   2267  HD1 PHE  6947      -0.730  -8.307   6.188  1.00  0.00      SEG1
ATOM   2268  CD2 PHE  6947      -3.055  -9.501   8.330  1.00  0.00      SEG1
ATOM   2269  HD2 PHE  6947      -3.458 -10.423   8.720  1.00  0.00      SEG1
ATOM   2270  CE1 PHE  6947      -2.039  -7.113   7.383  1.00  0.00      SEG1
ATOM   2271  HE1 PHE  6947      -1.610  -6.191   7.018  1.00  0.00      SEG1
ATOM   2272  CE2 PHE  6947      -3.543  -8.297   8.817  1.00  0.00      SEG1
ATOM   2273  HE2 PHE  6947      -4.297  -8.308   9.587  1.00  0.00      SEG1
ATOM   2274  CZ  PHE  6947      -3.047  -7.096   8.336  1.00  0.00      SEG1
ATOM   2275  HZ  PHE  6947      -3.424  -6.151   8.706  1.00  0.00      SEG1
ATOM   2276  C   PHE  6947       0.934 -10.443   7.018  1.00  0.00      SEG1
ATOM   2277  O   PHE  6947       1.519 -10.531   5.942  1.00  0.00      SEG1
ATOM   2278  N   PHE  6948       1.275  -9.579   7.984  1.00  0.00      SEG1
ATOM   2279  HN  PHE  6948       0.736  -9.527   8.814  1.00  0.00      SEG1
ATOM   2280  CA  PHE  6948       2.404  -8.702   7.754  1.00  0.00      SEG1
ATOM   2281  HA  PHE  6948       2.156  -8.126   6.861  1.00  0.00      SEG1
ATOM   2282  CB  PHE  6948       2.659  -7.791   8.957  1.00  0.00      SEG1
ATOM   2283  HB1 PHE  6948       3.651  -7.348   8.861  1.00  0.00      SEG1
ATOM   2284  HB2 PHE  6948       2.672  -8.359   9.888  1.00  0.00      SEG1
ATOM   2285  CG  PHE  6948       1.673  -6.664   9.022  1.00  0.00      SEG1
ATOM   2286  CD1 PHE  6948       1.608  -5.737   7.989  1.00  0.00      SEG1
ATOM   2287  HD1 PHE  6948       2.239  -5.844   7.115  1.00  0.00      SEG1
ATOM   2288  CD2 PHE  6948       0.834  -6.519  10.119  1.00  0.00      SEG1
ATOM   2289  HD2 PHE  6948       0.867  -7.227  10.937  1.00  0.00      SEG1
ATOM   2290  CE1 PHE  6948       0.732  -4.666   8.057  1.00  0.00      SEG1
ATOM   2291  HE1 PHE  6948       0.696  -3.956   7.246  1.00  0.00      SEG1
ATOM   2292  CE2 PHE  6948      -0.042  -5.447  10.190  1.00  0.00      SEG1
ATOM   2293  HE2 PHE  6948      -0.662  -5.349  11.065  1.00  0.00      SEG1
ATOM   2294  CZ  PHE  6948      -0.089  -4.515   9.162  1.00  0.00      SEG1
ATOM   2295  HZ  PHE  6948      -0.735  -3.657   9.213  1.00  0.00      SEG1
ATOM   2296  C   PHE  6948       3.669  -9.489   7.422  1.00  0.00      SEG1
ATOM   2297  O   PHE  6948       4.398  -9.102   6.523  1.00  0.00      SEG1
ATOM   2298  N   THR  6949       3.879 -10.612   8.149  1.00  0.00      SEG1
ATOM   2299  HN  THR  6949       3.181 -11.032   8.733  1.00  0.00      SEG1
ATOM   2300  CA  THR  6949       5.096 -11.372   7.882  1.00  0.00      SEG1
ATOM   2301  HA  THR  6949       5.927 -10.678   8.023  1.00  0.00      SEG1
ATOM   2302  CB  THR  6949       5.240 -12.548   8.876  1.00  0.00      SEG1
ATOM   2303  HB  THR  6949       6.136 -13.110   8.596  1.00  0.00      SEG1
ATOM   2304  OG1 THR  6949       4.162 -13.461   8.789  1.00  0.00      SEG1
ATOM   2305  HG1 THR  6949       3.378 -13.083   9.197  1.00  0.00      SEG1
ATOM   2306  CG2 THR  6949       5.441 -12.092  10.331  1.00  0.00      SEG1
ATOM   2307 HG21 THR  6949       4.585 -11.533  10.695  1.00  0.00      SEG1
ATOM   2308 HG22 THR  6949       6.315 -11.452  10.439  1.00  0.00      SEG1
ATOM   2309 HG23 THR  6949       5.578 -12.945  10.997  1.00  0.00      SEG1
ATOM   2310  C   THR  6949       5.119 -11.822   6.399  1.00  0.00      SEG1
ATOM   2311  O   THR  6949       6.124 -11.702   5.703  1.00  0.00      SEG1
ATOM   2312  N   TYR  6950       3.935 -12.272   5.952  1.00  0.00      SEG1
ATOM   2313  HN  TYR  6950       3.217 -12.407   6.635  1.00  0.00      SEG1
ATOM   2314  CA  TYR  6950       3.776 -12.657   4.553  1.00  0.00      SEG1
ATOM   2315  HA  TYR  6950       4.538 -13.414   4.355  1.00  0.00      SEG1
ATOM   2316  CB  TYR  6950       2.377 -13.259   4.309  1.00  0.00      SEG1
ATOM   2317  HB1 TYR  6950       1.595 -12.552   4.585  1.00  0.00      SEG1
ATOM   2318  HB2 TYR  6950       2.225 -14.132   4.947  1.00  0.00      SEG1
ATOM   2319  CG  TYR  6950       2.180 -13.660   2.867  1.00  0.00      SEG1
ATOM   2320  CD1 TYR  6950       2.693 -14.859   2.386  1.00  0.00      SEG1
ATOM   2321  HD1 TYR  6950       3.231 -15.516   3.053  1.00  0.00      SEG1
ATOM   2322  CE1 TYR  6950       2.521 -15.226   1.056  1.00  0.00      SEG1
ATOM   2323  HE1 TYR  6950       2.921 -16.182   0.748  1.00  0.00      SEG1
ATOM   2324  CD2 TYR  6950       1.489 -12.830   1.992  1.00  0.00      SEG1
ATOM   2325  HD2 TYR  6950       1.061 -11.909   2.366  1.00  0.00      SEG1
ATOM   2326  CE2 TYR  6950       1.325 -13.190   0.660  1.00  0.00      SEG1
ATOM   2327  HE2 TYR  6950       0.770 -12.551  -0.005  1.00  0.00      SEG1
ATOM   2328  CZ  TYR  6950       1.839 -14.385   0.181  1.00  0.00      SEG1
ATOM   2329  OH  TYR  6950       1.651 -14.701  -1.156  1.00  0.00      SEG1
ATOM   2330  HH  TYR  6950       1.845 -15.630  -1.285  1.00  0.00      SEG1
ATOM   2331  C   TYR  6950       4.016 -11.468   3.599  1.00  0.00      SEG1
ATOM   2332  O   TYR  6950       4.581 -11.627   2.522  1.00  0.00      SEG1
ATOM   2333  N   ILE  6951       3.519 -10.286   4.002  1.00  0.00      SEG1
ATOM   2334  HN  ILE  6951       3.097 -10.235   4.905  1.00  0.00      SEG1
ATOM   2335  CA  ILE  6951       3.664  -9.119   3.144  1.00  0.00      SEG1
ATOM   2336  HA  ILE  6951       3.343  -9.427   2.150  1.00  0.00      SEG1
ATOM   2337  CB  ILE  6951       2.776  -7.958   3.646  1.00  0.00      SEG1
ATOM   2338  HB  ILE  6951       2.908  -7.888   4.727  1.00  0.00      SEG1
ATOM   2339  CG2 ILE  6951       3.171  -6.585   3.071  1.00  0.00      SEG1
ATOM   2340 HG21 ILE  6951       3.204  -6.598   1.982  1.00  0.00      SEG1
ATOM   2341 HG22 ILE  6951       4.156  -6.276   3.420  1.00  0.00      SEG1
ATOM   2342 HG23 ILE  6951       2.469  -5.812   3.377  1.00  0.00      SEG1
ATOM   2343  CG1 ILE  6951       1.281  -8.239   3.391  1.00  0.00      SEG1
ATOM   2344 HG11 ILE  6951       0.689  -7.455   3.865  1.00  0.00      SEG1
ATOM   2345 HG12 ILE  6951       0.984  -9.160   3.893  1.00  0.00      SEG1
ATOM   2346  CD  ILE  6951       0.901  -8.323   1.902  1.00  0.00      SEG1
ATOM   2347  HD1 ILE  6951       1.334  -9.202   1.424  1.00  0.00      SEG1
ATOM   2348  HD2 ILE  6951       1.220  -7.447   1.339  1.00  0.00      SEG1
ATOM   2349  HD3 ILE  6951      -0.177  -8.405   1.767  1.00  0.00      SEG1
ATOM   2350  C   ILE  6951       5.146  -8.734   3.011  1.00  0.00      SEG1
ATOM   2351  O   ILE  6951       5.606  -8.401   1.917  1.00  0.00      SEG1
ATOM   2352  N   CYS  6952       5.870  -8.816   4.133  1.00  0.00      SEG1
ATOM   2353  HN  CYS  6952       5.459  -9.124   4.991  1.00  0.00      SEG1
ATOM   2354  CA  CYS  6952       7.299  -8.552   4.103  1.00  0.00      SEG1
ATOM   2355  HA  CYS  6952       7.414  -7.532   3.741  1.00  0.00      SEG1
ATOM   2356  CB  CYS  6952       7.861  -8.663   5.525  1.00  0.00      SEG1
ATOM   2357  HB1 CYS  6952       8.945  -8.546   5.519  1.00  0.00      SEG1
ATOM   2358  HB2 CYS  6952       7.648  -9.641   5.961  1.00  0.00      SEG1
ATOM   2359  SG  CYS  6952       7.147  -7.375   6.581  1.00  0.00      SEG1
ATOM   2360  HG1 CYS  6952       7.796  -7.347   7.749  1.00  0.00      SEG1
ATOM   2361  C   CYS  6952       7.988  -9.496   3.104  1.00  0.00      SEG1
ATOM   2362  O   CYS  6952       8.580  -9.060   2.110  1.00  0.00      SEG1
ATOM   2363  N   GLY  6953       7.826 -10.804   3.377  1.00  0.00      SEG1
ATOM   2364  HN  GLY  6953       7.319 -11.066   4.204  1.00  0.00      SEG1
ATOM   2365  CA  GLY  6953       8.346 -11.823   2.468  1.00  0.00      SEG1
ATOM   2366  HA1 GLY  6953       7.918 -12.775   2.781  1.00  0.00      SEG1
ATOM   2367  HA2 GLY  6953       9.428 -11.851   2.600  1.00  0.00      SEG1
ATOM   2368  C   GLY  6953       7.999 -11.541   0.991  1.00  0.00      SEG1
ATOM   2369  O   GLY  6953       8.863 -11.466   0.124  1.00  0.00      SEG1
ATOM   2370  N   PHE  6954       6.697 -11.317   0.745  1.00  0.00      SEG1
ATOM   2371  HN  PHE  6954       6.072 -11.377   1.528  1.00  0.00      SEG1
ATOM   2372  CA  PHE  6954       6.223 -11.163  -0.625  1.00  0.00      SEG1
ATOM   2373  HA  PHE  6954       6.503 -12.083  -1.140  1.00  0.00      SEG1
ATOM   2374  CB  PHE  6954       4.696 -11.013  -0.611  1.00  0.00      SEG1
ATOM   2375  HB1 PHE  6954       4.403 -10.054  -0.179  1.00  0.00      SEG1
ATOM   2376  HB2 PHE  6954       4.263 -11.772   0.043  1.00  0.00      SEG1
ATOM   2377  CG  PHE  6954       4.091 -11.162  -1.981  1.00  0.00      SEG1
ATOM   2378  CD1 PHE  6954       4.039 -10.086  -2.860  1.00  0.00      SEG1
ATOM   2379  HD1 PHE  6954       4.438  -9.141  -2.535  1.00  0.00      SEG1
ATOM   2380  CD2 PHE  6954       3.568 -12.383  -2.384  1.00  0.00      SEG1
ATOM   2381  HD2 PHE  6954       3.595 -13.230  -1.707  1.00  0.00      SEG1
ATOM   2382  CE1 PHE  6954       3.477 -10.215  -4.124  1.00  0.00      SEG1
ATOM   2383  HE1 PHE  6954       3.433  -9.371  -4.801  1.00  0.00      SEG1
ATOM   2384  CE2 PHE  6954       2.995 -12.522  -3.640  1.00  0.00      SEG1
ATOM   2385  HE2 PHE  6954       2.565 -13.476  -3.920  1.00  0.00      SEG1
ATOM   2386  CZ  PHE  6954       2.951 -11.439  -4.511  1.00  0.00      SEG1
ATOM   2387  HZ  PHE  6954       2.496 -11.542  -5.485  1.00  0.00      SEG1
ATOM   2388  C   PHE  6954       6.924  -9.988  -1.341  1.00  0.00      SEG1
ATOM   2389  O   PHE  6954       7.326 -10.093  -2.494  1.00  0.00      SEG1
ATOM   2390  N   ILE  6955       7.066  -8.877  -0.588  1.00  0.00      SEG1
ATOM   2391  HN  ILE  6955       6.678  -8.859   0.337  1.00  0.00      SEG1
ATOM   2392  CA  ILE  6955       7.885  -7.753  -1.056  1.00  0.00      SEG1
ATOM   2393  HA  ILE  6955       7.400  -7.398  -1.962  1.00  0.00      SEG1
ATOM   2394  CB  ILE  6955       7.883  -6.584  -0.034  1.00  0.00      SEG1
ATOM   2395  HB  ILE  6955       8.196  -6.967   0.937  1.00  0.00      SEG1
ATOM   2396  CG2 ILE  6955       8.870  -5.467  -0.427  1.00  0.00      SEG1
ATOM   2397 HG21 ILE  6955       8.632  -5.047  -1.403  1.00  0.00      SEG1
ATOM   2398 HG22 ILE  6955       9.897  -5.830  -0.464  1.00  0.00      SEG1
ATOM   2399 HG23 ILE  6955       8.855  -4.644   0.287  1.00  0.00      SEG1
ATOM   2400  CG1 ILE  6955       6.458  -6.002   0.112  1.00  0.00      SEG1
ATOM   2401 HG11 ILE  6955       5.735  -6.799   0.255  1.00  0.00      SEG1
ATOM   2402 HG12 ILE  6955       6.170  -5.537  -0.829  1.00  0.00      SEG1
ATOM   2403  CD  ILE  6955       6.291  -4.990   1.257  1.00  0.00      SEG1
ATOM   2404  HD1 ILE  6955       6.848  -4.073   1.067  1.00  0.00      SEG1
ATOM   2405  HD2 ILE  6955       6.639  -5.394   2.209  1.00  0.00      SEG1
ATOM   2406  HD3 ILE  6955       5.245  -4.707   1.377  1.00  0.00      SEG1
ATOM   2407  C   ILE  6955       9.289  -8.261  -1.478  1.00  0.00      SEG1
ATOM   2408  O   ILE  6955       9.632  -8.235  -2.661  1.00  0.00      SEG1
ATOM   2409  N   GLN  6956      10.028  -8.789  -0.488  1.00  0.00      SEG1
ATOM   2410  HN  GLN  6956       9.599  -8.950   0.399  1.00  0.00      SEG1
ATOM   2411  CA  GLN  6956      11.429  -9.120  -0.697  1.00  0.00      SEG1
ATOM   2412  HA  GLN  6956      11.895  -8.163  -0.893  1.00  0.00      SEG1
ATOM   2413  CB  GLN  6956      12.030  -9.684   0.595  1.00  0.00      SEG1
ATOM   2414  HB1 GLN  6956      12.999 -10.142   0.386  1.00  0.00      SEG1
ATOM   2415  HB2 GLN  6956      11.388 -10.481   0.973  1.00  0.00      SEG1
ATOM   2416  CG  GLN  6956      12.234  -8.597   1.667  1.00  0.00      SEG1
ATOM   2417  HG1 GLN  6956      11.304  -8.069   1.880  1.00  0.00      SEG1
ATOM   2418  HG2 GLN  6956      12.954  -7.853   1.323  1.00  0.00      SEG1
ATOM   2419  CD  GLN  6956      12.719  -9.252   2.964  1.00  0.00      SEG1
ATOM   2420  OE1 GLN  6956      12.171 -10.263   3.387  1.00  0.00      SEG1
ATOM   2421  NE2 GLN  6956      13.754  -8.647   3.566  1.00  0.00      SEG1
ATOM   2422 HE21 GLN  6956      14.038  -8.959   4.472  1.00  0.00      SEG1
ATOM   2423 HE22 GLN  6956      14.226  -7.924   3.067  1.00  0.00      SEG1
ATOM   2424  C   GLN  6956      11.668 -10.036  -1.930  1.00  0.00      SEG1
ATOM   2425  O   GLN  6956      12.639  -9.882  -2.665  1.00  0.00      SEG1
ATOM   2426  N   GLN  6957      10.721 -10.964  -2.167  1.00  0.00      SEG1
ATOM   2427  HN  GLN  6957      10.010 -11.066  -1.462  1.00  0.00      SEG1
ATOM   2428  CA  GLN  6957      10.926 -11.986  -3.208  1.00  0.00      SEG1
ATOM   2429  HA  GLN  6957      11.988 -12.022  -3.456  1.00  0.00      SEG1
ATOM   2430  CB  GLN  6957      10.538 -13.322  -2.558  1.00  0.00      SEG1
ATOM   2431  HB1 GLN  6957      10.620 -14.145  -3.269  1.00  0.00      SEG1
ATOM   2432  HB2 GLN  6957       9.487 -13.272  -2.266  1.00  0.00      SEG1
ATOM   2433  CG  GLN  6957      11.400 -13.612  -1.306  1.00  0.00      SEG1
ATOM   2434  HG1 GLN  6957      11.400 -12.774  -0.608  1.00  0.00      SEG1
ATOM   2435  HG2 GLN  6957      12.437 -13.805  -1.578  1.00  0.00      SEG1
ATOM   2436  CD  GLN  6957      10.830 -14.788  -0.524  1.00  0.00      SEG1
ATOM   2437  OE1 GLN  6957       9.624 -14.918  -0.383  1.00  0.00      SEG1
ATOM   2438  NE2 GLN  6957      11.729 -15.676  -0.085  1.00  0.00      SEG1
ATOM   2439 HE21 GLN  6957      11.399 -16.514   0.349  1.00  0.00      SEG1
ATOM   2440 HE22 GLN  6957      12.716 -15.523  -0.079  1.00  0.00      SEG1
ATOM   2441  C   GLN  6957      10.161 -11.725  -4.547  1.00  0.00      SEG1
ATOM   2442  O   GLN  6957      10.610 -12.090  -5.646  1.00  0.00      SEG1
ATOM   2443  N   LYS  6958       8.970 -11.113  -4.397  1.00  0.00      SEG1
ATOM   2444  HN  LYS  6958       8.793 -10.661  -3.520  1.00  0.00      SEG1
ATOM   2445  CA  LYS  6958       7.986 -11.081  -5.482  1.00  0.00      SEG1
ATOM   2446  HA  LYS  6958       8.391 -11.610  -6.342  1.00  0.00      SEG1
ATOM   2447  CB  LYS  6958       6.678 -11.774  -5.064  1.00  0.00      SEG1
ATOM   2448  HB1 LYS  6958       6.003 -11.835  -5.917  1.00  0.00      SEG1
ATOM   2449  HB2 LYS  6958       6.162 -11.171  -4.321  1.00  0.00      SEG1
ATOM   2450  CG  LYS  6958       6.854 -13.183  -4.495  1.00  0.00      SEG1
ATOM   2451  HG1 LYS  6958       5.869 -13.557  -4.210  1.00  0.00      SEG1
ATOM   2452  HG2 LYS  6958       7.435 -13.145  -3.574  1.00  0.00      SEG1
ATOM   2453  CD  LYS  6958       7.483 -14.160  -5.489  1.00  0.00      SEG1
ATOM   2454  HD1 LYS  6958       8.461 -13.793  -5.805  1.00  0.00      SEG1
ATOM   2455  HD2 LYS  6958       6.869 -14.220  -6.388  1.00  0.00      SEG1
ATOM   2456  CE  LYS  6958       7.648 -15.544  -4.858  1.00  0.00      SEG1
ATOM   2457  HE1 LYS  6958       6.685 -15.933  -4.521  1.00  0.00      SEG1
ATOM   2458  HE2 LYS  6958       8.316 -15.485  -3.996  1.00  0.00      SEG1
ATOM   2459  NZ  LYS  6958       8.212 -16.487  -5.812  1.00  0.00      SEG1
ATOM   2460  HZ1 LYS  6958       9.002 -16.017  -6.288  1.00  0.00      SEG1
ATOM   2461  HZ2 LYS  6958       7.464 -16.725  -6.497  1.00  0.00      SEG1
ATOM   2462  HZ3 LYS  6958       8.576 -17.344  -5.352  1.00  0.00      SEG1
ATOM   2463  C   LYS  6958       7.666  -9.658  -5.962  1.00  0.00      SEG1
ATOM   2464  O   LYS  6958       6.811  -9.498  -6.834  1.00  0.00      SEG1
ATOM   2465  N   LEU  6959       8.347  -8.657  -5.384  1.00  0.00      SEG1
ATOM   2466  HN  LEU  6959       8.940  -8.823  -4.597  1.00  0.00      SEG1
ATOM   2467  CA  LEU  6959       8.192  -7.322  -5.943  1.00  0.00      SEG1
ATOM   2468  HA  LEU  6959       7.232  -7.288  -6.458  1.00  0.00      SEG1
ATOM   2469  CB  LEU  6959       8.241  -6.294  -4.800  1.00  0.00      SEG1
ATOM   2470  HB1 LEU  6959       9.242  -6.311  -4.372  1.00  0.00      SEG1
ATOM   2471  HB2 LEU  6959       7.534  -6.605  -4.033  1.00  0.00      SEG1
ATOM   2472  CG  LEU  6959       7.912  -4.841  -5.195  1.00  0.00      SEG1
ATOM   2473  HG  LEU  6959       8.673  -4.484  -5.887  1.00  0.00      SEG1
ATOM   2474  CD1 LEU  6959       6.533  -4.695  -5.856  1.00  0.00      SEG1
ATOM   2475 HD11 LEU  6959       5.745  -5.027  -5.180  1.00  0.00      SEG1
ATOM   2476 HD12 LEU  6959       6.482  -5.304  -6.759  1.00  0.00      SEG1
ATOM   2477 HD13 LEU  6959       6.344  -3.651  -6.106  1.00  0.00      SEG1
ATOM   2478  CD2 LEU  6959       7.981  -3.932  -3.963  1.00  0.00      SEG1
ATOM   2479 HD21 LEU  6959       8.978  -3.954  -3.523  1.00  0.00      SEG1
ATOM   2480 HD22 LEU  6959       7.272  -4.268  -3.207  1.00  0.00      SEG1
ATOM   2481 HD23 LEU  6959       7.759  -2.902  -4.242  1.00  0.00      SEG1
ATOM   2482  C   LEU  6959       9.316  -7.178  -6.971  1.00  0.00      SEG1
ATOM   2483  O   LEU  6959      10.442  -7.617  -6.726  1.00  0.00      SEG1
ATOM   2484  N   ALA  6960       8.948  -6.599  -8.125  1.00  0.00      SEG1
ATOM   2485  HN  ALA  6960       8.026  -6.222  -8.186  1.00  0.00      SEG1
ATOM   2486  CA  ALA  6960       9.942  -6.250  -9.131  1.00  0.00      SEG1
ATOM   2487  HA  ALA  6960      10.616  -7.097  -9.254  1.00  0.00      SEG1
ATOM   2488  CB  ALA  6960       9.256  -5.917 -10.458  1.00  0.00      SEG1
ATOM   2489  HB1 ALA  6960       8.607  -5.046 -10.365  1.00  0.00      SEG1
ATOM   2490  HB2 ALA  6960       8.649  -6.750 -10.798  1.00  0.00      SEG1
ATOM   2491  HB3 ALA  6960       9.997  -5.700 -11.229  1.00  0.00      SEG1
ATOM   2492  C   ALA  6960      10.727  -5.043  -8.618  1.00  0.00      SEG1
ATOM   2493  O   ALA  6960      10.252  -4.268  -7.788  1.00  0.00      SEG1
ATOM   2494  N   LEU  6961      11.977  -4.928  -9.104  1.00  0.00      SEG1
ATOM   2495  HN  LEU  6961      12.404  -5.645  -9.653  1.00  0.00      SEG1
ATOM   2496  CA  LEU  6961      12.664  -3.682  -8.772  1.00  0.00      SEG1
ATOM   2497  HA  LEU  6961      12.493  -3.517  -7.708  1.00  0.00      SEG1
ATOM   2498  CB  LEU  6961      14.175  -3.677  -9.059  1.00  0.00      SEG1
ATOM   2499  HB1 LEU  6961      14.581  -2.723  -8.728  1.00  0.00      SEG1
ATOM   2500  HB2 LEU  6961      14.317  -3.757 -10.135  1.00  0.00      SEG1
ATOM   2501  CG  LEU  6961      14.979  -4.803  -8.382  1.00  0.00      SEG1
ATOM   2502  HG  LEU  6961      14.516  -5.764  -8.604  1.00  0.00      SEG1
ATOM   2503  CD1 LEU  6961      16.431  -4.807  -8.882  1.00  0.00      SEG1
ATOM   2504 HD11 LEU  6961      16.918  -3.858  -8.658  1.00  0.00      SEG1
ATOM   2505 HD12 LEU  6961      16.457  -4.953  -9.962  1.00  0.00      SEG1
ATOM   2506 HD13 LEU  6961      16.996  -5.599  -8.391  1.00  0.00      SEG1
ATOM   2507  CD2 LEU  6961      14.967  -4.670  -6.853  1.00  0.00      SEG1
ATOM   2508 HD21 LEU  6961      13.947  -4.715  -6.470  1.00  0.00      SEG1
ATOM   2509 HD22 LEU  6961      15.397  -3.714  -6.555  1.00  0.00      SEG1
ATOM   2510 HD23 LEU  6961      15.533  -5.483  -6.400  1.00  0.00      SEG1
ATOM   2511  C   LEU  6961      11.943  -2.585  -9.564  1.00  0.00      SEG1
ATOM   2512  O   LEU  6961      11.453  -2.788 -10.673  1.00  0.00      SEG1
ATOM   2513  N   GLY  6962      11.830  -1.444  -8.867  1.00  0.00      SEG1
ATOM   2514  HN  GLY  6962      12.255  -1.397  -7.959  1.00  0.00      SEG1
ATOM   2515  CA  GLY  6962      11.084  -0.314  -9.408  1.00  0.00      SEG1
ATOM   2516  HA1 GLY  6962      11.175  -0.301 -10.495  1.00  0.00      SEG1
ATOM   2517  HA2 GLY  6962      11.550   0.590  -9.019  1.00  0.00      SEG1
ATOM   2518  C   GLY  6962       9.603  -0.344  -8.995  1.00  0.00      SEG1
ATOM   2519  O   GLY  6962       8.933   0.684  -8.994  1.00  0.00      SEG1
ATOM   2520  N   GLY  6963       9.132  -1.550  -8.612  1.00  0.00      SEG1
ATOM   2521  HN  GLY  6963       9.722  -2.351  -8.507  1.00  0.00      SEG1
ATOM   2522  CA  GLY  6963       7.729  -1.731  -8.234  1.00  0.00      SEG1
ATOM   2523  HA1 GLY  6963       7.539  -2.803  -8.226  1.00  0.00      SEG1
ATOM   2524  HA2 GLY  6963       7.100  -1.252  -8.984  1.00  0.00      SEG1
ATOM   2525  C   GLY  6963       7.445  -1.169  -6.837  1.00  0.00      SEG1
ATOM   2526  O   GLY  6963       8.306  -1.197  -5.962  1.00  0.00      SEG1
ATOM   2527  N   SER  6964       6.228  -0.619  -6.669  1.00  0.00      SEG1
ATOM   2528  HN  SER  6964       5.519  -0.772  -7.354  1.00  0.00      SEG1
ATOM   2529  CA  SER  6964       5.833   0.041  -5.423  1.00  0.00      SEG1
ATOM   2530  HA  SER  6964       6.725   0.267  -4.838  1.00  0.00      SEG1
ATOM   2531  CB  SER  6964       5.092   1.348  -5.772  1.00  0.00      SEG1
ATOM   2532  HB1 SER  6964       4.742   1.854  -4.868  1.00  0.00      SEG1
ATOM   2533  HB2 SER  6964       4.183   1.143  -6.350  1.00  0.00      SEG1
ATOM   2534  OG  SER  6964       5.934   2.262  -6.467  1.00  0.00      SEG1
ATOM   2535  HG1 SER  6964       6.160   1.903  -7.330  1.00  0.00      SEG1
ATOM   2536  C   SER  6964       4.943  -0.911  -4.599  1.00  0.00      SEG1
ATOM   2537  O   SER  6964       4.742  -2.070  -4.961  1.00  0.00      SEG1
ATOM   2538  N   VAL  6965       4.421  -0.333  -3.493  1.00  0.00      SEG1
ATOM   2539  HN  VAL  6965       4.730   0.590  -3.268  1.00  0.00      SEG1
ATOM   2540  CA  VAL  6965       3.445  -0.950  -2.604  1.00  0.00      SEG1
ATOM   2541  HA  VAL  6965       2.780  -1.548  -3.226  1.00  0.00      SEG1
ATOM   2542  CB  VAL  6965       4.134  -1.840  -1.535  1.00  0.00      SEG1
ATOM   2543  HB  VAL  6965       3.368  -2.357  -0.958  1.00  0.00      SEG1
ATOM   2544  CG1 VAL  6965       5.076  -2.876  -2.153  1.00  0.00      SEG1
ATOM   2545 HG11 VAL  6965       5.958  -2.393  -2.573  1.00  0.00      SEG1
ATOM   2546 HG12 VAL  6965       4.571  -3.412  -2.957  1.00  0.00      SEG1
ATOM   2547 HG13 VAL  6965       5.408  -3.583  -1.393  1.00  0.00      SEG1
ATOM   2548  CG2 VAL  6965       4.913  -1.050  -0.467  1.00  0.00      SEG1
ATOM   2549 HG21 VAL  6965       4.249  -0.376   0.074  1.00  0.00      SEG1
ATOM   2550 HG22 VAL  6965       5.692  -0.450  -0.937  1.00  0.00      SEG1
ATOM   2551 HG23 VAL  6965       5.361  -1.733   0.254  1.00  0.00      SEG1
ATOM   2552  C   VAL  6965       2.630   0.168  -1.902  1.00  0.00      SEG1
ATOM   2553  O   VAL  6965       3.161   1.251  -1.636  1.00  0.00      SEG1
ATOM   2554  N   ALA  6966       1.364  -0.139  -1.565  1.00  0.00      SEG1
ATOM   2555  HN  ALA  6966       1.014  -0.989  -1.938  1.00  0.00      SEG1
ATOM   2556  CA  ALA  6966       0.569   0.548  -0.562  1.00  0.00      SEG1
ATOM   2557  HA  ALA  6966       1.230   1.197   0.013  1.00  0.00      SEG1
ATOM   2558  CB  ALA  6966      -0.530   1.355  -1.264  1.00  0.00      SEG1
ATOM   2559  HB1 ALA  6966      -1.210   0.699  -1.806  1.00  0.00      SEG1
ATOM   2560  HB2 ALA  6966      -0.109   2.054  -1.989  1.00  0.00      SEG1
ATOM   2561  HB3 ALA  6966      -1.125   1.928  -0.555  1.00  0.00      SEG1
ATOM   2562  C   ALA  6966      -0.053  -0.514   0.374  1.00  0.00      SEG1
ATOM   2563  O   ALA  6966      -0.908  -1.311  -0.017  1.00  0.00      SEG1
ATOM   2564  N   ILE  6967       0.399  -0.503   1.644  1.00  0.00      SEG1
ATOM   2565  HN  ILE  6967       1.163   0.103   1.888  1.00  0.00      SEG1
ATOM   2566  CA  ILE  6967      -0.075  -1.480   2.623  1.00  0.00      SEG1
ATOM   2567  HA  ILE  6967      -0.780  -2.166   2.149  1.00  0.00      SEG1
ATOM   2568  CB  ILE  6967       1.136  -2.256   3.190  1.00  0.00      SEG1
ATOM   2569  HB  ILE  6967       1.733  -1.551   3.772  1.00  0.00      SEG1
ATOM   2570  CG2 ILE  6967       0.709  -3.382   4.146  1.00  0.00      SEG1
ATOM   2571 HG21 ILE  6967       0.053  -4.108   3.667  1.00  0.00      SEG1
ATOM   2572 HG22 ILE  6967       0.193  -2.995   5.024  1.00  0.00      SEG1
ATOM   2573 HG23 ILE  6967       1.580  -3.928   4.509  1.00  0.00      SEG1
ATOM   2574  CG1 ILE  6967       2.087  -2.789   2.099  1.00  0.00      SEG1
ATOM   2575 HG11 ILE  6967       2.948  -3.262   2.574  1.00  0.00      SEG1
ATOM   2576 HG12 ILE  6967       2.503  -1.960   1.524  1.00  0.00      SEG1
ATOM   2577  CD  ILE  6967       1.438  -3.786   1.132  1.00  0.00      SEG1
ATOM   2578  HD1 ILE  6967       0.617  -3.334   0.574  1.00  0.00      SEG1
ATOM   2579  HD2 ILE  6967       1.064  -4.670   1.650  1.00  0.00      SEG1
ATOM   2580  HD3 ILE  6967       2.169  -4.135   0.402  1.00  0.00      SEG1
ATOM   2581  C   ILE  6967      -0.797  -0.707   3.734  1.00  0.00      SEG1
ATOM   2582  O   ILE  6967      -0.207   0.150   4.361  1.00  0.00      SEG1
ATOM   2583  N   LYS  6968      -2.080  -1.023   3.944  1.00  0.00      SEG1
ATOM   2584  HN  LYS  6968      -2.564  -1.663   3.348  1.00  0.00      SEG1
ATOM   2585  CA  LYS  6968      -2.818  -0.370   5.013  1.00  0.00      SEG1
ATOM   2586  HA  LYS  6968      -2.720   0.703   4.852  1.00  0.00      SEG1
ATOM   2587  CB  LYS  6968      -4.289  -0.794   4.938  1.00  0.00      SEG1
ATOM   2588  HB1 LYS  6968      -4.406  -1.851   5.187  1.00  0.00      SEG1
ATOM   2589  HB2 LYS  6968      -4.615  -0.704   3.905  1.00  0.00      SEG1
ATOM   2590  CG  LYS  6968      -5.172   0.100   5.815  1.00  0.00      SEG1
ATOM   2591  HG1 LYS  6968      -6.073   0.371   5.267  1.00  0.00      SEG1
ATOM   2592  HG2 LYS  6968      -4.667   1.053   5.971  1.00  0.00      SEG1
ATOM   2593  CD  LYS  6968      -5.524  -0.534   7.172  1.00  0.00      SEG1
ATOM   2594  HD1 LYS  6968      -5.851   0.255   7.850  1.00  0.00      SEG1
ATOM   2595  HD2 LYS  6968      -4.644  -0.978   7.637  1.00  0.00      SEG1
ATOM   2596  CE  LYS  6968      -6.642  -1.572   7.082  1.00  0.00      SEG1
ATOM   2597  HE1 LYS  6968      -6.988  -1.850   8.079  1.00  0.00      SEG1
ATOM   2598  HE2 LYS  6968      -6.328  -2.482   6.563  1.00  0.00      SEG1
ATOM   2599  NZ  LYS  6968      -7.768  -1.021   6.351  1.00  0.00      SEG1
ATOM   2600  HZ1 LYS  6968      -7.553  -1.109   5.341  1.00  0.00      SEG1
ATOM   2601  HZ2 LYS  6968      -7.884  -0.002   6.537  1.00  0.00      SEG1
ATOM   2602  HZ3 LYS  6968      -8.625  -1.573   6.499  1.00  0.00      SEG1
ATOM   2603  C   LYS  6968      -2.221  -0.742   6.376  1.00  0.00      SEG1
ATOM   2604  O   LYS  6968      -1.811  -1.875   6.600  1.00  0.00      SEG1
ATOM   2605  N   ILE  6969      -2.176   0.232   7.281  1.00  0.00      SEG1
ATOM   2606  HN  ILE  6969      -2.505   1.151   7.088  1.00  0.00      SEG1
ATOM   2607  CA  ILE  6969      -1.863  -0.028   8.676  1.00  0.00      SEG1
ATOM   2608  HA  ILE  6969      -2.000  -1.093   8.873  1.00  0.00      SEG1
ATOM   2609  CB  ILE  6969      -0.416   0.406   9.012  1.00  0.00      SEG1
ATOM   2610  HB  ILE  6969      -0.257   0.221  10.075  1.00  0.00      SEG1
ATOM   2611  CG2 ILE  6969       0.609  -0.457   8.256  1.00  0.00      SEG1
ATOM   2612 HG21 ILE  6969       0.569  -0.278   7.179  1.00  0.00      SEG1
ATOM   2613 HG22 ILE  6969       0.438  -1.521   8.428  1.00  0.00      SEG1
ATOM   2614 HG23 ILE  6969       1.625  -0.247   8.589  1.00  0.00      SEG1
ATOM   2615  CG1 ILE  6969      -0.169   1.906   8.765  1.00  0.00      SEG1
ATOM   2616 HG11 ILE  6969      -1.016   2.495   9.119  1.00  0.00      SEG1
ATOM   2617 HG12 ILE  6969      -0.095   2.101   7.694  1.00  0.00      SEG1
ATOM   2618  CD  ILE  6969       1.083   2.425   9.473  1.00  0.00      SEG1
ATOM   2619  HD1 ILE  6969       1.985   1.926   9.121  1.00  0.00      SEG1
ATOM   2620  HD2 ILE  6969       1.023   2.287  10.554  1.00  0.00      SEG1
ATOM   2621  HD3 ILE  6969       1.191   3.493   9.280  1.00  0.00      SEG1
ATOM   2622  C   ILE  6969      -2.925   0.713   9.499  1.00  0.00      SEG1
ATOM   2623  O   ILE  6969      -3.871   1.279   8.971  1.00  0.00      SEG1
ATOM   2624  N   THR  6970      -2.736   0.668  10.817  1.00  0.00      SEG1
ATOM   2625  HN  THR  6970      -1.999   0.107  11.203  1.00  0.00      SEG1
ATOM   2626  CA  THR  6970      -3.472   1.531  11.724  1.00  0.00      SEG1
ATOM   2627  HA  THR  6970      -3.607   2.485  11.224  1.00  0.00      SEG1
ATOM   2628  CB  THR  6970      -4.825   0.912  12.165  1.00  0.00      SEG1
ATOM   2629  HB  THR  6970      -5.334   1.687  12.758  1.00  0.00      SEG1
ATOM   2630  OG1 THR  6970      -4.573  -0.243  12.960  1.00  0.00      SEG1
ATOM   2631  HG1 THR  6970      -5.353  -0.489  13.449  1.00  0.00      SEG1
ATOM   2632  CG2 THR  6970      -5.768   0.520  11.010  1.00  0.00      SEG1
ATOM   2633 HG21 THR  6970      -5.357  -0.308  10.430  1.00  0.00      SEG1
ATOM   2634 HG22 THR  6970      -5.939   1.354  10.332  1.00  0.00      SEG1
ATOM   2635 HG23 THR  6970      -6.745   0.199  11.373  1.00  0.00      SEG1
ATOM   2636  C   THR  6970      -2.518   1.720  12.907  1.00  0.00      SEG1
ATOM   2637  O   THR  6970      -1.376   1.294  12.836  1.00  0.00      SEG1
ATOM   2638  N   GLU  6971      -3.063   2.238  14.019  1.00  0.00      SEG1
ATOM   2639  HN  GLU  6971      -3.905   2.775  13.930  1.00  0.00      SEG1
ATOM   2640  CA  GLU  6971      -2.414   2.172  15.330  1.00  0.00      SEG1
ATOM   2641  HA  GLU  6971      -1.486   2.739  15.269  1.00  0.00      SEG1
ATOM   2642  CB  GLU  6971      -3.400   2.807  16.302  1.00  0.00      SEG1
ATOM   2643  HB1 GLU  6971      -4.331   2.249  16.250  1.00  0.00      SEG1
ATOM   2644  HB2 GLU  6971      -3.581   3.820  15.954  1.00  0.00      SEG1
ATOM   2645  CG  GLU  6971      -3.033   2.961  17.783  1.00  0.00      SEG1
ATOM   2646  HG1 GLU  6971      -2.133   3.572  17.891  1.00  0.00      SEG1
ATOM   2647  HG2 GLU  6971      -2.820   2.003  18.264  1.00  0.00      SEG1
ATOM   2648  CD  GLU  6971      -4.223   3.660  18.488  1.00  0.00      SEG1
ATOM   2649  OE1 GLU  6971      -5.283   3.824  17.848  1.00  0.00      SEG1
ATOM   2650  OE2 GLU  6971      -4.061   4.082  19.632  1.00  0.00      SEG1
ATOM   2651  C   GLU  6971      -2.071   0.724  15.711  1.00  0.00      SEG1
ATOM   2652  O   GLU  6971      -0.910   0.354  15.779  1.00  0.00      SEG1
ATOM   2653  N   HSD  6972      -3.103  -0.109  15.922  1.00  0.00      SEG1
ATOM   2654  HN  HSD  6972      -4.018   0.276  15.934  1.00  0.00      SEG1
ATOM   2655  CA  HSD  6972      -2.792  -1.438  16.441  1.00  0.00      SEG1
ATOM   2656  HA  HSD  6972      -1.977  -1.314  17.146  1.00  0.00      SEG1
ATOM   2657  CB  HSD  6972      -3.970  -2.069  17.191  1.00  0.00      SEG1
ATOM   2658  HB1 HSD  6972      -3.744  -3.092  17.496  1.00  0.00      SEG1
ATOM   2659  HB2 HSD  6972      -4.860  -2.094  16.563  1.00  0.00      SEG1
ATOM   2660  CG  HSD  6972      -4.264  -1.258  18.428  1.00  0.00      SEG1
ATOM   2661  CD2 HSD  6972      -5.355  -0.397  18.598  1.00  0.00      SEG1
ATOM   2662  HD2 HSD  6972      -6.127  -0.168  17.880  1.00  0.00      SEG1
ATOM   2663  ND1 HSD  6972      -3.502  -1.228  19.554  1.00  0.00      SEG1
ATOM   2664  HD1 HSD  6972      -2.644  -1.674  19.725  1.00  0.00      SEG1
ATOM   2665  CE1 HSD  6972      -4.121  -0.358  20.381  1.00  0.00      SEG1
ATOM   2666  HE1 HSD  6972      -3.759  -0.061  21.358  1.00  0.00      SEG1
ATOM   2667  NE2 HSD  6972      -5.240   0.137  19.821  1.00  0.00      SEG1
ATOM   2668  C   HSD  6972      -2.294  -2.393  15.356  1.00  0.00      SEG1
ATOM   2669  O   HSD  6972      -1.574  -3.334  15.664  1.00  0.00      SEG1
ATOM   2670  N   SER  6973      -2.729  -2.135  14.102  1.00  0.00      SEG1
ATOM   2671  HN  SER  6973      -3.201  -1.270  13.913  1.00  0.00      SEG1
ATOM   2672  CA  SER  6973      -2.434  -3.011  12.959  1.00  0.00      SEG1
ATOM   2673  HA  SER  6973      -2.206  -4.010  13.340  1.00  0.00      SEG1
ATOM   2674  CB  SER  6973      -3.633  -3.063  11.982  1.00  0.00      SEG1
ATOM   2675  HB1 SER  6973      -3.782  -2.098  11.484  1.00  0.00      SEG1
ATOM   2676  HB2 SER  6973      -4.544  -3.251  12.545  1.00  0.00      SEG1
ATOM   2677  OG  SER  6973      -3.564  -4.085  10.996  1.00  0.00      SEG1
ATOM   2678  HG1 SER  6973      -2.692  -4.100  10.599  1.00  0.00      SEG1
ATOM   2679  C   SER  6973      -1.223  -2.446  12.215  1.00  0.00      SEG1
ATOM   2680  O   SER  6973      -1.345  -1.661  11.276  1.00  0.00      SEG1
ATOM   2681  N   TRP  6974      -0.067  -2.881  12.712  1.00  0.00      SEG1
ATOM   2682  HN  TRP  6974       0.030  -3.605  13.395  1.00  0.00      SEG1
ATOM   2683  CA  TRP  6974       1.174  -2.473  12.079  1.00  0.00      SEG1
ATOM   2684  HA  TRP  6974       1.006  -2.372  11.005  1.00  0.00      SEG1
ATOM   2685  CB  TRP  6974       1.658  -1.151  12.696  1.00  0.00      SEG1
ATOM   2686  HB1 TRP  6974       0.869  -0.400  12.657  1.00  0.00      SEG1
ATOM   2687  HB2 TRP  6974       2.492  -0.746  12.122  1.00  0.00      SEG1
ATOM   2688  CG  TRP  6974       2.074  -1.342  14.143  1.00  0.00      SEG1
ATOM   2689  CD2 TRP  6974       3.416  -1.368  14.657  1.00  0.00      SEG1
ATOM   2690  CE2 TRP  6974       3.321  -1.543  16.056  1.00  0.00      SEG1
ATOM   2691  CE3 TRP  6974       4.638  -1.253  14.052  1.00  0.00      SEG1
ATOM   2692  HE3 TRP  6974       4.700  -1.107  12.987  1.00  0.00      SEG1
ATOM   2693  CD1 TRP  6974       1.236  -1.512  15.248  1.00  0.00      SEG1
ATOM   2694  HD1 TRP  6974       0.168  -1.546  15.204  1.00  0.00      SEG1
ATOM   2695  NE1 TRP  6974       1.972  -1.628  16.380  1.00  0.00      SEG1
ATOM   2696  HE1 TRP  6974       1.653  -1.732  17.302  1.00  0.00      SEG1
ATOM   2697  CZ2 TRP  6974       4.462  -1.600  16.808  1.00  0.00      SEG1
ATOM   2698  HZ2 TRP  6974       4.391  -1.723  17.878  1.00  0.00      SEG1
ATOM   2699  CZ3 TRP  6974       5.799  -1.311  14.819  1.00  0.00      SEG1
ATOM   2700  HZ3 TRP  6974       6.766  -1.187  14.364  1.00  0.00      SEG1
ATOM   2701  CH2 TRP  6974       5.708  -1.482  16.198  1.00  0.00      SEG1
ATOM   2702  HH2 TRP  6974       6.599  -1.500  16.796  1.00  0.00      SEG1
ATOM   2703  C   TRP  6974       2.155  -3.622  12.276  1.00  0.00      SEG1
ATOM   2704  O   TRP  6974       1.827  -4.609  12.928  1.00  0.00      SEG1
ATOM   2705  N   ASN  6975       3.351  -3.429  11.685  1.00  0.00      SEG1
ATOM   2706  HN  ASN  6975       3.491  -2.580  11.176  1.00  0.00      SEG1
ATOM   2707  CA  ASN  6975       4.488  -4.339  11.794  1.00  0.00      SEG1
ATOM   2708  HA  ASN  6975       4.508  -4.700  12.822  1.00  0.00      SEG1
ATOM   2709  CB  ASN  6975       4.365  -5.511  10.808  1.00  0.00      SEG1
ATOM   2710  HB1 ASN  6975       4.209  -5.132   9.798  1.00  0.00      SEG1
ATOM   2711  HB2 ASN  6975       3.507  -6.127  11.067  1.00  0.00      SEG1
ATOM   2712  CG  ASN  6975       5.636  -6.375  10.792  1.00  0.00      SEG1
ATOM   2713  OD1 ASN  6975       6.626  -5.998  10.188  1.00  0.00      SEG1
ATOM   2714  ND2 ASN  6975       5.580  -7.525  11.454  1.00  0.00      SEG1
ATOM   2715 HD21 ASN  6975       4.743  -7.914  11.837  1.00  0.00      SEG1
ATOM   2716 HD22 ASN  6975       6.413  -8.073  11.549  1.00  0.00      SEG1
ATOM   2717  C   ASN  6975       5.749  -3.503  11.514  1.00  0.00      SEG1
ATOM   2718  O   ASN  6975       5.744  -2.620  10.649  1.00  0.00      SEG1
ATOM   2719  N   ALA  6976       6.752  -3.806  12.365  1.00  0.00      SEG1
ATOM   2720  HN  ALA  6976       6.635  -4.606  12.956  1.00  0.00      SEG1
ATOM   2721  CA  ALA  6976       8.021  -3.103  12.452  1.00  0.00      SEG1
ATOM   2722  HA  ALA  6976       7.794  -2.037  12.434  1.00  0.00      SEG1
ATOM   2723  CB  ALA  6976       8.735  -3.483  13.764  1.00  0.00      SEG1
ATOM   2724  HB1 ALA  6976       8.932  -4.556  13.803  1.00  0.00      SEG1
ATOM   2725  HB2 ALA  6976       8.139  -3.224  14.639  1.00  0.00      SEG1
ATOM   2726  HB3 ALA  6976       9.702  -2.986  13.853  1.00  0.00      SEG1
ATOM   2727  C   ALA  6976       8.908  -3.413  11.243  1.00  0.00      SEG1
ATOM   2728  O   ALA  6976       9.446  -2.499  10.623  1.00  0.00      SEG1
ATOM   2729  N   ASP  6977       9.020  -4.711  10.914  1.00  0.00      SEG1
ATOM   2730  HN  ASP  6977       8.572  -5.433  11.439  1.00  0.00      SEG1
ATOM   2731  CA  ASP  6977       9.781  -5.047   9.712  1.00  0.00      SEG1
ATOM   2732  HA  ASP  6977      10.778  -4.628   9.847  1.00  0.00      SEG1
ATOM   2733  CB  ASP  6977       9.843  -6.560   9.430  1.00  0.00      SEG1
ATOM   2734  HB1 ASP  6977       9.950  -6.756   8.360  1.00  0.00      SEG1
ATOM   2735  HB2 ASP  6977       8.914  -7.050   9.728  1.00  0.00      SEG1
ATOM   2736  CG  ASP  6977      11.045  -7.248  10.083  1.00  0.00      SEG1
ATOM   2737  OD1 ASP  6977      12.058  -6.590  10.360  1.00  0.00      SEG1
ATOM   2738  OD2 ASP  6977      10.948  -8.452  10.282  1.00  0.00      SEG1
ATOM   2739  C   ASP  6977       9.193  -4.350   8.493  1.00  0.00      SEG1
ATOM   2740  O   ASP  6977       9.915  -3.927   7.600  1.00  0.00      SEG1
ATOM   2741  N   LEU  6978       7.868  -4.179   8.472  1.00  0.00      SEG1
ATOM   2742  HN  LEU  6978       7.291  -4.465   9.237  1.00  0.00      SEG1
ATOM   2743  CA  LEU  6978       7.304  -3.554   7.279  1.00  0.00      SEG1
ATOM   2744  HA  LEU  6978       7.655  -4.125   6.420  1.00  0.00      SEG1
ATOM   2745  CB  LEU  6978       5.768  -3.552   7.334  1.00  0.00      SEG1
ATOM   2746  HB1 LEU  6978       5.453  -3.035   8.239  1.00  0.00      SEG1
ATOM   2747  HB2 LEU  6978       5.421  -4.583   7.390  1.00  0.00      SEG1
ATOM   2748  CG  LEU  6978       5.101  -2.872   6.120  1.00  0.00      SEG1
ATOM   2749  HG  LEU  6978       5.326  -1.806   6.140  1.00  0.00      SEG1
ATOM   2750  CD1 LEU  6978       5.588  -3.465   4.785  1.00  0.00      SEG1
ATOM   2751 HD11 LEU  6978       5.522  -4.553   4.800  1.00  0.00      SEG1
ATOM   2752 HD12 LEU  6978       6.629  -3.193   4.609  1.00  0.00      SEG1
ATOM   2753 HD13 LEU  6978       4.970  -3.101   3.964  1.00  0.00      SEG1
ATOM   2754  CD2 LEU  6978       3.573  -2.948   6.223  1.00  0.00      SEG1
ATOM   2755 HD21 LEU  6978       3.236  -2.609   7.202  1.00  0.00      SEG1
ATOM   2756 HD22 LEU  6978       3.237  -3.976   6.088  1.00  0.00      SEG1
ATOM   2757 HD23 LEU  6978       3.113  -2.310   5.469  1.00  0.00      SEG1
ATOM   2758  C   LEU  6978       7.902  -2.141   7.053  1.00  0.00      SEG1
ATOM   2759  O   LEU  6978       8.196  -1.744   5.919  1.00  0.00      SEG1
ATOM   2760  N   TYR  6979       8.083  -1.404   8.182  1.00  0.00      SEG1
ATOM   2761  HN  TYR  6979       7.738  -1.852   9.012  1.00  0.00      SEG1
ATOM   2762  CA  TYR  6979       8.651  -0.042   8.231  1.00  0.00      SEG1
ATOM   2763  HA  TYR  6979       8.090   0.570   7.525  1.00  0.00      SEG1
ATOM   2764  CB  TYR  6979       8.543   0.524   9.667  1.00  0.00      SEG1
ATOM   2765  HB1 TYR  6979       9.343   1.246   9.849  1.00  0.00      SEG1
ATOM   2766  HB2 TYR  6979       8.686  -0.264  10.406  1.00  0.00      SEG1
ATOM   2767  CG  TYR  6979       7.254   1.251   9.950  1.00  0.00      SEG1
ATOM   2768  CD1 TYR  6979       7.046   2.515   9.412  1.00  0.00      SEG1
ATOM   2769  HD1 TYR  6979       7.795   2.936   8.756  1.00  0.00      SEG1
ATOM   2770  CE1 TYR  6979       5.905   3.240   9.719  1.00  0.00      SEG1
ATOM   2771  HE1 TYR  6979       5.794   4.222   9.293  1.00  0.00      SEG1
ATOM   2772  CD2 TYR  6979       6.276   0.706  10.776  1.00  0.00      SEG1
ATOM   2773  HD2 TYR  6979       6.425  -0.284  11.187  1.00  0.00      SEG1
ATOM   2774  CE2 TYR  6979       5.127   1.428  11.079  1.00  0.00      SEG1
ATOM   2775  HE2 TYR  6979       4.383   0.983  11.728  1.00  0.00      SEG1
ATOM   2776  CZ  TYR  6979       4.943   2.703  10.560  1.00  0.00      SEG1
ATOM   2777  OH  TYR  6979       3.823   3.441  10.894  1.00  0.00      SEG1
ATOM   2778  HH  TYR  6979       3.507   3.947  10.151  1.00  0.00      SEG1
ATOM   2779  C   TYR  6979      10.138  -0.032   7.799  1.00  0.00      SEG1
ATOM   2780  O   TYR  6979      10.597   0.774   6.992  1.00  0.00      SEG1
ATOM   2781  N   LYS  6980      10.843  -1.019   8.373  1.00  0.00      SEG1
ATOM   2782  HN  LYS  6980      10.440  -1.562   9.115  1.00  0.00      SEG1
ATOM   2783  CA  LYS  6980      12.199  -1.306   7.924  1.00  0.00      SEG1
ATOM   2784  HA  LYS  6980      12.790  -0.451   8.221  1.00  0.00      SEG1
ATOM   2785  CB  LYS  6980      12.741  -2.538   8.656  1.00  0.00      SEG1
ATOM   2786  HB1 LYS  6980      12.174  -3.428   8.387  1.00  0.00      SEG1
ATOM   2787  HB2 LYS  6980      12.577  -2.393   9.725  1.00  0.00      SEG1
ATOM   2788  CG  LYS  6980      14.234  -2.779   8.389  1.00  0.00      SEG1
ATOM   2789  HG1 LYS  6980      14.798  -1.868   8.590  1.00  0.00      SEG1
ATOM   2790  HG2 LYS  6980      14.381  -2.994   7.330  1.00  0.00      SEG1
ATOM   2791  CD  LYS  6980      14.808  -3.949   9.202  1.00  0.00      SEG1
ATOM   2792  HD1 LYS  6980      15.829  -4.144   8.869  1.00  0.00      SEG1
ATOM   2793  HD2 LYS  6980      14.243  -4.860   8.995  1.00  0.00      SEG1
ATOM   2794  CE  LYS  6980      14.806  -3.697  10.715  1.00  0.00      SEG1
ATOM   2795  HE1 LYS  6980      15.370  -4.484  11.219  1.00  0.00      SEG1
ATOM   2796  HE2 LYS  6980      13.787  -3.728  11.106  1.00  0.00      SEG1
ATOM   2797  NZ  LYS  6980      15.390  -2.399  11.055  1.00  0.00      SEG1
ATOM   2798  HZ1 LYS  6980      14.756  -1.669  10.662  1.00  0.00      SEG1
ATOM   2799  HZ2 LYS  6980      16.300  -2.293  10.568  1.00  0.00      SEG1
ATOM   2800  HZ3 LYS  6980      15.516  -2.266  12.082  1.00  0.00      SEG1
ATOM   2801  C   LYS  6980      12.264  -1.442   6.383  1.00  0.00      SEG1
ATOM   2802  O   LYS  6980      13.078  -0.816   5.710  1.00  0.00      SEG1
ATOM   2803  N   LEU  6981      11.318  -2.234   5.871  1.00  0.00      SEG1
ATOM   2804  HN  LEU  6981      10.638  -2.650   6.474  1.00  0.00      SEG1
ATOM   2805  CA  LEU  6981      11.274  -2.493   4.441  1.00  0.00      SEG1
ATOM   2806  HA  LEU  6981      12.289  -2.746   4.137  1.00  0.00      SEG1
ATOM   2807  CB  LEU  6981      10.310  -3.638   4.078  1.00  0.00      SEG1
ATOM   2808  HB1 LEU  6981      10.019  -3.526   3.035  1.00  0.00      SEG1
ATOM   2809  HB2 LEU  6981       9.417  -3.547   4.695  1.00  0.00      SEG1
ATOM   2810  CG  LEU  6981      10.893  -5.042   4.272  1.00  0.00      SEG1
ATOM   2811  HG  LEU  6981      11.243  -5.157   5.297  1.00  0.00      SEG1
ATOM   2812  CD1 LEU  6981       9.816  -6.091   3.972  1.00  0.00      SEG1
ATOM   2813 HD11 LEU  6981       9.461  -5.997   2.946  1.00  0.00      SEG1
ATOM   2814 HD12 LEU  6981       8.963  -5.956   4.637  1.00  0.00      SEG1
ATOM   2815 HD13 LEU  6981      10.223  -7.094   4.097  1.00  0.00      SEG1
ATOM   2816  CD2 LEU  6981      12.128  -5.272   3.385  1.00  0.00      SEG1
ATOM   2817 HD21 LEU  6981      12.970  -4.675   3.735  1.00  0.00      SEG1
ATOM   2818 HD22 LEU  6981      11.913  -4.980   2.357  1.00  0.00      SEG1
ATOM   2819 HD23 LEU  6981      12.423  -6.321   3.414  1.00  0.00      SEG1
ATOM   2820  C   LEU  6981      10.883  -1.257   3.638  1.00  0.00      SEG1
ATOM   2821  O   LEU  6981      11.084  -1.248   2.428  1.00  0.00      SEG1
ATOM   2822  N   MET  6982      10.343  -0.223   4.310  1.00  0.00      SEG1
ATOM   2823  HN  MET  6982      10.066  -0.326   5.268  1.00  0.00      SEG1
ATOM   2824  CA  MET  6982      10.144   1.043   3.614  1.00  0.00      SEG1
ATOM   2825  HA  MET  6982       9.602   0.835   2.694  1.00  0.00      SEG1
ATOM   2826  CB  MET  6982       9.345   2.035   4.466  1.00  0.00      SEG1
ATOM   2827  HB1 MET  6982       9.330   2.972   3.932  1.00  0.00      SEG1
ATOM   2828  HB2 MET  6982       9.854   2.240   5.405  1.00  0.00      SEG1
ATOM   2829  CG  MET  6982       7.899   1.614   4.732  1.00  0.00      SEG1
ATOM   2830  HG1 MET  6982       7.423   2.338   5.397  1.00  0.00      SEG1
ATOM   2831  HG2 MET  6982       7.852   0.659   5.252  1.00  0.00      SEG1
ATOM   2832  SD  MET  6982       6.951   1.550   3.200  1.00  0.00      SEG1
ATOM   2833  CE  MET  6982       6.928  -0.236   2.949  1.00  0.00      SEG1
ATOM   2834  HE1 MET  6982       6.479  -0.729   3.810  1.00  0.00      SEG1
ATOM   2835  HE2 MET  6982       7.934  -0.634   2.825  1.00  0.00      SEG1
ATOM   2836  HE3 MET  6982       6.330  -0.487   2.073  1.00  0.00      SEG1
ATOM   2837  C   MET  6982      11.497   1.655   3.222  1.00  0.00      SEG1
ATOM   2838  O   MET  6982      11.628   2.339   2.215  1.00  0.00      SEG1
ATOM   2839  N   GLY  6983      12.507   1.359   4.047  1.00  0.00      SEG1
ATOM   2840  HN  GLY  6983      12.365   0.825   4.883  1.00  0.00      SEG1
ATOM   2841  CA  GLY  6983      13.857   1.819   3.775  1.00  0.00      SEG1
ATOM   2842  HA1 GLY  6983      14.455   1.569   4.652  1.00  0.00      SEG1
ATOM   2843  HA2 GLY  6983      13.826   2.906   3.687  1.00  0.00      SEG1
ATOM   2844  C   GLY  6983      14.492   1.191   2.514  1.00  0.00      SEG1
ATOM   2845  O   GLY  6983      15.596   1.591   2.144  1.00  0.00      SEG1
ATOM   2846  N   HSD  6984      13.782   0.225   1.878  1.00  0.00      SEG1
ATOM   2847  HN  HSD  6984      12.890  -0.016   2.262  1.00  0.00      SEG1
ATOM   2848  CA  HSD  6984      14.262  -0.493   0.684  1.00  0.00      SEG1
ATOM   2849  HA  HSD  6984      15.331  -0.320   0.610  1.00  0.00      SEG1
ATOM   2850  CB  HSD  6984      13.963  -2.006   0.811  1.00  0.00      SEG1
ATOM   2851  HB1 HSD  6984      14.152  -2.490  -0.148  1.00  0.00      SEG1
ATOM   2852  HB2 HSD  6984      12.911  -2.175   1.037  1.00  0.00      SEG1
ATOM   2853  CG  HSD  6984      14.815  -2.739   1.831  1.00  0.00      SEG1
ATOM   2854  CD2 HSD  6984      15.138  -2.399   3.159  1.00  0.00      SEG1
ATOM   2855  HD2 HSD  6984      14.825  -1.531   3.722  1.00  0.00      SEG1
ATOM   2856  ND1 HSD  6984      15.398  -3.928   1.551  1.00  0.00      SEG1
ATOM   2857  HD1 HSD  6984      15.330  -4.445   0.715  1.00  0.00      SEG1
ATOM   2858  CE1 HSD  6984      16.056  -4.298   2.665  1.00  0.00      SEG1
ATOM   2859  HE1 HSD  6984      16.627  -5.211   2.767  1.00  0.00      SEG1
ATOM   2860  NE2 HSD  6984      15.918  -3.394   3.646  1.00  0.00      SEG1
ATOM   2861  C   HSD  6984      13.602   0.033  -0.635  1.00  0.00      SEG1
ATOM   2862  O   HSD  6984      13.659  -0.595  -1.693  1.00  0.00      SEG1
ATOM   2863  N   PHE  6985      12.944   1.194  -0.495  1.00  0.00      SEG1
ATOM   2864  HN  PHE  6985      12.768   1.583   0.408  1.00  0.00      SEG1
ATOM   2865  CA  PHE  6985      12.323   1.896  -1.606  1.00  0.00      SEG1
ATOM   2866  HA  PHE  6985      12.464   1.317  -2.516  1.00  0.00      SEG1
ATOM   2867  CB  PHE  6985      10.841   2.153  -1.300  1.00  0.00      SEG1
ATOM   2868  HB1 PHE  6985      10.416   2.834  -2.038  1.00  0.00      SEG1
ATOM   2869  HB2 PHE  6985      10.736   2.647  -0.332  1.00  0.00      SEG1
ATOM   2870  CG  PHE  6985      10.039   0.883  -1.298  1.00  0.00      SEG1
ATOM   2871  CD1 PHE  6985       9.987   0.081  -0.168  1.00  0.00      SEG1
ATOM   2872  HD1 PHE  6985      10.545   0.373   0.709  1.00  0.00      SEG1
ATOM   2873  CD2 PHE  6985       9.334   0.495  -2.429  1.00  0.00      SEG1
ATOM   2874  HD2 PHE  6985       9.369   1.107  -3.315  1.00  0.00      SEG1
ATOM   2875  CE1 PHE  6985       9.240  -1.089  -0.164  1.00  0.00      SEG1
ATOM   2876  HE1 PHE  6985       9.198  -1.709   0.719  1.00  0.00      SEG1
ATOM   2877  CE2 PHE  6985       8.586  -0.670  -2.437  1.00  0.00      SEG1
ATOM   2878  HE2 PHE  6985       8.039  -0.957  -3.327  1.00  0.00      SEG1
ATOM   2879  CZ  PHE  6985       8.540  -1.466  -1.302  1.00  0.00      SEG1
ATOM   2880  HZ  PHE  6985       7.966  -2.385  -1.298  1.00  0.00      SEG1
ATOM   2881  C   PHE  6985      13.034   3.232  -1.749  1.00  0.00      SEG1
ATOM   2882  O   PHE  6985      13.641   3.725  -0.807  1.00  0.00      SEG1
ATOM   2883  N   ALA  6986      12.942   3.807  -2.955  1.00  0.00      SEG1
ATOM   2884  HN  ALA  6986      12.336   3.414  -3.652  1.00  0.00      SEG1
ATOM   2885  CA  ALA  6986      13.605   5.080  -3.183  1.00  0.00      SEG1
ATOM   2886  HA  ALA  6986      14.649   4.954  -2.893  1.00  0.00      SEG1
ATOM   2887  CB  ALA  6986      13.520   5.480  -4.661  1.00  0.00      SEG1
ATOM   2888  HB1 ALA  6986      12.486   5.646  -4.959  1.00  0.00      SEG1
ATOM   2889  HB2 ALA  6986      13.946   4.703  -5.295  1.00  0.00      SEG1
ATOM   2890  HB3 ALA  6986      14.076   6.400  -4.842  1.00  0.00      SEG1
ATOM   2891  C   ALA  6986      13.000   6.154  -2.274  1.00  0.00      SEG1
ATOM   2892  O   ALA  6986      13.709   7.029  -1.787  1.00  0.00      SEG1
ATOM   2893  N   TRP  6987      11.688   6.015  -2.031  1.00  0.00      SEG1
ATOM   2894  HN  TRP  6987      11.178   5.265  -2.455  1.00  0.00      SEG1
ATOM   2895  CA  TRP  6987      10.941   6.935  -1.201  1.00  0.00      SEG1
ATOM   2896  HA  TRP  6987      11.583   7.235  -0.370  1.00  0.00      SEG1
ATOM   2897  CB  TRP  6987      10.558   8.137  -2.081  1.00  0.00      SEG1
ATOM   2898  HB1 TRP  6987       9.949   7.815  -2.926  1.00  0.00      SEG1
ATOM   2899  HB2 TRP  6987      11.458   8.592  -2.496  1.00  0.00      SEG1
ATOM   2900  CG  TRP  6987       9.826   9.187  -1.280  1.00  0.00      SEG1
ATOM   2901  CD2 TRP  6987       8.402   9.333  -1.123  1.00  0.00      SEG1
ATOM   2902  CE2 TRP  6987       8.195  10.457  -0.291  1.00  0.00      SEG1
ATOM   2903  CE3 TRP  6987       7.336   8.622  -1.594  1.00  0.00      SEG1
ATOM   2904  HE3 TRP  6987       7.502   7.766  -2.232  1.00  0.00      SEG1
ATOM   2905  CD1 TRP  6987      10.417  10.217  -0.551  1.00  0.00      SEG1
ATOM   2906  HD1 TRP  6987      11.483  10.381  -0.472  1.00  0.00      SEG1
ATOM   2907  NE1 TRP  6987       9.445  10.962   0.026  1.00  0.00      SEG1
ATOM   2908  HE1 TRP  6987       9.601  11.757   0.570  1.00  0.00      SEG1
ATOM   2909  CZ2 TRP  6987       6.925  10.845   0.036  1.00  0.00      SEG1
ATOM   2910  HZ2 TRP  6987       6.756  11.705   0.673  1.00  0.00      SEG1
ATOM   2911  CZ3 TRP  6987       6.040   9.010  -1.262  1.00  0.00      SEG1
ATOM   2912  HZ3 TRP  6987       5.188   8.457  -1.637  1.00  0.00      SEG1
ATOM   2913  CH2 TRP  6987       5.840  10.119  -0.445  1.00  0.00      SEG1
ATOM   2914  HH2 TRP  6987       4.841  10.408  -0.174  1.00  0.00      SEG1
ATOM   2915  C   TRP  6987       9.707   6.185  -0.657  1.00  0.00      SEG1
ATOM   2916  O   TRP  6987       9.164   5.289  -1.287  1.00  0.00      SEG1
ATOM   2917  N   TRP  6988       9.278   6.636   0.537  1.00  0.00      SEG1
ATOM   2918  HN  TRP  6988       9.698   7.419   0.988  1.00  0.00      SEG1
ATOM   2919  CA  TRP  6988       8.134   6.030   1.222  1.00  0.00      SEG1
ATOM   2920  HA  TRP  6988       7.462   5.651   0.452  1.00  0.00      SEG1
ATOM   2921  CB  TRP  6988       8.600   4.891   2.150  1.00  0.00      SEG1
ATOM   2922  HB1 TRP  6988       9.307   4.240   1.633  1.00  0.00      SEG1
ATOM   2923  HB2 TRP  6988       7.742   4.264   2.395  1.00  0.00      SEG1
ATOM   2924  CG  TRP  6988       9.223   5.407   3.440  1.00  0.00      SEG1
ATOM   2925  CD2 TRP  6988       8.556   5.602   4.708  1.00  0.00      SEG1
ATOM   2926  CE2 TRP  6988       9.536   6.057   5.618  1.00  0.00      SEG1
ATOM   2927  CE3 TRP  6988       7.264   5.430   5.130  1.00  0.00      SEG1
ATOM   2928  HE3 TRP  6988       6.512   5.053   4.450  1.00  0.00      SEG1
ATOM   2929  CD1 TRP  6988      10.566   5.751   3.640  1.00  0.00      SEG1
ATOM   2930  HD1 TRP  6988      11.332   5.696   2.877  1.00  0.00      SEG1
ATOM   2931  NE1 TRP  6988      10.740   6.136   4.932  1.00  0.00      SEG1
ATOM   2932  HE1 TRP  6988      11.572   6.444   5.354  1.00  0.00      SEG1
ATOM   2933  CZ2 TRP  6988       9.194   6.318   6.916  1.00  0.00      SEG1
ATOM   2934  HZ2 TRP  6988       9.959   6.619   7.616  1.00  0.00      SEG1
ATOM   2935  CZ3 TRP  6988       6.911   5.703   6.452  1.00  0.00      SEG1
ATOM   2936  HZ3 TRP  6988       5.890   5.546   6.770  1.00  0.00      SEG1
ATOM   2937  CH2 TRP  6988       7.882   6.148   7.349  1.00  0.00      SEG1
ATOM   2938  HH2 TRP  6988       7.641   6.347   8.387  1.00  0.00      SEG1
ATOM   2939  C   TRP  6988       7.396   7.111   2.025  1.00  0.00      SEG1
ATOM   2940  O   TRP  6988       7.977   8.150   2.357  1.00  0.00      SEG1
ATOM   2941  N   THR  6989       6.115   6.858   2.360  1.00  0.00      SEG1
ATOM   2942  HN  THR  6989       5.650   6.002   2.131  1.00  0.00      SEG1
ATOM   2943  CA  THR  6989       5.414   7.703   3.314  1.00  0.00      SEG1
ATOM   2944  HA  THR  6989       6.125   7.939   4.108  1.00  0.00      SEG1
ATOM   2945  CB  THR  6989       4.896   9.003   2.666  1.00  0.00      SEG1
ATOM   2946  HB  THR  6989       5.724   9.397   2.070  1.00  0.00      SEG1
ATOM   2947  OG1 THR  6989       4.612   9.906   3.733  1.00  0.00      SEG1
ATOM   2948  HG1 THR  6989       4.545  10.800   3.386  1.00  0.00      SEG1
ATOM   2949  CG2 THR  6989       3.682   8.783   1.735  1.00  0.00      SEG1
ATOM   2950 HG21 THR  6989       2.812   8.378   2.255  1.00  0.00      SEG1
ATOM   2951 HG22 THR  6989       3.926   8.083   0.933  1.00  0.00      SEG1
ATOM   2952 HG23 THR  6989       3.345   9.704   1.261  1.00  0.00      SEG1
ATOM   2953  C   THR  6989       4.279   6.889   3.941  1.00  0.00      SEG1
ATOM   2954  O   THR  6989       3.973   5.771   3.548  1.00  0.00      SEG1
ATOM   2955  N   ALA  6990       3.670   7.531   4.941  1.00  0.00      SEG1
ATOM   2956  HN  ALA  6990       3.872   8.495   5.120  1.00  0.00      SEG1
ATOM   2957  CA  ALA  6990       2.368   7.116   5.436  1.00  0.00      SEG1
ATOM   2958  HA  ALA  6990       2.146   6.116   5.074  1.00  0.00      SEG1
ATOM   2959  CB  ALA  6990       2.357   7.132   6.969  1.00  0.00      SEG1
ATOM   2960  HB1 ALA  6990       2.530   8.135   7.356  1.00  0.00      SEG1
ATOM   2961  HB2 ALA  6990       3.125   6.473   7.370  1.00  0.00      SEG1
ATOM   2962  HB3 ALA  6990       1.400   6.786   7.358  1.00  0.00      SEG1
ATOM   2963  C   ALA  6990       1.395   8.137   4.832  1.00  0.00      SEG1
ATOM   2964  O   ALA  6990       1.714   9.322   4.729  1.00  0.00      SEG1
ATOM   2965  N   PHE  6991       0.244   7.656   4.356  1.00  0.00      SEG1
ATOM   2966  HN  PHE  6991       0.029   6.680   4.365  1.00  0.00      SEG1
ATOM   2967  CA  PHE  6991      -0.744   8.532   3.741  1.00  0.00      SEG1
ATOM   2968  HA  PHE  6991      -0.480   9.577   3.898  1.00  0.00      SEG1
ATOM   2969  CB  PHE  6991      -0.848   8.188   2.247  1.00  0.00      SEG1
ATOM   2970  HB1 PHE  6991      -0.986   7.115   2.106  1.00  0.00      SEG1
ATOM   2971  HB2 PHE  6991       0.089   8.448   1.750  1.00  0.00      SEG1
ATOM   2972  CG  PHE  6991      -1.962   8.934   1.565  1.00  0.00      SEG1
ATOM   2973  CD1 PHE  6991      -1.825  10.289   1.284  1.00  0.00      SEG1
ATOM   2974  HD1 PHE  6991      -0.905  10.803   1.529  1.00  0.00      SEG1
ATOM   2975  CD2 PHE  6991      -3.136   8.277   1.205  1.00  0.00      SEG1
ATOM   2976  HD2 PHE  6991      -3.249   7.218   1.391  1.00  0.00      SEG1
ATOM   2977  CE1 PHE  6991      -2.846  10.981   0.653  1.00  0.00      SEG1
ATOM   2978  HE1 PHE  6991      -2.729  12.024   0.400  1.00  0.00      SEG1
ATOM   2979  CE2 PHE  6991      -4.160   8.970   0.572  1.00  0.00      SEG1
ATOM   2980  HE2 PHE  6991      -5.063   8.471   0.249  1.00  0.00      SEG1
ATOM   2981  CZ  PHE  6991      -4.013  10.320   0.301  1.00  0.00      SEG1
ATOM   2982  HZ  PHE  6991      -4.803  10.850  -0.214  1.00  0.00      SEG1
ATOM   2983  C   PHE  6991      -2.036   8.250   4.475  1.00  0.00      SEG1
ATOM   2984  O   PHE  6991      -2.252   7.115   4.864  1.00  0.00      SEG1
ATOM   2985  N   VAL  6992      -2.841   9.307   4.656  1.00  0.00      SEG1
ATOM   2986  HN  VAL  6992      -2.531  10.208   4.353  1.00  0.00      SEG1
ATOM   2987  CA  VAL  6992      -4.151   9.183   5.280  1.00  0.00      SEG1
ATOM   2988  HA  VAL  6992      -4.328   8.127   5.482  1.00  0.00      SEG1
ATOM   2989  CB  VAL  6992      -4.134  10.011   6.591  1.00  0.00      SEG1
ATOM   2990  HB  VAL  6992      -3.728  10.998   6.374  1.00  0.00      SEG1
ATOM   2991  CG1 VAL  6992      -5.521  10.182   7.240  1.00  0.00      SEG1
ATOM   2992 HG11 VAL  6992      -5.951   9.212   7.491  1.00  0.00      SEG1
ATOM   2993 HG12 VAL  6992      -6.200  10.683   6.550  1.00  0.00      SEG1
ATOM   2994 HG13 VAL  6992      -5.438  10.762   8.159  1.00  0.00      SEG1
ATOM   2995  CG2 VAL  6992      -3.167   9.401   7.610  1.00  0.00      SEG1
ATOM   2996 HG21 VAL  6992      -2.153   9.376   7.212  1.00  0.00      SEG1
ATOM   2997 HG22 VAL  6992      -3.462   8.378   7.844  1.00  0.00      SEG1
ATOM   2998 HG23 VAL  6992      -3.156   9.997   8.522  1.00  0.00      SEG1
ATOM   2999  C   VAL  6992      -5.148   9.789   4.295  1.00  0.00      SEG1
ATOM   3000  O   VAL  6992      -5.031  10.973   4.002  1.00  0.00      SEG1
ATOM   3001  N   THR  6993      -6.140   8.988   3.859  1.00  0.00      SEG1
ATOM   3002  HN  THR  6993      -6.084   8.018   4.081  1.00  0.00      SEG1
ATOM   3003  CA  THR  6993      -7.223   9.505   3.016  1.00  0.00      SEG1
ATOM   3004  HA  THR  6993      -6.772   9.976   2.142  1.00  0.00      SEG1
ATOM   3005  CB  THR  6993      -8.162   8.352   2.616  1.00  0.00      SEG1
ATOM   3006  HB  THR  6993      -8.938   8.767   1.969  1.00  0.00      SEG1
ATOM   3007  OG1 THR  6993      -8.825   7.798   3.747  1.00  0.00      SEG1
ATOM   3008  HG1 THR  6993      -8.144   7.441   4.318  1.00  0.00      SEG1
ATOM   3009  CG2 THR  6993      -7.437   7.244   1.832  1.00  0.00      SEG1
ATOM   3010 HG21 THR  6993      -6.666   6.734   2.413  1.00  0.00      SEG1
ATOM   3011 HG22 THR  6993      -6.965   7.647   0.937  1.00  0.00      SEG1
ATOM   3012 HG23 THR  6993      -8.142   6.490   1.485  1.00  0.00      SEG1
ATOM   3013  C   THR  6993      -8.050  10.526   3.804  1.00  0.00      SEG1
ATOM   3014  O   THR  6993      -8.343  10.301   4.975  1.00  0.00      SEG1
ATOM   3015  N   ASN  6994      -8.425  11.635   3.153  1.00  0.00      SEG1
ATOM   3016  HN  ASN  6994      -8.308  11.615   2.159  1.00  0.00      SEG1
ATOM   3017  CA  ASN  6994      -9.164  12.688   3.848  1.00  0.00      SEG1
ATOM   3018  HA  ASN  6994      -8.609  12.898   4.766  1.00  0.00      SEG1
ATOM   3019  CB  ASN  6994      -9.306  13.974   2.996  1.00  0.00      SEG1
ATOM   3020  HB1 ASN  6994     -10.240  14.474   3.246  1.00  0.00      SEG1
ATOM   3021  HB2 ASN  6994      -9.346  13.742   1.931  1.00  0.00      SEG1
ATOM   3022  CG  ASN  6994      -8.200  15.009   3.287  1.00  0.00      SEG1
ATOM   3023  OD1 ASN  6994      -7.714  15.132   4.402  1.00  0.00      SEG1
ATOM   3024  ND2 ASN  6994      -7.821  15.759   2.245  1.00  0.00      SEG1
ATOM   3025 HD21 ASN  6994      -7.136  16.473   2.399  1.00  0.00      SEG1
ATOM   3026 HD22 ASN  6994      -8.216  15.615   1.328  1.00  0.00      SEG1
ATOM   3027  C   ASN  6994     -10.541  12.181   4.311  1.00  0.00      SEG1
ATOM   3028  O   ASN  6994     -11.024  12.627   5.345  1.00  0.00      SEG1
ATOM   3029  N   VAL  6995     -11.115  11.231   3.540  1.00  0.00      SEG1
ATOM   3030  HN  VAL  6995     -10.650  10.886   2.725  1.00  0.00      SEG1
ATOM   3031  CA  VAL  6995     -12.431  10.718   3.923  1.00  0.00      SEG1
ATOM   3032  HA  VAL  6995     -13.055  11.583   4.146  1.00  0.00      SEG1
ATOM   3033  CB  VAL  6995     -13.068   9.872   2.800  1.00  0.00      SEG1
ATOM   3034  HB  VAL  6995     -13.959   9.374   3.181  1.00  0.00      SEG1
ATOM   3035  CG1 VAL  6995     -13.445  10.754   1.614  1.00  0.00      SEG1
ATOM   3036 HG11 VAL  6995     -12.606  11.385   1.321  1.00  0.00      SEG1
ATOM   3037 HG12 VAL  6995     -14.279  11.404   1.878  1.00  0.00      SEG1
ATOM   3038 HG13 VAL  6995     -13.718  10.137   0.758  1.00  0.00      SEG1
ATOM   3039  CG2 VAL  6995     -12.218   8.666   2.355  1.00  0.00      SEG1
ATOM   3040 HG21 VAL  6995     -12.046   7.987   3.190  1.00  0.00      SEG1
ATOM   3041 HG22 VAL  6995     -11.248   9.003   1.990  1.00  0.00      SEG1
ATOM   3042 HG23 VAL  6995     -12.733   8.112   1.570  1.00  0.00      SEG1
ATOM   3043  C   VAL  6995     -12.416   9.901   5.222  1.00  0.00      SEG1
ATOM   3044  O   VAL  6995     -13.459   9.776   5.856  1.00  0.00      SEG1
ATOM   3045  N   ASN  6996     -11.241   9.317   5.547  1.00  0.00      SEG1
ATOM   3046  HN  ASN  6996     -10.454   9.685   5.054  1.00  0.00      SEG1
ATOM   3047  CA  ASN  6996     -11.184   8.408   6.698  1.00  0.00      SEG1
ATOM   3048  HA  ASN  6996     -12.160   8.406   7.191  1.00  0.00      SEG1
ATOM   3049  CB  ASN  6996     -10.816   6.988   6.235  1.00  0.00      SEG1
ATOM   3050  HB1 ASN  6996      -9.743   6.877   6.089  1.00  0.00      SEG1
ATOM   3051  HB2 ASN  6996     -11.307   6.752   5.293  1.00  0.00      SEG1
ATOM   3052  CG  ASN  6996     -11.293   5.961   7.257  1.00  0.00      SEG1
ATOM   3053  OD1 ASN  6996     -12.473   5.870   7.552  1.00  0.00      SEG1
ATOM   3054  ND2 ASN  6996     -10.382   5.144   7.754  1.00  0.00      SEG1
ATOM   3055 HD21 ASN  6996      -9.459   5.174   7.369  1.00  0.00      SEG1
ATOM   3056 HD22 ASN  6996     -10.680   4.514   8.468  1.00  0.00      SEG1
ATOM   3057  C   ASN  6996     -10.177   8.910   7.734  1.00  0.00      SEG1
ATOM   3058  O   ASN  6996      -9.569   8.131   8.462  1.00  0.00      SEG1
ATOM   3059  N   ALA  6997     -10.045  10.246   7.733  1.00  0.00      SEG1
ATOM   3060  HN  ALA  6997     -10.637  10.811   7.162  1.00  0.00      SEG1
ATOM   3061  CA  ALA  6997      -9.039  10.891   8.579  1.00  0.00      SEG1
ATOM   3062  HA  ALA  6997      -8.077  10.502   8.249  1.00  0.00      SEG1
ATOM   3063  CB  ALA  6997      -9.084  12.409   8.366  1.00  0.00      SEG1
ATOM   3064  HB1 ALA  6997     -10.079  12.813   8.552  1.00  0.00      SEG1
ATOM   3065  HB2 ALA  6997      -8.803  12.669   7.344  1.00  0.00      SEG1
ATOM   3066  HB3 ALA  6997      -8.395  12.918   9.036  1.00  0.00      SEG1
ATOM   3067  C   ALA  6997      -9.207  10.514  10.068  1.00  0.00      SEG1
ATOM   3068  O   ALA  6997      -8.246  10.214  10.775  1.00  0.00      SEG1
ATOM   3069  N   SER  6998     -10.491  10.451  10.463  1.00  0.00      SEG1
ATOM   3070  HN  SER  6998     -11.198  10.721   9.813  1.00  0.00      SEG1
ATOM   3071  CA  SER  6998     -10.917  10.111  11.828  1.00  0.00      SEG1
ATOM   3072  HA  SER  6998     -10.507  10.891  12.472  1.00  0.00      SEG1
ATOM   3073  CB  SER  6998     -12.455  10.178  11.863  1.00  0.00      SEG1
ATOM   3074  HB1 SER  6998     -12.727  11.239  11.789  1.00  0.00      SEG1
ATOM   3075  HB2 SER  6998     -12.813   9.861  12.850  1.00  0.00      SEG1
ATOM   3076  OG  SER  6998     -13.086   9.416  10.814  1.00  0.00      SEG1
ATOM   3077  HG1 SER  6998     -14.031   9.626  10.848  1.00  0.00      SEG1
ATOM   3078  C   SER  6998     -10.406   8.744  12.380  1.00  0.00      SEG1
ATOM   3079  O   SER  6998     -10.699   8.358  13.507  1.00  0.00      SEG1
ATOM   3080  N   SER  6999      -9.646   8.031  11.536  1.00  0.00      SEG1
ATOM   3081  HN  SER  6999      -9.490   8.356  10.608  1.00  0.00      SEG1
ATOM   3082  CA  SER  6999      -9.051   6.766  11.919  1.00  0.00      SEG1
ATOM   3083  HA  SER  6999      -9.451   6.467  12.889  1.00  0.00      SEG1
ATOM   3084  CB  SER  6999      -9.482   5.759  10.851  1.00  0.00      SEG1
ATOM   3085  HB1 SER  6999      -9.157   6.152   9.881  1.00  0.00      SEG1
ATOM   3086  HB2 SER  6999     -10.577   5.765  10.840  1.00  0.00      SEG1
ATOM   3087  OG  SER  6999      -9.012   4.421  11.066  1.00  0.00      SEG1
ATOM   3088  HG1 SER  6999      -9.169   3.910  10.274  1.00  0.00      SEG1
ATOM   3089  C   SER  6999      -7.516   6.898  12.044  1.00  0.00      SEG1
ATOM   3090  O   SER  6999      -6.846   7.815  11.550  1.00  0.00      SEG1
ATOM   3091  N   SER  7000      -6.996   5.892  12.781  1.00  0.00      SEG1
ATOM   3092  HN  SER  7000      -7.638   5.219  13.144  1.00  0.00      SEG1
ATOM   3093  CA  SER  7000      -5.557   5.720  12.868  1.00  0.00      SEG1
ATOM   3094  HA  SER  7000      -5.108   6.716  12.861  1.00  0.00      SEG1
ATOM   3095  CB  SER  7000      -5.177   5.049  14.200  1.00  0.00      SEG1
ATOM   3096  HB1 SER  7000      -5.334   5.788  15.005  1.00  0.00      SEG1
ATOM   3097  HB2 SER  7000      -4.100   4.859  14.202  1.00  0.00      SEG1
ATOM   3098  OG  SER  7000      -5.870   3.814  14.433  1.00  0.00      SEG1
ATOM   3099  HG1 SER  7000      -6.115   3.742  15.358  1.00  0.00      SEG1
ATOM   3100  C   SER  7000      -5.020   4.969  11.627  1.00  0.00      SEG1
ATOM   3101  O   SER  7000      -3.816   4.751  11.528  1.00  0.00      SEG1
ATOM   3102  N   GLU  7001      -5.947   4.633  10.705  1.00  0.00      SEG1
ATOM   3103  HN  GLU  7001      -6.907   4.840  10.882  1.00  0.00      SEG1
ATOM   3104  CA  GLU  7001      -5.541   4.094   9.408  1.00  0.00      SEG1
ATOM   3105  HA  GLU  7001      -4.957   3.205   9.613  1.00  0.00      SEG1
ATOM   3106  CB  GLU  7001      -6.803   3.731   8.606  1.00  0.00      SEG1
ATOM   3107  HB1 GLU  7001      -7.460   4.599   8.582  1.00  0.00      SEG1
ATOM   3108  HB2 GLU  7001      -7.302   2.939   9.159  1.00  0.00      SEG1
ATOM   3109  CG  GLU  7001      -6.612   3.207   7.169  1.00  0.00      SEG1
ATOM   3110  HG1 GLU  7001      -5.961   2.337   7.171  1.00  0.00      SEG1
ATOM   3111  HG2 GLU  7001      -6.151   3.962   6.531  1.00  0.00      SEG1
ATOM   3112  CD  GLU  7001      -7.996   2.845   6.612  1.00  0.00      SEG1
ATOM   3113  OE1 GLU  7001      -8.407   1.680   6.591  1.00  0.00      SEG1
ATOM   3114  OE2 GLU  7001      -8.721   3.737   6.188  1.00  0.00      SEG1
ATOM   3115  C   GLU  7001      -4.655   5.109   8.668  1.00  0.00      SEG1
ATOM   3116  O   GLU  7001      -4.804   6.322   8.814  1.00  0.00      SEG1
ATOM   3117  N   ALA  7002      -3.754   4.512   7.894  1.00  0.00      SEG1
ATOM   3118  HN  ALA  7002      -3.799   3.513   7.887  1.00  0.00      SEG1
ATOM   3119  CA  ALA  7002      -2.882   5.153   6.927  1.00  0.00      SEG1
ATOM   3120  HA  ALA  7002      -3.509   5.819   6.334  1.00  0.00      SEG1
ATOM   3121  CB  ALA  7002      -1.714   5.880   7.610  1.00  0.00      SEG1
ATOM   3122  HB1 ALA  7002      -1.168   5.202   8.268  1.00  0.00      SEG1
ATOM   3123  HB2 ALA  7002      -2.067   6.715   8.207  1.00  0.00      SEG1
ATOM   3124  HB3 ALA  7002      -1.012   6.268   6.874  1.00  0.00      SEG1
ATOM   3125  C   ALA  7002      -2.316   4.028   6.053  1.00  0.00      SEG1
ATOM   3126  O   ALA  7002      -2.153   2.905   6.527  1.00  0.00      SEG1
ATOM   3127  N   PHE  7003      -2.014   4.355   4.789  1.00  0.00      SEG1
ATOM   3128  HN  PHE  7003      -2.333   5.267   4.530  1.00  0.00      SEG1
ATOM   3129  CA  PHE  7003      -1.327   3.433   3.883  1.00  0.00      SEG1
ATOM   3130  HA  PHE  7003      -1.471   2.413   4.241  1.00  0.00      SEG1
ATOM   3131  CB  PHE  7003      -1.923   3.574   2.471  1.00  0.00      SEG1
ATOM   3132  HB1 PHE  7003      -1.311   3.039   1.744  1.00  0.00      SEG1
ATOM   3133  HB2 PHE  7003      -1.927   4.621   2.166  1.00  0.00      SEG1
ATOM   3134  CG  PHE  7003      -3.330   3.033   2.414  1.00  0.00      SEG1
ATOM   3135  CD1 PHE  7003      -4.423   3.855   2.682  1.00  0.00      SEG1
ATOM   3136  HD1 PHE  7003      -4.273   4.908   2.895  1.00  0.00      SEG1
ATOM   3137  CD2 PHE  7003      -3.556   1.697   2.096  1.00  0.00      SEG1
ATOM   3138  HD2 PHE  7003      -2.732   1.025   1.886  1.00  0.00      SEG1
ATOM   3139  CE1 PHE  7003      -5.718   3.345   2.653  1.00  0.00      SEG1
ATOM   3140  HE1 PHE  7003      -6.559   3.995   2.853  1.00  0.00      SEG1
ATOM   3141  CE2 PHE  7003      -4.848   1.190   2.052  1.00  0.00      SEG1
ATOM   3142  HE2 PHE  7003      -5.028   0.152   1.788  1.00  0.00      SEG1
ATOM   3143  CZ  PHE  7003      -5.929   2.007   2.340  1.00  0.00      SEG1
ATOM   3144  HZ  PHE  7003      -6.921   1.574   2.308  1.00  0.00      SEG1
ATOM   3145  C   PHE  7003       0.180   3.757   3.922  1.00  0.00      SEG1
ATOM   3146  O   PHE  7003       0.565   4.926   3.877  1.00  0.00      SEG1
ATOM   3147  N   LEU  7004       0.973   2.678   4.105  1.00  0.00      SEG1
ATOM   3148  HN  LEU  7004       0.540   1.806   4.330  1.00  0.00      SEG1
ATOM   3149  CA  LEU  7004       2.420   2.719   3.992  1.00  0.00      SEG1
ATOM   3150  HA  LEU  7004       2.731   3.716   4.305  1.00  0.00      SEG1
ATOM   3151  CB  LEU  7004       3.112   1.650   4.859  1.00  0.00      SEG1
ATOM   3152  HB1 LEU  7004       4.158   1.593   4.563  1.00  0.00      SEG1
ATOM   3153  HB2 LEU  7004       2.645   0.688   4.655  1.00  0.00      SEG1
ATOM   3154  CG  LEU  7004       3.050   1.907   6.375  1.00  0.00      SEG1
ATOM   3155  HG  LEU  7004       2.016   1.851   6.715  1.00  0.00      SEG1
ATOM   3156  CD1 LEU  7004       3.897   0.859   7.115  1.00  0.00      SEG1
ATOM   3157 HD11 LEU  7004       4.938   0.908   6.794  1.00  0.00      SEG1
ATOM   3158 HD12 LEU  7004       3.526  -0.143   6.902  1.00  0.00      SEG1
ATOM   3159 HD13 LEU  7004       3.866   1.041   8.189  1.00  0.00      SEG1
ATOM   3160  CD2 LEU  7004       3.528   3.322   6.735  1.00  0.00      SEG1
ATOM   3161 HD21 LEU  7004       2.810   4.069   6.396  1.00  0.00      SEG1
ATOM   3162 HD22 LEU  7004       4.484   3.530   6.254  1.00  0.00      SEG1
ATOM   3163 HD23 LEU  7004       3.632   3.421   7.815  1.00  0.00      SEG1
ATOM   3164  C   LEU  7004       2.770   2.492   2.521  1.00  0.00      SEG1
ATOM   3165  O   LEU  7004       2.855   1.384   1.998  1.00  0.00      SEG1
ATOM   3166  N   ILE  7005       2.966   3.648   1.898  1.00  0.00      SEG1
ATOM   3167  HN  ILE  7005       2.979   4.508   2.401  1.00  0.00      SEG1
ATOM   3168  CA  ILE  7005       3.337   3.650   0.509  1.00  0.00      SEG1
ATOM   3169  HA  ILE  7005       2.921   2.763   0.041  1.00  0.00      SEG1
ATOM   3170  CB  ILE  7005       2.742   4.902  -0.155  1.00  0.00      SEG1
ATOM   3171  HB  ILE  7005       3.136   5.788   0.345  1.00  0.00      SEG1
ATOM   3172  CG2 ILE  7005       3.139   4.961  -1.640  1.00  0.00      SEG1
ATOM   3173 HG21 ILE  7005       2.793   4.067  -2.162  1.00  0.00      SEG1
ATOM   3174 HG22 ILE  7005       4.219   5.023  -1.775  1.00  0.00      SEG1
ATOM   3175 HG23 ILE  7005       2.698   5.822  -2.137  1.00  0.00      SEG1
ATOM   3176  CG1 ILE  7005       1.205   4.891   0.021  1.00  0.00      SEG1
ATOM   3177 HG11 ILE  7005       0.932   4.722   1.062  1.00  0.00      SEG1
ATOM   3178 HG12 ILE  7005       0.782   4.053  -0.536  1.00  0.00      SEG1
ATOM   3179  CD  ILE  7005       0.518   6.187  -0.412  1.00  0.00      SEG1
ATOM   3180  HD1 ILE  7005       0.657   6.364  -1.477  1.00  0.00      SEG1
ATOM   3181  HD2 ILE  7005       0.915   7.037   0.141  1.00  0.00      SEG1
ATOM   3182  HD3 ILE  7005      -0.556   6.130  -0.236  1.00  0.00      SEG1
ATOM   3183  C   ILE  7005       4.860   3.603   0.497  1.00  0.00      SEG1
ATOM   3184  O   ILE  7005       5.495   4.482   1.076  1.00  0.00      SEG1
ATOM   3185  N   GLY  7006       5.350   2.541  -0.155  1.00  0.00      SEG1
ATOM   3186  HN  GLY  7006       4.720   1.887  -0.582  1.00  0.00      SEG1
ATOM   3187  CA  GLY  7006       6.746   2.419  -0.543  1.00  0.00      SEG1
ATOM   3188  HA1 GLY  7006       7.094   1.430  -0.240  1.00  0.00      SEG1
ATOM   3189  HA2 GLY  7006       7.346   3.200  -0.075  1.00  0.00      SEG1
ATOM   3190  C   GLY  7006       6.744   2.528  -2.061  1.00  0.00      SEG1
ATOM   3191  O   GLY  7006       5.948   1.867  -2.715  1.00  0.00      SEG1
ATOM   3192  N   CYS  7007       7.617   3.430  -2.554  1.00  0.00      SEG1
ATOM   3193  HN  CYS  7007       8.378   3.746  -1.988  1.00  0.00      SEG1
ATOM   3194  CA  CYS  7007       7.593   3.861  -3.954  1.00  0.00      SEG1
ATOM   3195  HA  CYS  7007       6.822   3.306  -4.489  1.00  0.00      SEG1
ATOM   3196  CB  CYS  7007       7.324   5.371  -4.042  1.00  0.00      SEG1
ATOM   3197  HB1 CYS  7007       8.066   5.907  -3.454  1.00  0.00      SEG1
ATOM   3198  HB2 CYS  7007       6.355   5.602  -3.602  1.00  0.00      SEG1
ATOM   3199  SG  CYS  7007       7.368   6.061  -5.724  1.00  0.00      SEG1
ATOM   3200  HG1 CYS  7007       8.479   5.688  -6.365  1.00  0.00      SEG1
ATOM   3201  C   CYS  7007       8.968   3.605  -4.575  1.00  0.00      SEG1
ATOM   3202  O   CYS  7007       9.957   4.224  -4.188  1.00  0.00      SEG1
ATOM   3203  N   ASN  7008       8.973   2.693  -5.561  1.00  0.00      SEG1
ATOM   3204  HN  ASN  7008       8.073   2.334  -5.840  1.00  0.00      SEG1
ATOM   3205  CA  ASN  7008      10.187   2.302  -6.286  1.00  0.00      SEG1
ATOM   3206  HA  ASN  7008       9.824   1.651  -7.072  1.00  0.00      SEG1
ATOM   3207  CB  ASN  7008      10.959   3.468  -6.940  1.00  0.00      SEG1
ATOM   3208  HB1 ASN  7008      11.751   3.061  -7.565  1.00  0.00      SEG1
ATOM   3209  HB2 ASN  7008      11.451   4.062  -6.172  1.00  0.00      SEG1
ATOM   3210  CG  ASN  7008      10.124   4.428  -7.807  1.00  0.00      SEG1
ATOM   3211  OD1 ASN  7008      10.279   5.640  -7.693  1.00  0.00      SEG1
ATOM   3212  ND2 ASN  7008       9.252   3.864  -8.643  1.00  0.00      SEG1
ATOM   3213 HD21 ASN  7008       8.612   4.482  -9.090  1.00  0.00      SEG1
ATOM   3214 HD22 ASN  7008       9.208   2.875  -8.792  1.00  0.00      SEG1
ATOM   3215  C   ASN  7008      11.127   1.461  -5.395  1.00  0.00      SEG1
ATOM   3216  O   ASN  7008      12.046   1.938  -4.731  1.00  0.00      SEG1
ATOM   3217  N   TYR  7009      10.832   0.158  -5.419  1.00  0.00      SEG1
ATOM   3218  HN  TYR  7009      10.001  -0.142  -5.887  1.00  0.00      SEG1
ATOM   3219  CA  TYR  7009      11.706  -0.790  -4.755  1.00  0.00      SEG1
ATOM   3220  HA  TYR  7009      11.778  -0.462  -3.719  1.00  0.00      SEG1
ATOM   3221  CB  TYR  7009      11.000  -2.149  -4.839  1.00  0.00      SEG1
ATOM   3222  HB1 TYR  7009      10.927  -2.459  -5.883  1.00  0.00      SEG1
ATOM   3223  HB2 TYR  7009       9.979  -2.030  -4.482  1.00  0.00      SEG1
ATOM   3224  CG  TYR  7009      11.600  -3.254  -4.017  1.00  0.00      SEG1
ATOM   3225  CD1 TYR  7009      11.877  -3.100  -2.660  1.00  0.00      SEG1
ATOM   3226  HD1 TYR  7009      11.622  -2.191  -2.134  1.00  0.00      SEG1
ATOM   3227  CE1 TYR  7009      12.440  -4.151  -1.945  1.00  0.00      SEG1
ATOM   3228  HE1 TYR  7009      12.653  -4.047  -0.892  1.00  0.00      SEG1
ATOM   3229  CD2 TYR  7009      11.849  -4.479  -4.621  1.00  0.00      SEG1
ATOM   3230  HD2 TYR  7009      11.583  -4.632  -5.654  1.00  0.00      SEG1
ATOM   3231  CE2 TYR  7009      12.401  -5.531  -3.910  1.00  0.00      SEG1
ATOM   3232  HE2 TYR  7009      12.554  -6.463  -4.433  1.00  0.00      SEG1
ATOM   3233  CZ  TYR  7009      12.719  -5.361  -2.568  1.00  0.00      SEG1
ATOM   3234  OH  TYR  7009      13.349  -6.364  -1.851  1.00  0.00      SEG1
ATOM   3235  HH  TYR  7009      13.399  -7.177  -2.338  1.00  0.00      SEG1
ATOM   3236  C   TYR  7009      13.109  -0.729  -5.411  1.00  0.00      SEG1
ATOM   3237  O   TYR  7009      13.250  -0.446  -6.607  1.00  0.00      SEG1
ATOM   3238  N   LEU  7010      14.094  -0.934  -4.505  1.00  0.00      SEG1
ATOM   3239  HN  LEU  7010      13.812  -1.114  -3.564  1.00  0.00      SEG1
ATOM   3240  CA  LEU  7010      15.528  -0.916  -4.776  1.00  0.00      SEG1
ATOM   3241  HA  LEU  7010      15.645  -0.822  -5.855  1.00  0.00      SEG1
ATOM   3242  CB  LEU  7010      16.239   0.253  -4.056  1.00  0.00      SEG1
ATOM   3243  HB1 LEU  7010      17.300   0.197  -4.291  1.00  0.00      SEG1
ATOM   3244  HB2 LEU  7010      16.116   0.112  -2.984  1.00  0.00      SEG1
ATOM   3245  CG  LEU  7010      15.750   1.662  -4.407  1.00  0.00      SEG1
ATOM   3246  HG  LEU  7010      14.683   1.744  -4.200  1.00  0.00      SEG1
ATOM   3247  CD1 LEU  7010      16.522   2.696  -3.573  1.00  0.00      SEG1
ATOM   3248 HD11 LEU  7010      17.591   2.634  -3.776  1.00  0.00      SEG1
ATOM   3249 HD12 LEU  7010      16.370   2.512  -2.510  1.00  0.00      SEG1
ATOM   3250 HD13 LEU  7010      16.190   3.704  -3.821  1.00  0.00      SEG1
ATOM   3251  CD2 LEU  7010      15.894   1.961  -5.905  1.00  0.00      SEG1
ATOM   3252 HD21 LEU  7010      15.313   1.254  -6.497  1.00  0.00      SEG1
ATOM   3253 HD22 LEU  7010      16.938   1.876  -6.207  1.00  0.00      SEG1
ATOM   3254 HD23 LEU  7010      15.529   2.964  -6.125  1.00  0.00      SEG1
ATOM   3255  C   LEU  7010      16.201  -2.182  -4.224  1.00  0.00      SEG1
ATOM   3256  O   LEU  7010      17.427  -2.282  -4.262  1.00  0.00      SEG1
ATOM   3257  N   GLY  7011      15.403  -3.126  -3.687  1.00  0.00      SEG1
ATOM   3258  HN  GLY  7011      14.418  -2.971  -3.635  1.00  0.00      SEG1
ATOM   3259  CA  GLY  7011      16.009  -4.400  -3.304  1.00  0.00      SEG1
ATOM   3260  HA1 GLY  7011      16.582  -4.775  -4.155  1.00  0.00      SEG1
ATOM   3261  HA2 GLY  7011      15.209  -5.107  -3.121  1.00  0.00      SEG1
ATOM   3262  C   GLY  7011      16.919  -4.352  -2.061  1.00  0.00      SEG1
ATOM   3263  O   GLY  7011      17.292  -5.397  -1.547  1.00  0.00      SEG1
ATOM   3264  N   LYS  7012      17.297  -3.147  -1.599  1.00  0.00      SEG1
ATOM   3265  HN  LYS  7012      16.936  -2.282  -1.951  1.00  0.00      SEG1
ATOM   3266  CA  LYS  7012      18.325  -3.047  -0.565  1.00  0.00      SEG1
ATOM   3267  HA  LYS  7012      18.200  -3.900   0.103  1.00  0.00      SEG1
ATOM   3268  CB  LYS  7012      19.724  -3.088  -1.222  1.00  0.00      SEG1
ATOM   3269  HB1 LYS  7012      19.800  -3.995  -1.825  1.00  0.00      SEG1
ATOM   3270  HB2 LYS  7012      20.480  -3.193  -0.447  1.00  0.00      SEG1
ATOM   3271  CG  LYS  7012      20.092  -1.877  -2.098  1.00  0.00      SEG1
ATOM   3272  HG1 LYS  7012      19.980  -0.958  -1.522  1.00  0.00      SEG1
ATOM   3273  HG2 LYS  7012      19.404  -1.796  -2.939  1.00  0.00      SEG1
ATOM   3274  CD  LYS  7012      21.535  -1.998  -2.617  1.00  0.00      SEG1
ATOM   3275  HD1 LYS  7012      21.630  -2.931  -3.175  1.00  0.00      SEG1
ATOM   3276  HD2 LYS  7012      22.208  -2.086  -1.762  1.00  0.00      SEG1
ATOM   3277  CE  LYS  7012      21.982  -0.824  -3.498  1.00  0.00      SEG1
ATOM   3278  HE1 LYS  7012      21.866   0.115  -2.953  1.00  0.00      SEG1
ATOM   3279  HE2 LYS  7012      21.342  -0.755  -4.383  1.00  0.00      SEG1
ATOM   3280  NZ  LYS  7012      23.394  -0.952  -3.912  1.00  0.00      SEG1
ATOM   3281  HZ1 LYS  7012      23.555  -1.819  -4.471  1.00  0.00      SEG1
ATOM   3282  HZ2 LYS  7012      24.003  -1.002  -3.065  1.00  0.00      SEG1
ATOM   3283  HZ3 LYS  7012      23.729  -0.148  -4.484  1.00  0.00      SEG1
ATOM   3284  C   LYS  7012      18.044  -1.767   0.242  1.00  0.00      SEG1
ATOM   3285  O   LYS  7012      17.370  -0.865  -0.249  1.00  0.00      SEG1
ATOM   3286  N   PRO  7013      18.514  -1.709   1.512  1.00  0.00      SEG1
ATOM   3287  CD  PRO  7013      19.330  -2.728   2.175  1.00  0.00      SEG1
ATOM   3288  HD1 PRO  7013      20.248  -2.930   1.625  1.00  0.00      SEG1
ATOM   3289  HD2 PRO  7013      18.770  -3.658   2.269  1.00  0.00      SEG1
ATOM   3290  CA  PRO  7013      18.172  -0.580   2.367  1.00  0.00      SEG1
ATOM   3291  HA  PRO  7013      17.108  -0.352   2.302  1.00  0.00      SEG1
ATOM   3292  CB  PRO  7013      18.532  -1.084   3.773  1.00  0.00      SEG1
ATOM   3293  HB1 PRO  7013      17.666  -1.571   4.219  1.00  0.00      SEG1
ATOM   3294  HB2 PRO  7013      18.830  -0.290   4.459  1.00  0.00      SEG1
ATOM   3295  CG  PRO  7013      19.633  -2.126   3.548  1.00  0.00      SEG1
ATOM   3296  HG1 PRO  7013      20.598  -1.621   3.502  1.00  0.00      SEG1
ATOM   3297  HG2 PRO  7013      19.677  -2.877   4.337  1.00  0.00      SEG1
ATOM   3298  C   PRO  7013      19.011   0.671   2.038  1.00  0.00      SEG1
ATOM   3299  O   PRO  7013      20.188   0.734   2.356  1.00  0.00      SEG1
ATOM   3300  N   ARG  7014      18.321   1.687   1.471  1.00  0.00      SEG1
ATOM   3301  HN  ARG  7014      17.368   1.544   1.193  1.00  0.00      SEG1
ATOM   3302  CA  ARG  7014      18.941   3.009   1.313  1.00  0.00      SEG1
ATOM   3303  HA  ARG  7014      19.994   2.854   1.062  1.00  0.00      SEG1
ATOM   3304  CB  ARG  7014      18.266   3.822   0.194  1.00  0.00      SEG1
ATOM   3305  HB1 ARG  7014      18.414   3.336  -0.770  1.00  0.00      SEG1
ATOM   3306  HB2 ARG  7014      18.795   4.772   0.119  1.00  0.00      SEG1
ATOM   3307  CG  ARG  7014      16.761   4.092   0.397  1.00  0.00      SEG1
ATOM   3308  HG1 ARG  7014      16.496   4.046   1.453  1.00  0.00      SEG1
ATOM   3309  HG2 ARG  7014      16.195   3.289  -0.078  1.00  0.00      SEG1
ATOM   3310  CD  ARG  7014      16.338   5.459  -0.174  1.00  0.00      SEG1
ATOM   3311  HD1 ARG  7014      15.253   5.551  -0.252  1.00  0.00      SEG1
ATOM   3312  HD2 ARG  7014      16.735   5.591  -1.181  1.00  0.00      SEG1
ATOM   3313  NE  ARG  7014      16.872   6.557   0.651  1.00  0.00      SEG1
ATOM   3314  HE  ARG  7014      17.767   6.926   0.380  1.00  0.00      SEG1
ATOM   3315  CZ  ARG  7014      16.276   6.932   1.802  1.00  0.00      SEG1
ATOM   3316  NH1 ARG  7014      15.093   6.396   2.092  1.00  0.00      SEG1
ATOM   3317 HH11 ARG  7014      14.667   5.744   1.453  1.00  0.00      SEG1
ATOM   3318 HH12 ARG  7014      14.607   6.618   2.932  1.00  0.00      SEG1
ATOM   3319  NH2 ARG  7014      16.869   7.807   2.620  1.00  0.00      SEG1
ATOM   3320 HH21 ARG  7014      17.752   8.244   2.419  1.00  0.00      SEG1
ATOM   3321 HH22 ARG  7014      16.471   8.053   3.507  1.00  0.00      SEG1
ATOM   3322  C   ARG  7014      18.859   3.847   2.609  1.00  0.00      SEG1
ATOM   3323  O   ARG  7014      19.266   4.999   2.657  1.00  0.00      SEG1
ATOM   3324  N   GLU  7015      18.237   3.246   3.623  1.00  0.00      SEG1
ATOM   3325  HN  GLU  7015      17.900   2.310   3.555  1.00  0.00      SEG1
ATOM   3326  CA  GLU  7015      18.148   3.837   4.945  1.00  0.00      SEG1
ATOM   3327  HA  GLU  7015      19.122   4.260   5.197  1.00  0.00      SEG1
ATOM   3328  CB  GLU  7015      17.018   4.882   5.001  1.00  0.00      SEG1
ATOM   3329  HB1 GLU  7015      16.085   4.431   4.664  1.00  0.00      SEG1
ATOM   3330  HB2 GLU  7015      17.262   5.673   4.295  1.00  0.00      SEG1
ATOM   3331  CG  GLU  7015      16.794   5.515   6.392  1.00  0.00      SEG1
ATOM   3332  HG1 GLU  7015      16.494   4.764   7.121  1.00  0.00      SEG1
ATOM   3333  HG2 GLU  7015      15.991   6.248   6.352  1.00  0.00      SEG1
ATOM   3334  CD  GLU  7015      18.036   6.248   6.908  1.00  0.00      SEG1
ATOM   3335  OE1 GLU  7015      18.720   6.854   6.092  1.00  0.00      SEG1
ATOM   3336  OE2 GLU  7015      18.307   6.223   8.102  1.00  0.00      SEG1
ATOM   3337  C   GLU  7015      17.864   2.642   5.830  1.00  0.00      SEG1
ATOM   3338  O   GLU  7015      17.302   1.657   5.349  1.00  0.00      SEG1
ATOM   3339  N   GLN  7016      18.331   2.746   7.079  1.00  0.00      SEG1
ATOM   3340  HN  GLN  7016      18.673   3.640   7.395  1.00  0.00      SEG1
ATOM   3341  CA  GLN  7016      18.050   1.750   8.091  1.00  0.00      SEG1
ATOM   3342  HA  GLN  7016      17.709   0.827   7.615  1.00  0.00      SEG1
ATOM   3343  CB  GLN  7016      19.302   1.506   8.955  1.00  0.00      SEG1
ATOM   3344  HB1 GLN  7016      19.052   0.851   9.791  1.00  0.00      SEG1
ATOM   3345  HB2 GLN  7016      19.622   2.450   9.399  1.00  0.00      SEG1
ATOM   3346  CG  GLN  7016      20.490   0.902   8.181  1.00  0.00      SEG1
ATOM   3347  HG1 GLN  7016      21.356   0.827   8.839  1.00  0.00      SEG1
ATOM   3348  HG2 GLN  7016      20.773   1.541   7.346  1.00  0.00      SEG1
ATOM   3349  CD  GLN  7016      20.165  -0.506   7.673  1.00  0.00      SEG1
ATOM   3350  OE1 GLN  7016      19.329  -1.209   8.217  1.00  0.00      SEG1
ATOM   3351  NE2 GLN  7016      20.881  -0.911   6.620  1.00  0.00      SEG1
ATOM   3352 HE21 GLN  7016      20.710  -1.865   6.382  1.00  0.00      SEG1
ATOM   3353 HE22 GLN  7016      21.514  -0.310   6.145  1.00  0.00      SEG1
ATOM   3354  C   GLN  7016      16.925   2.373   8.910  1.00  0.00      SEG1
ATOM   3355  O   GLN  7016      17.023   3.509   9.346  1.00  0.00      SEG1
ATOM   3356  N   ILE  7017      15.836   1.609   9.049  1.00  0.00      SEG1
ATOM   3357  HN  ILE  7017      15.811   0.730   8.574  1.00  0.00      SEG1
ATOM   3358  CA  ILE  7017      14.712   2.139   9.815  1.00  0.00      SEG1
ATOM   3359  HA  ILE  7017      14.974   3.101  10.262  1.00  0.00      SEG1
ATOM   3360  CB  ILE  7017      13.512   2.360   8.861  1.00  0.00      SEG1
ATOM   3361  HB  ILE  7017      13.385   1.459   8.273  1.00  0.00      SEG1
ATOM   3362  CG2 ILE  7017      12.196   2.614   9.620  1.00  0.00      SEG1
ATOM   3363 HG21 ILE  7017      12.288   3.476  10.279  1.00  0.00      SEG1
ATOM   3364 HG22 ILE  7017      11.917   1.764  10.243  1.00  0.00      SEG1
ATOM   3365 HG23 ILE  7017      11.354   2.784   8.948  1.00  0.00      SEG1
ATOM   3366  CG1 ILE  7017      13.813   3.481   7.840  1.00  0.00      SEG1
ATOM   3367 HG11 ILE  7017      14.732   3.241   7.303  1.00  0.00      SEG1
ATOM   3368 HG12 ILE  7017      14.009   4.423   8.354  1.00  0.00      SEG1
ATOM   3369  CD  ILE  7017      12.705   3.664   6.793  1.00  0.00      SEG1
ATOM   3370  HD1 ILE  7017      11.815   4.119   7.227  1.00  0.00      SEG1
ATOM   3371  HD2 ILE  7017      12.412   2.699   6.380  1.00  0.00      SEG1
ATOM   3372  HD3 ILE  7017      13.045   4.289   5.968  1.00  0.00      SEG1
ATOM   3373  C   ILE  7017      14.455   1.159  10.966  1.00  0.00      SEG1
ATOM   3374  O   ILE  7017      14.248  -0.036  10.745  1.00  0.00      SEG1
ATOM   3375  N   ASP  7018      14.463   1.719  12.185  1.00  0.00      SEG1
ATOM   3376  HN  ASP  7018      14.682   2.686  12.289  1.00  0.00      SEG1
ATOM   3377  CA  ASP  7018      13.880   1.049  13.336  1.00  0.00      SEG1
ATOM   3378  HA  ASP  7018      14.151  -0.007  13.301  1.00  0.00      SEG1
ATOM   3379  CB  ASP  7018      14.417   1.717  14.618  1.00  0.00      SEG1
ATOM   3380  HB1 ASP  7018      14.140   2.770  14.654  1.00  0.00      SEG1
ATOM   3381  HB2 ASP  7018      15.506   1.681  14.610  1.00  0.00      SEG1
ATOM   3382  CG  ASP  7018      13.922   1.046  15.909  1.00  0.00      SEG1
ATOM   3383  OD1 ASP  7018      12.753   0.657  15.948  1.00  0.00      SEG1
ATOM   3384  OD2 ASP  7018      14.715   0.922  16.848  1.00  0.00      SEG1
ATOM   3385  C   ASP  7018      12.367   1.232  13.178  1.00  0.00      SEG1
ATOM   3386  O   ASP  7018      11.900   2.357  12.997  1.00  0.00      SEG1
ATOM   3387  N   GLY  7019      11.695   0.075  13.157  1.00  0.00      SEG1
ATOM   3388  HN  GLY  7019      12.181  -0.756  13.418  1.00  0.00      SEG1
ATOM   3389  CA  GLY  7019      10.260   0.058  12.966  1.00  0.00      SEG1
ATOM   3390  HA1 GLY  7019       9.965  -0.967  12.753  1.00  0.00      SEG1
ATOM   3391  HA2 GLY  7019      10.029   0.681  12.101  1.00  0.00      SEG1
ATOM   3392  C   GLY  7019       9.534   0.597  14.201  1.00  0.00      SEG1
ATOM   3393  O   GLY  7019       8.677   1.466  14.082  1.00  0.00      SEG1
ATOM   3394  N   TYR  7020       9.897   0.092  15.387  1.00  0.00      SEG1
ATOM   3395  HN  TYR  7020      10.661  -0.544  15.459  1.00  0.00      SEG1
ATOM   3396  CA  TYR  7020       9.222   0.529  16.605  1.00  0.00      SEG1
ATOM   3397  HA  TYR  7020       8.167   0.273  16.489  1.00  0.00      SEG1
ATOM   3398  CB  TYR  7020       9.813  -0.184  17.838  1.00  0.00      SEG1
ATOM   3399  HB1 TYR  7020       9.655   0.409  18.739  1.00  0.00      SEG1
ATOM   3400  HB2 TYR  7020      10.893  -0.303  17.731  1.00  0.00      SEG1
ATOM   3401  CG  TYR  7020       9.170  -1.531  18.054  1.00  0.00      SEG1
ATOM   3402  CD1 TYR  7020       9.606  -2.647  17.348  1.00  0.00      SEG1
ATOM   3403  HD1 TYR  7020      10.438  -2.540  16.665  1.00  0.00      SEG1
ATOM   3404  CE1 TYR  7020       8.982  -3.879  17.515  1.00  0.00      SEG1
ATOM   3405  HE1 TYR  7020       9.320  -4.745  16.959  1.00  0.00      SEG1
ATOM   3406  CD2 TYR  7020       8.115  -1.674  18.952  1.00  0.00      SEG1
ATOM   3407  HD2 TYR  7020       7.759  -0.832  19.527  1.00  0.00      SEG1
ATOM   3408  CE2 TYR  7020       7.491  -2.904  19.121  1.00  0.00      SEG1
ATOM   3409  HE2 TYR  7020       6.668  -3.007  19.816  1.00  0.00      SEG1
ATOM   3410  CZ  TYR  7020       7.916  -4.005  18.396  1.00  0.00      SEG1
ATOM   3411  OH  TYR  7020       7.285  -5.223  18.525  1.00  0.00      SEG1
ATOM   3412  HH  TYR  7020       7.704  -5.728  19.219  1.00  0.00      SEG1
ATOM   3413  C   TYR  7020       9.311   2.056  16.756  1.00  0.00      SEG1
ATOM   3414  O   TYR  7020       8.345   2.730  17.091  1.00  0.00      SEG1
ATOM   3415  N   VAL  7021      10.500   2.597  16.477  1.00  0.00      SEG1
ATOM   3416  HN  VAL  7021      11.294   2.026  16.272  1.00  0.00      SEG1
ATOM   3417  CA  VAL  7021      10.593   4.049  16.483  1.00  0.00      SEG1
ATOM   3418  HA  VAL  7021      10.135   4.396  17.409  1.00  0.00      SEG1
ATOM   3419  CB  VAL  7021      12.055   4.510  16.400  1.00  0.00      SEG1
ATOM   3420  HB  VAL  7021      12.523   4.060  15.525  1.00  0.00      SEG1
ATOM   3421  CG1 VAL  7021      12.165   6.040  16.301  1.00  0.00      SEG1
ATOM   3422 HG11 VAL  7021      11.568   6.520  17.077  1.00  0.00      SEG1
ATOM   3423 HG12 VAL  7021      11.798   6.382  15.333  1.00  0.00      SEG1
ATOM   3424 HG13 VAL  7021      13.201   6.352  16.431  1.00  0.00      SEG1
ATOM   3425  CG2 VAL  7021      12.840   4.008  17.621  1.00  0.00      SEG1
ATOM   3426 HG21 VAL  7021      12.823   2.919  17.669  1.00  0.00      SEG1
ATOM   3427 HG22 VAL  7021      12.395   4.392  18.539  1.00  0.00      SEG1
ATOM   3428 HG23 VAL  7021      13.880   4.327  17.557  1.00  0.00      SEG1
ATOM   3429  C   VAL  7021       9.705   4.657  15.382  1.00  0.00      SEG1
ATOM   3430  O   VAL  7021       9.025   5.646  15.615  1.00  0.00      SEG1
ATOM   3431  N   MET  7022       9.697   4.071  14.173  1.00  0.00      SEG1
ATOM   3432  HN  MET  7022      10.191   3.211  14.004  1.00  0.00      SEG1
ATOM   3433  CA  MET  7022       8.984   4.775  13.108  1.00  0.00      SEG1
ATOM   3434  HA  MET  7022       9.341   5.806  13.136  1.00  0.00      SEG1
ATOM   3435  CB  MET  7022       9.347   4.168  11.746  1.00  0.00      SEG1
ATOM   3436  HB1 MET  7022       8.881   3.188  11.639  1.00  0.00      SEG1
ATOM   3437  HB2 MET  7022      10.421   3.990  11.711  1.00  0.00      SEG1
ATOM   3438  CG  MET  7022       8.971   5.072  10.563  1.00  0.00      SEG1
ATOM   3439  HG1 MET  7022       7.893   5.220  10.511  1.00  0.00      SEG1
ATOM   3440  HG2 MET  7022       9.263   4.581   9.635  1.00  0.00      SEG1
ATOM   3441  SD  MET  7022       9.767   6.691  10.649  1.00  0.00      SEG1
ATOM   3442  CE  MET  7022      11.463   6.212  10.274  1.00  0.00      SEG1
ATOM   3443  HE1 MET  7022      11.482   5.461   9.483  1.00  0.00      SEG1
ATOM   3444  HE2 MET  7022      11.947   5.792  11.156  1.00  0.00      SEG1
ATOM   3445  HE3 MET  7022      12.030   7.074   9.925  1.00  0.00      SEG1
ATOM   3446  C   MET  7022       7.452   4.811  13.334  1.00  0.00      SEG1
ATOM   3447  O   MET  7022       6.782   5.745  12.919  1.00  0.00      SEG1
ATOM   3448  N   HSD  7023       6.929   3.744  13.971  1.00  0.00      SEG1
ATOM   3449  HN  HSD  7023       7.523   2.989  14.252  1.00  0.00      SEG1
ATOM   3450  CA  HSD  7023       5.481   3.699  14.181  1.00  0.00      SEG1
ATOM   3451  HA  HSD  7023       5.015   3.948  13.226  1.00  0.00      SEG1
ATOM   3452  CB  HSD  7023       5.028   2.305  14.639  1.00  0.00      SEG1
ATOM   3453  HB1 HSD  7023       5.361   2.069  15.652  1.00  0.00      SEG1
ATOM   3454  HB2 HSD  7023       5.428   1.533  13.984  1.00  0.00      SEG1
ATOM   3455  CG  HSD  7023       3.519   2.265  14.572  1.00  0.00      SEG1
ATOM   3456  CD2 HSD  7023       2.600   2.001  15.598  1.00  0.00      SEG1
ATOM   3457  HD2 HSD  7023       2.858   1.757  16.621  1.00  0.00      SEG1
ATOM   3458  ND1 HSD  7023       2.836   2.518  13.439  1.00  0.00      SEG1
ATOM   3459  HD1 HSD  7023       3.205   2.775  12.572  1.00  0.00      SEG1
ATOM   3460  CE1 HSD  7023       1.540   2.411  13.756  1.00  0.00      SEG1
ATOM   3461  HE1 HSD  7023       0.741   2.549  13.045  1.00  0.00      SEG1
ATOM   3462  NE2 HSD  7023       1.362   2.103  15.053  1.00  0.00      SEG1
ATOM   3463  C   HSD  7023       5.059   4.761  15.201  1.00  0.00      SEG1
ATOM   3464  O   HSD  7023       4.091   5.502  15.037  1.00  0.00      SEG1
ATOM   3465  N   ALA  7024       5.911   4.816  16.248  1.00  0.00      SEG1
ATOM   3466  HN  ALA  7024       6.591   4.090  16.358  1.00  0.00      SEG1
ATOM   3467  CA  ALA  7024       5.739   5.882  17.230  1.00  0.00      SEG1
ATOM   3468  HA  ALA  7024       4.784   5.694  17.723  1.00  0.00      SEG1
ATOM   3469  CB  ALA  7024       6.874   5.837  18.263  1.00  0.00      SEG1
ATOM   3470  HB1 ALA  7024       7.849   6.016  17.808  1.00  0.00      SEG1
ATOM   3471  HB2 ALA  7024       6.908   4.872  18.767  1.00  0.00      SEG1
ATOM   3472  HB3 ALA  7024       6.732   6.612  19.017  1.00  0.00      SEG1
ATOM   3473  C   ALA  7024       5.638   7.254  16.527  1.00  0.00      SEG1
ATOM   3474  O   ALA  7024       4.688   7.996  16.714  1.00  0.00      SEG1
ATOM   3475  N   ASN  7025       6.651   7.516  15.671  1.00  0.00      SEG1
ATOM   3476  HN  ASN  7025       7.431   6.887  15.642  1.00  0.00      SEG1
ATOM   3477  CA  ASN  7025       6.693   8.783  14.924  1.00  0.00      SEG1
ATOM   3478  HA  ASN  7025       6.703   9.583  15.666  1.00  0.00      SEG1
ATOM   3479  CB  ASN  7025       7.933   8.861  14.021  1.00  0.00      SEG1
ATOM   3480  HB1 ASN  7025       7.881   9.755  13.399  1.00  0.00      SEG1
ATOM   3481  HB2 ASN  7025       7.952   8.013  13.338  1.00  0.00      SEG1
ATOM   3482  CG  ASN  7025       9.265   8.941  14.764  1.00  0.00      SEG1
ATOM   3483  OD1 ASN  7025       9.392   9.388  15.894  1.00  0.00      SEG1
ATOM   3484  ND2 ASN  7025      10.284   8.531  14.003  1.00  0.00      SEG1
ATOM   3485 HD21 ASN  7025      11.195   8.597  14.411  1.00  0.00      SEG1
ATOM   3486 HD22 ASN  7025      10.149   8.210  13.070  1.00  0.00      SEG1
ATOM   3487  C   ASN  7025       5.499   9.005  13.957  1.00  0.00      SEG1
ATOM   3488  O   ASN  7025       5.223  10.136  13.550  1.00  0.00      SEG1
ATOM   3489  N   TYR  7026       4.872   7.892  13.522  1.00  0.00      SEG1
ATOM   3490  HN  TYR  7026       5.099   7.017  13.949  1.00  0.00      SEG1
ATOM   3491  CA  TYR  7026       3.668   8.008  12.706  1.00  0.00      SEG1
ATOM   3492  HA  TYR  7026       3.842   8.802  11.979  1.00  0.00      SEG1
ATOM   3493  CB  TYR  7026       3.285   6.697  11.959  1.00  0.00      SEG1
ATOM   3494  HB1 TYR  7026       3.495   5.849  12.612  1.00  0.00      SEG1
ATOM   3495  HB2 TYR  7026       3.918   6.572  11.082  1.00  0.00      SEG1
ATOM   3496  CG  TYR  7026       1.811   6.654  11.564  1.00  0.00      SEG1
ATOM   3497  CD1 TYR  7026       1.306   7.419  10.511  1.00  0.00      SEG1
ATOM   3498  HD1 TYR  7026       1.973   8.008   9.900  1.00  0.00      SEG1
ATOM   3499  CE1 TYR  7026      -0.064   7.475  10.261  1.00  0.00      SEG1
ATOM   3500  HE1 TYR  7026      -0.454   8.078   9.457  1.00  0.00      SEG1
ATOM   3501  CD2 TYR  7026       0.908   5.897  12.309  1.00  0.00      SEG1
ATOM   3502  HD2 TYR  7026       1.295   5.270  13.104  1.00  0.00      SEG1
ATOM   3503  CE2 TYR  7026      -0.466   5.968  12.068  1.00  0.00      SEG1
ATOM   3504  HE2 TYR  7026      -1.146   5.420  12.704  1.00  0.00      SEG1
ATOM   3505  CZ  TYR  7026      -0.963   6.780  11.055  1.00  0.00      SEG1
ATOM   3506  OH  TYR  7026      -2.332   6.922  10.839  1.00  0.00      SEG1
ATOM   3507  HH  TYR  7026      -2.675   6.039  10.692  1.00  0.00      SEG1
ATOM   3508  C   TYR  7026       2.523   8.471  13.601  1.00  0.00      SEG1
ATOM   3509  O   TYR  7026       1.724   9.293  13.171  1.00  0.00      SEG1
ATOM   3510  N   ILE  7027       2.460   7.881  14.810  1.00  0.00      SEG1
ATOM   3511  HN  ILE  7027       3.239   7.331  15.120  1.00  0.00      SEG1
ATOM   3512  CA  ILE  7027       1.386   8.209  15.751  1.00  0.00      SEG1
ATOM   3513  HA  ILE  7027       0.449   8.143  15.199  1.00  0.00      SEG1
ATOM   3514  CB  ILE  7027       1.375   7.238  16.959  1.00  0.00      SEG1
ATOM   3515  HB  ILE  7027       2.367   7.239  17.413  1.00  0.00      SEG1
ATOM   3516  CG2 ILE  7027       0.390   7.675  18.065  1.00  0.00      SEG1
ATOM   3517 HG21 ILE  7027      -0.587   7.932  17.658  1.00  0.00      SEG1
ATOM   3518 HG22 ILE  7027       0.755   8.552  18.602  1.00  0.00      SEG1
ATOM   3519 HG23 ILE  7027       0.245   6.896  18.815  1.00  0.00      SEG1
ATOM   3520  CG1 ILE  7027       1.077   5.793  16.530  1.00  0.00      SEG1
ATOM   3521 HG11 ILE  7027       1.053   5.150  17.413  1.00  0.00      SEG1
ATOM   3522 HG12 ILE  7027       1.875   5.396  15.906  1.00  0.00      SEG1
ATOM   3523  CD  ILE  7027      -0.254   5.657  15.791  1.00  0.00      SEG1
ATOM   3524  HD1 ILE  7027      -0.216   6.097  14.800  1.00  0.00      SEG1
ATOM   3525  HD2 ILE  7027      -1.061   6.149  16.324  1.00  0.00      SEG1
ATOM   3526  HD3 ILE  7027      -0.517   4.608  15.686  1.00  0.00      SEG1
ATOM   3527  C   ILE  7027       1.506   9.665  16.206  1.00  0.00      SEG1
ATOM   3528  O   ILE  7027       0.531  10.407  16.246  1.00  0.00      SEG1
ATOM   3529  N   PHE  7028       2.751  10.044  16.528  1.00  0.00      SEG1
ATOM   3530  HN  PHE  7028       3.459   9.343  16.502  1.00  0.00      SEG1
ATOM   3531  CA  PHE  7028       2.994  11.407  16.987  1.00  0.00      SEG1
ATOM   3532  HA  PHE  7028       2.465  11.509  17.937  1.00  0.00      SEG1
ATOM   3533  CB  PHE  7028       4.505  11.601  17.192  1.00  0.00      SEG1
ATOM   3534  HB1 PHE  7028       5.040  11.280  16.298  1.00  0.00      SEG1
ATOM   3535  HB2 PHE  7028       4.845  10.951  18.002  1.00  0.00      SEG1
ATOM   3536  CG  PHE  7028       4.888  13.018  17.529  1.00  0.00      SEG1
ATOM   3537  CD1 PHE  7028       4.379  13.651  18.659  1.00  0.00      SEG1
ATOM   3538  HD1 PHE  7028       3.692  13.141  19.325  1.00  0.00      SEG1
ATOM   3539  CD2 PHE  7028       5.776  13.711  16.713  1.00  0.00      SEG1
ATOM   3540  HD2 PHE  7028       6.207  13.237  15.848  1.00  0.00      SEG1
ATOM   3541  CE1 PHE  7028       4.755  14.953  18.960  1.00  0.00      SEG1
ATOM   3542  HE1 PHE  7028       4.366  15.443  19.842  1.00  0.00      SEG1
ATOM   3543  CE2 PHE  7028       6.142  15.015  17.008  1.00  0.00      SEG1
ATOM   3544  HE2 PHE  7028       6.832  15.547  16.371  1.00  0.00      SEG1
ATOM   3545  CZ  PHE  7028       5.630  15.639  18.133  1.00  0.00      SEG1
ATOM   3546  HZ  PHE  7028       5.911  16.655  18.372  1.00  0.00      SEG1
ATOM   3547  C   PHE  7028       2.369  12.404  15.994  1.00  0.00      SEG1
ATOM   3548  O   PHE  7028       1.518  13.217  16.347  1.00  0.00      SEG1
ATOM   3549  N   TRP  7029       2.764  12.214  14.712  1.00  0.00      SEG1
ATOM   3550  HN  TRP  7029       3.458  11.510  14.559  1.00  0.00      SEG1
ATOM   3551  CA  TRP  7029       2.213  13.001  13.614  1.00  0.00      SEG1
ATOM   3552  HA  TRP  7029       2.606  14.010  13.750  1.00  0.00      SEG1
ATOM   3553  CB  TRP  7029       2.675  12.411  12.262  1.00  0.00      SEG1
ATOM   3554  HB1 TRP  7029       2.489  11.338  12.251  1.00  0.00      SEG1
ATOM   3555  HB2 TRP  7029       3.750  12.542  12.138  1.00  0.00      SEG1
ATOM   3556  CG  TRP  7029       1.933  13.057  11.104  1.00  0.00      SEG1
ATOM   3557  CD2 TRP  7029       1.255  12.405  10.013  1.00  0.00      SEG1
ATOM   3558  CE2 TRP  7029       0.675  13.421   9.212  1.00  0.00      SEG1
ATOM   3559  CE3 TRP  7029       1.103  11.092   9.664  1.00  0.00      SEG1
ATOM   3560  HE3 TRP  7029       1.535  10.318  10.284  1.00  0.00      SEG1
ATOM   3561  CD1 TRP  7029       1.736  14.425  10.912  1.00  0.00      SEG1
ATOM   3562  HD1 TRP  7029       2.091  15.194  11.577  1.00  0.00      SEG1
ATOM   3563  NE1 TRP  7029       1.000  14.638   9.797  1.00  0.00      SEG1
ATOM   3564  HE1 TRP  7029       0.789  15.553   9.496  1.00  0.00      SEG1
ATOM   3565  CZ2 TRP  7029      -0.049  13.083   8.102  1.00  0.00      SEG1
ATOM   3566  HZ2 TRP  7029      -0.517  13.848   7.503  1.00  0.00      SEG1
ATOM   3567  CZ3 TRP  7029       0.375  10.749   8.527  1.00  0.00      SEG1
ATOM   3568  HZ3 TRP  7029       0.277   9.712   8.247  1.00  0.00      SEG1
ATOM   3569  CH2 TRP  7029      -0.206  11.745   7.749  1.00  0.00      SEG1
ATOM   3570  HH2 TRP  7029      -0.784  11.469   6.877  1.00  0.00      SEG1
ATOM   3571  C   TRP  7029       0.673  13.081  13.677  1.00  0.00      SEG1
ATOM   3572  O   TRP  7029       0.092  14.154  13.561  1.00  0.00      SEG1
ATOM   3573  N   ARG  7030       0.072  11.893  13.840  1.00  0.00      SEG1
ATOM   3574  HN  ARG  7030       0.604  11.062  14.034  1.00  0.00      SEG1
ATOM   3575  CA  ARG  7030      -1.377  11.832  13.815  1.00  0.00      SEG1
ATOM   3576  HA  ARG  7030      -1.694  12.342  12.906  1.00  0.00      SEG1
ATOM   3577  CB  ARG  7030      -1.874  10.382  13.840  1.00  0.00      SEG1
ATOM   3578  HB1 ARG  7030      -2.947  10.374  14.009  1.00  0.00      SEG1
ATOM   3579  HB2 ARG  7030      -1.446   9.847  14.690  1.00  0.00      SEG1
ATOM   3580  CG  ARG  7030      -1.589   9.611  12.552  1.00  0.00      SEG1
ATOM   3581  HG1 ARG  7030      -2.076   8.642  12.648  1.00  0.00      SEG1
ATOM   3582  HG2 ARG  7030      -0.524   9.408  12.476  1.00  0.00      SEG1
ATOM   3583  CD  ARG  7030      -2.057  10.335  11.281  1.00  0.00      SEG1
ATOM   3584  HD1 ARG  7030      -2.001   9.693  10.403  1.00  0.00      SEG1
ATOM   3585  HD2 ARG  7030      -1.424  11.197  11.077  1.00  0.00      SEG1
ATOM   3586  NE  ARG  7030      -3.415  10.856  11.437  1.00  0.00      SEG1
ATOM   3587  HE  ARG  7030      -3.574  11.765  11.836  1.00  0.00      SEG1
ATOM   3588  CZ  ARG  7030      -4.518  10.106  11.256  1.00  0.00      SEG1
ATOM   3589  NH1 ARG  7030      -4.421   8.844  10.857  1.00  0.00      SEG1
ATOM   3590 HH11 ARG  7030      -3.512   8.460  10.701  1.00  0.00      SEG1
ATOM   3591 HH12 ARG  7030      -5.248   8.297  10.729  1.00  0.00      SEG1
ATOM   3592  NH2 ARG  7030      -5.703  10.641  11.494  1.00  0.00      SEG1
ATOM   3593 HH21 ARG  7030      -5.785  11.586  11.803  1.00  0.00      SEG1
ATOM   3594 HH22 ARG  7030      -6.554  10.126  11.379  1.00  0.00      SEG1
ATOM   3595  C   ARG  7030      -2.010  12.606  14.966  1.00  0.00      SEG1
ATOM   3596  O   ARG  7030      -3.069  13.194  14.783  1.00  0.00      SEG1
ATOM   3597  N   ASN  7031      -1.322  12.560  16.116  1.00  0.00      SEG1
ATOM   3598  HN  ASN  7031      -0.489  12.009  16.149  1.00  0.00      SEG1
ATOM   3599  CA  ASN  7031      -1.816  13.165  17.351  1.00  0.00      SEG1
ATOM   3600  HA  ASN  7031      -2.873  12.905  17.446  1.00  0.00      SEG1
ATOM   3601  CB  ASN  7031      -1.032  12.618  18.578  1.00  0.00      SEG1
ATOM   3602  HB1 ASN  7031      -1.246  13.217  19.464  1.00  0.00      SEG1
ATOM   3603  HB2 ASN  7031       0.044  12.677  18.414  1.00  0.00      SEG1
ATOM   3604  CG  ASN  7031      -1.406  11.158  18.919  1.00  0.00      SEG1
ATOM   3605  OD1 ASN  7031      -2.237  10.550  18.251  1.00  0.00      SEG1
ATOM   3606  ND2 ASN  7031      -0.796  10.655  19.998  1.00  0.00      SEG1
ATOM   3607 HD21 ASN  7031      -1.057   9.739  20.306  1.00  0.00      SEG1
ATOM   3608 HD22 ASN  7031      -0.119  11.129  20.556  1.00  0.00      SEG1
ATOM   3609  C   ASN  7031      -1.719  14.704  17.257  1.00  0.00      SEG1
ATOM   3610  O   ASN  7031      -2.553  15.436  17.776  1.00  0.00      SEG1
ATOM   3611  N   THR  7032      -0.653  15.163  16.575  1.00  0.00      SEG1
ATOM   3612  HN  THR  7032      -0.054  14.476  16.164  1.00  0.00      SEG1
ATOM   3613  CA  THR  7032      -0.273  16.575  16.648  1.00  0.00      SEG1
ATOM   3614  HA  THR  7032      -0.829  17.048  17.461  1.00  0.00      SEG1
ATOM   3615  CB  THR  7032       1.225  16.647  16.982  1.00  0.00      SEG1
ATOM   3616  HB  THR  7032       1.544  17.688  16.882  1.00  0.00      SEG1
ATOM   3617  OG1 THR  7032       2.016  15.871  16.096  1.00  0.00      SEG1
ATOM   3618  HG1 THR  7032       1.721  14.965  16.170  1.00  0.00      SEG1
ATOM   3619  CG2 THR  7032       1.494  16.211  18.432  1.00  0.00      SEG1
ATOM   3620 HG21 THR  7032       1.289  15.152  18.605  1.00  0.00      SEG1
ATOM   3621 HG22 THR  7032       0.877  16.772  19.133  1.00  0.00      SEG1
ATOM   3622 HG23 THR  7032       2.530  16.397  18.703  1.00  0.00      SEG1
ATOM   3623  C   THR  7032      -0.622  17.381  15.380  1.00  0.00      SEG1
ATOM   3624  O   THR  7032      -0.511  18.612  15.355  1.00  0.00      SEG1
ATOM   3625  N   ASN  7033      -1.062  16.681  14.320  1.00  0.00      SEG1
ATOM   3626  HN  ASN  7033      -1.048  15.673  14.337  1.00  0.00      SEG1
ATOM   3627  CA  ASN  7033      -1.514  17.427  13.142  1.00  0.00      SEG1
ATOM   3628  HA  ASN  7033      -1.678  18.464  13.402  1.00  0.00      SEG1
ATOM   3629  CB  ASN  7033      -0.471  17.379  12.001  1.00  0.00      SEG1
ATOM   3630  HB1 ASN  7033      -0.959  17.584  11.048  1.00  0.00      SEG1
ATOM   3631  HB2 ASN  7033      -0.061  16.374  11.928  1.00  0.00      SEG1
ATOM   3632  CG  ASN  7033       0.704  18.386  12.071  1.00  0.00      SEG1
ATOM   3633  OD1 ASN  7033       1.648  18.278  11.294  1.00  0.00      SEG1
ATOM   3634  ND2 ASN  7033       0.561  19.423  12.923  1.00  0.00      SEG1
ATOM   3635 HD21 ASN  7033       1.202  20.188  12.878  1.00  0.00      SEG1
ATOM   3636 HD22 ASN  7033      -0.134  19.406  13.645  1.00  0.00      SEG1
ATOM   3637  C   ASN  7033      -2.877  16.889  12.666  1.00  0.00      SEG1
ATOM   3638  O   ASN  7033      -2.931  16.083  11.734  1.00  0.00      SEG1
ATOM   3639  N   PRO  7034      -3.987  17.438  13.259  1.00  0.00      SEG1
ATOM   3640  CD  PRO  7034      -4.006  18.565  14.209  1.00  0.00      SEG1
ATOM   3641  HD1 PRO  7034      -3.382  19.401  13.900  1.00  0.00      SEG1
ATOM   3642  HD2 PRO  7034      -3.692  18.220  15.196  1.00  0.00      SEG1
ATOM   3643  CA  PRO  7034      -5.336  16.966  12.954  1.00  0.00      SEG1
ATOM   3644  HA  PRO  7034      -5.411  15.905  13.199  1.00  0.00      SEG1
ATOM   3645  CB  PRO  7034      -6.269  17.786  13.864  1.00  0.00      SEG1
ATOM   3646  HB1 PRO  7034      -6.460  17.234  14.787  1.00  0.00      SEG1
ATOM   3647  HB2 PRO  7034      -7.239  18.025  13.425  1.00  0.00      SEG1
ATOM   3648  CG  PRO  7034      -5.465  19.033  14.225  1.00  0.00      SEG1
ATOM   3649  HG1 PRO  7034      -5.615  19.791  13.454  1.00  0.00      SEG1
ATOM   3650  HG2 PRO  7034      -5.766  19.463  15.182  1.00  0.00      SEG1
ATOM   3651  C   PRO  7034      -5.658  17.174  11.464  1.00  0.00      SEG1
ATOM   3652  O   PRO  7034      -5.319  18.186  10.861  1.00  0.00      SEG1
ATOM   3653  N   ILE  7035      -6.275  16.132  10.895  1.00  0.00      SEG1
ATOM   3654  HN  ILE  7035      -6.488  15.352  11.487  1.00  0.00      SEG1
ATOM   3655  CA  ILE  7035      -6.659  16.131   9.492  1.00  0.00      SEG1
ATOM   3656  HA  ILE  7035      -6.225  17.007   9.004  1.00  0.00      SEG1
ATOM   3657  CB  ILE  7035      -6.108  14.856   8.820  1.00  0.00      SEG1
ATOM   3658  HB  ILE  7035      -6.509  13.993   9.352  1.00  0.00      SEG1
ATOM   3659  CG2 ILE  7035      -6.563  14.768   7.354  1.00  0.00      SEG1
ATOM   3660 HG21 ILE  7035      -6.159  15.584   6.758  1.00  0.00      SEG1
ATOM   3661 HG22 ILE  7035      -7.650  14.797   7.264  1.00  0.00      SEG1
ATOM   3662 HG23 ILE  7035      -6.246  13.833   6.895  1.00  0.00      SEG1
ATOM   3663  CG1 ILE  7035      -4.568  14.791   8.923  1.00  0.00      SEG1
ATOM   3664 HG11 ILE  7035      -4.254  14.944   9.956  1.00  0.00      SEG1
ATOM   3665 HG12 ILE  7035      -4.121  15.602   8.346  1.00  0.00      SEG1
ATOM   3666  CD  ILE  7035      -3.977  13.448   8.474  1.00  0.00      SEG1
ATOM   3667  HD1 ILE  7035      -4.187  13.238   7.426  1.00  0.00      SEG1
ATOM   3668  HD2 ILE  7035      -4.381  12.628   9.070  1.00  0.00      SEG1
ATOM   3669  HD3 ILE  7035      -2.895  13.434   8.603  1.00  0.00      SEG1
ATOM   3670  C   ILE  7035      -8.193  16.242   9.429  1.00  0.00      SEG1
ATOM   3671  O   ILE  7035      -8.933  15.366   9.856  1.00  0.00      SEG1
ATOM   3672  N   GLN  7036      -8.614  17.404   8.894  1.00  0.00      SEG1
ATOM   3673  HN  GLN  7036      -7.900  18.067   8.675  1.00  0.00      SEG1
ATOM   3674  CA  GLN  7036     -10.031  17.662   8.637  1.00  0.00      SEG1
ATOM   3675  HA  GLN  7036     -10.556  17.598   9.592  1.00  0.00      SEG1
ATOM   3676  CB  GLN  7036     -10.161  19.071   8.007  1.00  0.00      SEG1
ATOM   3677  HB1 GLN  7036      -9.487  19.127   7.151  1.00  0.00      SEG1
ATOM   3678  HB2 GLN  7036      -9.808  19.811   8.725  1.00  0.00      SEG1
ATOM   3679  CG  GLN  7036     -11.580  19.462   7.539  1.00  0.00      SEG1
ATOM   3680  HG1 GLN  7036     -12.254  19.566   8.389  1.00  0.00      SEG1
ATOM   3681  HG2 GLN  7036     -11.997  18.684   6.909  1.00  0.00      SEG1
ATOM   3682  CD  GLN  7036     -11.586  20.754   6.700  1.00  0.00      SEG1
ATOM   3683  OE1 GLN  7036     -10.587  21.468   6.601  1.00  0.00      SEG1
ATOM   3684  NE2 GLN  7036     -12.749  21.002   6.094  1.00  0.00      SEG1
ATOM   3685 HE21 GLN  7036     -13.459  20.295   6.082  1.00  0.00      SEG1
ATOM   3686 HE22 GLN  7036     -12.953  21.883   5.679  1.00  0.00      SEG1
ATOM   3687  C   GLN  7036     -10.572  16.608   7.653  1.00  0.00      SEG1
ATOM   3688  O   GLN  7036     -10.087  16.509   6.533  1.00  0.00      SEG1
ATOM   3689  N   LEU  7037     -11.623  15.902   8.095  1.00  0.00      SEG1
ATOM   3690  HN  LEU  7037     -11.920  15.989   9.046  1.00  0.00      SEG1
ATOM   3691  CA  LEU  7037     -12.329  15.009   7.188  1.00  0.00      SEG1
ATOM   3692  HA  LEU  7037     -11.634  14.229   6.879  1.00  0.00      SEG1
ATOM   3693  CB  LEU  7037     -13.526  14.419   7.933  1.00  0.00      SEG1
ATOM   3694  HB1 LEU  7037     -14.228  14.015   7.205  1.00  0.00      SEG1
ATOM   3695  HB2 LEU  7037     -14.024  15.216   8.483  1.00  0.00      SEG1
ATOM   3696  CG  LEU  7037     -13.139  13.308   8.915  1.00  0.00      SEG1
ATOM   3697  HG  LEU  7037     -12.192  13.548   9.398  1.00  0.00      SEG1
ATOM   3698  CD1 LEU  7037     -14.241  13.189   9.956  1.00  0.00      SEG1
ATOM   3699 HD11 LEU  7037     -15.218  13.118   9.477  1.00  0.00      SEG1
ATOM   3700 HD12 LEU  7037     -14.245  14.067  10.602  1.00  0.00      SEG1
ATOM   3701 HD13 LEU  7037     -14.095  12.292  10.558  1.00  0.00      SEG1
ATOM   3702  CD2 LEU  7037     -12.944  11.974   8.185  1.00  0.00      SEG1
ATOM   3703 HD21 LEU  7037     -12.154  12.055   7.438  1.00  0.00      SEG1
ATOM   3704 HD22 LEU  7037     -13.863  11.687   7.674  1.00  0.00      SEG1
ATOM   3705 HD23 LEU  7037     -12.659  11.196   8.893  1.00  0.00      SEG1
ATOM   3706  C   LEU  7037     -12.815  15.785   5.952  1.00  0.00      SEG1
ATOM   3707  O   LEU  7037     -13.194  16.943   6.049  1.00  0.00      SEG1
ATOM   3708  N   SER  7038     -12.766  15.110   4.795  1.00  0.00      SEG1
ATOM   3709  HN  SER  7038     -12.405  14.175   4.796  1.00  0.00      SEG1
ATOM   3710  CA  SER  7038     -13.187  15.781   3.570  1.00  0.00      SEG1
ATOM   3711  HA  SER  7038     -14.167  16.223   3.760  1.00  0.00      SEG1
ATOM   3712  CB  SER  7038     -12.165  16.863   3.176  1.00  0.00      SEG1
ATOM   3713  HB1 SER  7038     -11.173  16.398   3.119  1.00  0.00      SEG1
ATOM   3714  HB2 SER  7038     -12.107  17.611   3.967  1.00  0.00      SEG1
ATOM   3715  OG  SER  7038     -12.532  17.547   1.978  1.00  0.00      SEG1
ATOM   3716  HG1 SER  7038     -11.781  17.645   1.390  1.00  0.00      SEG1
ATOM   3717  C   SER  7038     -13.310  14.738   2.458  1.00  0.00      SEG1
ATOM   3718  O   SER  7038     -12.460  13.861   2.296  1.00  0.00      SEG1
ATOM   3719  N   SER  7039     -14.406  14.894   1.706  1.00  0.00      SEG1
ATOM   3720  HN  SER  7039     -15.087  15.590   1.944  1.00  0.00      SEG1
ATOM   3721  CA  SER  7039     -14.688  14.074   0.544  1.00  0.00      SEG1
ATOM   3722  HA  SER  7039     -14.018  13.216   0.513  1.00  0.00      SEG1
ATOM   3723  CB  SER  7039     -16.148  13.639   0.681  1.00  0.00      SEG1
ATOM   3724  HB1 SER  7039     -16.229  12.855   1.444  1.00  0.00      SEG1
ATOM   3725  HB2 SER  7039     -16.533  13.238  -0.264  1.00  0.00      SEG1
ATOM   3726  OG  SER  7039     -16.882  14.790   1.077  1.00  0.00      SEG1
ATOM   3727  HG1 SER  7039     -17.798  14.550   1.268  1.00  0.00      SEG1
ATOM   3728  C   SER  7039     -14.485  14.882  -0.745  1.00  0.00      SEG1
ATOM   3729  O   SER  7039     -14.836  14.421  -1.818  1.00  0.00      SEG1
ATOM   3730  N   TYR  7040     -13.895  16.088  -0.608  1.00  0.00      SEG1
ATOM   3731  HN  TYR  7040     -13.610  16.420   0.293  1.00  0.00      SEG1
ATOM   3732  CA  TYR  7040     -13.996  17.040  -1.719  1.00  0.00      SEG1
ATOM   3733  HA  TYR  7040     -15.054  17.128  -1.965  1.00  0.00      SEG1
ATOM   3734  CB  TYR  7040     -13.408  18.414  -1.346  1.00  0.00      SEG1
ATOM   3735  HB1 TYR  7040     -13.452  19.072  -2.215  1.00  0.00      SEG1
ATOM   3736  HB2 TYR  7040     -12.349  18.305  -1.109  1.00  0.00      SEG1
ATOM   3737  CG  TYR  7040     -14.090  19.148  -0.219  1.00  0.00      SEG1
ATOM   3738  CD1 TYR  7040     -15.423  18.930   0.130  1.00  0.00      SEG1
ATOM   3739  HD1 TYR  7040     -16.026  18.196  -0.387  1.00  0.00      SEG1
ATOM   3740  CE1 TYR  7040     -16.019  19.670   1.143  1.00  0.00      SEG1
ATOM   3741  HE1 TYR  7040     -17.053  19.455   1.381  1.00  0.00      SEG1
ATOM   3742  CD2 TYR  7040     -13.365  20.104   0.483  1.00  0.00      SEG1
ATOM   3743  HD2 TYR  7040     -12.326  20.272   0.243  1.00  0.00      SEG1
ATOM   3744  CE2 TYR  7040     -13.957  20.851   1.488  1.00  0.00      SEG1
ATOM   3745  HE2 TYR  7040     -13.376  21.591   2.015  1.00  0.00      SEG1
ATOM   3746  CZ  TYR  7040     -15.287  20.649   1.811  1.00  0.00      SEG1
ATOM   3747  OH  TYR  7040     -15.845  21.451   2.789  1.00  0.00      SEG1
ATOM   3748  HH  TYR  7040     -16.797  21.463   2.752  1.00  0.00      SEG1
ATOM   3749  C   TYR  7040     -13.306  16.577  -3.011  1.00  0.00      SEG1
ATOM   3750  O   TYR  7040     -13.726  16.950  -4.103  1.00  0.00      SEG1
ATOM   3751  N   SER  7041     -12.202  15.815  -2.855  1.00  0.00      SEG1
ATOM   3752  HN  SER  7041     -11.839  15.511  -1.980  1.00  0.00      SEG1
ATOM   3753  CA  SER  7041     -11.509  15.424  -4.072  1.00  0.00      SEG1
ATOM   3754  HA  SER  7041     -11.354  16.327  -4.667  1.00  0.00      SEG1
ATOM   3755  CB  SER  7041     -10.147  14.851  -3.682  1.00  0.00      SEG1
ATOM   3756  HB1 SER  7041      -9.609  15.576  -3.066  1.00  0.00      SEG1
ATOM   3757  HB2 SER  7041      -9.520  14.684  -4.573  1.00  0.00      SEG1
ATOM   3758  OG  SER  7041     -10.320  13.676  -2.905  1.00  0.00      SEG1
ATOM   3759  HG1 SER  7041     -10.486  12.949  -3.527  1.00  0.00      SEG1
ATOM   3760  C   SER  7041     -12.362  14.450  -4.912  1.00  0.00      SEG1
ATOM   3761  O   SER  7041     -12.258  14.425  -6.137  1.00  0.00      SEG1
ATOM   3762  N   LEU  7042     -13.230  13.705  -4.188  1.00  0.00      SEG1
ATOM   3763  HN  LEU  7042     -13.330  13.871  -3.207  1.00  0.00      SEG1
ATOM   3764  CA  LEU  7042     -14.017  12.664  -4.832  1.00  0.00      SEG1
ATOM   3765  HA  LEU  7042     -13.314  11.927  -5.219  1.00  0.00      SEG1
ATOM   3766  CB  LEU  7042     -14.998  12.005  -3.845  1.00  0.00      SEG1
ATOM   3767  HB1 LEU  7042     -15.576  11.259  -4.388  1.00  0.00      SEG1
ATOM   3768  HB2 LEU  7042     -15.680  12.771  -3.481  1.00  0.00      SEG1
ATOM   3769  CG  LEU  7042     -14.353  11.321  -2.630  1.00  0.00      SEG1
ATOM   3770  HG  LEU  7042     -13.774  12.047  -2.060  1.00  0.00      SEG1
ATOM   3771  CD1 LEU  7042     -15.457  10.725  -1.747  1.00  0.00      SEG1
ATOM   3772 HD11 LEU  7042     -15.924   9.871  -2.238  1.00  0.00      SEG1
ATOM   3773 HD12 LEU  7042     -16.230  11.469  -1.558  1.00  0.00      SEG1
ATOM   3774 HD13 LEU  7042     -15.038  10.382  -0.801  1.00  0.00      SEG1
ATOM   3775  CD2 LEU  7042     -13.344  10.240  -3.046  1.00  0.00      SEG1
ATOM   3776 HD21 LEU  7042     -12.456  10.692  -3.489  1.00  0.00      SEG1
ATOM   3777 HD22 LEU  7042     -13.789   9.575  -3.786  1.00  0.00      SEG1
ATOM   3778 HD23 LEU  7042     -13.030   9.663  -2.176  1.00  0.00      SEG1
ATOM   3779  C   LEU  7042     -14.841  13.216  -6.002  1.00  0.00      SEG1
ATOM   3780  O   LEU  7042     -15.141  12.495  -6.936  1.00  0.00      SEG1
ATOM   3781  N   PHE  7043     -15.220  14.500  -5.880  1.00  0.00      SEG1
ATOM   3782  HN  PHE  7043     -14.833  15.043  -5.136  1.00  0.00      SEG1
ATOM   3783  CA  PHE  7043     -16.134  15.121  -6.836  1.00  0.00      SEG1
ATOM   3784  HA  PHE  7043     -16.878  14.375  -7.123  1.00  0.00      SEG1
ATOM   3785  CB  PHE  7043     -16.827  16.317  -6.167  1.00  0.00      SEG1
ATOM   3786  HB1 PHE  7043     -17.365  16.904  -6.916  1.00  0.00      SEG1
ATOM   3787  HB2 PHE  7043     -16.091  16.992  -5.728  1.00  0.00      SEG1
ATOM   3788  CG  PHE  7043     -17.814  15.873  -5.120  1.00  0.00      SEG1
ATOM   3789  CD1 PHE  7043     -17.423  15.699  -3.797  1.00  0.00      SEG1
ATOM   3790  HD1 PHE  7043     -16.393  15.869  -3.517  1.00  0.00      SEG1
ATOM   3791  CD2 PHE  7043     -19.138  15.635  -5.470  1.00  0.00      SEG1
ATOM   3792  HD2 PHE  7043     -19.441  15.765  -6.500  1.00  0.00      SEG1
ATOM   3793  CE1 PHE  7043     -18.343  15.308  -2.834  1.00  0.00      SEG1
ATOM   3794  HE1 PHE  7043     -18.027  15.195  -1.805  1.00  0.00      SEG1
ATOM   3795  CE2 PHE  7043     -20.061  15.238  -4.510  1.00  0.00      SEG1
ATOM   3796  HE2 PHE  7043     -21.086  15.066  -4.796  1.00  0.00      SEG1
ATOM   3797  CZ  PHE  7043     -19.665  15.079  -3.190  1.00  0.00      SEG1
ATOM   3798  HZ  PHE  7043     -20.375  14.790  -2.430  1.00  0.00      SEG1
ATOM   3799  C   PHE  7043     -15.424  15.577  -8.124  1.00  0.00      SEG1
ATOM   3800  O   PHE  7043     -16.064  16.076  -9.039  1.00  0.00      SEG1
ATOM   3801  N   ASP  7044     -14.087  15.399  -8.165  1.00  0.00      SEG1
ATOM   3802  HN  ASP  7044     -13.620  15.016  -7.373  1.00  0.00      SEG1
ATOM   3803  CA  ASP  7044     -13.328  15.568  -9.404  1.00  0.00      SEG1
ATOM   3804  HA  ASP  7044     -14.045  15.742 -10.212  1.00  0.00      SEG1
ATOM   3805  CB  ASP  7044     -12.363  16.780  -9.368  1.00  0.00      SEG1
ATOM   3806  HB1 ASP  7044     -11.672  16.709  -8.530  1.00  0.00      SEG1
ATOM   3807  HB2 ASP  7044     -12.939  17.698  -9.230  1.00  0.00      SEG1
ATOM   3808  CG  ASP  7044     -11.567  16.897 -10.682  1.00  0.00      SEG1
ATOM   3809  OD1 ASP  7044     -11.980  16.299 -11.668  1.00  0.00      SEG1
ATOM   3810  OD2 ASP  7044     -10.521  17.540 -10.730  1.00  0.00      SEG1
ATOM   3811  C   ASP  7044     -12.591  14.240  -9.686  1.00  0.00      SEG1
ATOM   3812  O   ASP  7044     -11.793  13.737  -8.891  1.00  0.00      SEG1
ATOM   3813  N   MET  7045     -12.959  13.702 -10.870  1.00  0.00      SEG1
ATOM   3814  HN  MET  7045     -13.649  14.230 -11.359  1.00  0.00      SEG1
ATOM   3815  CA  MET  7045     -12.427  12.459 -11.411  1.00  0.00      SEG1
ATOM   3816  HA  MET  7045     -11.635  12.118 -10.745  1.00  0.00      SEG1
ATOM   3817  CB  MET  7045     -13.568  11.433 -11.446  1.00  0.00      SEG1
ATOM   3818  HB1 MET  7045     -13.231  10.521 -11.941  1.00  0.00      SEG1
ATOM   3819  HB2 MET  7045     -14.395  11.810 -12.050  1.00  0.00      SEG1
ATOM   3820  CG  MET  7045     -14.077  11.084 -10.036  1.00  0.00      SEG1
ATOM   3821  HG1 MET  7045     -14.887  10.359 -10.105  1.00  0.00      SEG1
ATOM   3822  HG2 MET  7045     -14.501  11.945  -9.518  1.00  0.00      SEG1
ATOM   3823  SD  MET  7045     -12.769  10.374  -9.017  1.00  0.00      SEG1
ATOM   3824  CE  MET  7045     -12.762   8.719  -9.726  1.00  0.00      SEG1
ATOM   3825  HE1 MET  7045     -12.441   8.755 -10.766  1.00  0.00      SEG1
ATOM   3826  HE2 MET  7045     -13.768   8.301  -9.703  1.00  0.00      SEG1
ATOM   3827  HE3 MET  7045     -12.105   8.061  -9.160  1.00  0.00      SEG1
ATOM   3828  C   MET  7045     -11.791  12.665 -12.812  1.00  0.00      SEG1
ATOM   3829  O   MET  7045     -11.253  11.740 -13.415  1.00  0.00      SEG1
ATOM   3830  N   SER  7046     -11.827  13.936 -13.273  1.00  0.00      SEG1
ATOM   3831  HN  SER  7046     -12.169  14.671 -12.689  1.00  0.00      SEG1
ATOM   3832  CA  SER  7046     -11.371  14.270 -14.615  1.00  0.00      SEG1
ATOM   3833  HA  SER  7046     -11.993  13.677 -15.287  1.00  0.00      SEG1
ATOM   3834  CB  SER  7046     -11.581  15.768 -14.918  1.00  0.00      SEG1
ATOM   3835  HB1 SER  7046     -12.644  16.029 -14.843  1.00  0.00      SEG1
ATOM   3836  HB2 SER  7046     -11.309  15.935 -15.961  1.00  0.00      SEG1
ATOM   3837  OG  SER  7046     -10.793  16.667 -14.144  1.00  0.00      SEG1
ATOM   3838  HG1 SER  7046     -11.104  16.681 -13.228  1.00  0.00      SEG1
ATOM   3839  C   SER  7046      -9.906  13.873 -14.877  1.00  0.00      SEG1
ATOM   3840  O   SER  7046      -9.516  13.626 -16.015  1.00  0.00      SEG1
ATOM   3841  N   LYS  7047      -9.106  13.840 -13.795  1.00  0.00      SEG1
ATOM   3842  HN  LYS  7047      -9.546  14.101 -12.935  1.00  0.00      SEG1
ATOM   3843  CA  LYS  7047      -7.708  13.417 -13.936  1.00  0.00      SEG1
ATOM   3844  HA  LYS  7047      -7.514  13.127 -14.969  1.00  0.00      SEG1
ATOM   3845  CB  LYS  7047      -6.770  14.567 -13.551  1.00  0.00      SEG1
ATOM   3846  HB1 LYS  7047      -5.738  14.228 -13.644  1.00  0.00      SEG1
ATOM   3847  HB2 LYS  7047      -6.914  14.822 -12.500  1.00  0.00      SEG1
ATOM   3848  CG  LYS  7047      -6.977  15.800 -14.437  1.00  0.00      SEG1
ATOM   3849  HG1 LYS  7047      -8.004  16.158 -14.335  1.00  0.00      SEG1
ATOM   3850  HG2 LYS  7047      -6.859  15.515 -15.483  1.00  0.00      SEG1
ATOM   3851  CD  LYS  7047      -6.009  16.934 -14.091  1.00  0.00      SEG1
ATOM   3852  HD1 LYS  7047      -4.984  16.596 -14.252  1.00  0.00      SEG1
ATOM   3853  HD2 LYS  7047      -6.098  17.153 -13.026  1.00  0.00      SEG1
ATOM   3854  CE  LYS  7047      -6.313  18.190 -14.912  1.00  0.00      SEG1
ATOM   3855  HE1 LYS  7047      -7.373  18.443 -14.818  1.00  0.00      SEG1
ATOM   3856  HE2 LYS  7047      -6.121  18.011 -15.971  1.00  0.00      SEG1
ATOM   3857  NZ  LYS  7047      -5.540  19.356 -14.484  1.00  0.00      SEG1
ATOM   3858  HZ1 LYS  7047      -4.518  19.164 -14.494  1.00  0.00      SEG1
ATOM   3859  HZ2 LYS  7047      -5.830  19.602 -13.514  1.00  0.00      SEG1
ATOM   3860  HZ3 LYS  7047      -5.748  20.158 -15.116  1.00  0.00      SEG1
ATOM   3861  C   LYS  7047      -7.421  12.169 -13.100  1.00  0.00      SEG1
ATOM   3862  O   LYS  7047      -6.334  11.993 -12.562  1.00  0.00      SEG1
ATOM   3863  N   PHE  7048      -8.452  11.312 -13.012  1.00  0.00      SEG1
ATOM   3864  HN  PHE  7048      -9.307  11.490 -13.505  1.00  0.00      SEG1
ATOM   3865  CA  PHE  7048      -8.325  10.121 -12.180  1.00  0.00      SEG1
ATOM   3866  HA  PHE  7048      -7.833  10.451 -11.262  1.00  0.00      SEG1
ATOM   3867  CB  PHE  7048      -9.712   9.575 -11.788  1.00  0.00      SEG1
ATOM   3868  HB1 PHE  7048     -10.304   9.281 -12.652  1.00  0.00      SEG1
ATOM   3869  HB2 PHE  7048     -10.287  10.348 -11.278  1.00  0.00      SEG1
ATOM   3870  CG  PHE  7048      -9.601   8.402 -10.854  1.00  0.00      SEG1
ATOM   3871  CD1 PHE  7048      -9.192   8.600  -9.542  1.00  0.00      SEG1
ATOM   3872  HD1 PHE  7048      -8.976   9.590  -9.175  1.00  0.00      SEG1
ATOM   3873  CD2 PHE  7048      -9.896   7.112 -11.284  1.00  0.00      SEG1
ATOM   3874  HD2 PHE  7048     -10.224   6.935 -12.298  1.00  0.00      SEG1
ATOM   3875  CE1 PHE  7048      -9.060   7.528  -8.677  1.00  0.00      SEG1
ATOM   3876  HE1 PHE  7048      -8.724   7.706  -7.669  1.00  0.00      SEG1
ATOM   3877  CE2 PHE  7048      -9.774   6.037 -10.413  1.00  0.00      SEG1
ATOM   3878  HE2 PHE  7048     -10.004   5.034 -10.740  1.00  0.00      SEG1
ATOM   3879  CZ  PHE  7048      -9.346   6.244  -9.111  1.00  0.00      SEG1
ATOM   3880  HZ  PHE  7048      -9.223   5.401  -8.449  1.00  0.00      SEG1
ATOM   3881  C   PHE  7048      -7.408   9.024 -12.790  1.00  0.00      SEG1
ATOM   3882  O   PHE  7048      -6.572   8.490 -12.079  1.00  0.00      SEG1
ATOM   3883  N   PRO  7049      -7.602   8.645 -14.086  1.00  0.00      SEG1
ATOM   3884  CD  PRO  7049      -8.551   9.221 -15.038  1.00  0.00      SEG1
ATOM   3885  HD1 PRO  7049      -8.113  10.115 -15.483  1.00  0.00      SEG1
ATOM   3886  HD2 PRO  7049      -9.507   9.484 -14.588  1.00  0.00      SEG1
ATOM   3887  CA  PRO  7049      -6.890   7.477 -14.628  1.00  0.00      SEG1
ATOM   3888  HA  PRO  7049      -7.208   6.599 -14.060  1.00  0.00      SEG1
ATOM   3889  CB  PRO  7049      -7.397   7.354 -16.071  1.00  0.00      SEG1
ATOM   3890  HB1 PRO  7049      -7.507   6.313 -16.376  1.00  0.00      SEG1
ATOM   3891  HB2 PRO  7049      -6.700   7.826 -16.764  1.00  0.00      SEG1
ATOM   3892  CG  PRO  7049      -8.720   8.125 -16.090  1.00  0.00      SEG1
ATOM   3893  HG1 PRO  7049      -8.961   8.520 -17.076  1.00  0.00      SEG1
ATOM   3894  HG2 PRO  7049      -9.528   7.453 -15.795  1.00  0.00      SEG1
ATOM   3895  C   PRO  7049      -5.343   7.540 -14.613  1.00  0.00      SEG1
ATOM   3896  O   PRO  7049      -4.719   8.468 -15.133  1.00  0.00      SEG1
ATOM   3897  N   LEU  7050      -4.744   6.491 -14.015  1.00  0.00      SEG1
ATOM   3898  HN  LEU  7050      -5.305   5.800 -13.559  1.00  0.00      SEG1
ATOM   3899  CA  LEU  7050      -3.289   6.347 -14.022  1.00  0.00      SEG1
ATOM   3900  HA  LEU  7050      -2.880   7.183 -13.455  1.00  0.00      SEG1
ATOM   3901  CB  LEU  7050      -2.870   5.005 -13.389  1.00  0.00      SEG1
ATOM   3902  HB1 LEU  7050      -3.233   4.200 -14.025  1.00  0.00      SEG1
ATOM   3903  HB2 LEU  7050      -3.354   4.920 -12.418  1.00  0.00      SEG1
ATOM   3904  CG  LEU  7050      -1.350   4.816 -13.190  1.00  0.00      SEG1
ATOM   3905  HG  LEU  7050      -0.861   4.825 -14.164  1.00  0.00      SEG1
ATOM   3906  CD1 LEU  7050      -0.731   5.915 -12.309  1.00  0.00      SEG1
ATOM   3907 HD11 LEU  7050      -1.302   6.038 -11.389  1.00  0.00      SEG1
ATOM   3908 HD12 LEU  7050      -0.735   6.868 -12.838  1.00  0.00      SEG1
ATOM   3909 HD13 LEU  7050       0.291   5.650 -12.039  1.00  0.00      SEG1
ATOM   3910  CD2 LEU  7050      -1.055   3.425 -12.599  1.00  0.00      SEG1
ATOM   3911 HD21 LEU  7050      -1.415   2.640 -13.264  1.00  0.00      SEG1
ATOM   3912 HD22 LEU  7050      -1.557   3.310 -11.639  1.00  0.00      SEG1
ATOM   3913 HD23 LEU  7050       0.019   3.291 -12.469  1.00  0.00      SEG1
ATOM   3914  C   LEU  7050      -2.760   6.449 -15.469  1.00  0.00      SEG1
ATOM   3915  O   LEU  7050      -3.289   5.879 -16.410  1.00  0.00      SEG1
ATOM   3916  N   LYS  7051      -1.707   7.265 -15.636  1.00  0.00      SEG1
ATOM   3917  HN  LYS  7051      -1.196   7.605 -14.846  1.00  0.00      SEG1
ATOM   3918  CA  LYS  7051      -1.228   7.489 -16.995  1.00  0.00      SEG1
ATOM   3919  HA  LYS  7051      -2.081   7.496 -17.679  1.00  0.00      SEG1
ATOM   3920  CB  LYS  7051      -0.535   8.858 -17.062  1.00  0.00      SEG1
ATOM   3921  HB1 LYS  7051      -0.088   8.979 -18.051  1.00  0.00      SEG1
ATOM   3922  HB2 LYS  7051       0.289   8.884 -16.347  1.00  0.00      SEG1
ATOM   3923  CG  LYS  7051      -1.504  10.027 -16.797  1.00  0.00      SEG1
ATOM   3924  HG1 LYS  7051      -1.909   9.950 -15.785  1.00  0.00      SEG1
ATOM   3925  HG2 LYS  7051      -2.362   9.942 -17.467  1.00  0.00      SEG1
ATOM   3926  CD  LYS  7051      -0.830  11.391 -16.989  1.00  0.00      SEG1
ATOM   3927  HD1 LYS  7051      -0.406  11.431 -17.993  1.00  0.00      SEG1
ATOM   3928  HD2 LYS  7051       0.010  11.467 -16.297  1.00  0.00      SEG1
ATOM   3929  CE  LYS  7051      -1.786  12.573 -16.779  1.00  0.00      SEG1
ATOM   3930  HE1 LYS  7051      -2.165  12.582 -15.753  1.00  0.00      SEG1
ATOM   3931  HE2 LYS  7051      -2.652  12.503 -17.446  1.00  0.00      SEG1
ATOM   3932  NZ  LYS  7051      -1.121  13.850 -17.044  1.00  0.00      SEG1
ATOM   3933  HZ1 LYS  7051      -0.865  13.891 -18.053  1.00  0.00      SEG1
ATOM   3934  HZ2 LYS  7051      -0.257  13.941 -16.466  1.00  0.00      SEG1
ATOM   3935  HZ3 LYS  7051      -1.778  14.632 -16.840  1.00  0.00      SEG1
ATOM   3936  C   LYS  7051      -0.270   6.346 -17.388  1.00  0.00      SEG1
ATOM   3937  O   LYS  7051       0.781   6.177 -16.791  1.00  0.00      SEG1
ATOM   3938  N   LEU  7052      -0.661   5.603 -18.431  1.00  0.00      SEG1
ATOM   3939  HN  LEU  7052      -1.533   5.806 -18.877  1.00  0.00      SEG1
ATOM   3940  CA  LEU  7052       0.159   4.503 -18.930  1.00  0.00      SEG1
ATOM   3941  HA  LEU  7052       0.370   3.831 -18.099  1.00  0.00      SEG1
ATOM   3942  CB  LEU  7052      -0.658   3.805 -20.024  1.00  0.00      SEG1
ATOM   3943  HB1 LEU  7052      -0.910   4.542 -20.785  1.00  0.00      SEG1
ATOM   3944  HB2 LEU  7052      -1.582   3.440 -19.580  1.00  0.00      SEG1
ATOM   3945  CG  LEU  7052       0.046   2.625 -20.711  1.00  0.00      SEG1
ATOM   3946  HG  LEU  7052       0.862   3.006 -21.323  1.00  0.00      SEG1
ATOM   3947  CD1 LEU  7052       0.607   1.613 -19.704  1.00  0.00      SEG1
ATOM   3948 HD11 LEU  7052      -0.153   1.333 -18.975  1.00  0.00      SEG1
ATOM   3949 HD12 LEU  7052       1.448   2.047 -19.164  1.00  0.00      SEG1
ATOM   3950 HD13 LEU  7052       0.929   0.708 -20.219  1.00  0.00      SEG1
ATOM   3951  CD2 LEU  7052      -0.919   1.953 -21.694  1.00  0.00      SEG1
ATOM   3952 HD21 LEU  7052      -1.381   2.693 -22.347  1.00  0.00      SEG1
ATOM   3953 HD22 LEU  7052      -1.713   1.440 -21.151  1.00  0.00      SEG1
ATOM   3954 HD23 LEU  7052      -0.383   1.240 -22.320  1.00  0.00      SEG1
ATOM   3955  C   LEU  7052       1.502   5.027 -19.477  1.00  0.00      SEG1
ATOM   3956  O   LEU  7052       1.578   5.517 -20.596  1.00  0.00      SEG1
ATOM   3957  N   ARG  7053       2.542   4.951 -18.623  1.00  0.00      SEG1
ATOM   3958  HN  ARG  7053       2.317   4.614 -17.706  1.00  0.00      SEG1
ATOM   3959  CA  ARG  7053       3.831   5.553 -18.961  1.00  0.00      SEG1
ATOM   3960  HA  ARG  7053       3.625   6.542 -19.372  1.00  0.00      SEG1
ATOM   3961  CB  ARG  7053       4.729   5.682 -17.710  1.00  0.00      SEG1
ATOM   3962  HB1 ARG  7053       5.720   6.022 -18.017  1.00  0.00      SEG1
ATOM   3963  HB2 ARG  7053       4.871   4.694 -17.269  1.00  0.00      SEG1
ATOM   3964  CG  ARG  7053       4.177   6.647 -16.647  1.00  0.00      SEG1
ATOM   3965  HG1 ARG  7053       3.175   6.330 -16.359  1.00  0.00      SEG1
ATOM   3966  HG2 ARG  7053       4.053   7.644 -17.071  1.00  0.00      SEG1
ATOM   3967  CD  ARG  7053       5.042   6.719 -15.380  1.00  0.00      SEG1
ATOM   3968  HD1 ARG  7053       5.160   5.730 -14.934  1.00  0.00      SEG1
ATOM   3969  HD2 ARG  7053       4.577   7.380 -14.644  1.00  0.00      SEG1
ATOM   3970  NE  ARG  7053       6.373   7.254 -15.677  1.00  0.00      SEG1
ATOM   3971  HE  ARG  7053       6.488   7.492 -16.647  1.00  0.00      SEG1
ATOM   3972  CZ  ARG  7053       7.286   7.429 -14.679  1.00  0.00      SEG1
ATOM   3973  NH1 ARG  7053       7.005   7.056 -13.441  1.00  0.00      SEG1
ATOM   3974 HH11 ARG  7053       6.114   6.633 -13.233  1.00  0.00      SEG1
ATOM   3975 HH12 ARG  7053       7.637   7.120 -12.674  1.00  0.00      SEG1
ATOM   3976  NH2 ARG  7053       8.475   7.962 -14.948  1.00  0.00      SEG1
ATOM   3977 HH21 ARG  7053       8.733   8.170 -15.888  1.00  0.00      SEG1
ATOM   3978 HH22 ARG  7053       9.123   8.112 -14.198  1.00  0.00      SEG1
ATOM   3979  C   ARG  7053       4.591   4.745 -20.031  1.00  0.00      SEG1
ATOM   3980  O   ARG  7053       5.405   5.294 -20.767  1.00  0.00      SEG1
ATOM   3981  N   GLY  7054       4.347   3.421 -20.022  1.00  0.00      SEG1
ATOM   3982  HN  GLY  7054       3.685   3.013 -19.388  1.00  0.00      SEG1
ATOM   3983  CA  GLY  7054       5.209   2.562 -20.820  1.00  0.00      SEG1
ATOM   3984  HA1 GLY  7054       5.256   2.955 -21.838  1.00  0.00      SEG1
ATOM   3985  HA2 GLY  7054       4.746   1.576 -20.824  1.00  0.00      SEG1
ATOM   3986  C   GLY  7054       6.610   2.500 -20.189  1.00  0.00      SEG1
ATOM   3987  O   GLY  7054       7.652   2.678 -20.815  1.00  0.00      SEG1
ATOM   3988  N   THR  7055       6.574   2.254 -18.865  1.00  0.00      SEG1
ATOM   3989  HN  THR  7055       5.704   2.247 -18.363  1.00  0.00      SEG1
ATOM   3990  CA  THR  7055       7.859   2.096 -18.194  1.00  0.00      SEG1
ATOM   3991  HA  THR  7055       8.471   2.956 -18.473  1.00  0.00      SEG1
ATOM   3992  CB  THR  7055       7.655   2.054 -16.674  1.00  0.00      SEG1
ATOM   3993  HB  THR  7055       7.047   1.179 -16.436  1.00  0.00      SEG1
ATOM   3994  OG1 THR  7055       6.916   3.176 -16.218  1.00  0.00      SEG1
ATOM   3995  HG1 THR  7055       7.426   3.958 -16.366  1.00  0.00      SEG1
ATOM   3996  CG2 THR  7055       9.000   1.930 -15.934  1.00  0.00      SEG1
ATOM   3997 HG21 THR  7055       9.711   2.675 -16.290  1.00  0.00      SEG1
ATOM   3998 HG22 THR  7055       9.449   0.949 -16.105  1.00  0.00      SEG1
ATOM   3999 HG23 THR  7055       8.885   2.055 -14.860  1.00  0.00      SEG1
ATOM   4000  C   THR  7055       8.547   0.808 -18.688  1.00  0.00      SEG1
ATOM   4001  O   THR  7055       7.959  -0.269 -18.665  1.00  0.00      SEG1
ATOM   4002  N   ALA  7056       9.808   0.980 -19.148  1.00  0.00      SEG1
ATOM   4003  HN  ALA  7056      10.165   1.907 -19.233  1.00  0.00      SEG1
ATOM   4004  CA  ALA  7056      10.582  -0.157 -19.655  1.00  0.00      SEG1
ATOM   4005  HA  ALA  7056      10.043  -0.546 -20.522  1.00  0.00      SEG1
ATOM   4006  CB  ALA  7056      11.985   0.333 -20.050  1.00  0.00      SEG1
ATOM   4007  HB1 ALA  7056      12.528   0.731 -19.191  1.00  0.00      SEG1
ATOM   4008  HB2 ALA  7056      11.926   1.117 -20.806  1.00  0.00      SEG1
ATOM   4009  HB3 ALA  7056      12.587  -0.477 -20.466  1.00  0.00      SEG1
ATOM   4010  C   ALA  7056      10.738  -1.264 -18.590  1.00  0.00      SEG1
ATOM   4011  O   ALA  7056      10.971  -0.971 -17.418  1.00  0.00      SEG1
ATOM   4012  N   VAL  7057      10.654  -2.517 -19.067  1.00  0.00      SEG1
ATOM   4013  HN  VAL  7057      10.395  -2.643 -20.024  1.00  0.00      SEG1
ATOM   4014  CA  VAL  7057      10.921  -3.703 -18.259  1.00  0.00      SEG1
ATOM   4015  HA  VAL  7057      11.115  -3.376 -17.238  1.00  0.00      SEG1
ATOM   4016  CB  VAL  7057       9.677  -4.619 -18.326  1.00  0.00      SEG1
ATOM   4017  HB  VAL  7057       9.474  -4.862 -19.368  1.00  0.00      SEG1
ATOM   4018  CG1 VAL  7057       9.852  -5.926 -17.536  1.00  0.00      SEG1
ATOM   4019 HG11 VAL  7057      10.039  -5.717 -16.483  1.00  0.00      SEG1
ATOM   4020 HG12 VAL  7057      10.701  -6.489 -17.923  1.00  0.00      SEG1
ATOM   4021 HG13 VAL  7057       8.948  -6.531 -17.605  1.00  0.00      SEG1
ATOM   4022  CG2 VAL  7057       8.409  -3.881 -17.856  1.00  0.00      SEG1
ATOM   4023 HG21 VAL  7057       8.216  -3.010 -18.482  1.00  0.00      SEG1
ATOM   4024 HG22 VAL  7057       8.532  -3.538 -16.829  1.00  0.00      SEG1
ATOM   4025 HG23 VAL  7057       7.544  -4.541 -17.921  1.00  0.00      SEG1
ATOM   4026  C   VAL  7057      12.181  -4.368 -18.858  1.00  0.00      SEG1
ATOM   4027  O   VAL  7057      12.318  -4.443 -20.074  1.00  0.00      SEG1
ATOM   4028  N   MET  7058      13.091  -4.809 -17.958  1.00  0.00      SEG1
ATOM   4029  HN  MET  7058      12.957  -4.605 -16.986  1.00  0.00      SEG1
ATOM   4030  CA  MET  7058      14.323  -5.500 -18.356  1.00  0.00      SEG1
ATOM   4031  HA  MET  7058      14.196  -5.911 -19.360  1.00  0.00      SEG1
ATOM   4032  CB  MET  7058      15.521  -4.539 -18.261  1.00  0.00      SEG1
ATOM   4033  HB1 MET  7058      16.425  -5.110 -18.462  1.00  0.00      SEG1
ATOM   4034  HB2 MET  7058      15.612  -4.165 -17.239  1.00  0.00      SEG1
ATOM   4035  CG  MET  7058      15.431  -3.347 -19.227  1.00  0.00      SEG1
ATOM   4036  HG1 MET  7058      14.482  -2.824 -19.099  1.00  0.00      SEG1
ATOM   4037  HG2 MET  7058      15.462  -3.705 -20.257  1.00  0.00      SEG1
ATOM   4038  SD  MET  7058      16.751  -2.141 -18.962  1.00  0.00      SEG1
ATOM   4039  CE  MET  7058      18.202  -3.163 -19.270  1.00  0.00      SEG1
ATOM   4040  HE1 MET  7058      18.202  -3.531 -20.297  1.00  0.00      SEG1
ATOM   4041  HE2 MET  7058      18.213  -4.021 -18.605  1.00  0.00      SEG1
ATOM   4042  HE3 MET  7058      19.111  -2.587 -19.094  1.00  0.00      SEG1
ATOM   4043  C   MET  7058      14.525  -6.635 -17.349  1.00  0.00      SEG1
ATOM   4044  O   MET  7058      13.997  -6.533 -16.257  1.00  0.00      SEG1
ATOM   4045  N   SER  7059      15.258  -7.706 -17.700  1.00  0.00      SEG1
ATOM   4046  HN  SER  7059      15.543  -7.859 -18.646  1.00  0.00      SEG1
ATOM   4047  CA  SER  7059      15.543  -8.752 -16.704  1.00  0.00      SEG1
ATOM   4048  HA  SER  7059      15.002  -8.567 -15.774  1.00  0.00      SEG1
ATOM   4049  CB  SER  7059      15.091 -10.091 -17.302  1.00  0.00      SEG1
ATOM   4050  HB1 SER  7059      14.009 -10.082 -17.436  1.00  0.00      SEG1
ATOM   4051  HB2 SER  7059      15.298 -10.929 -16.625  1.00  0.00      SEG1
ATOM   4052  OG  SER  7059      15.690 -10.306 -18.574  1.00  0.00      SEG1
ATOM   4053  HG1 SER  7059      16.644 -10.372 -18.450  1.00  0.00      SEG1
ATOM   4054  C   SER  7059      17.052  -8.799 -16.391  1.00  0.00      SEG1
ATOM   4055  O   SER  7059      17.761  -9.659 -16.908  1.00  0.00      SEG1
ATOM   4056  N   LEU  7060      17.509  -7.835 -15.577  1.00  0.00      SEG1
ATOM   4057  HN  LEU  7060      16.866  -7.185 -15.173  1.00  0.00      SEG1
ATOM   4058  CA  LEU  7060      18.940  -7.724 -15.274  1.00  0.00      SEG1
ATOM   4059  HA  LEU  7060      19.489  -8.043 -16.160  1.00  0.00      SEG1
ATOM   4060  CB  LEU  7060      19.276  -6.267 -14.915  1.00  0.00      SEG1
ATOM   4061  HB1 LEU  7060      20.304  -6.224 -14.558  1.00  0.00      SEG1
ATOM   4062  HB2 LEU  7060      18.619  -5.946 -14.107  1.00  0.00      SEG1
ATOM   4063  CG  LEU  7060      19.121  -5.288 -16.096  1.00  0.00      SEG1
ATOM   4064  HG  LEU  7060      18.154  -5.445 -16.573  1.00  0.00      SEG1
ATOM   4065  CD1 LEU  7060      19.223  -3.836 -15.613  1.00  0.00      SEG1
ATOM   4066 HD11 LEU  7060      20.189  -3.653 -15.143  1.00  0.00      SEG1
ATOM   4067 HD12 LEU  7060      18.446  -3.629 -14.877  1.00  0.00      SEG1
ATOM   4068 HD13 LEU  7060      19.123  -3.151 -16.455  1.00  0.00      SEG1
ATOM   4069  CD2 LEU  7060      20.167  -5.569 -17.187  1.00  0.00      SEG1
ATOM   4070 HD21 LEU  7060      19.952  -6.510 -17.694  1.00  0.00      SEG1
ATOM   4071 HD22 LEU  7060      21.161  -5.644 -16.745  1.00  0.00      SEG1
ATOM   4072 HD23 LEU  7060      20.156  -4.774 -17.933  1.00  0.00      SEG1
ATOM   4073  C   LEU  7060      19.291  -8.642 -14.091  1.00  0.00      SEG1
ATOM   4074  O   LEU  7060      18.477  -8.830 -13.195  1.00  0.00      SEG1
ATOM   4075  N   LYS  7061      20.534  -9.168 -14.150  1.00  0.00      SEG1
ATOM   4076  HN  LYS  7061      21.106  -8.867 -14.914  1.00  0.00      SEG1
ATOM   4077  CA  LYS  7061      21.066  -9.986 -13.067  1.00  0.00      SEG1
ATOM   4078  HA  LYS  7061      20.344 -10.773 -12.843  1.00  0.00      SEG1
ATOM   4079  CB  LYS  7061      22.458 -10.530 -13.443  1.00  0.00      SEG1
ATOM   4080  HB1 LYS  7061      22.807 -11.197 -12.653  1.00  0.00      SEG1
ATOM   4081  HB2 LYS  7061      23.174  -9.706 -13.470  1.00  0.00      SEG1
ATOM   4082  CG  LYS  7061      22.539 -11.257 -14.786  1.00  0.00      SEG1
ATOM   4083  HG1 LYS  7061      22.208 -10.596 -15.588  1.00  0.00      SEG1
ATOM   4084  HG2 LYS  7061      21.857 -12.106 -14.775  1.00  0.00      SEG1
ATOM   4085  CD  LYS  7061      23.980 -11.710 -15.067  1.00  0.00      SEG1
ATOM   4086  HD1 LYS  7061      24.332 -12.362 -14.265  1.00  0.00      SEG1
ATOM   4087  HD2 LYS  7061      24.638 -10.839 -15.052  1.00  0.00      SEG1
ATOM   4088  CE  LYS  7061      24.117 -12.416 -16.416  1.00  0.00      SEG1
ATOM   4089  HE1 LYS  7061      25.160 -12.692 -16.585  1.00  0.00      SEG1
ATOM   4090  HE2 LYS  7061      23.822 -11.739 -17.221  1.00  0.00      SEG1
ATOM   4091  NZ  LYS  7061      23.299 -13.629 -16.501  1.00  0.00      SEG1
ATOM   4092  HZ1 LYS  7061      22.295 -13.395 -16.364  1.00  0.00      SEG1
ATOM   4093  HZ2 LYS  7061      23.593 -14.320 -15.778  1.00  0.00      SEG1
ATOM   4094  HZ3 LYS  7061      23.402 -14.076 -17.433  1.00  0.00      SEG1
ATOM   4095  C   LYS  7061      21.306  -9.088 -11.856  1.00  0.00      SEG1
ATOM   4096  O   LYS  7061      21.654  -7.925 -12.026  1.00  0.00      SEG1
ATOM   4097  N   GLU  7062      21.238  -9.698 -10.667  1.00  0.00      SEG1
ATOM   4098  HN  GLU  7062      20.919 -10.640 -10.575  1.00  0.00      SEG1
ATOM   4099  CA  GLU  7062      21.584  -8.982  -9.445  1.00  0.00      SEG1
ATOM   4100  HA  GLU  7062      20.851  -8.183  -9.338  1.00  0.00      SEG1
ATOM   4101  CB  GLU  7062      21.462  -9.947  -8.257  1.00  0.00      SEG1
ATOM   4102  HB1 GLU  7062      21.687  -9.409  -7.334  1.00  0.00      SEG1
ATOM   4103  HB2 GLU  7062      22.195 -10.754  -8.333  1.00  0.00      SEG1
ATOM   4104  CG  GLU  7062      20.039 -10.540  -8.168  1.00  0.00      SEG1
ATOM   4105  HG1 GLU  7062      19.815 -11.150  -9.042  1.00  0.00      SEG1
ATOM   4106  HG2 GLU  7062      19.304  -9.737  -8.129  1.00  0.00      SEG1
ATOM   4107  CD  GLU  7062      19.821 -11.421  -6.935  1.00  0.00      SEG1
ATOM   4108  OE1 GLU  7062      20.711 -11.480  -6.088  1.00  0.00      SEG1
ATOM   4109  OE2 GLU  7062      18.764 -12.039  -6.847  1.00  0.00      SEG1
ATOM   4110  C   GLU  7062      22.988  -8.337  -9.528  1.00  0.00      SEG1
ATOM   4111  O   GLU  7062      23.240  -7.269  -8.999  1.00  0.00      SEG1
ATOM   4112  N   GLY  7063      23.910  -8.997 -10.244  1.00  0.00      SEG1
ATOM   4113  HN  GLY  7063      23.681  -9.880 -10.644  1.00  0.00      SEG1
ATOM   4114  CA  GLY  7063      25.271  -8.446 -10.314  1.00  0.00      SEG1
ATOM   4115  HA1 GLY  7063      25.934  -9.260 -10.604  1.00  0.00      SEG1
ATOM   4116  HA2 GLY  7063      25.578  -8.106  -9.322  1.00  0.00      SEG1
ATOM   4117  C   GLY  7063      25.437  -7.295 -11.326  1.00  0.00      SEG1
ATOM   4118  O   GLY  7063      26.520  -6.759 -11.489  1.00  0.00      SEG1
ATOM   4119  N   GLN  7064      24.343  -6.985 -12.037  1.00  0.00      SEG1
ATOM   4120  HN  GLN  7064      23.472  -7.432 -11.859  1.00  0.00      SEG1
ATOM   4121  CA  GLN  7064      24.365  -5.919 -13.037  1.00  0.00      SEG1
ATOM   4122  HA  GLN  7064      25.397  -5.724 -13.334  1.00  0.00      SEG1
ATOM   4123  CB  GLN  7064      23.562  -6.373 -14.273  1.00  0.00      SEG1
ATOM   4124  HB1 GLN  7064      23.374  -5.529 -14.938  1.00  0.00      SEG1
ATOM   4125  HB2 GLN  7064      22.578  -6.729 -13.965  1.00  0.00      SEG1
ATOM   4126  CG  GLN  7064      24.312  -7.461 -15.062  1.00  0.00      SEG1
ATOM   4127  HG1 GLN  7064      24.611  -8.278 -14.409  1.00  0.00      SEG1
ATOM   4128  HG2 GLN  7064      25.221  -7.036 -15.487  1.00  0.00      SEG1
ATOM   4129  CD  GLN  7064      23.452  -8.042 -16.190  1.00  0.00      SEG1
ATOM   4130  OE1 GLN  7064      22.231  -8.016 -16.146  1.00  0.00      SEG1
ATOM   4131  NE2 GLN  7064      24.154  -8.592 -17.190  1.00  0.00      SEG1
ATOM   4132 HE21 GLN  7064      23.617  -8.957 -17.949  1.00  0.00      SEG1
ATOM   4133 HE22 GLN  7064      25.149  -8.646 -17.177  1.00  0.00      SEG1
ATOM   4134  C   GLN  7064      23.811  -4.604 -12.458  1.00  0.00      SEG1
ATOM   4135  O   GLN  7064      23.960  -3.546 -13.060  1.00  0.00      SEG1
ATOM   4136  N   ILE  7065      23.136  -4.713 -11.291  1.00  0.00      SEG1
ATOM   4137  HN  ILE  7065      23.198  -5.577 -10.790  1.00  0.00      SEG1
ATOM   4138  CA  ILE  7065      22.464  -3.545 -10.708  1.00  0.00      SEG1
ATOM   4139  HA  ILE  7065      21.880  -3.079 -11.504  1.00  0.00      SEG1
ATOM   4140  CB  ILE  7065      21.520  -3.994  -9.566  1.00  0.00      SEG1
ATOM   4141  HB  ILE  7065      22.144  -4.342  -8.740  1.00  0.00      SEG1
ATOM   4142  CG2 ILE  7065      20.677  -2.823  -9.026  1.00  0.00      SEG1
ATOM   4143 HG21 ILE  7065      20.087  -2.351  -9.811  1.00  0.00      SEG1
ATOM   4144 HG22 ILE  7065      21.306  -2.050  -8.582  1.00  0.00      SEG1
ATOM   4145 HG23 ILE  7065      19.991  -3.155  -8.246  1.00  0.00      SEG1
ATOM   4146  CG1 ILE  7065      20.619  -5.186  -9.955  1.00  0.00      SEG1
ATOM   4147 HG11 ILE  7065      20.031  -5.484  -9.086  1.00  0.00      SEG1
ATOM   4148 HG12 ILE  7065      21.225  -6.056 -10.202  1.00  0.00      SEG1
ATOM   4149  CD  ILE  7065      19.663  -4.892 -11.116  1.00  0.00      SEG1
ATOM   4150  HD1 ILE  7065      20.201  -4.620 -12.023  1.00  0.00      SEG1
ATOM   4151  HD2 ILE  7065      18.991  -4.071 -10.867  1.00  0.00      SEG1
ATOM   4152  HD3 ILE  7065      19.044  -5.761 -11.340  1.00  0.00      SEG1
ATOM   4153  C   ILE  7065      23.516  -2.535 -10.188  1.00  0.00      SEG1
ATOM   4154  O   ILE  7065      24.082  -2.712  -9.115  1.00  0.00      SEG1
ATOM   4155  N   ASN  7066      23.741  -1.504 -11.024  1.00  0.00      SEG1
ATOM   4156  HN  ASN  7066      23.350  -1.595 -11.937  1.00  0.00      SEG1
ATOM   4157  CA  ASN  7066      24.652  -0.415 -10.685  1.00  0.00      SEG1
ATOM   4158  HA  ASN  7066      25.202  -0.706  -9.786  1.00  0.00      SEG1
ATOM   4159  CB  ASN  7066      25.680  -0.194 -11.821  1.00  0.00      SEG1
ATOM   4160  HB1 ASN  7066      26.137  -1.149 -12.084  1.00  0.00      SEG1
ATOM   4161  HB2 ASN  7066      26.492   0.443 -11.470  1.00  0.00      SEG1
ATOM   4162  CG  ASN  7066      25.103   0.451 -13.094  1.00  0.00      SEG1
ATOM   4163  OD1 ASN  7066      24.153   1.223 -13.062  1.00  0.00      SEG1
ATOM   4164  ND2 ASN  7066      25.743   0.113 -14.220  1.00  0.00      SEG1
ATOM   4165 HD21 ASN  7066      25.433   0.443 -15.110  1.00  0.00      SEG1
ATOM   4166 HD22 ASN  7066      26.537  -0.493 -14.204  1.00  0.00      SEG1
ATOM   4167  C   ASN  7066      23.841   0.853 -10.347  1.00  0.00      SEG1
ATOM   4168  O   ASN  7066      22.615   0.903 -10.431  1.00  0.00      SEG1
ATOM   4169  N   ASP  7067      24.627   1.882 -10.007  1.00  0.00      SEG1
ATOM   4170  HN  ASP  7067      25.603   1.744  -9.832  1.00  0.00      SEG1
ATOM   4171  CA  ASP  7067      24.075   3.151  -9.545  1.00  0.00      SEG1
ATOM   4172  HA  ASP  7067      23.437   2.919  -8.694  1.00  0.00      SEG1
ATOM   4173  CB  ASP  7067      25.223   4.069  -9.105  1.00  0.00      SEG1
ATOM   4174  HB1 ASP  7067      24.852   5.084  -8.960  1.00  0.00      SEG1
ATOM   4175  HB2 ASP  7067      26.020   4.114  -9.849  1.00  0.00      SEG1
ATOM   4176  CG  ASP  7067      25.788   3.600  -7.761  1.00  0.00      SEG1
ATOM   4177  OD1 ASP  7067      25.689   2.413  -7.448  1.00  0.00      SEG1
ATOM   4178  OD2 ASP  7067      26.291   4.434  -7.027  1.00  0.00      SEG1
ATOM   4179  C   ASP  7067      23.193   3.831 -10.592  1.00  0.00      SEG1
ATOM   4180  O   ASP  7067      22.147   4.398 -10.285  1.00  0.00      SEG1
ATOM   4181  N   MET  7068      23.611   3.705 -11.866  1.00  0.00      SEG1
ATOM   4182  HN  MET  7068      24.413   3.132 -12.032  1.00  0.00      SEG1
ATOM   4183  CA  MET  7068      22.768   4.223 -12.944  1.00  0.00      SEG1
ATOM   4184  HA  MET  7068      22.652   5.289 -12.755  1.00  0.00      SEG1
ATOM   4185  CB  MET  7068      23.420   3.998 -14.323  1.00  0.00      SEG1
ATOM   4186  HB1 MET  7068      23.576   2.937 -14.506  1.00  0.00      SEG1
ATOM   4187  HB2 MET  7068      24.412   4.453 -14.342  1.00  0.00      SEG1
ATOM   4188  CG  MET  7068      22.573   4.561 -15.471  1.00  0.00      SEG1
ATOM   4189  HG1 MET  7068      22.396   5.628 -15.347  1.00  0.00      SEG1
ATOM   4190  HG2 MET  7068      21.591   4.085 -15.482  1.00  0.00      SEG1
ATOM   4191  SD  MET  7068      23.340   4.275 -17.072  1.00  0.00      SEG1
ATOM   4192  CE  MET  7068      21.969   4.811 -18.107  1.00  0.00      SEG1
ATOM   4193  HE1 MET  7068      21.726   5.850 -17.887  1.00  0.00      SEG1
ATOM   4194  HE2 MET  7068      21.088   4.210 -17.885  1.00  0.00      SEG1
ATOM   4195  HE3 MET  7068      22.223   4.704 -19.161  1.00  0.00      SEG1
ATOM   4196  C   MET  7068      21.379   3.558 -12.881  1.00  0.00      SEG1
ATOM   4197  O   MET  7068      20.329   4.198 -12.937  1.00  0.00      SEG1
ATOM   4198  N   ILE  7069      21.438   2.222 -12.726  1.00  0.00      SEG1
ATOM   4199  HN  ILE  7069      22.343   1.793 -12.619  1.00  0.00      SEG1
ATOM   4200  CA  ILE  7069      20.204   1.446 -12.643  1.00  0.00      SEG1
ATOM   4201  HA  ILE  7069      19.632   1.696 -13.538  1.00  0.00      SEG1
ATOM   4202  CB  ILE  7069      20.504  -0.071 -12.649  1.00  0.00      SEG1
ATOM   4203  HB  ILE  7069      21.092  -0.316 -11.765  1.00  0.00      SEG1
ATOM   4204  CG2 ILE  7069      19.230  -0.913 -12.557  1.00  0.00      SEG1
ATOM   4205 HG21 ILE  7069      18.568  -0.708 -13.396  1.00  0.00      SEG1
ATOM   4206 HG22 ILE  7069      18.674  -0.717 -11.641  1.00  0.00      SEG1
ATOM   4207 HG23 ILE  7069      19.466  -1.978 -12.564  1.00  0.00      SEG1
ATOM   4208  CG1 ILE  7069      21.321  -0.513 -13.880  1.00  0.00      SEG1
ATOM   4209 HG11 ILE  7069      21.494  -1.591 -13.833  1.00  0.00      SEG1
ATOM   4210 HG12 ILE  7069      22.316  -0.073 -13.852  1.00  0.00      SEG1
ATOM   4211  CD  ILE  7069      20.673  -0.175 -15.232  1.00  0.00      SEG1
ATOM   4212  HD1 ILE  7069      20.594   0.901 -15.387  1.00  0.00      SEG1
ATOM   4213  HD2 ILE  7069      19.681  -0.612 -15.340  1.00  0.00      SEG1
ATOM   4214  HD3 ILE  7069      21.284  -0.567 -16.047  1.00  0.00      SEG1
ATOM   4215  C   ILE  7069      19.349   1.918 -11.443  1.00  0.00      SEG1
ATOM   4216  O   ILE  7069      18.170   2.229 -11.600  1.00  0.00      SEG1
ATOM   4217  N   LEU  7070      19.984   2.017 -10.268  1.00  0.00      SEG1
ATOM   4218  HN  LEU  7070      20.945   1.747 -10.202  1.00  0.00      SEG1
ATOM   4219  CA  LEU  7070      19.289   2.515  -9.080  1.00  0.00      SEG1
ATOM   4220  HA  LEU  7070      18.456   1.842  -8.878  1.00  0.00      SEG1
ATOM   4221  CB  LEU  7070      20.279   2.543  -7.892  1.00  0.00      SEG1
ATOM   4222  HB1 LEU  7070      19.778   2.986  -7.033  1.00  0.00      SEG1
ATOM   4223  HB2 LEU  7070      21.124   3.176  -8.159  1.00  0.00      SEG1
ATOM   4224  CG  LEU  7070      20.816   1.147  -7.485  1.00  0.00      SEG1
ATOM   4225  HG  LEU  7070      21.150   0.619  -8.377  1.00  0.00      SEG1
ATOM   4226  CD1 LEU  7070      21.985   1.249  -6.493  1.00  0.00      SEG1
ATOM   4227 HD11 LEU  7070      21.636   1.598  -5.521  1.00  0.00      SEG1
ATOM   4228 HD12 LEU  7070      22.728   1.958  -6.858  1.00  0.00      SEG1
ATOM   4229 HD13 LEU  7070      22.447   0.272  -6.354  1.00  0.00      SEG1
ATOM   4230  CD2 LEU  7070      19.718   0.249  -6.893  1.00  0.00      SEG1
ATOM   4231 HD21 LEU  7070      18.918   0.092  -7.616  1.00  0.00      SEG1
ATOM   4232 HD22 LEU  7070      19.286   0.716  -6.008  1.00  0.00      SEG1
ATOM   4233 HD23 LEU  7070      20.130  -0.725  -6.629  1.00  0.00      SEG1
ATOM   4234  C   LEU  7070      18.615   3.891  -9.361  1.00  0.00      SEG1
ATOM   4235  O   LEU  7070      17.462   4.160  -9.020  1.00  0.00      SEG1
ATOM   4236  N   SER  7071      19.359   4.759 -10.055  1.00  0.00      SEG1
ATOM   4237  HN  SER  7071      20.253   4.443 -10.379  1.00  0.00      SEG1
ATOM   4238  CA  SER  7071      18.867   6.101 -10.332  1.00  0.00      SEG1
ATOM   4239  HA  SER  7071      18.521   6.501  -9.378  1.00  0.00      SEG1
ATOM   4240  CB  SER  7071      19.995   6.987 -10.868  1.00  0.00      SEG1
ATOM   4241  HB1 SER  7071      20.303   6.632 -11.858  1.00  0.00      SEG1
ATOM   4242  HB2 SER  7071      20.862   6.861 -10.200  1.00  0.00      SEG1
ATOM   4243  OG  SER  7071      19.576   8.360 -10.951  1.00  0.00      SEG1
ATOM   4244  HG1 SER  7071      20.365   8.905 -10.996  1.00  0.00      SEG1
ATOM   4245  C   SER  7071      17.688   6.088 -11.313  1.00  0.00      SEG1
ATOM   4246  O   SER  7071      16.869   7.011 -11.304  1.00  0.00      SEG1
ATOM   4247  N   LEU  7072      17.635   5.028 -12.157  1.00  0.00      SEG1
ATOM   4248  HN  LEU  7072      18.375   4.355 -12.163  1.00  0.00      SEG1
ATOM   4249  CA  LEU  7072      16.491   4.872 -13.059  1.00  0.00      SEG1
ATOM   4250  HA  LEU  7072      16.221   5.870 -13.403  1.00  0.00      SEG1
ATOM   4251  CB  LEU  7072      16.823   3.965 -14.257  1.00  0.00      SEG1
ATOM   4252  HB1 LEU  7072      15.897   3.727 -14.778  1.00  0.00      SEG1
ATOM   4253  HB2 LEU  7072      17.253   3.038 -13.880  1.00  0.00      SEG1
ATOM   4254  CG  LEU  7072      17.806   4.585 -15.267  1.00  0.00      SEG1
ATOM   4255  HG  LEU  7072      18.725   4.868 -14.755  1.00  0.00      SEG1
ATOM   4256  CD1 LEU  7072      18.128   3.581 -16.382  1.00  0.00      SEG1
ATOM   4257 HD11 LEU  7072      17.222   3.294 -16.915  1.00  0.00      SEG1
ATOM   4258 HD12 LEU  7072      18.571   2.679 -15.960  1.00  0.00      SEG1
ATOM   4259 HD13 LEU  7072      18.816   4.025 -17.101  1.00  0.00      SEG1
ATOM   4260  CD2 LEU  7072      17.276   5.896 -15.870  1.00  0.00      SEG1
ATOM   4261 HD21 LEU  7072      17.269   6.689 -15.122  1.00  0.00      SEG1
ATOM   4262 HD22 LEU  7072      16.255   5.760 -16.227  1.00  0.00      SEG1
ATOM   4263 HD23 LEU  7072      17.913   6.216 -16.694  1.00  0.00      SEG1
ATOM   4264  C   LEU  7072      15.253   4.350 -12.307  1.00  0.00      SEG1
ATOM   4265  O   LEU  7072      14.156   4.891 -12.457  1.00  0.00      SEG1
ATOM   4266  N   LEU  7073      15.496   3.317 -11.484  1.00  0.00      SEG1
ATOM   4267  HN  LEU  7073      16.419   2.934 -11.450  1.00  0.00      SEG1
ATOM   4268  CA  LEU  7073      14.458   2.736 -10.638  1.00  0.00      SEG1
ATOM   4269  HA  LEU  7073      13.710   2.290 -11.293  1.00  0.00      SEG1
ATOM   4270  CB  LEU  7073      15.090   1.672  -9.719  1.00  0.00      SEG1
ATOM   4271  HB1 LEU  7073      14.337   1.341  -9.006  1.00  0.00      SEG1
ATOM   4272  HB2 LEU  7073      15.906   2.135  -9.166  1.00  0.00      SEG1
ATOM   4273  CG  LEU  7073      15.640   0.435 -10.458  1.00  0.00      SEG1
ATOM   4274  HG  LEU  7073      16.300   0.755 -11.264  1.00  0.00      SEG1
ATOM   4275  CD1 LEU  7073      16.415  -0.466  -9.489  1.00  0.00      SEG1
ATOM   4276 HD11 LEU  7073      15.769  -0.808  -8.681  1.00  0.00      SEG1
ATOM   4277 HD12 LEU  7073      17.246   0.084  -9.047  1.00  0.00      SEG1
ATOM   4278 HD13 LEU  7073      16.793  -1.344 -10.012  1.00  0.00      SEG1
ATOM   4279  CD2 LEU  7073      14.534  -0.371 -11.153  1.00  0.00      SEG1
ATOM   4280 HD21 LEU  7073      14.134   0.179 -12.005  1.00  0.00      SEG1
ATOM   4281 HD22 LEU  7073      13.715  -0.561 -10.460  1.00  0.00      SEG1
ATOM   4282 HD23 LEU  7073      14.931  -1.317 -11.519  1.00  0.00      SEG1
ATOM   4283  C   LEU  7073      13.767   3.826  -9.798  1.00  0.00      SEG1
ATOM   4284  O   LEU  7073      12.554   3.887  -9.683  1.00  0.00      SEG1
ATOM   4285  N   SER  7074      14.644   4.697  -9.250  1.00  0.00      SEG1
ATOM   4286  HN  SER  7074      15.613   4.502  -9.389  1.00  0.00      SEG1
ATOM   4287  CA  SER  7074      14.229   5.792  -8.371  1.00  0.00      SEG1
ATOM   4288  HA  SER  7074      13.548   5.371  -7.628  1.00  0.00      SEG1
ATOM   4289  CB  SER  7074      15.465   6.391  -7.702  1.00  0.00      SEG1
ATOM   4290  HB1 SER  7074      15.168   7.185  -7.010  1.00  0.00      SEG1
ATOM   4291  HB2 SER  7074      16.134   6.862  -8.435  1.00  0.00      SEG1
ATOM   4292  OG  SER  7074      16.130   5.405  -6.944  1.00  0.00      SEG1
ATOM   4293  HG1 SER  7074      16.709   4.851  -7.478  1.00  0.00      SEG1
ATOM   4294  C   SER  7074      13.538   6.969  -9.078  1.00  0.00      SEG1
ATOM   4295  O   SER  7074      13.169   7.953  -8.441  1.00  0.00      SEG1
ATOM   4296  N   LYS  7075      13.435   6.888 -10.406  1.00  0.00      SEG1
ATOM   4297  HN  LYS  7075      13.787   6.090 -10.893  1.00  0.00      SEG1
ATOM   4298  CA  LYS  7075      12.643   7.895 -11.104  1.00  0.00      SEG1
ATOM   4299  HA  LYS  7075      12.312   8.678 -10.420  1.00  0.00      SEG1
ATOM   4300  CB  LYS  7075      13.495   8.528 -12.206  1.00  0.00      SEG1
ATOM   4301  HB1 LYS  7075      12.854   9.173 -12.809  1.00  0.00      SEG1
ATOM   4302  HB2 LYS  7075      13.868   7.735 -12.855  1.00  0.00      SEG1
ATOM   4303  CG  LYS  7075      14.666   9.356 -11.649  1.00  0.00      SEG1
ATOM   4304  HG1 LYS  7075      15.299   8.722 -11.032  1.00  0.00      SEG1
ATOM   4305  HG2 LYS  7075      14.274  10.118 -10.974  1.00  0.00      SEG1
ATOM   4306  CD  LYS  7075      15.494  10.023 -12.756  1.00  0.00      SEG1
ATOM   4307  HD1 LYS  7075      14.840  10.701 -13.306  1.00  0.00      SEG1
ATOM   4308  HD2 LYS  7075      15.833   9.276 -13.475  1.00  0.00      SEG1
ATOM   4309  CE  LYS  7075      16.695  10.820 -12.219  1.00  0.00      SEG1
ATOM   4310  HE1 LYS  7075      16.359  11.553 -11.483  1.00  0.00      SEG1
ATOM   4311  HE2 LYS  7075      17.170  11.377 -13.028  1.00  0.00      SEG1
ATOM   4312  NZ  LYS  7075      17.733  10.010 -11.581  1.00  0.00      SEG1
ATOM   4313  HZ1 LYS  7075      18.074   9.214 -12.158  1.00  0.00      SEG1
ATOM   4314  HZ2 LYS  7075      17.376   9.589 -10.708  1.00  0.00      SEG1
ATOM   4315  HZ3 LYS  7075      18.554  10.585 -11.301  1.00  0.00      SEG1
ATOM   4316  C   LYS  7075      11.376   7.237 -11.660  1.00  0.00      SEG1
ATOM   4317  O   LYS  7075      10.608   7.837 -12.421  1.00  0.00      SEG1
ATOM   4318  N   GLY  7076      11.203   5.952 -11.293  1.00  0.00      SEG1
ATOM   4319  HN  GLY  7076      11.751   5.469 -10.601  1.00  0.00      SEG1
ATOM   4320  CA  GLY  7076      10.107   5.179 -11.849  1.00  0.00      SEG1
ATOM   4321  HA1 GLY  7076       9.176   5.653 -11.544  1.00  0.00      SEG1
ATOM   4322  HA2 GLY  7076      10.162   4.174 -11.430  1.00  0.00      SEG1
ATOM   4323  C   GLY  7076      10.206   5.148 -13.373  1.00  0.00      SEG1
ATOM   4324  O   GLY  7076       9.249   5.459 -14.072  1.00  0.00      SEG1
ATOM   4325  N   ARG  7077      11.438   4.851 -13.823  1.00  0.00      SEG1
ATOM   4326  HN  ARG  7077      12.102   4.589 -13.116  1.00  0.00      SEG1
ATOM   4327  CA  ARG  7077      11.749   4.848 -15.256  1.00  0.00      SEG1
ATOM   4328  HA  ARG  7077      10.827   5.011 -15.817  1.00  0.00      SEG1
ATOM   4329  CB  ARG  7077      12.760   5.971 -15.588  1.00  0.00      SEG1
ATOM   4330  HB1 ARG  7077      13.177   5.793 -16.580  1.00  0.00      SEG1
ATOM   4331  HB2 ARG  7077      13.594   5.932 -14.886  1.00  0.00      SEG1
ATOM   4332  CG  ARG  7077      12.109   7.366 -15.577  1.00  0.00      SEG1
ATOM   4333  HG1 ARG  7077      11.540   7.484 -14.656  1.00  0.00      SEG1
ATOM   4334  HG2 ARG  7077      11.375   7.420 -16.382  1.00  0.00      SEG1
ATOM   4335  CD  ARG  7077      13.090   8.546 -15.686  1.00  0.00      SEG1
ATOM   4336  HD1 ARG  7077      13.741   8.584 -14.816  1.00  0.00      SEG1
ATOM   4337  HD2 ARG  7077      12.535   9.484 -15.746  1.00  0.00      SEG1
ATOM   4338  NE  ARG  7077      13.973   8.445 -16.849  1.00  0.00      SEG1
ATOM   4339  HE  ARG  7077      13.914   7.572 -17.343  1.00  0.00      SEG1
ATOM   4340  CZ  ARG  7077      14.847   9.432 -17.167  1.00  0.00      SEG1
ATOM   4341  NH1 ARG  7077      14.793  10.585 -16.496  1.00  0.00      SEG1
ATOM   4342 HH11 ARG  7077      14.115  10.718 -15.772  1.00  0.00      SEG1
ATOM   4343 HH12 ARG  7077      15.402  11.350 -16.707  1.00  0.00      SEG1
ATOM   4344  NH2 ARG  7077      15.745   9.244 -18.131  1.00  0.00      SEG1
ATOM   4345 HH21 ARG  7077      15.766   8.391 -18.656  1.00  0.00      SEG1
ATOM   4346 HH22 ARG  7077      16.425   9.940 -18.353  1.00  0.00      SEG1
ATOM   4347  C   ARG  7077      12.272   3.461 -15.677  1.00  0.00      SEG1
ATOM   4348  O   ARG  7077      12.776   3.274 -16.779  1.00  0.00      SEG1
ATOM   4349  N   LEU  7078      12.136   2.499 -14.734  1.00  0.00      SEG1
ATOM   4350  HN  LEU  7078      11.710   2.699 -13.852  1.00  0.00      SEG1
ATOM   4351  CA  LEU  7078      12.630   1.163 -15.046  1.00  0.00      SEG1
ATOM   4352  HA  LEU  7078      12.358   0.937 -16.076  1.00  0.00      SEG1
ATOM   4353  CB  LEU  7078      14.158   1.168 -14.861  1.00  0.00      SEG1
ATOM   4354  HB1 LEU  7078      14.378   1.470 -13.838  1.00  0.00      SEG1
ATOM   4355  HB2 LEU  7078      14.583   1.909 -15.537  1.00  0.00      SEG1
ATOM   4356  CG  LEU  7078      14.846  -0.179 -15.126  1.00  0.00      SEG1
ATOM   4357  HG  LEU  7078      14.464  -0.920 -14.424  1.00  0.00      SEG1
ATOM   4358  CD1 LEU  7078      14.606  -0.672 -16.558  1.00  0.00      SEG1
ATOM   4359 HD11 LEU  7078      14.994   0.044 -17.282  1.00  0.00      SEG1
ATOM   4360 HD12 LEU  7078      13.538  -0.791 -16.741  1.00  0.00      SEG1
ATOM   4361 HD13 LEU  7078      15.114  -1.623 -16.719  1.00  0.00      SEG1
ATOM   4362  CD2 LEU  7078      16.345  -0.067 -14.831  1.00  0.00      SEG1
ATOM   4363 HD21 LEU  7078      16.513   0.211 -13.790  1.00  0.00      SEG1
ATOM   4364 HD22 LEU  7078      16.797   0.699 -15.461  1.00  0.00      SEG1
ATOM   4365 HD23 LEU  7078      16.836  -1.024 -15.008  1.00  0.00      SEG1
ATOM   4366  C   LEU  7078      11.978   0.187 -14.073  1.00  0.00      SEG1
ATOM   4367  O   LEU  7078      11.839   0.515 -12.898  1.00  0.00      SEG1
ATOM   4368  N   ILE  7079      11.608  -0.983 -14.611  1.00  0.00      SEG1
ATOM   4369  HN  ILE  7079      11.810  -1.075 -15.588  1.00  0.00      SEG1
ATOM   4370  CA  ILE  7079      11.196  -2.130 -13.820  1.00  0.00      SEG1
ATOM   4371  HA  ILE  7079      11.280  -1.876 -12.766  1.00  0.00      SEG1
ATOM   4372  CB  ILE  7079       9.747  -2.494 -14.226  1.00  0.00      SEG1
ATOM   4373  HB  ILE  7079       9.668  -2.360 -15.307  1.00  0.00      SEG1
ATOM   4374  CG2 ILE  7079       9.363  -3.952 -13.947  1.00  0.00      SEG1
ATOM   4375 HG21 ILE  7079       9.540  -4.226 -12.907  1.00  0.00      SEG1
ATOM   4376 HG22 ILE  7079       9.933  -4.641 -14.567  1.00  0.00      SEG1
ATOM   4377 HG23 ILE  7079       8.308  -4.133 -14.155  1.00  0.00      SEG1
ATOM   4378  CG1 ILE  7079       8.723  -1.541 -13.586  1.00  0.00      SEG1
ATOM   4379 HG11 ILE  7079       7.756  -1.674 -14.072  1.00  0.00      SEG1
ATOM   4380 HG12 ILE  7079       9.024  -0.513 -13.782  1.00  0.00      SEG1
ATOM   4381  CD  ILE  7079       8.538  -1.760 -12.076  1.00  0.00      SEG1
ATOM   4382  HD1 ILE  7079       9.453  -1.558 -11.525  1.00  0.00      SEG1
ATOM   4383  HD2 ILE  7079       8.220  -2.777 -11.846  1.00  0.00      SEG1
ATOM   4384  HD3 ILE  7079       7.766  -1.107 -11.674  1.00  0.00      SEG1
ATOM   4385  C   ILE  7079      12.216  -3.219 -14.166  1.00  0.00      SEG1
ATOM   4386  O   ILE  7079      12.611  -3.299 -15.325  1.00  0.00      SEG1
ATOM   4387  N   ILE  7080      12.608  -4.004 -13.157  1.00  0.00      SEG1
ATOM   4388  HN  ILE  7080      12.231  -3.898 -12.232  1.00  0.00      SEG1
ATOM   4389  CA  ILE  7080      13.488  -5.141 -13.401  1.00  0.00      SEG1
ATOM   4390  HA  ILE  7080      13.645  -5.216 -14.471  1.00  0.00      SEG1
ATOM   4391  CB  ILE  7080      14.868  -4.960 -12.742  1.00  0.00      SEG1
ATOM   4392  HB  ILE  7080      14.715  -4.866 -11.675  1.00  0.00      SEG1
ATOM   4393  CG2 ILE  7080      15.767  -6.186 -12.955  1.00  0.00      SEG1
ATOM   4394 HG21 ILE  7080      15.876  -6.371 -14.018  1.00  0.00      SEG1
ATOM   4395 HG22 ILE  7080      15.336  -7.082 -12.506  1.00  0.00      SEG1
ATOM   4396 HG23 ILE  7080      16.756  -6.061 -12.515  1.00  0.00      SEG1
ATOM   4397  CG1 ILE  7080      15.540  -3.686 -13.284  1.00  0.00      SEG1
ATOM   4398 HG11 ILE  7080      14.867  -2.840 -13.162  1.00  0.00      SEG1
ATOM   4399 HG12 ILE  7080      15.715  -3.783 -14.355  1.00  0.00      SEG1
ATOM   4400  CD  ILE  7080      16.849  -3.333 -12.581  1.00  0.00      SEG1
ATOM   4401  HD1 ILE  7080      17.619  -4.083 -12.750  1.00  0.00      SEG1
ATOM   4402  HD2 ILE  7080      16.706  -3.218 -11.507  1.00  0.00      SEG1
ATOM   4403  HD3 ILE  7080      17.211  -2.388 -12.969  1.00  0.00      SEG1
ATOM   4404  C   ILE  7080      12.757  -6.401 -12.931  1.00  0.00      SEG1
ATOM   4405  O   ILE  7080      12.458  -6.588 -11.756  1.00  0.00      SEG1
ATOM   4406  N   ARG  7081      12.456  -7.253 -13.927  1.00  0.00      SEG1
ATOM   4407  HN  ARG  7081      12.715  -6.996 -14.861  1.00  0.00      SEG1
ATOM   4408  CA  ARG  7081      11.881  -8.575 -13.697  1.00  0.00      SEG1
ATOM   4409  HA  ARG  7081      12.571  -9.101 -13.034  1.00  0.00      SEG1
ATOM   4410  CB  ARG  7081      10.464  -8.522 -13.074  1.00  0.00      SEG1
ATOM   4411  HB1 ARG  7081      10.534  -8.168 -12.043  1.00  0.00      SEG1
ATOM   4412  HB2 ARG  7081      10.086  -9.544 -13.006  1.00  0.00      SEG1
ATOM   4413  CG  ARG  7081       9.449  -7.650 -13.842  1.00  0.00      SEG1
ATOM   4414  HG1 ARG  7081       9.590  -7.771 -14.916  1.00  0.00      SEG1
ATOM   4415  HG2 ARG  7081       9.650  -6.603 -13.623  1.00  0.00      SEG1
ATOM   4416  CD  ARG  7081       7.994  -7.994 -13.483  1.00  0.00      SEG1
ATOM   4417  HD1 ARG  7081       7.846  -7.977 -12.404  1.00  0.00      SEG1
ATOM   4418  HD2 ARG  7081       7.726  -8.995 -13.826  1.00  0.00      SEG1
ATOM   4419  NE  ARG  7081       7.023  -7.036 -14.019  1.00  0.00      SEG1
ATOM   4420  HE  ARG  7081       6.712  -6.269 -13.443  1.00  0.00      SEG1
ATOM   4421  CZ  ARG  7081       6.454  -7.124 -15.244  1.00  0.00      SEG1
ATOM   4422  NH1 ARG  7081       5.385  -6.381 -15.526  1.00  0.00      SEG1
ATOM   4423 HH11 ARG  7081       5.080  -5.711 -14.833  1.00  0.00      SEG1
ATOM   4424 HH12 ARG  7081       4.849  -6.428 -16.375  1.00  0.00      SEG1
ATOM   4425  NH2 ARG  7081       6.967  -7.955 -16.147  1.00  0.00      SEG1
ATOM   4426 HH21 ARG  7081       7.809  -8.443 -15.904  1.00  0.00      SEG1
ATOM   4427 HH22 ARG  7081       6.560  -8.085 -17.056  1.00  0.00      SEG1
ATOM   4428  C   ARG  7081      11.844  -9.312 -15.045  1.00  0.00      SEG1
ATOM   4429  O   ARG  7081      11.957  -8.715 -16.108  1.00  0.00      SEG1
ATOM   4430  N   GLU  7082      11.669 -10.642 -14.984  1.00  0.00      SEG1
ATOM   4431  HN  GLU  7082      11.706 -11.103 -14.101  1.00  0.00      SEG1
ATOM   4432  CA  GLU  7082      11.368 -11.395 -16.205  1.00  0.00      SEG1
ATOM   4433  HA  GLU  7082      12.008 -11.027 -17.009  1.00  0.00      SEG1
ATOM   4434  CB  GLU  7082      11.611 -12.885 -15.961  1.00  0.00      SEG1
ATOM   4435  HB1 GLU  7082      11.353 -13.448 -16.859  1.00  0.00      SEG1
ATOM   4436  HB2 GLU  7082      10.957 -13.241 -15.165  1.00  0.00      SEG1
ATOM   4437  CG  GLU  7082      13.062 -13.210 -15.590  1.00  0.00      SEG1
ATOM   4438  HG1 GLU  7082      13.369 -12.701 -14.677  1.00  0.00      SEG1
ATOM   4439  HG2 GLU  7082      13.733 -12.875 -16.384  1.00  0.00      SEG1
ATOM   4440  CD  GLU  7082      13.247 -14.724 -15.388  1.00  0.00      SEG1
ATOM   4441  OE1 GLU  7082      12.281 -15.439 -15.104  1.00  0.00      SEG1
ATOM   4442  OE2 GLU  7082      14.370 -15.179 -15.522  1.00  0.00      SEG1
ATOM   4443  C   GLU  7082       9.891 -11.199 -16.593  1.00  0.00      SEG1
ATOM   4444  O   GLU  7082       9.050 -10.823 -15.773  1.00  0.00      SEG1
ATOM   4445  N   ASN  7083       9.568 -11.514 -17.859  1.00  0.00      SEG1
ATOM   4446  HN  ASN  7083      10.265 -11.882 -18.477  1.00  0.00      SEG1
ATOM   4447  CA  ASN  7083       8.194 -11.308 -18.328  1.00  0.00      SEG1
ATOM   4448  HA  ASN  7083       7.614 -10.944 -17.480  1.00  0.00      SEG1
ATOM   4449  CB  ASN  7083       8.145 -10.240 -19.422  1.00  0.00      SEG1
ATOM   4450  HB1 ASN  7083       8.545 -10.616 -20.363  1.00  0.00      SEG1
ATOM   4451  HB2 ASN  7083       8.728  -9.364 -19.132  1.00  0.00      SEG1
ATOM   4452  CG  ASN  7083       6.685  -9.815 -19.574  1.00  0.00      SEG1
ATOM   4453  OD1 ASN  7083       5.937  -9.786 -18.600  1.00  0.00      SEG1
ATOM   4454  ND2 ASN  7083       6.316  -9.506 -20.816  1.00  0.00      SEG1
ATOM   4455 HD21 ASN  7083       5.395  -9.146 -20.963  1.00  0.00      SEG1
ATOM   4456 HD22 ASN  7083       6.968  -9.661 -21.563  1.00  0.00      SEG1
ATOM   4457  C   ASN  7083       7.500 -12.626 -18.731  1.00  0.00      SEG1
ATOM   4458  O   ASN  7083       6.690 -12.716 -19.644  1.00  0.00      SEG1
ATOM   4459  N   ASN  7084       7.809 -13.627 -17.889  1.00  0.00      SEG1
ATOM   4460  HN  ASN  7084       8.567 -13.485 -17.258  1.00  0.00      SEG1
ATOM   4461  CA  ASN  7084       7.170 -14.939 -18.022  1.00  0.00      SEG1
ATOM   4462  HA  ASN  7084       7.220 -15.220 -19.078  1.00  0.00      SEG1
ATOM   4463  CB  ASN  7084       7.863 -15.977 -17.123  1.00  0.00      SEG1
ATOM   4464  HB1 ASN  7084       7.412 -16.963 -17.246  1.00  0.00      SEG1
ATOM   4465  HB2 ASN  7084       7.779 -15.702 -16.072  1.00  0.00      SEG1
ATOM   4466  CG  ASN  7084       9.331 -16.098 -17.501  1.00  0.00      SEG1
ATOM   4467  OD1 ASN  7084       9.691 -15.961 -18.653  1.00  0.00      SEG1
ATOM   4468  ND2 ASN  7084      10.153 -16.303 -16.481  1.00  0.00      SEG1
ATOM   4469 HD21 ASN  7084      11.146 -16.214 -16.618  1.00  0.00      SEG1
ATOM   4470 HD22 ASN  7084       9.946 -16.480 -15.524  1.00  0.00      SEG1
ATOM   4471  C   ASN  7084       5.714 -14.863 -17.559  1.00  0.00      SEG1
ATOM   4472  O   ASN  7084       5.368 -13.974 -16.771  1.00  0.00      SEG1
ATOM   4473  N   ARG  7085       4.979 -15.893 -18.064  1.00  0.00      SEG1
ATOM   4474  HN  ARG  7085       5.449 -16.496 -18.705  1.00  0.00      SEG1
ATOM   4475  CA  ARG  7085       3.588 -16.235 -17.764  1.00  0.00      SEG1
ATOM   4476  HA  ARG  7085       2.954 -15.637 -18.420  1.00  0.00      SEG1
ATOM   4477  CB  ARG  7085       3.377 -17.763 -17.975  1.00  0.00      SEG1
ATOM   4478  HB1 ARG  7085       2.384 -18.039 -17.613  1.00  0.00      SEG1
ATOM   4479  HB2 ARG  7085       4.082 -18.304 -17.341  1.00  0.00      SEG1
ATOM   4480  CG  ARG  7085       3.511 -18.302 -19.416  1.00  0.00      SEG1
ATOM   4481  HG1 ARG  7085       4.373 -17.849 -19.908  1.00  0.00      SEG1
ATOM   4482  HG2 ARG  7085       2.639 -17.998 -19.996  1.00  0.00      SEG1
ATOM   4483  CD  ARG  7085       3.676 -19.839 -19.475  1.00  0.00      SEG1
ATOM   4484  HD1 ARG  7085       4.669 -20.116 -19.114  1.00  0.00      SEG1
ATOM   4485  HD2 ARG  7085       3.591 -20.243 -20.486  1.00  0.00      SEG1
ATOM   4486  NE  ARG  7085       2.751 -20.536 -18.581  1.00  0.00      SEG1
ATOM   4487  HE  ARG  7085       3.126 -20.645 -17.656  1.00  0.00      SEG1
ATOM   4488  CZ  ARG  7085       1.536 -21.036 -18.915  1.00  0.00      SEG1
ATOM   4489  NH1 ARG  7085       0.796 -21.640 -17.986  1.00  0.00      SEG1
ATOM   4490 HH11 ARG  7085       1.112 -21.706 -17.039  1.00  0.00      SEG1
ATOM   4491 HH12 ARG  7085      -0.086 -22.054 -18.223  1.00  0.00      SEG1
ATOM   4492  NH2 ARG  7085       1.087 -20.933 -20.166  1.00  0.00      SEG1
ATOM   4493 HH21 ARG  7085       1.662 -20.487 -20.853  1.00  0.00      SEG1
ATOM   4494 HH22 ARG  7085       0.196 -21.295 -20.464  1.00  0.00      SEG1
ATOM   4495  C   ARG  7085       3.266 -15.948 -16.290  1.00  0.00      SEG1
ATOM   4496  O   ARG  7085       3.849 -16.581 -15.412  1.00  0.00      SEG1
ATOM   4497  N   VAL  7086       2.314 -15.033 -16.082  1.00  0.00      SEG1
ATOM   4498  HN  VAL  7086       1.926 -14.521 -16.848  1.00  0.00      SEG1
ATOM   4499  CA  VAL  7086       1.853 -14.796 -14.720  1.00  0.00      SEG1
ATOM   4500  HA  VAL  7086       2.737 -14.717 -14.088  1.00  0.00      SEG1
ATOM   4501  CB  VAL  7086       1.020 -13.504 -14.655  1.00  0.00      SEG1
ATOM   4502  HB  VAL  7086       0.187 -13.578 -15.354  1.00  0.00      SEG1
ATOM   4503  CG1 VAL  7086       0.474 -13.258 -13.240  1.00  0.00      SEG1
ATOM   4504 HG11 VAL  7086       1.270 -13.341 -12.500  1.00  0.00      SEG1
ATOM   4505 HG12 VAL  7086      -0.290 -13.997 -12.997  1.00  0.00      SEG1
ATOM   4506 HG13 VAL  7086       0.050 -12.256 -13.169  1.00  0.00      SEG1
ATOM   4507  CG2 VAL  7086       1.877 -12.309 -15.097  1.00  0.00      SEG1
ATOM   4508 HG21 VAL  7086       2.230 -12.445 -16.119  1.00  0.00      SEG1
ATOM   4509 HG22 VAL  7086       2.748 -12.211 -14.450  1.00  0.00      SEG1
ATOM   4510 HG23 VAL  7086       1.290 -11.392 -15.063  1.00  0.00      SEG1
ATOM   4511  C   VAL  7086       1.085 -16.037 -14.232  1.00  0.00      SEG1
ATOM   4512  O   VAL  7086       0.072 -16.405 -14.802  1.00  0.00      SEG1
ATOM   4513  N   VAL  7087       1.618 -16.699 -13.193  1.00  0.00      SEG1
ATOM   4514  HN  VAL  7087       2.478 -16.363 -12.811  1.00  0.00      SEG1
ATOM   4515  CA  VAL  7087       1.007 -17.887 -12.589  1.00  0.00      SEG1
ATOM   4516  HA  VAL  7087      -0.007 -17.966 -12.980  1.00  0.00      SEG1
ATOM   4517  CB  VAL  7087       1.834 -19.151 -12.946  1.00  0.00      SEG1
ATOM   4518  HB  VAL  7087       2.871 -18.988 -12.654  1.00  0.00      SEG1
ATOM   4519  CG1 VAL  7087       1.312 -20.424 -12.248  1.00  0.00      SEG1
ATOM   4520 HG11 VAL  7087       0.280 -20.625 -12.535  1.00  0.00      SEG1
ATOM   4521 HG12 VAL  7087       1.343 -20.300 -11.166  1.00  0.00      SEG1
ATOM   4522 HG13 VAL  7087       1.915 -21.285 -12.535  1.00  0.00      SEG1
ATOM   4523  CG2 VAL  7087       1.907 -19.386 -14.466  1.00  0.00      SEG1
ATOM   4524 HG21 VAL  7087       2.375 -18.537 -14.965  1.00  0.00      SEG1
ATOM   4525 HG22 VAL  7087       0.905 -19.508 -14.877  1.00  0.00      SEG1
ATOM   4526 HG23 VAL  7087       2.502 -20.273 -14.682  1.00  0.00      SEG1
ATOM   4527  C   VAL  7087       0.971 -17.653 -11.062  1.00  0.00      SEG1
ATOM   4528  O   VAL  7087       1.968 -17.225 -10.470  1.00  0.00      SEG1
ATOM   4529  N   ILE  7088      -0.213 -17.978 -10.501  1.00  0.00      SEG1
ATOM   4530  HN  ILE  7088      -0.957 -18.390 -11.034  1.00  0.00      SEG1
ATOM   4531  CA  ILE  7088      -0.518 -17.837  -9.079  1.00  0.00      SEG1
ATOM   4532  HA  ILE  7088       0.420 -17.747  -8.531  1.00  0.00      SEG1
ATOM   4533  CB  ILE  7088      -1.414 -16.591  -8.875  1.00  0.00      SEG1
ATOM   4534  HB  ILE  7088      -1.515 -16.445  -7.799  1.00  0.00      SEG1
ATOM   4535  CG2 ILE  7088      -0.737 -15.329  -9.420  1.00  0.00      SEG1
ATOM   4536 HG21 ILE  7088      -0.673 -15.337 -10.508  1.00  0.00      SEG1
ATOM   4537 HG22 ILE  7088       0.261 -15.255  -9.005  1.00  0.00      SEG1
ATOM   4538 HG23 ILE  7088      -1.277 -14.432  -9.120  1.00  0.00      SEG1
ATOM   4539  CG1 ILE  7088      -2.829 -16.754  -9.473  1.00  0.00      SEG1
ATOM   4540 HG11 ILE  7088      -3.321 -17.618  -9.027  1.00  0.00      SEG1
ATOM   4541 HG12 ILE  7088      -2.781 -16.957 -10.541  1.00  0.00      SEG1
ATOM   4542  CD  ILE  7088      -3.745 -15.550  -9.236  1.00  0.00      SEG1
ATOM   4543  HD1 ILE  7088      -3.435 -14.685  -9.817  1.00  0.00      SEG1
ATOM   4544  HD2 ILE  7088      -3.771 -15.270  -8.184  1.00  0.00      SEG1
ATOM   4545  HD3 ILE  7088      -4.768 -15.783  -9.529  1.00  0.00      SEG1
ATOM   4546  C   ILE  7088      -1.224 -19.140  -8.656  1.00  0.00      SEG1
ATOM   4547  O   ILE  7088      -1.488 -19.971  -9.519  1.00  0.00      SEG1
ATOM   4548  N   SER  7089      -1.517 -19.222  -7.351  1.00  0.00      SEG1
ATOM   4549  HN  SER  7089      -1.116 -18.615  -6.660  1.00  0.00      SEG1
ATOM   4550  CA  SER  7089      -2.405 -20.243  -6.814  1.00  0.00      SEG1
ATOM   4551  HA  SER  7089      -3.365 -20.151  -7.322  1.00  0.00      SEG1
ATOM   4552  CB  SER  7089      -1.777 -21.638  -7.003  1.00  0.00      SEG1
ATOM   4553  HB1 SER  7089      -1.762 -21.898  -8.063  1.00  0.00      SEG1
ATOM   4554  HB2 SER  7089      -2.372 -22.433  -6.528  1.00  0.00      SEG1
ATOM   4555  OG  SER  7089      -0.426 -21.636  -6.565  1.00  0.00      SEG1
ATOM   4556  HG1 SER  7089      -0.372 -21.858  -5.628  1.00  0.00      SEG1
ATOM   4557  C   SER  7089      -2.587 -19.919  -5.329  1.00  0.00      SEG1
ATOM   4558  O   SER  7089      -1.881 -19.064  -4.799  1.00  0.00      SEG1
ATOM   4559  N   SER  7090      -3.495 -20.701  -4.723  1.00  0.00      SEG1
ATOM   4560  HN  SER  7090      -4.165 -21.275  -5.188  1.00  0.00      SEG1
ATOM   4561  CA  SER  7090      -3.562 -20.823  -3.280  1.00  0.00      SEG1
ATOM   4562  HA  SER  7090      -2.696 -20.329  -2.844  1.00  0.00      SEG1
ATOM   4563  CB  SER  7090      -4.843 -20.201  -2.726  1.00  0.00      SEG1
ATOM   4564  HB1 SER  7090      -5.741 -20.682  -3.120  1.00  0.00      SEG1
ATOM   4565  HB2 SER  7090      -4.904 -19.138  -2.991  1.00  0.00      SEG1
ATOM   4566  OG  SER  7090      -4.770 -20.436  -1.330  1.00  0.00      SEG1
ATOM   4567  HG1 SER  7090      -5.120 -19.691  -0.827  1.00  0.00      SEG1
ATOM   4568  C   SER  7090      -3.531 -22.323  -2.955  1.00  0.00      SEG1
ATOM   4569  O   SER  7090      -4.050 -23.132  -3.725  1.00  0.00      SEG1
ATOM   4570  N   ASP  7091      -2.893 -22.619  -1.810  1.00  0.00      SEG1
ATOM   4571  HN  ASP  7091      -2.478 -21.878  -1.282  1.00  0.00      SEG1
ATOM   4572  CA  ASP  7091      -2.801 -23.970  -1.260  1.00  0.00      SEG1
ATOM   4573  HA  ASP  7091      -2.649 -24.662  -2.088  1.00  0.00      SEG1
ATOM   4574  CB  ASP  7091      -1.650 -24.054  -0.243  1.00  0.00      SEG1
ATOM   4575  HB1 ASP  7091      -1.778 -24.930   0.396  1.00  0.00      SEG1
ATOM   4576  HB2 ASP  7091      -1.668 -23.194   0.430  1.00  0.00      SEG1
ATOM   4577  CG  ASP  7091      -0.259 -24.182  -0.871  1.00  0.00      SEG1
ATOM   4578  OD1 ASP  7091      -0.120 -24.206  -2.104  1.00  0.00      SEG1
ATOM   4579  OD2 ASP  7091       0.683 -24.291  -0.094  1.00  0.00      SEG1
ATOM   4580  C   ASP  7091      -4.093 -24.332  -0.516  1.00  0.00      SEG1
ATOM   4581  O   ASP  7091      -4.641 -23.543   0.242  1.00  0.00      SEG1
ATOM   4582  N   VAL  7092      -4.547 -25.559  -0.772  1.00  0.00      SEG1
ATOM   4583  HN  VAL  7092      -4.042 -26.144  -1.407  1.00  0.00      SEG1
ATOM   4584  CA  VAL  7092      -5.758 -26.065  -0.149  1.00  0.00      SEG1
ATOM   4585  HA  VAL  7092      -6.277 -25.222   0.306  1.00  0.00      SEG1
ATOM   4586  CB  VAL  7092      -6.621 -26.727  -1.242  1.00  0.00      SEG1
ATOM   4587  HB  VAL  7092      -6.041 -27.510  -1.728  1.00  0.00      SEG1
ATOM   4588  CG1 VAL  7092      -7.909 -27.337  -0.672  1.00  0.00      SEG1
ATOM   4589 HG11 VAL  7092      -8.519 -26.571  -0.193  1.00  0.00      SEG1
ATOM   4590 HG12 VAL  7092      -7.669 -28.093   0.076  1.00  0.00      SEG1
ATOM   4591 HG13 VAL  7092      -8.498 -27.786  -1.471  1.00  0.00      SEG1
ATOM   4592  CG2 VAL  7092      -6.959 -25.723  -2.357  1.00  0.00      SEG1
ATOM   4593 HG21 VAL  7092      -6.049 -25.346  -2.825  1.00  0.00      SEG1
ATOM   4594 HG22 VAL  7092      -7.503 -24.873  -1.946  1.00  0.00      SEG1
ATOM   4595 HG23 VAL  7092      -7.560 -26.205  -3.128  1.00  0.00      SEG1
ATOM   4596  C   VAL  7092      -5.326 -27.075   0.917  1.00  0.00      SEG1
ATOM   4597  O   VAL  7092      -4.674 -28.067   0.599  1.00  0.00      SEG1
ATOM   4598  N   LEU  7093      -5.733 -26.817   2.173  1.00  0.00      SEG1
ATOM   4599  HN  LEU  7093      -6.200 -25.958   2.382  1.00  0.00      SEG1
ATOM   4600  CA  LEU  7093      -5.489 -27.796   3.227  1.00  0.00      SEG1
ATOM   4601  HA  LEU  7093      -4.461 -28.140   3.118  1.00  0.00      SEG1
ATOM   4602  CB  LEU  7093      -5.706 -27.155   4.612  1.00  0.00      SEG1
ATOM   4603  HB1 LEU  7093      -6.738 -26.814   4.675  1.00  0.00      SEG1
ATOM   4604  HB2 LEU  7093      -5.052 -26.288   4.695  1.00  0.00      SEG1
ATOM   4605  CG  LEU  7093      -5.429 -28.091   5.809  1.00  0.00      SEG1
ATOM   4606  HG  LEU  7093      -6.108 -28.941   5.759  1.00  0.00      SEG1
ATOM   4607  CD1 LEU  7093      -3.982 -28.607   5.828  1.00  0.00      SEG1
ATOM   4608 HD11 LEU  7093      -3.278 -27.778   5.896  1.00  0.00      SEG1
ATOM   4609 HD12 LEU  7093      -3.767 -29.158   4.913  1.00  0.00      SEG1
ATOM   4610 HD13 LEU  7093      -3.824 -29.254   6.691  1.00  0.00      SEG1
ATOM   4611  CD2 LEU  7093      -5.753 -27.382   7.131  1.00  0.00      SEG1
ATOM   4612 HD21 LEU  7093      -6.802 -27.086   7.163  1.00  0.00      SEG1
ATOM   4613 HD22 LEU  7093      -5.146 -26.483   7.235  1.00  0.00      SEG1
ATOM   4614 HD23 LEU  7093      -5.566 -28.050   7.972  1.00  0.00      SEG1
ATOM   4615  C   LEU  7093      -6.430 -28.991   2.990  1.00  0.00      SEG1
ATOM   4616  O   LEU  7093      -7.615 -28.821   2.731  1.00  0.00      SEG1
ATOM   4617  N   VAL  7094      -5.822 -30.185   3.047  1.00  0.00      SEG1
ATOM   4618  HN  VAL  7094      -4.844 -30.224   3.250  1.00  0.00      SEG1
ATOM   4619  CA  VAL  7094      -6.550 -31.422   2.821  1.00  0.00      SEG1
ATOM   4620  HA  VAL  7094      -7.536 -31.155   2.443  1.00  0.00      SEG1
ATOM   4621  CB  VAL  7094      -5.794 -32.303   1.803  1.00  0.00      SEG1
ATOM   4622  HB  VAL  7094      -4.788 -32.496   2.175  1.00  0.00      SEG1
ATOM   4623  CG1 VAL  7094      -6.507 -33.644   1.561  1.00  0.00      SEG1
ATOM   4624 HG11 VAL  7094      -7.512 -33.481   1.172  1.00  0.00      SEG1
ATOM   4625 HG12 VAL  7094      -6.593 -34.199   2.495  1.00  0.00      SEG1
ATOM   4626 HG13 VAL  7094      -5.956 -34.237   0.832  1.00  0.00      SEG1
ATOM   4627  CG2 VAL  7094      -5.603 -31.569   0.467  1.00  0.00      SEG1
ATOM   4628 HG21 VAL  7094      -5.030 -30.653   0.609  1.00  0.00      SEG1
ATOM   4629 HG22 VAL  7094      -6.571 -31.299   0.044  1.00  0.00      SEG1
ATOM   4630 HG23 VAL  7094      -5.059 -32.201  -0.235  1.00  0.00      SEG1
ATOM   4631  C   VAL  7094      -6.695 -32.117   4.179  1.00  0.00      SEG1
ATOM   4632  O   VAL  7094      -5.733 -32.369   4.898  1.00  0.00      SEG1
ATOM   4633  N   ASN  7095      -7.954 -32.435   4.482  1.00  0.00      SEG1
ATOM   4634  HN  ASN  7095      -8.714 -32.165   3.885  1.00  0.00      SEG1
ATOM   4635  CA  ASN  7095      -8.291 -33.170   5.687  1.00  0.00      SEG1
ATOM   4636  HA  ASN  7095      -7.559 -33.973   5.789  1.00  0.00      SEG1
ATOM   4637  CB  ASN  7095      -8.268 -32.271   6.943  1.00  0.00      SEG1
ATOM   4638  HB1 ASN  7095      -7.229 -32.032   7.171  1.00  0.00      SEG1
ATOM   4639  HB2 ASN  7095      -8.668 -32.792   7.814  1.00  0.00      SEG1
ATOM   4640  CG  ASN  7095      -9.031 -30.951   6.764  1.00  0.00      SEG1
ATOM   4641  OD1 ASN  7095      -9.900 -30.797   5.924  1.00  0.00      SEG1
ATOM   4642  ND2 ASN  7095      -8.571 -29.952   7.525  1.00  0.00      SEG1
ATOM   4643 HD21 ASN  7095      -8.895 -29.035   7.287  1.00  0.00      SEG1
ATOM   4644 HD22 ASN  7095      -7.921 -30.102   8.265  1.00  0.00      SEG1
ATOM   4645  C   ASN  7095      -9.635 -33.833   5.415  1.00  0.00      SEG1
ATOM   4646  O   ASN  7095     -10.178 -33.707   4.322  1.00  0.00      SEG1
ATOM   4647  N   ASN  7096     -10.051 -34.599   6.434  1.00  0.00      SEG1
ATOM   4648  HN  ASN  7096      -9.635 -34.507   7.334  1.00  0.00      SEG1
ATOM   4649  CA  ASN  7096     -11.316 -35.313   6.428  1.00  0.00      SEG1
ATOM   4650  HA  ASN  7096     -11.695 -35.333   5.404  1.00  0.00      SEG1
ATOM   4651  CB  ASN  7096     -11.101 -36.733   6.998  1.00  0.00      SEG1
ATOM   4652  HB1 ASN  7096     -11.259 -36.760   8.077  1.00  0.00      SEG1
ATOM   4653  HB2 ASN  7096     -10.074 -37.057   6.833  1.00  0.00      SEG1
ATOM   4654  CG  ASN  7096     -12.005 -37.787   6.347  1.00  0.00      SEG1
ATOM   4655  OD1 ASN  7096     -11.561 -38.872   5.993  1.00  0.00      SEG1
ATOM   4656  ND2 ASN  7096     -13.286 -37.443   6.216  1.00  0.00      SEG1
ATOM   4657 HD21 ASN  7096     -13.954 -38.074   5.836  1.00  0.00      SEG1
ATOM   4658 HD22 ASN  7096     -13.555 -36.520   6.516  1.00  0.00      SEG1
ATOM   4659  C   ASN  7096     -12.267 -34.522   7.342  1.00  0.00      SEG1
ATOM   4660  OT1 ASN  7096     -11.774 -33.730   8.149  1.00  0.00      SEG1
ATOM   4661  OT2 ASN  7096     -13.475 -34.717   7.252  1.00  0.00      SEG1
TER    4662      ASN   7096
END
