# Supplementary material for: The Dual-Targeted Fusion Inhibitor Clofazimine Binds to the S2 Segment of the SARS-CoV-2 Spike Protein
Source: Viruses. 2024 Apr 20;16(4):640. doi: 10.3390/v16040640 (PMC11054727; doi:10.3390/v16040640)
Supplement: Supplementary file 1 [file viruses-16-00640-s001.zip › Nsp5_Mpro/ligand.pdb]

REMARK  0001 RUN NUMBER      3                                                        
REMARK       ROTATION NUMBER 8  57.8326 DEGREES                                       
REMARK                AXIS   1.08989 23.7328 1.07085 CENTER -15.2992 3.63438 0.694255 
REMARK  0001 RMS 10.4428 DG -5.6828 -29.032 4.12                                      
REMARK   DATE:    11/ 4/23     14: 8:40      CREATED BY USER: rsa002                  
ATOM      1  H0  UNK     1     -16.428   2.502  -3.933  1.00  0.00      SEG5
ATOM      2  N0  UNK     1     -16.932   2.150  -3.152  1.00  0.00      SEG5
ATOM      3  C0  UNK     1     -16.584   2.474  -1.881  1.00  0.00      SEG5
ATOM      4  C1  UNK     1     -17.480   2.353  -0.817  1.00  0.00      SEG5
ATOM      5  H1  UNK     1     -18.457   1.907  -0.939  1.00  0.00      SEG5
ATOM      6  C2  UNK     1     -17.150   2.865   0.426  1.00  0.00      SEG5
ATOM      7  H2  UNK     1     -17.858   2.785   1.242  1.00  0.00      SEG5
ATOM      8  C3  UNK     1     -15.947   3.529   0.566  1.00  0.00      SEG5
ATOM      9  CL0 UNK     1     -15.654   4.457   1.983  1.00  0.00      SEG5
ATOM     10  C4  UNK     1     -14.981   3.514  -0.432  1.00  0.00      SEG5
ATOM     11  H3  UNK     1     -14.011   3.949  -0.256  1.00  0.00      SEG5
ATOM     12  C5  UNK     1     -15.307   2.970  -1.663  1.00  0.00      SEG5
ATOM     13  H4  UNK     1     -14.584   2.955  -2.464  1.00  0.00      SEG5
ATOM     14  C6  UNK     1     -17.791   1.144  -3.422  1.00  0.00      SEG5
ATOM     15  C7  UNK     1     -17.700  -0.041  -2.698  1.00  0.00      SEG5
ATOM     16  H5  UNK     1     -16.934  -0.188  -1.951  1.00  0.00      SEG5
ATOM     17  C8  UNK     1     -18.616  -1.071  -2.892  1.00  0.00      SEG5
ATOM     18  N1  UNK     1     -18.607  -2.176  -2.075  1.00  0.00      SEG5
ATOM     19  C9  UNK     1     -19.456  -3.229  -2.325  1.00  0.00      SEG5
ATOM     20  C10 UNK     1     -19.473  -4.341  -1.475  1.00  0.00      SEG5
ATOM     21  H6  UNK     1     -18.889  -4.317  -0.571  1.00  0.00      SEG5
ATOM     22  C11 UNK     1     -20.241  -5.465  -1.794  1.00  0.00      SEG5
ATOM     23  H7  UNK     1     -20.274  -6.305  -1.125  1.00  0.00      SEG5
ATOM     24  C12 UNK     1     -20.958  -5.493  -2.984  1.00  0.00      SEG5
ATOM     25  H8  UNK     1     -21.471  -6.392  -3.285  1.00  0.00      SEG5
ATOM     26  C13 UNK     1     -21.043  -4.358  -3.786  1.00  0.00      SEG5
ATOM     27  H9  UNK     1     -21.667  -4.419  -4.663  1.00  0.00      SEG5
ATOM     28  C14 UNK     1     -20.335  -3.184  -3.456  1.00  0.00      SEG5
ATOM     29  N2  UNK     1     -20.465  -1.982  -4.155  1.00  0.00      SEG5
ATOM     30  C15 UNK     1     -21.450  -1.786  -4.995  1.00  0.00      SEG5
ATOM     31  C16 UNK     1     -21.409  -2.355  -6.240  1.00  0.00      SEG5
ATOM     32  H10 UNK     1     -20.576  -2.983  -6.519  1.00  0.00      SEG5
ATOM     33  C17 UNK     1     -22.429  -2.126  -7.124  1.00  0.00      SEG5
ATOM     34  H11 UNK     1     -22.216  -2.685  -8.014  1.00  0.00      SEG5
ATOM     35  C18 UNK     1     -23.498  -1.296  -6.769  1.00  0.00      SEG5
ATOM     36  CL  UNK     1     -24.873  -0.943  -7.766  1.00  0.00      SEG5
ATOM     37  C19 UNK     1     -23.523  -0.677  -5.533  1.00  0.00      SEG5
ATOM     38  H12 UNK     1     -24.321  -0.005  -5.260  1.00  0.00      SEG5
ATOM     39  C20 UNK     1     -22.503  -0.940  -4.648  1.00  0.00      SEG5
ATOM     40  H13 UNK     1     -22.517  -0.471  -3.677  1.00  0.00      SEG5
ATOM     41  C21 UNK     1     -19.575  -0.950  -3.944  1.00  0.00      SEG5
ATOM     42  C22 UNK     1     -19.589   0.234  -4.726  1.00  0.00      SEG5
ATOM     43  H14 UNK     1     -20.256   0.353  -5.563  1.00  0.00      SEG5
ATOM     44  C23 UNK     1     -18.748   1.298  -4.427  1.00  0.00      SEG5
ATOM     45  N   UNK     1     -18.885   2.547  -5.136  1.00  0.00      SEG5
ATOM     46  C24 UNK     1     -20.169   3.035  -5.685  1.00  0.00      SEG5
ATOM     47  H15 UNK     1     -20.539   2.336  -6.437  1.00  0.00      SEG5
ATOM     48  C25 UNK     1     -21.209   3.156  -4.557  1.00  0.00      SEG5
ATOM     49  H16 UNK     1     -20.814   3.727  -3.716  1.00  0.00      SEG5
ATOM     50  H17 UNK     1     -21.515   2.180  -4.182  1.00  0.00      SEG5
ATOM     51  H18 UNK     1     -22.111   3.660  -4.905  1.00  0.00      SEG5
ATOM     52  C   UNK     1     -19.943   4.382  -6.379  1.00  0.00      SEG5
ATOM     53  H19 UNK     1     -19.274   4.276  -7.232  1.00  0.00      SEG5
ATOM     54  H20 UNK     1     -19.510   5.113  -5.697  1.00  0.00      SEG5
ATOM     55  H   UNK     1     -20.884   4.790  -6.751  1.00  0.00      SEG5
TER      56      UNK      1
END
