# Supplementary material for: The Dual-Targeted Fusion Inhibitor Clofazimine Binds to the S2 Segment of the SARS-CoV-2 Spike Protein
Source: Viruses. 2024 Apr 20;16(4):640. doi: 10.3390/v16040640 (PMC11054727; doi:10.3390/v16040640)
Supplement: Supplementary file 1 [file viruses-16-00640-s001.zip › Nsp5_Mpro/protein_docking.pdb]

REMARK  GRID FOR SYSTEM 0001                                                          
REMARK   DATE:    11/ 4/23     12:54:11      CREATED BY USER: rsa002                  
ATOM      1  N   SER    10       3.288  10.760  -9.671  1.00  0.00      SEG1
ATOM      2  HT1 SER    10       3.388  10.735  -8.636  1.00  0.00      SEG1
ATOM      3  HT2 SER    10       4.173  10.505 -10.151  1.00  0.00      SEG1
ATOM      4  HT3 SER    10       2.944  11.714  -9.935  1.00  0.00      SEG1
ATOM      5  CA  SER    10       2.198   9.878 -10.064  1.00  0.00      SEG1
ATOM      6  HA  SER    10       2.452   8.855  -9.787  1.00  0.00      SEG1
ATOM      7  CB  SER    10       0.961  10.357  -9.307  1.00  0.00      SEG1
ATOM      8  HB1 SER    10       1.045  10.109  -8.247  1.00  0.00      SEG1
ATOM      9  HB2 SER    10       0.034   9.871  -9.652  1.00  0.00      SEG1
ATOM     10  OG  SER    10       0.965  11.778  -9.405  1.00  0.00      SEG1
ATOM     11  HG1 SER    10       0.302  12.075 -10.070  1.00  0.00      SEG1
ATOM     12  C   SER    10       1.941   9.876 -11.579  1.00  0.00      SEG1
ATOM     13  O   SER    10       1.162   9.063 -12.048  1.00  0.00      SEG1
ATOM     14  N   GLY    11       2.678  10.751 -12.309  1.00  0.00      SEG1
ATOM     15  HN  GLY    11       3.289  11.447 -11.950  1.00  0.00      SEG1
ATOM     16  CA  GLY    11       2.350  10.994 -13.719  1.00  0.00      SEG1
ATOM     17  HA1 GLY    11       3.146  11.602 -14.149  1.00  0.00      SEG1
ATOM     18  HA2 GLY    11       1.434  11.586 -13.740  1.00  0.00      SEG1
ATOM     19  C   GLY    11       2.146   9.717 -14.552  1.00  0.00      SEG1
ATOM     20  O   GLY    11       1.208   9.592 -15.322  1.00  0.00      SEG1
ATOM     21  N   LYS    12       3.056   8.745 -14.333  1.00  0.00      SEG1
ATOM     22  HN  LYS    12       3.805   8.892 -13.694  1.00  0.00      SEG1
ATOM     23  CA  LYS    12       2.970   7.528 -15.147  1.00  0.00      SEG1
ATOM     24  HA  LYS    12       3.003   7.843 -16.192  1.00  0.00      SEG1
ATOM     25  CB  LYS    12       4.175   6.618 -14.843  1.00  0.00      SEG1
ATOM     26  HB1 LYS    12       4.019   5.659 -15.344  1.00  0.00      SEG1
ATOM     27  HB2 LYS    12       4.210   6.394 -13.776  1.00  0.00      SEG1
ATOM     28  CG  LYS    12       5.532   7.183 -15.312  1.00  0.00      SEG1
ATOM     29  HG1 LYS    12       5.683   8.202 -14.955  1.00  0.00      SEG1
ATOM     30  HG2 LYS    12       5.530   7.238 -16.402  1.00  0.00      SEG1
ATOM     31  CD  LYS    12       6.682   6.274 -14.841  1.00  0.00      SEG1
ATOM     32  HD1 LYS    12       6.398   5.241 -15.045  1.00  0.00      SEG1
ATOM     33  HD2 LYS    12       6.792   6.340 -13.758  1.00  0.00      SEG1
ATOM     34  CE  LYS    12       8.031   6.506 -15.532  1.00  0.00      SEG1
ATOM     35  HE1 LYS    12       7.905   6.615 -16.611  1.00  0.00      SEG1
ATOM     36  HE2 LYS    12       8.669   5.631 -15.385  1.00  0.00      SEG1
ATOM     37  NZ  LYS    12       8.765   7.656 -15.010  1.00  0.00      SEG1
ATOM     38  HZ1 LYS    12       8.903   7.553 -13.983  1.00  0.00      SEG1
ATOM     39  HZ2 LYS    12       8.253   8.536 -15.213  1.00  0.00      SEG1
ATOM     40  HZ3 LYS    12       9.704   7.685 -15.453  1.00  0.00      SEG1
ATOM     41  C   LYS    12       1.607   6.812 -14.938  1.00  0.00      SEG1
ATOM     42  O   LYS    12       0.964   6.360 -15.872  1.00  0.00      SEG1
ATOM     43  N   VAL    13       1.187   6.838 -13.649  1.00  0.00      SEG1
ATOM     44  HN  VAL    13       1.711   7.315 -12.945  1.00  0.00      SEG1
ATOM     45  CA  VAL    13      -0.037   6.134 -13.292  1.00  0.00      SEG1
ATOM     46  HA  VAL    13      -0.023   5.190 -13.842  1.00  0.00      SEG1
ATOM     47  CB  VAL    13      -0.073   5.831 -11.782  1.00  0.00      SEG1
ATOM     48  HB  VAL    13      -0.060   6.766 -11.216  1.00  0.00      SEG1
ATOM     49  CG1 VAL    13      -1.358   5.075 -11.395  1.00  0.00      SEG1
ATOM     50 HG11 VAL    13      -1.499   4.203 -12.034  1.00  0.00      SEG1
ATOM     51 HG12 VAL    13      -2.243   5.703 -11.499  1.00  0.00      SEG1
ATOM     52 HG13 VAL    13      -1.325   4.737 -10.358  1.00  0.00      SEG1
ATOM     53  CG2 VAL    13       1.159   5.011 -11.380  1.00  0.00      SEG1
ATOM     54 HG21 VAL    13       2.084   5.587 -11.419  1.00  0.00      SEG1
ATOM     55 HG22 VAL    13       1.277   4.137 -12.023  1.00  0.00      SEG1
ATOM     56 HG23 VAL    13       1.044   4.640 -10.367  1.00  0.00      SEG1
ATOM     57  C   VAL    13      -1.283   6.907 -13.742  1.00  0.00      SEG1
ATOM     58  O   VAL    13      -2.274   6.300 -14.128  1.00  0.00      SEG1
ATOM     59  N   GLU    14      -1.162   8.254 -13.648  1.00  0.00      SEG1
ATOM     60  HN  GLU    14      -0.372   8.749 -13.282  1.00  0.00      SEG1
ATOM     61  CA  GLU    14      -2.268   9.112 -14.081  1.00  0.00      SEG1
ATOM     62  HA  GLU    14      -3.112   8.916 -13.419  1.00  0.00      SEG1
ATOM     63  CB  GLU    14      -1.850  10.596 -13.992  1.00  0.00      SEG1
ATOM     64  HB1 GLU    14      -2.588  11.228 -14.492  1.00  0.00      SEG1
ATOM     65  HB2 GLU    14      -0.919  10.749 -14.541  1.00  0.00      SEG1
ATOM     66  CG  GLU    14      -1.680  11.106 -12.545  1.00  0.00      SEG1
ATOM     67  HG1 GLU    14      -1.099  10.403 -11.953  1.00  0.00      SEG1
ATOM     68  HG2 GLU    14      -2.652  11.202 -12.058  1.00  0.00      SEG1
ATOM     69  CD  GLU    14      -0.958  12.470 -12.524  1.00  0.00      SEG1
ATOM     70  OE1 GLU    14      -1.368  13.389 -13.225  1.00  0.00      SEG1
ATOM     71  OE2 GLU    14       0.051  12.592 -11.819  1.00  0.00      SEG1
ATOM     72  C   GLU    14      -2.702   8.742 -15.513  1.00  0.00      SEG1
ATOM     73  O   GLU    14      -3.865   8.555 -15.814  1.00  0.00      SEG1
ATOM     74  N   GLY    15      -1.688   8.608 -16.382  1.00  0.00      SEG1
ATOM     75  HN  GLY    15      -0.729   8.726 -16.122  1.00  0.00      SEG1
ATOM     76  CA  GLY    15      -2.012   8.339 -17.782  1.00  0.00      SEG1
ATOM     77  HA1 GLY    15      -1.084   8.415 -18.344  1.00  0.00      SEG1
ATOM     78  HA2 GLY    15      -2.693   9.114 -18.137  1.00  0.00      SEG1
ATOM     79  C   GLY    15      -2.627   6.954 -18.051  1.00  0.00      SEG1
ATOM     80  O   GLY    15      -2.862   6.621 -19.199  1.00  0.00      SEG1
ATOM     81  N   CYS    16      -2.813   6.163 -16.978  1.00  0.00      SEG1
ATOM     82  HN  CYS    16      -2.631   6.492 -16.055  1.00  0.00      SEG1
ATOM     83  CA  CYS    16      -3.427   4.839 -17.091  1.00  0.00      SEG1
ATOM     84  HA  CYS    16      -3.517   4.561 -18.143  1.00  0.00      SEG1
ATOM     85  CB  CYS    16      -2.550   3.819 -16.348  1.00  0.00      SEG1
ATOM     86  HB1 CYS    16      -2.971   2.817 -16.471  1.00  0.00      SEG1
ATOM     87  HB2 CYS    16      -2.573   4.032 -15.280  1.00  0.00      SEG1
ATOM     88  SG  CYS    16      -0.802   3.782 -16.836  1.00  0.00      SEG1
ATOM     89  HG1 CYS    16      -0.224   4.969 -16.674  1.00  0.00      SEG1
ATOM     90  C   CYS    16      -4.835   4.779 -16.456  1.00  0.00      SEG1
ATOM     91  O   CYS    16      -5.471   3.741 -16.508  1.00  0.00      SEG1
ATOM     92  N   MET    17      -5.272   5.866 -15.783  1.00  0.00      SEG1
ATOM     93  HN  MET    17      -4.827   6.760 -15.863  1.00  0.00      SEG1
ATOM     94  CA  MET    17      -6.571   5.759 -15.111  1.00  0.00      SEG1
ATOM     95  HA  MET    17      -6.678   4.745 -14.718  1.00  0.00      SEG1
ATOM     96  CB  MET    17      -6.651   6.763 -13.948  1.00  0.00      SEG1
ATOM     97  HB1 MET    17      -7.637   6.703 -13.481  1.00  0.00      SEG1
ATOM     98  HB2 MET    17      -6.574   7.779 -14.339  1.00  0.00      SEG1
ATOM     99  CG  MET    17      -5.558   6.540 -12.893  1.00  0.00      SEG1
ATOM    100  HG1 MET    17      -5.733   7.196 -12.040  1.00  0.00      SEG1
ATOM    101  HG2 MET    17      -4.586   6.808 -13.306  1.00  0.00      SEG1
ATOM    102  SD  MET    17      -5.479   4.830 -12.318  1.00  0.00      SEG1
ATOM    103  CE  MET    17      -7.162   4.615 -11.699  1.00  0.00      SEG1
ATOM    104  HE1 MET    17      -7.883   4.639 -12.517  1.00  0.00      SEG1
ATOM    105  HE2 MET    17      -7.423   5.410 -11.003  1.00  0.00      SEG1
ATOM    106  HE3 MET    17      -7.259   3.660 -11.183  1.00  0.00      SEG1
ATOM    107  C   MET    17      -7.698   6.010 -16.128  1.00  0.00      SEG1
ATOM    108  O   MET    17      -7.631   6.941 -16.915  1.00  0.00      SEG1
ATOM    109  N   VAL    18      -8.733   5.155 -16.056  1.00  0.00      SEG1
ATOM    110  HN  VAL    18      -8.692   4.381 -15.428  1.00  0.00      SEG1
ATOM    111  CA  VAL    18      -9.960   5.301 -16.838  1.00  0.00      SEG1
ATOM    112  HA  VAL    18      -9.999   6.321 -17.223  1.00  0.00      SEG1
ATOM    113  CB  VAL    18     -10.040   4.269 -17.985  1.00  0.00      SEG1
ATOM    114  HB  VAL    18     -10.985   4.430 -18.506  1.00  0.00      SEG1
ATOM    115  CG1 VAL    18      -8.931   4.502 -19.016  1.00  0.00      SEG1
ATOM    116 HG11 VAL    18      -7.946   4.341 -18.577  1.00  0.00      SEG1
ATOM    117 HG12 VAL    18      -8.963   5.524 -19.395  1.00  0.00      SEG1
ATOM    118 HG13 VAL    18      -9.027   3.815 -19.859  1.00  0.00      SEG1
ATOM    119  CG2 VAL    18     -10.040   2.806 -17.501  1.00  0.00      SEG1
ATOM    120 HG21 VAL    18     -10.865   2.584 -16.823  1.00  0.00      SEG1
ATOM    121 HG22 VAL    18      -9.106   2.561 -16.998  1.00  0.00      SEG1
ATOM    122 HG23 VAL    18     -10.128   2.125 -18.346  1.00  0.00      SEG1
ATOM    123  C   VAL    18     -11.166   5.093 -15.918  1.00  0.00      SEG1
ATOM    124  O   VAL    18     -11.064   4.575 -14.815  1.00  0.00      SEG1
ATOM    125  N   GLN    19     -12.337   5.475 -16.438  1.00  0.00      SEG1
ATOM    126  HN  GLN    19     -12.358   5.814 -17.376  1.00  0.00      SEG1
ATOM    127  CA  GLN    19     -13.593   5.280 -15.722  1.00  0.00      SEG1
ATOM    128  HA  GLN    19     -13.403   5.154 -14.653  1.00  0.00      SEG1
ATOM    129  CB  GLN    19     -14.410   6.543 -15.990  1.00  0.00      SEG1
ATOM    130  HB1 GLN    19     -14.526   6.665 -17.070  1.00  0.00      SEG1
ATOM    131  HB2 GLN    19     -13.836   7.407 -15.654  1.00  0.00      SEG1
ATOM    132  CG  GLN    19     -15.793   6.560 -15.333  1.00  0.00      SEG1
ATOM    133  HG1 GLN    19     -15.699   6.438 -14.255  1.00  0.00      SEG1
ATOM    134  HG2 GLN    19     -16.419   5.754 -15.721  1.00  0.00      SEG1
ATOM    135  CD  GLN    19     -16.477   7.895 -15.642  1.00  0.00      SEG1
ATOM    136  OE1 GLN    19     -15.948   8.740 -16.343  1.00  0.00      SEG1
ATOM    137  NE2 GLN    19     -17.669   8.050 -15.068  1.00  0.00      SEG1
ATOM    138 HE21 GLN    19     -18.122   8.915 -15.284  1.00  0.00      SEG1
ATOM    139 HE22 GLN    19     -18.044   7.334 -14.482  1.00  0.00      SEG1
ATOM    140  C   GLN    19     -14.336   4.054 -16.293  1.00  0.00      SEG1
ATOM    141  O   GLN    19     -14.527   3.947 -17.495  1.00  0.00      SEG1
ATOM    142  N   VAL    20     -14.802   3.177 -15.396  1.00  0.00      SEG1
ATOM    143  HN  VAL    20     -14.688   3.379 -14.426  1.00  0.00      SEG1
ATOM    144  CA  VAL    20     -15.561   1.999 -15.815  1.00  0.00      SEG1
ATOM    145  HA  VAL    20     -15.653   2.006 -16.902  1.00  0.00      SEG1
ATOM    146  CB  VAL    20     -14.825   0.709 -15.396  1.00  0.00      SEG1
ATOM    147  HB  VAL    20     -14.781   0.661 -14.307  1.00  0.00      SEG1
ATOM    148  CG1 VAL    20     -15.569  -0.541 -15.894  1.00  0.00      SEG1
ATOM    149 HG11 VAL    20     -15.770  -0.480 -16.965  1.00  0.00      SEG1
ATOM    150 HG12 VAL    20     -16.527  -0.671 -15.389  1.00  0.00      SEG1
ATOM    151 HG13 VAL    20     -14.991  -1.450 -15.722  1.00  0.00      SEG1
ATOM    152  CG2 VAL    20     -13.378   0.703 -15.917  1.00  0.00      SEG1
ATOM    153 HG21 VAL    20     -12.798   1.530 -15.507  1.00  0.00      SEG1
ATOM    154 HG22 VAL    20     -13.347   0.789 -17.004  1.00  0.00      SEG1
ATOM    155 HG23 VAL    20     -12.860  -0.215 -15.639  1.00  0.00      SEG1
ATOM    156  C   VAL    20     -16.974   2.073 -15.208  1.00  0.00      SEG1
ATOM    157  O   VAL    20     -17.144   2.150 -13.996  1.00  0.00      SEG1
ATOM    158  N   THR    21     -17.959   2.001 -16.114  1.00  0.00      SEG1
ATOM    159  HN  THR    21     -17.731   1.896 -17.081  1.00  0.00      SEG1
ATOM    160  CA  THR    21     -19.352   2.026 -15.713  1.00  0.00      SEG1
ATOM    161  HA  THR    21     -19.410   2.077 -14.627  1.00  0.00      SEG1
ATOM    162  CB  THR    21     -20.015   3.263 -16.332  1.00  0.00      SEG1
ATOM    163  HB  THR    21     -19.882   3.207 -17.422  1.00  0.00      SEG1
ATOM    164  OG1 THR    21     -19.341   4.411 -15.816  1.00  0.00      SEG1
ATOM    165  HG1 THR    21     -19.690   5.193 -16.247  1.00  0.00      SEG1
ATOM    166  CG2 THR    21     -21.519   3.305 -16.008  1.00  0.00      SEG1
ATOM    167 HG21 THR    21     -21.703   3.192 -14.939  1.00  0.00      SEG1
ATOM    168 HG22 THR    21     -22.045   2.492 -16.513  1.00  0.00      SEG1
ATOM    169 HG23 THR    21     -21.994   4.227 -16.341  1.00  0.00      SEG1
ATOM    170  C   THR    21     -19.996   0.717 -16.177  1.00  0.00      SEG1
ATOM    171  O   THR    21     -19.725   0.237 -17.266  1.00  0.00      SEG1
ATOM    172  N   CYS    22     -20.831   0.195 -15.281  1.00  0.00      SEG1
ATOM    173  HN  CYS    22     -21.011   0.635 -14.398  1.00  0.00      SEG1
ATOM    174  CA  CYS    22     -21.631  -0.984 -15.540  1.00  0.00      SEG1
ATOM    175  HA  CYS    22     -21.817  -1.046 -16.615  1.00  0.00      SEG1
ATOM    176  CB  CYS    22     -20.889  -2.237 -15.058  1.00  0.00      SEG1
ATOM    177  HB1 CYS    22     -21.018  -2.384 -13.985  1.00  0.00      SEG1
ATOM    178  HB2 CYS    22     -19.818  -2.110 -15.227  1.00  0.00      SEG1
ATOM    179  SG  CYS    22     -21.388  -3.732 -15.943  1.00  0.00      SEG1
ATOM    180  HG1 CYS    22     -20.779  -3.778 -17.129  1.00  0.00      SEG1
ATOM    181  C   CYS    22     -22.935  -0.696 -14.792  1.00  0.00      SEG1
ATOM    182  O   CYS    22     -22.959  -0.454 -13.590  1.00  0.00      SEG1
ATOM    183  N   GLY    23     -24.002  -0.555 -15.596  1.00  0.00      SEG1
ATOM    184  HN  GLY    23     -23.934  -0.713 -16.579  1.00  0.00      SEG1
ATOM    185  CA  GLY    23     -25.279  -0.162 -15.019  1.00  0.00      SEG1
ATOM    186  HA1 GLY    23     -25.573  -0.935 -14.305  1.00  0.00      SEG1
ATOM    187  HA2 GLY    23     -26.005  -0.129 -15.830  1.00  0.00      SEG1
ATOM    188  C   GLY    23     -25.183   1.221 -14.357  1.00  0.00      SEG1
ATOM    189  O   GLY    23     -24.840   2.216 -14.989  1.00  0.00      SEG1
ATOM    190  N   THR    24     -25.504   1.222 -13.057  1.00  0.00      SEG1
ATOM    191  HN  THR    24     -25.750   0.371 -12.593  1.00  0.00      SEG1
ATOM    192  CA  THR    24     -25.468   2.470 -12.314  1.00  0.00      SEG1
ATOM    193  HA  THR    24     -25.590   3.300 -13.013  1.00  0.00      SEG1
ATOM    194  CB  THR    24     -26.625   2.519 -11.302  1.00  0.00      SEG1
ATOM    195  HB  THR    24     -27.570   2.453 -11.848  1.00  0.00      SEG1
ATOM    196  OG1 THR    24     -26.637   3.772 -10.654  1.00  0.00      SEG1
ATOM    197  HG1 THR    24     -25.773   3.920 -10.273  1.00  0.00      SEG1
ATOM    198  CG2 THR    24     -26.591   1.370 -10.283  1.00  0.00      SEG1
ATOM    199 HG21 THR    24     -25.675   1.360  -9.690  1.00  0.00      SEG1
ATOM    200 HG22 THR    24     -26.658   0.402 -10.780  1.00  0.00      SEG1
ATOM    201 HG23 THR    24     -27.433   1.433  -9.593  1.00  0.00      SEG1
ATOM    202  C   THR    24     -24.127   2.661 -11.594  1.00  0.00      SEG1
ATOM    203  O   THR    24     -23.835   3.765 -11.137  1.00  0.00      SEG1
ATOM    204  N   THR    25     -23.351   1.570 -11.470  1.00  0.00      SEG1
ATOM    205  HN  THR    25     -23.589   0.685 -11.873  1.00  0.00      SEG1
ATOM    206  CA  THR    25     -22.112   1.683 -10.718  1.00  0.00      SEG1
ATOM    207  HA  THR    25     -22.292   2.363  -9.880  1.00  0.00      SEG1
ATOM    208  CB  THR    25     -21.694   0.309 -10.172  1.00  0.00      SEG1
ATOM    209  HB  THR    25     -21.447  -0.357 -11.013  1.00  0.00      SEG1
ATOM    210  OG1 THR    25     -22.831  -0.152  -9.476  1.00  0.00      SEG1
ATOM    211  HG1 THR    25     -22.829  -1.112  -9.378  1.00  0.00      SEG1
ATOM    212  CG2 THR    25     -20.517   0.393  -9.176  1.00  0.00      SEG1
ATOM    213 HG21 THR    25     -20.273   1.425  -8.922  1.00  0.00      SEG1
ATOM    214 HG22 THR    25     -19.624  -0.064  -9.601  1.00  0.00      SEG1
ATOM    215 HG23 THR    25     -20.734  -0.123  -8.239  1.00  0.00      SEG1
ATOM    216  C   THR    25     -21.046   2.247 -11.650  1.00  0.00      SEG1
ATOM    217  O   THR    25     -20.886   1.797 -12.781  1.00  0.00      SEG1
ATOM    218  N   THR    26     -20.320   3.236 -11.100  1.00  0.00      SEG1
ATOM    219  HN  THR    26     -20.552   3.616 -10.206  1.00  0.00      SEG1
ATOM    220  CA  THR    26     -19.072   3.675 -11.703  1.00  0.00      SEG1
ATOM    221  HA  THR    26     -18.839   3.029 -12.548  1.00  0.00      SEG1
ATOM    222  CB  THR    26     -19.186   5.143 -12.145  1.00  0.00      SEG1
ATOM    223  HB  THR    26     -19.558   5.733 -11.304  1.00  0.00      SEG1
ATOM    224  OG1 THR    26     -20.145   5.260 -13.183  1.00  0.00      SEG1
ATOM    225  HG1 THR    26     -19.802   4.852 -13.981  1.00  0.00      SEG1
ATOM    226  CG2 THR    26     -17.835   5.762 -12.543  1.00  0.00      SEG1
ATOM    227 HG21 THR    26     -17.356   5.200 -13.346  1.00  0.00      SEG1
ATOM    228 HG22 THR    26     -17.141   5.797 -11.702  1.00  0.00      SEG1
ATOM    229 HG23 THR    26     -17.964   6.796 -12.838  1.00  0.00      SEG1
ATOM    230  C   THR    26     -17.961   3.526 -10.662  1.00  0.00      SEG1
ATOM    231  O   THR    26     -18.142   3.794  -9.475  1.00  0.00      SEG1
ATOM    232  N   LEU    27     -16.786   3.137 -11.187  1.00  0.00      SEG1
ATOM    233  HN  LEU    27     -16.743   2.868 -12.154  1.00  0.00      SEG1
ATOM    234  CA  LEU    27     -15.550   3.158 -10.421  1.00  0.00      SEG1
ATOM    235  HA  LEU    27     -15.575   4.089  -9.851  1.00  0.00      SEG1
ATOM    236  CB  LEU    27     -15.512   1.969  -9.441  1.00  0.00      SEG1
ATOM    237  HB1 LEU    27     -16.479   1.942  -8.938  1.00  0.00      SEG1
ATOM    238  HB2 LEU    27     -14.810   2.230  -8.653  1.00  0.00      SEG1
ATOM    239  CG  LEU    27     -15.184   0.540  -9.950  1.00  0.00      SEG1
ATOM    240  HG  LEU    27     -14.140   0.348  -9.698  1.00  0.00      SEG1
ATOM    241  CD1 LEU    27     -16.022  -0.498  -9.186  1.00  0.00      SEG1
ATOM    242 HD11 LEU    27     -17.071  -0.459  -9.485  1.00  0.00      SEG1
ATOM    243 HD12 LEU    27     -15.973  -0.314  -8.116  1.00  0.00      SEG1
ATOM    244 HD13 LEU    27     -15.663  -1.510  -9.373  1.00  0.00      SEG1
ATOM    245  CD2 LEU    27     -15.313   0.298 -11.463  1.00  0.00      SEG1
ATOM    246 HD21 LEU    27     -14.515   0.785 -12.020  1.00  0.00      SEG1
ATOM    247 HD22 LEU    27     -16.271   0.631 -11.858  1.00  0.00      SEG1
ATOM    248 HD23 LEU    27     -15.217  -0.766 -11.684  1.00  0.00      SEG1
ATOM    249  C   LEU    27     -14.373   3.289 -11.405  1.00  0.00      SEG1
ATOM    250  O   LEU    27     -14.594   3.569 -12.574  1.00  0.00      SEG1
ATOM    251  N   ASN    28     -13.141   3.085 -10.908  1.00  0.00      SEG1
ATOM    252  HN  ASN    28     -13.037   2.733  -9.972  1.00  0.00      SEG1
ATOM    253  CA  ASN    28     -11.944   3.389 -11.707  1.00  0.00      SEG1
ATOM    254  HA  ASN    28     -12.231   4.000 -12.567  1.00  0.00      SEG1
ATOM    255  CB  ASN    28     -10.889   4.124 -10.862  1.00  0.00      SEG1
ATOM    256  HB1 ASN    28     -10.031   4.382 -11.484  1.00  0.00      SEG1
ATOM    257  HB2 ASN    28     -10.513   3.457 -10.086  1.00  0.00      SEG1
ATOM    258  CG  ASN    28     -11.414   5.405 -10.202  1.00  0.00      SEG1
ATOM    259  OD1 ASN    28     -11.534   6.468 -10.793  1.00  0.00      SEG1
ATOM    260  ND2 ASN    28     -11.728   5.260  -8.920  1.00  0.00      SEG1
ATOM    261 HD21 ASN    28     -12.071   6.038  -8.381  1.00  0.00      SEG1
ATOM    262 HD22 ASN    28     -11.727   4.374  -8.454  1.00  0.00      SEG1
ATOM    263  C   ASN    28     -11.289   2.092 -12.198  1.00  0.00      SEG1
ATOM    264  O   ASN    28     -11.349   1.060 -11.540  1.00  0.00      SEG1
ATOM    265  N   GLY    29     -10.635   2.210 -13.352  1.00  0.00      SEG1
ATOM    266  HN  GLY    29     -10.524   3.116 -13.761  1.00  0.00      SEG1
ATOM    267  CA  GLY    29      -9.959   1.086 -13.981  1.00  0.00      SEG1
ATOM    268  HA1 GLY    29     -10.550   0.774 -14.842  1.00  0.00      SEG1
ATOM    269  HA2 GLY    29      -9.873   0.258 -13.275  1.00  0.00      SEG1
ATOM    270  C   GLY    29      -8.582   1.558 -14.427  1.00  0.00      SEG1
ATOM    271  O   GLY    29      -8.356   2.744 -14.625  1.00  0.00      SEG1
ATOM    272  N   LEU    30      -7.689   0.566 -14.530  1.00  0.00      SEG1
ATOM    273  HN  LEU    30      -7.977  -0.392 -14.521  1.00  0.00      SEG1
ATOM    274  CA  LEU    30      -6.302   0.791 -14.924  1.00  0.00      SEG1
ATOM    275  HA  LEU    30      -6.090   1.862 -14.921  1.00  0.00      SEG1
ATOM    276  CB  LEU    30      -5.403   0.018 -13.934  1.00  0.00      SEG1
ATOM    277  HB1 LEU    30      -5.605  -1.051 -14.042  1.00  0.00      SEG1
ATOM    278  HB2 LEU    30      -5.682   0.268 -12.910  1.00  0.00      SEG1
ATOM    279  CG  LEU    30      -3.893   0.252 -14.116  1.00  0.00      SEG1
ATOM    280  HG  LEU    30      -3.650   0.195 -15.180  1.00  0.00      SEG1
ATOM    281  CD1 LEU    30      -3.472   1.628 -13.594  1.00  0.00      SEG1
ATOM    282 HD11 LEU    30      -3.681   1.732 -12.530  1.00  0.00      SEG1
ATOM    283 HD12 LEU    30      -3.993   2.428 -14.121  1.00  0.00      SEG1
ATOM    284 HD13 LEU    30      -2.404   1.775 -13.750  1.00  0.00      SEG1
ATOM    285  CD2 LEU    30      -3.075  -0.842 -13.421  1.00  0.00      SEG1
ATOM    286 HD21 LEU    30      -3.301  -1.827 -13.838  1.00  0.00      SEG1
ATOM    287 HD22 LEU    30      -3.269  -0.886 -12.351  1.00  0.00      SEG1
ATOM    288 HD23 LEU    30      -2.007  -0.682 -13.561  1.00  0.00      SEG1
ATOM    289  C   LEU    30      -6.152   0.218 -16.338  1.00  0.00      SEG1
ATOM    290  O   LEU    30      -6.475  -0.942 -16.544  1.00  0.00      SEG1
ATOM    291  N   TRP    31      -5.683   1.066 -17.255  1.00  0.00      SEG1
ATOM    292  HN  TRP    31      -5.437   2.000 -17.025  1.00  0.00      SEG1
ATOM    293  CA  TRP    31      -5.542   0.759 -18.663  1.00  0.00      SEG1
ATOM    294  HA  TRP    31      -6.085  -0.158 -18.880  1.00  0.00      SEG1
ATOM    295  CB  TRP    31      -6.161   1.962 -19.393  1.00  0.00      SEG1
ATOM    296  HB1 TRP    31      -5.620   2.874 -19.134  1.00  0.00      SEG1
ATOM    297  HB2 TRP    31      -7.188   2.102 -19.058  1.00  0.00      SEG1
ATOM    298  CG  TRP    31      -6.176   1.808 -20.897  1.00  0.00      SEG1
ATOM    299  CD2 TRP    31      -6.262   2.883 -21.852  1.00  0.00      SEG1
ATOM    300  CE2 TRP    31      -6.258   2.294 -23.134  1.00  0.00      SEG1
ATOM    301  CE3 TRP    31      -6.324   4.245 -21.721  1.00  0.00      SEG1
ATOM    302  HE3 TRP    31      -6.300   4.684 -20.736  1.00  0.00      SEG1
ATOM    303  CD1 TRP    31      -6.124   0.621 -21.636  1.00  0.00      SEG1
ATOM    304  HD1 TRP    31      -6.047  -0.385 -21.247  1.00  0.00      SEG1
ATOM    305  NE1 TRP    31      -6.171   0.921 -22.954  1.00  0.00      SEG1
ATOM    306  HE1 TRP    31      -6.072   0.257 -23.675  1.00  0.00      SEG1
ATOM    307  CZ2 TRP    31      -6.334   3.083 -24.248  1.00  0.00      SEG1
ATOM    308  HZ2 TRP    31      -6.334   2.623 -25.223  1.00  0.00      SEG1
ATOM    309  CZ3 TRP    31      -6.396   5.054 -22.854  1.00  0.00      SEG1
ATOM    310  HZ3 TRP    31      -6.428   6.126 -22.743  1.00  0.00      SEG1
ATOM    311  CH2 TRP    31      -6.402   4.471 -24.120  1.00  0.00      SEG1
ATOM    312  HH2 TRP    31      -6.456   5.088 -25.002  1.00  0.00      SEG1
ATOM    313  C   TRP    31      -4.041   0.598 -18.960  1.00  0.00      SEG1
ATOM    314  O   TRP    31      -3.273   1.551 -18.855  1.00  0.00      SEG1
ATOM    315  N   LEU    32      -3.665  -0.645 -19.309  1.00  0.00      SEG1
ATOM    316  HN  LEU    32      -4.352  -1.358 -19.472  1.00  0.00      SEG1
ATOM    317  CA  LEU    32      -2.297  -0.966 -19.705  1.00  0.00      SEG1
ATOM    318  HA  LEU    32      -1.764  -0.042 -19.940  1.00  0.00      SEG1
ATOM    319  CB  LEU    32      -1.589  -1.777 -18.603  1.00  0.00      SEG1
ATOM    320  HB1 LEU    32      -0.584  -2.033 -18.942  1.00  0.00      SEG1
ATOM    321  HB2 LEU    32      -2.109  -2.728 -18.484  1.00  0.00      SEG1
ATOM    322  CG  LEU    32      -1.491  -1.087 -17.228  1.00  0.00      SEG1
ATOM    323  HG  LEU    32      -2.489  -0.767 -16.924  1.00  0.00      SEG1
ATOM    324  CD1 LEU    32      -0.990  -2.087 -16.179  1.00  0.00      SEG1
ATOM    325 HD11 LEU    32      -0.014  -2.493 -16.444  1.00  0.00      SEG1
ATOM    326 HD12 LEU    32      -1.681  -2.926 -16.086  1.00  0.00      SEG1
ATOM    327 HD13 LEU    32      -0.911  -1.636 -15.192  1.00  0.00      SEG1
ATOM    328  CD2 LEU    32      -0.579   0.146 -17.269  1.00  0.00      SEG1
ATOM    329 HD21 LEU    32      -0.964   0.893 -17.964  1.00  0.00      SEG1
ATOM    330 HD22 LEU    32       0.425  -0.124 -17.601  1.00  0.00      SEG1
ATOM    331 HD23 LEU    32      -0.505   0.618 -16.291  1.00  0.00      SEG1
ATOM    332  C   LEU    32      -2.407  -1.825 -20.970  1.00  0.00      SEG1
ATOM    333  O   LEU    32      -3.176  -2.779 -20.998  1.00  0.00      SEG1
ATOM    334  N   ASP    33      -1.641  -1.433 -22.004  1.00  0.00      SEG1
ATOM    335  HN  ASP    33      -0.936  -0.737 -21.907  1.00  0.00      SEG1
ATOM    336  CA  ASP    33      -1.787  -2.021 -23.331  1.00  0.00      SEG1
ATOM    337  HA  ASP    33      -1.245  -1.349 -23.998  1.00  0.00      SEG1
ATOM    338  CB  ASP    33      -1.143  -3.426 -23.417  1.00  0.00      SEG1
ATOM    339  HB1 ASP    33      -1.294  -3.853 -24.409  1.00  0.00      SEG1
ATOM    340  HB2 ASP    33      -1.615  -4.105 -22.706  1.00  0.00      SEG1
ATOM    341  CG  ASP    33       0.382  -3.406 -23.151  1.00  0.00      SEG1
ATOM    342  OD1 ASP    33       0.983  -2.326 -23.162  1.00  0.00      SEG1
ATOM    343  OD2 ASP    33       0.963  -4.471 -22.937  1.00  0.00      SEG1
ATOM    344  C   ASP    33      -3.272  -1.904 -23.723  1.00  0.00      SEG1
ATOM    345  O   ASP    33      -3.836  -0.822 -23.596  1.00  0.00      SEG1
ATOM    346  N   ASP    34      -3.894  -3.011 -24.157  1.00  0.00      SEG1
ATOM    347  HN  ASP    34      -3.423  -3.894 -24.239  1.00  0.00      SEG1
ATOM    348  CA  ASP    34      -5.304  -2.983 -24.555  1.00  0.00      SEG1
ATOM    349  HA  ASP    34      -5.634  -1.944 -24.585  1.00  0.00      SEG1
ATOM    350  CB  ASP    34      -5.478  -3.565 -25.971  1.00  0.00      SEG1
ATOM    351  HB1 ASP    34      -4.897  -2.981 -26.685  1.00  0.00      SEG1
ATOM    352  HB2 ASP    34      -6.522  -3.472 -26.272  1.00  0.00      SEG1
ATOM    353  CG  ASP    34      -5.076  -5.041 -26.123  1.00  0.00      SEG1
ATOM    354  OD1 ASP    34      -4.412  -5.588 -25.243  1.00  0.00      SEG1
ATOM    355  OD2 ASP    34      -5.438  -5.630 -27.138  1.00  0.00      SEG1
ATOM    356  C   ASP    34      -6.210  -3.685 -23.524  1.00  0.00      SEG1
ATOM    357  O   ASP    34      -7.285  -4.180 -23.855  1.00  0.00      SEG1
ATOM    358  N   VAL    35      -5.761  -3.652 -22.253  1.00  0.00      SEG1
ATOM    359  HN  VAL    35      -4.906  -3.182 -22.016  1.00  0.00      SEG1
ATOM    360  CA  VAL    35      -6.557  -4.244 -21.185  1.00  0.00      SEG1
ATOM    361  HA  VAL    35      -7.507  -4.583 -21.602  1.00  0.00      SEG1
ATOM    362  CB  VAL    35      -5.830  -5.457 -20.570  1.00  0.00      SEG1
ATOM    363  HB  VAL    35      -4.931  -5.097 -20.065  1.00  0.00      SEG1
ATOM    364  CG1 VAL    35      -6.716  -6.177 -19.537  1.00  0.00      SEG1
ATOM    365 HG11 VAL    35      -7.629  -6.551 -20.003  1.00  0.00      SEG1
ATOM    366 HG12 VAL    35      -6.997  -5.521 -18.713  1.00  0.00      SEG1
ATOM    367 HG13 VAL    35      -6.195  -7.029 -19.101  1.00  0.00      SEG1
ATOM    368  CG2 VAL    35      -5.387  -6.459 -21.650  1.00  0.00      SEG1
ATOM    369 HG21 VAL    35      -4.694  -6.013 -22.366  1.00  0.00      SEG1
ATOM    370 HG22 VAL    35      -6.240  -6.838 -22.215  1.00  0.00      SEG1
ATOM    371 HG23 VAL    35      -4.876  -7.310 -21.199  1.00  0.00      SEG1
ATOM    372  C   VAL    35      -6.863  -3.171 -20.127  1.00  0.00      SEG1
ATOM    373  O   VAL    35      -6.020  -2.376 -19.729  1.00  0.00      SEG1
ATOM    374  N   VAL    36      -8.128  -3.229 -19.673  1.00  0.00      SEG1
ATOM    375  HN  VAL    36      -8.754  -3.892 -20.074  1.00  0.00      SEG1
ATOM    376  CA  VAL    36      -8.556  -2.462 -18.515  1.00  0.00      SEG1
ATOM    377  HA  VAL    36      -7.729  -1.827 -18.210  1.00  0.00      SEG1
ATOM    378  CB  VAL    36      -9.750  -1.551 -18.859  1.00  0.00      SEG1
ATOM    379  HB  VAL    36     -10.541  -2.178 -19.269  1.00  0.00      SEG1
ATOM    380  CG1 VAL    36     -10.302  -0.818 -17.622  1.00  0.00      SEG1
ATOM    381 HG11 VAL    36      -9.509  -0.277 -17.100  1.00  0.00      SEG1
ATOM    382 HG12 VAL    36     -10.753  -1.516 -16.916  1.00  0.00      SEG1
ATOM    383 HG13 VAL    36     -11.072  -0.101 -17.905  1.00  0.00      SEG1
ATOM    384  CG2 VAL    36      -9.359  -0.529 -19.935  1.00  0.00      SEG1
ATOM    385 HG21 VAL    36      -9.009  -1.016 -20.845  1.00  0.00      SEG1
ATOM    386 HG22 VAL    36      -8.553   0.121 -19.591  1.00  0.00      SEG1
ATOM    387 HG23 VAL    36     -10.202   0.102 -20.211  1.00  0.00      SEG1
ATOM    388  C   VAL    36      -8.889  -3.457 -17.386  1.00  0.00      SEG1
ATOM    389  O   VAL    36      -9.759  -4.321 -17.490  1.00  0.00      SEG1
ATOM    390  N   TYR    37      -8.165  -3.227 -16.275  1.00  0.00      SEG1
ATOM    391  HN  TYR    37      -7.472  -2.502 -16.278  1.00  0.00      SEG1
ATOM    392  CA  TYR    37      -8.301  -3.993 -15.049  1.00  0.00      SEG1
ATOM    393  HA  TYR    37      -8.802  -4.932 -15.285  1.00  0.00      SEG1
ATOM    394  CB  TYR    37      -6.911  -4.254 -14.416  1.00  0.00      SEG1
ATOM    395  HB1 TYR    37      -7.022  -4.857 -13.515  1.00  0.00      SEG1
ATOM    396  HB2 TYR    37      -6.457  -3.317 -14.090  1.00  0.00      SEG1
ATOM    397  CG  TYR    37      -5.922  -4.934 -15.337  1.00  0.00      SEG1
ATOM    398  CD1 TYR    37      -5.266  -4.213 -16.333  1.00  0.00      SEG1
ATOM    399  HD1 TYR    37      -5.449  -3.158 -16.459  1.00  0.00      SEG1
ATOM    400  CE1 TYR    37      -4.352  -4.826 -17.181  1.00  0.00      SEG1
ATOM    401  HE1 TYR    37      -3.899  -4.226 -17.958  1.00  0.00      SEG1
ATOM    402  CD2 TYR    37      -5.628  -6.290 -15.198  1.00  0.00      SEG1
ATOM    403  HD2 TYR    37      -6.106  -6.891 -14.440  1.00  0.00      SEG1
ATOM    404  CE2 TYR    37      -4.699  -6.901 -16.033  1.00  0.00      SEG1
ATOM    405  HE2 TYR    37      -4.467  -7.948 -15.905  1.00  0.00      SEG1
ATOM    406  CZ  TYR    37      -4.057  -6.177 -17.028  1.00  0.00      SEG1
ATOM    407  OH  TYR    37      -3.137  -6.817 -17.840  1.00  0.00      SEG1
ATOM    408  HH  TYR    37      -2.582  -6.170 -18.260  1.00  0.00      SEG1
ATOM    409  C   TYR    37      -9.146  -3.138 -14.092  1.00  0.00      SEG1
ATOM    410  O   TYR    37      -8.859  -1.955 -13.902  1.00  0.00      SEG1
ATOM    411  N   CYS    38     -10.187  -3.753 -13.494  1.00  0.00      SEG1
ATOM    412  HN  CYS    38     -10.387  -4.724 -13.631  1.00  0.00      SEG1
ATOM    413  CA  CYS    38     -10.898  -3.036 -12.435  1.00  0.00      SEG1
ATOM    414  HA  CYS    38     -10.166  -2.443 -11.885  1.00  0.00      SEG1
ATOM    415  CB  CYS    38     -11.985  -2.141 -13.049  1.00  0.00      SEG1
ATOM    416  HB1 CYS    38     -11.569  -1.539 -13.857  1.00  0.00      SEG1
ATOM    417  HB2 CYS    38     -12.365  -1.423 -12.323  1.00  0.00      SEG1
ATOM    418  SG  CYS    38     -13.369  -3.114 -13.695  1.00  0.00      SEG1
ATOM    419  HG1 CYS    38     -14.027  -3.687 -12.681  1.00  0.00      SEG1
ATOM    420  C   CYS    38     -11.493  -4.078 -11.475  1.00  0.00      SEG1
ATOM    421  O   CYS    38     -11.449  -5.276 -11.735  1.00  0.00      SEG1
ATOM    422  N   PRO    39     -12.076  -3.614 -10.332  1.00  0.00      SEG1
ATOM    423  CD  PRO    39     -12.059  -2.239  -9.825  1.00  0.00      SEG1
ATOM    424  HD1 PRO    39     -12.935  -1.701 -10.194  1.00  0.00      SEG1
ATOM    425  HD2 PRO    39     -11.166  -1.682 -10.106  1.00  0.00      SEG1
ATOM    426  CA  PRO    39     -12.738  -4.535  -9.409  1.00  0.00      SEG1
ATOM    427  HA  PRO    39     -12.028  -5.314  -9.123  1.00  0.00      SEG1
ATOM    428  CB  PRO    39     -13.110  -3.662  -8.199  1.00  0.00      SEG1
ATOM    429  HB1 PRO    39     -13.012  -4.186  -7.248  1.00  0.00      SEG1
ATOM    430  HB2 PRO    39     -14.145  -3.319  -8.272  1.00  0.00      SEG1
ATOM    431  CG  PRO    39     -12.184  -2.448  -8.313  1.00  0.00      SEG1
ATOM    432  HG1 PRO    39     -12.567  -1.574  -7.788  1.00  0.00      SEG1
ATOM    433  HG2 PRO    39     -11.211  -2.699  -7.887  1.00  0.00      SEG1
ATOM    434  C   PRO    39     -13.994  -5.167 -10.025  1.00  0.00      SEG1
ATOM    435  O   PRO    39     -14.798  -4.467 -10.633  1.00  0.00      SEG1
ATOM    436  N   ARG    40     -14.109  -6.492  -9.793  1.00  0.00      SEG1
ATOM    437  HN  ARG    40     -13.410  -7.016  -9.313  1.00  0.00      SEG1
ATOM    438  CA  ARG    40     -15.241  -7.222 -10.349  1.00  0.00      SEG1
ATOM    439  HA  ARG    40     -15.267  -6.974 -11.412  1.00  0.00      SEG1
ATOM    440  CB  ARG    40     -15.083  -8.749 -10.230  1.00  0.00      SEG1
ATOM    441  HB1 ARG    40     -14.164  -9.054 -10.730  1.00  0.00      SEG1
ATOM    442  HB2 ARG    40     -15.894  -9.217 -10.795  1.00  0.00      SEG1
ATOM    443  CG  ARG    40     -15.107  -9.335  -8.812  1.00  0.00      SEG1
ATOM    444  HG1 ARG    40     -15.989  -8.987  -8.275  1.00  0.00      SEG1
ATOM    445  HG2 ARG    40     -14.240  -9.005  -8.241  1.00  0.00      SEG1
ATOM    446  CD  ARG    40     -15.157 -10.867  -8.877  1.00  0.00      SEG1
ATOM    447  HD1 ARG    40     -14.278 -11.275  -9.378  1.00  0.00      SEG1
ATOM    448  HD2 ARG    40     -16.057 -11.198  -9.397  1.00  0.00      SEG1
ATOM    449  NE  ARG    40     -15.206 -11.417  -7.536  1.00  0.00      SEG1
ATOM    450  HE  ARG    40     -15.224 -10.755  -6.784  1.00  0.00      SEG1
ATOM    451  CZ  ARG    40     -15.311 -12.731  -7.276  1.00  0.00      SEG1
ATOM    452  NH1 ARG    40     -15.443 -13.614  -8.274  1.00  0.00      SEG1
ATOM    453 HH11 ARG    40     -15.528 -13.294  -9.222  1.00  0.00      SEG1
ATOM    454 HH12 ARG    40     -15.527 -14.602  -8.131  1.00  0.00      SEG1
ATOM    455  NH2 ARG    40     -15.281 -13.106  -5.991  1.00  0.00      SEG1
ATOM    456 HH21 ARG    40     -15.297 -12.364  -5.294  1.00  0.00      SEG1
ATOM    457 HH22 ARG    40     -15.256 -14.068  -5.722  1.00  0.00      SEG1
ATOM    458  C   ARG    40     -16.563  -6.731  -9.754  1.00  0.00      SEG1
ATOM    459  O   ARG    40     -17.579  -6.731 -10.423  1.00  0.00      SEG1
ATOM    460  N   HSD    41     -16.528  -6.236  -8.496  1.00  0.00      SEG1
ATOM    461  HN  HSD    41     -15.667  -6.330  -8.007  1.00  0.00      SEG1
ATOM    462  CA  HSD    41     -17.809  -5.830  -7.890  1.00  0.00      SEG1
ATOM    463  HA  HSD    41     -18.463  -6.690  -7.977  1.00  0.00      SEG1
ATOM    464  CB  HSD    41     -17.658  -5.554  -6.386  1.00  0.00      SEG1
ATOM    465  HB1 HSD    41     -17.152  -6.390  -5.899  1.00  0.00      SEG1
ATOM    466  HB2 HSD    41     -18.641  -5.470  -5.920  1.00  0.00      SEG1
ATOM    467  CG  HSD    41     -16.889  -4.286  -6.122  1.00  0.00      SEG1
ATOM    468  CD2 HSD    41     -15.650  -4.168  -5.473  1.00  0.00      SEG1
ATOM    469  HD2 HSD    41     -15.060  -4.948  -5.011  1.00  0.00      SEG1
ATOM    470  ND1 HSD    41     -17.316  -3.053  -6.478  1.00  0.00      SEG1
ATOM    471  HD1 HSD    41     -18.158  -2.834  -6.949  1.00  0.00      SEG1
ATOM    472  CE1 HSD    41     -16.364  -2.205  -6.052  1.00  0.00      SEG1
ATOM    473  HE1 HSD    41     -16.420  -1.127  -6.126  1.00  0.00      SEG1
ATOM    474  NE2 HSD    41     -15.350  -2.858  -5.460  1.00  0.00      SEG1
ATOM    475  C   HSD    41     -18.537  -4.691  -8.658  1.00  0.00      SEG1
ATOM    476  O   HSD    41     -19.629  -4.256  -8.314  1.00  0.00      SEG1
ATOM    477  N   VAL    42     -17.899  -4.187  -9.729  1.00  0.00      SEG1
ATOM    478  HN  VAL    42     -16.982  -4.482 -10.005  1.00  0.00      SEG1
ATOM    479  CA  VAL    42     -18.620  -3.260 -10.587  1.00  0.00      SEG1
ATOM    480  HA  VAL    42     -18.909  -2.429  -9.940  1.00  0.00      SEG1
ATOM    481  CB  VAL    42     -17.681  -2.735 -11.693  1.00  0.00      SEG1
ATOM    482  HB  VAL    42     -16.734  -2.482 -11.217  1.00  0.00      SEG1
ATOM    483  CG1 VAL    42     -17.389  -3.796 -12.766  1.00  0.00      SEG1
ATOM    484 HG11 VAL    42     -18.280  -3.998 -13.363  1.00  0.00      SEG1
ATOM    485 HG12 VAL    42     -17.068  -4.743 -12.326  1.00  0.00      SEG1
ATOM    486 HG13 VAL    42     -16.611  -3.468 -13.455  1.00  0.00      SEG1
ATOM    487  CG2 VAL    42     -18.235  -1.448 -12.328  1.00  0.00      SEG1
ATOM    488 HG21 VAL    42     -18.510  -0.714 -11.570  1.00  0.00      SEG1
ATOM    489 HG22 VAL    42     -19.136  -1.664 -12.901  1.00  0.00      SEG1
ATOM    490 HG23 VAL    42     -17.521  -0.986 -13.008  1.00  0.00      SEG1
ATOM    491  C   VAL    42     -19.926  -3.874 -11.165  1.00  0.00      SEG1
ATOM    492  O   VAL    42     -20.829  -3.123 -11.485  1.00  0.00      SEG1
ATOM    493  N   ILE    43     -19.967  -5.219 -11.276  1.00  0.00      SEG1
ATOM    494  HN  ILE    43     -19.280  -5.871 -10.948  1.00  0.00      SEG1
ATOM    495  CA  ILE    43     -21.124  -5.877 -11.897  1.00  0.00      SEG1
ATOM    496  HA  ILE    43     -21.556  -5.177 -12.612  1.00  0.00      SEG1
ATOM    497  CB  ILE    43     -20.688  -7.137 -12.690  1.00  0.00      SEG1
ATOM    498  HB  ILE    43     -21.577  -7.485 -13.222  1.00  0.00      SEG1
ATOM    499  CG2 ILE    43     -19.646  -6.779 -13.765  1.00  0.00      SEG1
ATOM    500 HG21 ILE    43     -18.677  -6.542 -13.327  1.00  0.00      SEG1
ATOM    501 HG22 ILE    43     -19.975  -5.928 -14.359  1.00  0.00      SEG1
ATOM    502 HG23 ILE    43     -19.499  -7.607 -14.461  1.00  0.00      SEG1
ATOM    503  CG1 ILE    43     -20.211  -8.307 -11.801  1.00  0.00      SEG1
ATOM    504 HG11 ILE    43     -20.976  -8.538 -11.060  1.00  0.00      SEG1
ATOM    505 HG12 ILE    43     -19.322  -8.023 -11.247  1.00  0.00      SEG1
ATOM    506  CD  ILE    43     -19.924  -9.588 -12.595  1.00  0.00      SEG1
ATOM    507  HD1 ILE    43     -19.046  -9.482 -13.231  1.00  0.00      SEG1
ATOM    508  HD2 ILE    43     -20.765  -9.856 -13.238  1.00  0.00      SEG1
ATOM    509  HD3 ILE    43     -19.741 -10.439 -11.940  1.00  0.00      SEG1
ATOM    510  C   ILE    43     -22.247  -6.198 -10.878  1.00  0.00      SEG1
ATOM    511  O   ILE    43     -23.237  -6.814 -11.224  1.00  0.00      SEG1
ATOM    512  N   CYS    44     -22.037  -5.770  -9.620  1.00  0.00      SEG1
ATOM    513  HN  CYS    44     -21.212  -5.273  -9.383  1.00  0.00      SEG1
ATOM    514  CA  CYS    44     -23.061  -5.950  -8.592  1.00  0.00      SEG1
ATOM    515  HA  CYS    44     -23.536  -6.924  -8.726  1.00  0.00      SEG1
ATOM    516  CB  CYS    44     -22.425  -5.815  -7.199  1.00  0.00      SEG1
ATOM    517  HB1 CYS    44     -23.202  -5.611  -6.459  1.00  0.00      SEG1
ATOM    518  HB2 CYS    44     -21.763  -4.949  -7.181  1.00  0.00      SEG1
ATOM    519  SG  CYS    44     -21.514  -7.251  -6.594  1.00  0.00      SEG1
ATOM    520  HG1 CYS    44     -22.403  -8.247  -6.487  1.00  0.00      SEG1
ATOM    521  C   CYS    44     -24.095  -4.819  -8.673  1.00  0.00      SEG1
ATOM    522  O   CYS    44     -23.763  -3.670  -8.983  1.00  0.00      SEG1
ATOM    523  N   THR    45     -25.317  -5.165  -8.247  1.00  0.00      SEG1
ATOM    524  HN  THR    45     -25.520  -6.141  -8.097  1.00  0.00      SEG1
ATOM    525  CA  THR    45     -26.288  -4.124  -7.957  1.00  0.00      SEG1
ATOM    526  HA  THR    45     -25.932  -3.160  -8.323  1.00  0.00      SEG1
ATOM    527  CB  THR    45     -27.595  -4.497  -8.656  1.00  0.00      SEG1
ATOM    528  HB  THR    45     -28.386  -3.803  -8.366  1.00  0.00      SEG1
ATOM    529  OG1 THR    45     -28.015  -5.752  -8.187  1.00  0.00      SEG1
ATOM    530  HG1 THR    45     -27.536  -6.475  -8.621  1.00  0.00      SEG1
ATOM    531  CG2 THR    45     -27.465  -4.408 -10.183  1.00  0.00      SEG1
ATOM    532 HG21 THR    45     -26.696  -5.076 -10.578  1.00  0.00      SEG1
ATOM    533 HG22 THR    45     -27.181  -3.398 -10.478  1.00  0.00      SEG1
ATOM    534 HG23 THR    45     -28.404  -4.650 -10.679  1.00  0.00      SEG1
ATOM    535  C   THR    45     -26.449  -4.000  -6.438  1.00  0.00      SEG1
ATOM    536  O   THR    45     -25.806  -4.685  -5.646  1.00  0.00      SEG1
ATOM    537  N   SER    46     -27.382  -3.100  -6.077  1.00  0.00      SEG1
ATOM    538  HN  SER    46     -27.932  -2.581  -6.728  1.00  0.00      SEG1
ATOM    539  CA  SER    46     -27.720  -2.991  -4.675  1.00  0.00      SEG1
ATOM    540  HA  SER    46     -26.785  -2.871  -4.142  1.00  0.00      SEG1
ATOM    541  CB  SER    46     -28.609  -1.762  -4.500  1.00  0.00      SEG1
ATOM    542  HB1 SER    46     -28.053  -0.878  -4.817  1.00  0.00      SEG1
ATOM    543  HB2 SER    46     -28.884  -1.591  -3.450  1.00  0.00      SEG1
ATOM    544  OG  SER    46     -29.735  -1.858  -5.354  1.00  0.00      SEG1
ATOM    545  HG1 SER    46     -30.433  -2.410  -4.975  1.00  0.00      SEG1
ATOM    546  C   SER    46     -28.394  -4.265  -4.143  1.00  0.00      SEG1
ATOM    547  O   SER    46     -28.373  -4.515  -2.945  1.00  0.00      SEG1
ATOM    548  N   GLU    47     -28.978  -5.030  -5.085  1.00  0.00      SEG1
ATOM    549  HN  GLU    47     -28.940  -4.827  -6.066  1.00  0.00      SEG1
ATOM    550  CA  GLU    47     -29.725  -6.229  -4.720  1.00  0.00      SEG1
ATOM    551  HA  GLU    47     -30.252  -6.010  -3.790  1.00  0.00      SEG1
ATOM    552  CB  GLU    47     -30.775  -6.556  -5.812  1.00  0.00      SEG1
ATOM    553  HB1 GLU    47     -31.587  -7.121  -5.352  1.00  0.00      SEG1
ATOM    554  HB2 GLU    47     -30.333  -7.240  -6.540  1.00  0.00      SEG1
ATOM    555  CG  GLU    47     -31.375  -5.361  -6.608  1.00  0.00      SEG1
ATOM    556  HG1 GLU    47     -31.891  -5.780  -7.472  1.00  0.00      SEG1
ATOM    557  HG2 GLU    47     -30.603  -4.719  -7.027  1.00  0.00      SEG1
ATOM    558  CD  GLU    47     -32.422  -4.501  -5.868  1.00  0.00      SEG1
ATOM    559  OE1 GLU    47     -32.621  -4.678  -4.670  1.00  0.00      SEG1
ATOM    560  OE2 GLU    47     -33.045  -3.655  -6.508  1.00  0.00      SEG1
ATOM    561  C   GLU    47     -28.765  -7.428  -4.448  1.00  0.00      SEG1
ATOM    562  O   GLU    47     -29.169  -8.452  -3.907  1.00  0.00      SEG1
ATOM    563  N   ASP    48     -27.471  -7.227  -4.815  1.00  0.00      SEG1
ATOM    564  HN  ASP    48     -27.194  -6.348  -5.197  1.00  0.00      SEG1
ATOM    565  CA  ASP    48     -26.539  -8.352  -4.960  1.00  0.00      SEG1
ATOM    566  HA  ASP    48     -27.103  -9.287  -4.929  1.00  0.00      SEG1
ATOM    567  CB  ASP    48     -25.768  -8.202  -6.290  1.00  0.00      SEG1
ATOM    568  HB1 ASP    48     -24.842  -8.778  -6.308  1.00  0.00      SEG1
ATOM    569  HB2 ASP    48     -25.511  -7.163  -6.486  1.00  0.00      SEG1
ATOM    570  CG  ASP    48     -26.594  -8.745  -7.449  1.00  0.00      SEG1
ATOM    571  OD1 ASP    48     -27.192  -9.796  -7.284  1.00  0.00      SEG1
ATOM    572  OD2 ASP    48     -26.637  -8.093  -8.486  1.00  0.00      SEG1
ATOM    573  C   ASP    48     -25.515  -8.436  -3.832  1.00  0.00      SEG1
ATOM    574  O   ASP    48     -24.833  -9.438  -3.652  1.00  0.00      SEG1
ATOM    575  N   MET    49     -25.365  -7.342  -3.070  1.00  0.00      SEG1
ATOM    576  HN  MET    49     -26.038  -6.608  -3.147  1.00  0.00      SEG1
ATOM    577  CA  MET    49     -24.100  -7.183  -2.355  1.00  0.00      SEG1
ATOM    578  HA  MET    49     -23.313  -7.276  -3.109  1.00  0.00      SEG1
ATOM    579  CB  MET    49     -24.027  -5.782  -1.732  1.00  0.00      SEG1
ATOM    580  HB1 MET    49     -23.052  -5.645  -1.260  1.00  0.00      SEG1
ATOM    581  HB2 MET    49     -24.771  -5.688  -0.937  1.00  0.00      SEG1
ATOM    582  CG  MET    49     -24.239  -4.673  -2.773  1.00  0.00      SEG1
ATOM    583  HG1 MET    49     -25.263  -4.665  -3.149  1.00  0.00      SEG1
ATOM    584  HG2 MET    49     -23.607  -4.862  -3.641  1.00  0.00      SEG1
ATOM    585  SD  MET    49     -23.793  -3.055  -2.103  1.00  0.00      SEG1
ATOM    586  CE  MET    49     -25.417  -2.275  -2.039  1.00  0.00      SEG1
ATOM    587  HE1 MET    49     -26.202  -3.025  -1.925  1.00  0.00      SEG1
ATOM    588  HE2 MET    49     -25.587  -1.678  -2.934  1.00  0.00      SEG1
ATOM    589  HE3 MET    49     -25.479  -1.610  -1.179  1.00  0.00      SEG1
ATOM    590  C   MET    49     -23.825  -8.268  -1.291  1.00  0.00      SEG1
ATOM    591  O   MET    49     -22.672  -8.553  -0.983  1.00  0.00      SEG1
ATOM    592  N   LEU    50     -24.894  -8.831  -0.709  1.00  0.00      SEG1
ATOM    593  HN  LEU    50     -25.791  -8.562  -1.059  1.00  0.00      SEG1
ATOM    594  CA  LEU    50     -24.688  -9.750   0.413  1.00  0.00      SEG1
ATOM    595  HA  LEU    50     -24.019  -9.244   1.109  1.00  0.00      SEG1
ATOM    596  CB  LEU    50     -26.042 -10.063   1.087  1.00  0.00      SEG1
ATOM    597  HB1 LEU    50     -26.261 -11.130   1.009  1.00  0.00      SEG1
ATOM    598  HB2 LEU    50     -26.831  -9.576   0.516  1.00  0.00      SEG1
ATOM    599  CG  LEU    50     -26.182  -9.650   2.570  1.00  0.00      SEG1
ATOM    600  HG  LEU    50     -25.555 -10.307   3.176  1.00  0.00      SEG1
ATOM    601  CD1 LEU    50     -25.755  -8.203   2.867  1.00  0.00      SEG1
ATOM    602 HD11 LEU    50     -26.318  -7.483   2.274  1.00  0.00      SEG1
ATOM    603 HD12 LEU    50     -24.707  -8.027   2.664  1.00  0.00      SEG1
ATOM    604 HD13 LEU    50     -25.907  -7.959   3.918  1.00  0.00      SEG1
ATOM    605  CD2 LEU    50     -27.641  -9.827   3.006  1.00  0.00      SEG1
ATOM    606 HD21 LEU    50     -27.984 -10.854   2.883  1.00  0.00      SEG1
ATOM    607 HD22 LEU    50     -28.296  -9.189   2.409  1.00  0.00      SEG1
ATOM    608 HD23 LEU    50     -27.784  -9.545   4.049  1.00  0.00      SEG1
ATOM    609  C   LEU    50     -23.945 -11.032  -0.022  1.00  0.00      SEG1
ATOM    610  O   LEU    50     -23.075 -11.525   0.695  1.00  0.00      SEG1
ATOM    611  N   ASN    51     -24.315 -11.569  -1.195  1.00  0.00      SEG1
ATOM    612  HN  ASN    51     -25.001 -11.132  -1.785  1.00  0.00      SEG1
ATOM    613  CA  ASN    51     -23.662 -12.816  -1.600  1.00  0.00      SEG1
ATOM    614  HA  ASN    51     -22.606 -12.726  -1.338  1.00  0.00      SEG1
ATOM    615  CB  ASN    51     -24.282 -14.032  -0.866  1.00  0.00      SEG1
ATOM    616  HB1 ASN    51     -25.103 -14.486  -1.424  1.00  0.00      SEG1
ATOM    617  HB2 ASN    51     -24.712 -13.729   0.087  1.00  0.00      SEG1
ATOM    618  CG  ASN    51     -23.233 -15.115  -0.569  1.00  0.00      SEG1
ATOM    619  OD1 ASN    51     -23.128 -15.617   0.547  1.00  0.00      SEG1
ATOM    620  ND2 ASN    51     -22.440 -15.432  -1.600  1.00  0.00      SEG1
ATOM    621 HD21 ASN    51     -21.729 -16.103  -1.414  1.00  0.00      SEG1
ATOM    622 HD22 ASN    51     -22.569 -15.061  -2.524  1.00  0.00      SEG1
ATOM    623  C   ASN    51     -23.756 -12.995  -3.123  1.00  0.00      SEG1
ATOM    624  O   ASN    51     -24.398 -13.922  -3.594  1.00  0.00      SEG1
ATOM    625  N   PRO    52     -23.058 -12.094  -3.865  1.00  0.00      SEG1
ATOM    626  CD  PRO    52     -22.105 -11.105  -3.346  1.00  0.00      SEG1
ATOM    627  HD1 PRO    52     -21.418 -11.537  -2.622  1.00  0.00      SEG1
ATOM    628  HD2 PRO    52     -22.636 -10.270  -2.894  1.00  0.00      SEG1
ATOM    629  CA  PRO    52     -23.144 -12.079  -5.323  1.00  0.00      SEG1
ATOM    630  HA  PRO    52     -24.182 -11.964  -5.645  1.00  0.00      SEG1
ATOM    631  CB  PRO    52     -22.307 -10.866  -5.743  1.00  0.00      SEG1
ATOM    632  HB1 PRO    52     -22.965 -10.001  -5.826  1.00  0.00      SEG1
ATOM    633  HB2 PRO    52     -21.803 -10.980  -6.705  1.00  0.00      SEG1
ATOM    634  CG  PRO    52     -21.339 -10.644  -4.583  1.00  0.00      SEG1
ATOM    635  HG1 PRO    52     -20.484 -11.303  -4.719  1.00  0.00      SEG1
ATOM    636  HG2 PRO    52     -20.971  -9.619  -4.524  1.00  0.00      SEG1
ATOM    637  C   PRO    52     -22.569 -13.386  -5.881  1.00  0.00      SEG1
ATOM    638  O   PRO    52     -21.577 -13.906  -5.369  1.00  0.00      SEG1
ATOM    639  N   ASN    53     -23.278 -13.895  -6.894  1.00  0.00      SEG1
ATOM    640  HN  ASN    53     -24.070 -13.386  -7.245  1.00  0.00      SEG1
ATOM    641  CA  ASN    53     -22.770 -15.009  -7.678  1.00  0.00      SEG1
ATOM    642  HA  ASN    53     -22.038 -15.571  -7.093  1.00  0.00      SEG1
ATOM    643  CB  ASN    53     -23.941 -15.911  -8.089  1.00  0.00      SEG1
ATOM    644  HB1 ASN    53     -24.674 -15.367  -8.688  1.00  0.00      SEG1
ATOM    645  HB2 ASN    53     -24.451 -16.279  -7.200  1.00  0.00      SEG1
ATOM    646  CG  ASN    53     -23.436 -17.108  -8.894  1.00  0.00      SEG1
ATOM    647  OD1 ASN    53     -22.287 -17.158  -9.310  1.00  0.00      SEG1
ATOM    648  ND2 ASN    53     -24.335 -18.086  -9.021  1.00  0.00      SEG1
ATOM    649 HD21 ASN    53     -24.042 -18.883  -9.538  1.00  0.00      SEG1
ATOM    650 HD22 ASN    53     -25.263 -17.982  -8.671  1.00  0.00      SEG1
ATOM    651  C   ASN    53     -22.095 -14.360  -8.886  1.00  0.00      SEG1
ATOM    652  O   ASN    53     -22.740 -13.938  -9.821  1.00  0.00      SEG1
ATOM    653  N   TYR    54     -20.773 -14.191  -8.769  1.00  0.00      SEG1
ATOM    654  HN  TYR    54     -20.272 -14.535  -7.980  1.00  0.00      SEG1
ATOM    655  CA  TYR    54     -20.102 -13.359  -9.765  1.00  0.00      SEG1
ATOM    656  HA  TYR    54     -20.680 -12.436  -9.848  1.00  0.00      SEG1
ATOM    657  CB  TYR    54     -18.675 -13.020  -9.311  1.00  0.00      SEG1
ATOM    658  HB1 TYR    54     -18.077 -12.698 -10.165  1.00  0.00      SEG1
ATOM    659  HB2 TYR    54     -18.183 -13.910  -8.918  1.00  0.00      SEG1
ATOM    660  CG  TYR    54     -18.652 -11.902  -8.301  1.00  0.00      SEG1
ATOM    661  CD1 TYR    54     -18.913 -10.598  -8.701  1.00  0.00      SEG1
ATOM    662  HD1 TYR    54     -19.161 -10.380  -9.729  1.00  0.00      SEG1
ATOM    663  CE1 TYR    54     -18.862  -9.557  -7.790  1.00  0.00      SEG1
ATOM    664  HE1 TYR    54     -19.134  -8.578  -8.138  1.00  0.00      SEG1
ATOM    665  CD2 TYR    54     -18.354 -12.141  -6.965  1.00  0.00      SEG1
ATOM    666  HD2 TYR    54     -18.195 -13.157  -6.640  1.00  0.00      SEG1
ATOM    667  CE2 TYR    54     -18.259 -11.093  -6.054  1.00  0.00      SEG1
ATOM    668  HE2 TYR    54     -18.002 -11.327  -5.033  1.00  0.00      SEG1
ATOM    669  CZ  TYR    54     -18.509  -9.787  -6.470  1.00  0.00      SEG1
ATOM    670  OH  TYR    54     -18.408  -8.709  -5.604  1.00  0.00      SEG1
ATOM    671  HH  TYR    54     -18.056  -8.991  -4.768  1.00  0.00      SEG1
ATOM    672  C   TYR    54     -20.111 -13.988 -11.170  1.00  0.00      SEG1
ATOM    673  O   TYR    54     -20.256 -13.265 -12.143  1.00  0.00      SEG1
ATOM    674  N   GLU    55     -19.933 -15.318 -11.204  1.00  0.00      SEG1
ATOM    675  HN  GLU    55     -19.775 -15.874 -10.390  1.00  0.00      SEG1
ATOM    676  CA  GLU    55     -19.944 -16.025 -12.470  1.00  0.00      SEG1
ATOM    677  HA  GLU    55     -19.181 -15.576 -13.108  1.00  0.00      SEG1
ATOM    678  CB  GLU    55     -19.632 -17.510 -12.216  1.00  0.00      SEG1
ATOM    679  HB1 GLU    55     -19.867 -18.050 -13.136  1.00  0.00      SEG1
ATOM    680  HB2 GLU    55     -20.305 -17.921 -11.462  1.00  0.00      SEG1
ATOM    681  CG  GLU    55     -18.153 -17.786 -11.850  1.00  0.00      SEG1
ATOM    682  HG1 GLU    55     -17.523 -17.231 -12.547  1.00  0.00      SEG1
ATOM    683  HG2 GLU    55     -17.940 -18.837 -12.053  1.00  0.00      SEG1
ATOM    684  CD  GLU    55     -17.700 -17.436 -10.394  1.00  0.00      SEG1
ATOM    685  OE1 GLU    55     -16.491 -17.466 -10.128  1.00  0.00      SEG1
ATOM    686  OE2 GLU    55     -18.518 -17.108  -9.526  1.00  0.00      SEG1
ATOM    687  C   GLU    55     -21.294 -15.866 -13.192  1.00  0.00      SEG1
ATOM    688  O   GLU    55     -21.332 -15.706 -14.399  1.00  0.00      SEG1
ATOM    689  N   ASP    56     -22.378 -15.969 -12.402  1.00  0.00      SEG1
ATOM    690  HN  ASP    56     -22.287 -16.060 -11.409  1.00  0.00      SEG1
ATOM    691  CA  ASP    56     -23.706 -15.840 -13.007  1.00  0.00      SEG1
ATOM    692  HA  ASP    56     -23.734 -16.489 -13.887  1.00  0.00      SEG1
ATOM    693  CB  ASP    56     -24.738 -16.309 -11.968  1.00  0.00      SEG1
ATOM    694  HB1 ASP    56     -24.697 -15.692 -11.073  1.00  0.00      SEG1
ATOM    695  HB2 ASP    56     -24.529 -17.338 -11.680  1.00  0.00      SEG1
ATOM    696  CG  ASP    56     -26.164 -16.286 -12.507  1.00  0.00      SEG1
ATOM    697  OD1 ASP    56     -26.992 -15.569 -11.945  1.00  0.00      SEG1
ATOM    698  OD2 ASP    56     -26.425 -17.027 -13.446  1.00  0.00      SEG1
ATOM    699  C   ASP    56     -23.962 -14.388 -13.479  1.00  0.00      SEG1
ATOM    700  O   ASP    56     -24.524 -14.127 -14.527  1.00  0.00      SEG1
ATOM    701  N   LEU    57     -23.515 -13.446 -12.633  1.00  0.00      SEG1
ATOM    702  HN  LEU    57     -23.133 -13.768 -11.769  1.00  0.00      SEG1
ATOM    703  CA  LEU    57     -23.739 -12.044 -12.984  1.00  0.00      SEG1
ATOM    704  HA  LEU    57     -24.807 -11.938 -13.184  1.00  0.00      SEG1
ATOM    705  CB  LEU    57     -23.313 -11.115 -11.832  1.00  0.00      SEG1
ATOM    706  HB1 LEU    57     -23.263 -10.085 -12.194  1.00  0.00      SEG1
ATOM    707  HB2 LEU    57     -22.297 -11.384 -11.543  1.00  0.00      SEG1
ATOM    708  CG  LEU    57     -24.239 -11.133 -10.602  1.00  0.00      SEG1
ATOM    709  HG  LEU    57     -24.456 -12.167 -10.331  1.00  0.00      SEG1
ATOM    710  CD1 LEU    57     -23.544 -10.464  -9.409  1.00  0.00      SEG1
ATOM    711 HD11 LEU    57     -23.305  -9.423  -9.633  1.00  0.00      SEG1
ATOM    712 HD12 LEU    57     -22.621 -10.982  -9.154  1.00  0.00      SEG1
ATOM    713 HD13 LEU    57     -24.194 -10.473  -8.532  1.00  0.00      SEG1
ATOM    714  CD2 LEU    57     -25.581 -10.437 -10.882  1.00  0.00      SEG1
ATOM    715 HD21 LEU    57     -26.135 -10.936 -11.677  1.00  0.00      SEG1
ATOM    716 HD22 LEU    57     -25.441  -9.396 -11.176  1.00  0.00      SEG1
ATOM    717 HD23 LEU    57     -26.218 -10.446  -9.995  1.00  0.00      SEG1
ATOM    718  C   LEU    57     -22.992 -11.606 -14.270  1.00  0.00      SEG1
ATOM    719  O   LEU    57     -23.442 -10.680 -14.934  1.00  0.00      SEG1
ATOM    720  N   LEU    58     -21.835 -12.239 -14.531  1.00  0.00      SEG1
ATOM    721  HN  LEU    58     -21.533 -12.983 -13.938  1.00  0.00      SEG1
ATOM    722  CA  LEU    58     -20.992 -11.877 -15.674  1.00  0.00      SEG1
ATOM    723  HA  LEU    58     -21.025 -10.788 -15.727  1.00  0.00      SEG1
ATOM    724  CB  LEU    58     -19.553 -12.342 -15.355  1.00  0.00      SEG1
ATOM    725  HB1 LEU    58     -19.550 -13.432 -15.354  1.00  0.00      SEG1
ATOM    726  HB2 LEU    58     -19.291 -12.053 -14.337  1.00  0.00      SEG1
ATOM    727  CG  LEU    58     -18.469 -11.806 -16.315  1.00  0.00      SEG1
ATOM    728  HG  LEU    58     -18.768 -12.037 -17.334  1.00  0.00      SEG1
ATOM    729  CD1 LEU    58     -18.303 -10.283 -16.204  1.00  0.00      SEG1
ATOM    730 HD11 LEU    58     -17.987  -9.995 -15.201  1.00  0.00      SEG1
ATOM    731 HD12 LEU    58     -19.244  -9.773 -16.415  1.00  0.00      SEG1
ATOM    732 HD13 LEU    58     -17.567  -9.916 -16.917  1.00  0.00      SEG1
ATOM    733  CD2 LEU    58     -17.137 -12.529 -16.096  1.00  0.00      SEG1
ATOM    734 HD21 LEU    58     -17.265 -13.603 -16.235  1.00  0.00      SEG1
ATOM    735 HD22 LEU    58     -16.767 -12.365 -15.084  1.00  0.00      SEG1
ATOM    736 HD23 LEU    58     -16.385 -12.186 -16.805  1.00  0.00      SEG1
ATOM    737  C   LEU    58     -21.502 -12.495 -17.029  1.00  0.00      SEG1
ATOM    738  OT1 LEU    58     -22.415 -13.313 -17.032  1.00  0.00      SEG1
ATOM    739  OT2 LEU    58     -20.971 -12.180 -18.100  1.00  0.00      SEG1
ATOM    740  N   THR   111       5.888  -0.342   1.706  1.00  0.00      SEG2
ATOM    741  HT1 THR   111       6.170  -0.507   2.685  1.00  0.00      SEG2
ATOM    742  HT2 THR   111       5.363  -1.136   1.289  1.00  0.00      SEG2
ATOM    743  HT3 THR   111       6.733  -0.127   1.122  1.00  0.00      SEG2
ATOM    744  CA  THR   111       5.077   0.852   1.567  1.00  0.00      SEG2
ATOM    745  HA  THR   111       4.129   0.702   2.069  1.00  0.00      SEG2
ATOM    746  CB  THR   111       5.882   2.027   2.142  1.00  0.00      SEG2
ATOM    747  HB  THR   111       5.509   2.975   1.727  1.00  0.00      SEG2
ATOM    748  OG1 THR   111       7.236   1.778   1.805  1.00  0.00      SEG2
ATOM    749  HG1 THR   111       7.764   2.571   1.920  1.00  0.00      SEG2
ATOM    750  CG2 THR   111       5.803   2.056   3.673  1.00  0.00      SEG2
ATOM    751 HG21 THR   111       6.136   1.108   4.096  1.00  0.00      SEG2
ATOM    752 HG22 THR   111       4.781   2.243   3.996  1.00  0.00      SEG2
ATOM    753 HG23 THR   111       6.433   2.844   4.088  1.00  0.00      SEG2
ATOM    754  C   THR   111       4.813   0.966   0.077  1.00  0.00      SEG2
ATOM    755  O   THR   111       5.442   0.231  -0.670  1.00  0.00      SEG2
ATOM    756  N   PHE   112       3.875   1.856  -0.277  1.00  0.00      SEG2
ATOM    757  HN  PHE   112       3.306   2.345   0.386  1.00  0.00      SEG2
ATOM    758  CA  PHE   112       3.575   2.176  -1.667  1.00  0.00      SEG2
ATOM    759  HA  PHE   112       4.528   2.348  -2.172  1.00  0.00      SEG2
ATOM    760  CB  PHE   112       2.783   1.040  -2.342  1.00  0.00      SEG2
ATOM    761  HB1 PHE   112       3.411   0.154  -2.431  1.00  0.00      SEG2
ATOM    762  HB2 PHE   112       2.531   1.318  -3.366  1.00  0.00      SEG2
ATOM    763  CG  PHE   112       1.520   0.649  -1.612  1.00  0.00      SEG2
ATOM    764  CD1 PHE   112       1.549  -0.348  -0.636  1.00  0.00      SEG2
ATOM    765  HD1 PHE   112       2.484  -0.845  -0.421  1.00  0.00      SEG2
ATOM    766  CD2 PHE   112       0.303   1.247  -1.931  1.00  0.00      SEG2
ATOM    767  HD2 PHE   112       0.262   2.014  -2.692  1.00  0.00      SEG2
ATOM    768  CE1 PHE   112       0.378  -0.744  -0.002  1.00  0.00      SEG2
ATOM    769  HE1 PHE   112       0.381  -1.542   0.724  1.00  0.00      SEG2
ATOM    770  CE2 PHE   112      -0.870   0.841  -1.311  1.00  0.00      SEG2
ATOM    771  HE2 PHE   112      -1.829   1.261  -1.585  1.00  0.00      SEG2
ATOM    772  CZ  PHE   112      -0.828  -0.154  -0.351  1.00  0.00      SEG2
ATOM    773  HZ  PHE   112      -1.751  -0.486   0.085  1.00  0.00      SEG2
ATOM    774  C   PHE   112       2.761   3.478  -1.674  1.00  0.00      SEG2
ATOM    775  O   PHE   112       2.123   3.808  -0.673  1.00  0.00      SEG2
ATOM    776  N   SER   113       2.828   4.174  -2.822  1.00  0.00      SEG2
ATOM    777  HN  SER   113       3.257   3.794  -3.645  1.00  0.00      SEG2
ATOM    778  CA  SER   113       2.041   5.377  -3.038  1.00  0.00      SEG2
ATOM    779  HA  SER   113       1.864   5.859  -2.081  1.00  0.00      SEG2
ATOM    780  CB  SER   113       2.795   6.287  -4.031  1.00  0.00      SEG2
ATOM    781  HB1 SER   113       2.235   7.214  -4.178  1.00  0.00      SEG2
ATOM    782  HB2 SER   113       2.826   5.792  -5.006  1.00  0.00      SEG2
ATOM    783  OG  SER   113       4.141   6.608  -3.692  1.00  0.00      SEG2
ATOM    784  HG1 SER   113       4.274   6.499  -2.751  1.00  0.00      SEG2
ATOM    785  C   SER   113       0.706   4.952  -3.656  1.00  0.00      SEG2
ATOM    786  O   SER   113       0.684   4.013  -4.436  1.00  0.00      SEG2
ATOM    787  N   VAL   114      -0.378   5.657  -3.284  1.00  0.00      SEG2
ATOM    788  HN  VAL   114      -0.259   6.433  -2.673  1.00  0.00      SEG2
ATOM    789  CA  VAL   114      -1.721   5.480  -3.816  1.00  0.00      SEG2
ATOM    790  HA  VAL   114      -1.745   4.620  -4.481  1.00  0.00      SEG2
ATOM    791  CB  VAL   114      -2.693   5.330  -2.629  1.00  0.00      SEG2
ATOM    792  HB  VAL   114      -2.583   6.188  -1.961  1.00  0.00      SEG2
ATOM    793  CG1 VAL   114      -4.154   5.315  -3.098  1.00  0.00      SEG2
ATOM    794 HG11 VAL   114      -4.310   4.600  -3.906  1.00  0.00      SEG2
ATOM    795 HG12 VAL   114      -4.478   6.296  -3.447  1.00  0.00      SEG2
ATOM    796 HG13 VAL   114      -4.816   5.049  -2.278  1.00  0.00      SEG2
ATOM    797  CG2 VAL   114      -2.375   4.069  -1.816  1.00  0.00      SEG2
ATOM    798 HG21 VAL   114      -1.376   4.097  -1.381  1.00  0.00      SEG2
ATOM    799 HG22 VAL   114      -2.464   3.188  -2.449  1.00  0.00      SEG2
ATOM    800 HG23 VAL   114      -3.085   3.948  -0.996  1.00  0.00      SEG2
ATOM    801  C   VAL   114      -2.051   6.751  -4.588  1.00  0.00      SEG2
ATOM    802  O   VAL   114      -1.802   7.824  -4.062  1.00  0.00      SEG2
ATOM    803  N   LEU   115      -2.578   6.582  -5.810  1.00  0.00      SEG2
ATOM    804  HN  LEU   115      -2.629   5.657  -6.191  1.00  0.00      SEG2
ATOM    805  CA  LEU   115      -3.214   7.670  -6.547  1.00  0.00      SEG2
ATOM    806  HA  LEU   115      -2.920   8.632  -6.119  1.00  0.00      SEG2
ATOM    807  CB  LEU   115      -2.799   7.568  -8.030  1.00  0.00      SEG2
ATOM    808  HB1 LEU   115      -3.059   6.580  -8.412  1.00  0.00      SEG2
ATOM    809  HB2 LEU   115      -1.716   7.638  -8.103  1.00  0.00      SEG2
ATOM    810  CG  LEU   115      -3.422   8.644  -8.939  1.00  0.00      SEG2
ATOM    811  HG  LEU   115      -4.508   8.614  -8.838  1.00  0.00      SEG2
ATOM    812  CD1 LEU   115      -2.938  10.038  -8.520  1.00  0.00      SEG2
ATOM    813 HD11 LEU   115      -1.885  10.034  -8.250  1.00  0.00      SEG2
ATOM    814 HD12 LEU   115      -3.499  10.401  -7.660  1.00  0.00      SEG2
ATOM    815 HD13 LEU   115      -3.049  10.768  -9.318  1.00  0.00      SEG2
ATOM    816  CD2 LEU   115      -3.129   8.372 -10.423  1.00  0.00      SEG2
ATOM    817 HD21 LEU   115      -3.523   7.406 -10.735  1.00  0.00      SEG2
ATOM    818 HD22 LEU   115      -2.062   8.391 -10.639  1.00  0.00      SEG2
ATOM    819 HD23 LEU   115      -3.602   9.126 -11.052  1.00  0.00      SEG2
ATOM    820  C   LEU   115      -4.724   7.455  -6.396  1.00  0.00      SEG2
ATOM    821  O   LEU   115      -5.286   6.578  -7.040  1.00  0.00      SEG2
ATOM    822  N   ALA   116      -5.334   8.239  -5.494  1.00  0.00      SEG2
ATOM    823  HN  ALA   116      -4.812   9.003  -5.114  1.00  0.00      SEG2
ATOM    824  CA  ALA   116      -6.780   8.150  -5.312  1.00  0.00      SEG2
ATOM    825  HA  ALA   116      -7.048   7.093  -5.253  1.00  0.00      SEG2
ATOM    826  CB  ALA   116      -7.175   8.857  -4.005  1.00  0.00      SEG2
ATOM    827  HB1 ALA   116      -6.922   9.918  -4.023  1.00  0.00      SEG2
ATOM    828  HB2 ALA   116      -6.683   8.402  -3.146  1.00  0.00      SEG2
ATOM    829  HB3 ALA   116      -8.251   8.776  -3.837  1.00  0.00      SEG2
ATOM    830  C   ALA   116      -7.458   8.803  -6.534  1.00  0.00      SEG2
ATOM    831  O   ALA   116      -7.033   9.863  -6.994  1.00  0.00      SEG2
ATOM    832  N   CYS   117      -8.503   8.131  -7.052  1.00  0.00      SEG2
ATOM    833  HN  CYS   117      -8.754   7.246  -6.650  1.00  0.00      SEG2
ATOM    834  CA  CYS   117      -9.264   8.617  -8.204  1.00  0.00      SEG2
ATOM    835  HA  CYS   117      -9.063   9.681  -8.337  1.00  0.00      SEG2
ATOM    836  CB  CYS   117      -8.894   7.817  -9.455  1.00  0.00      SEG2
ATOM    837  HB1 CYS   117      -9.475   8.168 -10.310  1.00  0.00      SEG2
ATOM    838  HB2 CYS   117      -9.143   6.765  -9.312  1.00  0.00      SEG2
ATOM    839  SG  CYS   117      -7.136   7.932  -9.852  1.00  0.00      SEG2
ATOM    840  HG1 CYS   117      -6.431   7.415  -8.842  1.00  0.00      SEG2
ATOM    841  C   CYS   117     -10.763   8.426  -7.975  1.00  0.00      SEG2
ATOM    842  O   CYS   117     -11.201   7.541  -7.251  1.00  0.00      SEG2
ATOM    843  N   TYR   118     -11.521   9.286  -8.669  1.00  0.00      SEG2
ATOM    844  HN  TYR   118     -11.070  10.007  -9.206  1.00  0.00      SEG2
ATOM    845  CA  TYR   118     -12.977   9.213  -8.691  1.00  0.00      SEG2
ATOM    846  HA  TYR   118     -13.286   8.207  -8.399  1.00  0.00      SEG2
ATOM    847  CB  TYR   118     -13.574  10.270  -7.751  1.00  0.00      SEG2
ATOM    848  HB1 TYR   118     -14.664  10.254  -7.796  1.00  0.00      SEG2
ATOM    849  HB2 TYR   118     -13.259  11.270  -8.051  1.00  0.00      SEG2
ATOM    850  CG  TYR   118     -13.135   9.996  -6.345  1.00  0.00      SEG2
ATOM    851  CD1 TYR   118     -12.028  10.645  -5.810  1.00  0.00      SEG2
ATOM    852  HD1 TYR   118     -11.502  11.387  -6.393  1.00  0.00      SEG2
ATOM    853  CE1 TYR   118     -11.572  10.337  -4.538  1.00  0.00      SEG2
ATOM    854  HE1 TYR   118     -10.693  10.868  -4.194  1.00  0.00      SEG2
ATOM    855  CD2 TYR   118     -13.804   9.052  -5.580  1.00  0.00      SEG2
ATOM    856  HD2 TYR   118     -14.676   8.540  -5.961  1.00  0.00      SEG2
ATOM    857  CE2 TYR   118     -13.359   8.745  -4.308  1.00  0.00      SEG2
ATOM    858  HE2 TYR   118     -13.900   8.004  -3.738  1.00  0.00      SEG2
ATOM    859  CZ  TYR   118     -12.241   9.376  -3.783  1.00  0.00      SEG2
ATOM    860  OH  TYR   118     -11.819   9.027  -2.518  1.00  0.00      SEG2
ATOM    861  HH  TYR   118     -11.102   9.587  -2.251  1.00  0.00      SEG2
ATOM    862  C   TYR   118     -13.408   9.476 -10.127  1.00  0.00      SEG2
ATOM    863  O   TYR   118     -12.932  10.398 -10.778  1.00  0.00      SEG2
ATOM    864  N   ASN   119     -14.309   8.630 -10.639  1.00  0.00      SEG2
ATOM    865  HN  ASN   119     -14.681   7.924 -10.035  1.00  0.00      SEG2
ATOM    866  CA  ASN   119     -14.774   8.711 -12.028  1.00  0.00      SEG2
ATOM    867  HA  ASN   119     -15.309   7.777 -12.207  1.00  0.00      SEG2
ATOM    868  CB  ASN   119     -15.723   9.909 -12.250  1.00  0.00      SEG2
ATOM    869  HB1 ASN   119     -16.135   9.881 -13.259  1.00  0.00      SEG2
ATOM    870  HB2 ASN   119     -15.184  10.853 -12.165  1.00  0.00      SEG2
ATOM    871  CG  ASN   119     -16.901   9.902 -11.277  1.00  0.00      SEG2
ATOM    872  OD1 ASN   119     -17.718   8.990 -11.254  1.00  0.00      SEG2
ATOM    873  ND2 ASN   119     -16.899  10.940 -10.427  1.00  0.00      SEG2
ATOM    874 HD21 ASN   119     -17.667  10.976  -9.790  1.00  0.00      SEG2
ATOM    875 HD22 ASN   119     -16.179  11.633 -10.439  1.00  0.00      SEG2
ATOM    876  C   ASN   119     -13.600   8.811 -13.034  1.00  0.00      SEG2
ATOM    877  O   ASN   119     -13.652   9.586 -13.973  1.00  0.00      SEG2
ATOM    878  N   GLY   120     -12.550   8.023 -12.776  1.00  0.00      SEG2
ATOM    879  HN  GLY   120     -12.573   7.464 -11.952  1.00  0.00      SEG2
ATOM    880  CA  GLY   120     -11.419   7.958 -13.703  1.00  0.00      SEG2
ATOM    881  HA1 GLY   120     -11.803   7.909 -14.722  1.00  0.00      SEG2
ATOM    882  HA2 GLY   120     -10.894   7.027 -13.498  1.00  0.00      SEG2
ATOM    883  C   GLY   120     -10.420   9.126 -13.583  1.00  0.00      SEG2
ATOM    884  O   GLY   120      -9.346   9.080 -14.169  1.00  0.00      SEG2
ATOM    885  N   SER   121     -10.803  10.145 -12.791  1.00  0.00      SEG2
ATOM    886  HN  SER   121     -11.570  10.064 -12.165  1.00  0.00      SEG2
ATOM    887  CA  SER   121      -9.959  11.326 -12.666  1.00  0.00      SEG2
ATOM    888  HA  SER   121      -9.310  11.380 -13.538  1.00  0.00      SEG2
ATOM    889  CB  SER   121     -10.835  12.584 -12.669  1.00  0.00      SEG2
ATOM    890  HB1 SER   121     -10.203  13.464 -12.538  1.00  0.00      SEG2
ATOM    891  HB2 SER   121     -11.540  12.591 -11.832  1.00  0.00      SEG2
ATOM    892  OG  SER   121     -11.524  12.752 -13.898  1.00  0.00      SEG2
ATOM    893  HG1 SER   121     -12.051  11.984 -14.108  1.00  0.00      SEG2
ATOM    894  C   SER   121      -9.155  11.241 -11.350  1.00  0.00      SEG2
ATOM    895  O   SER   121      -9.723  11.050 -10.279  1.00  0.00      SEG2
ATOM    896  N   PRO   122      -7.807  11.384 -11.440  1.00  0.00      SEG2
ATOM    897  CD  PRO   122      -7.028  11.308 -12.678  1.00  0.00      SEG2
ATOM    898  HD1 PRO   122      -7.105  12.251 -13.222  1.00  0.00      SEG2
ATOM    899  HD2 PRO   122      -7.357  10.492 -13.322  1.00  0.00      SEG2
ATOM    900  CA  PRO   122      -6.967  11.564 -10.255  1.00  0.00      SEG2
ATOM    901  HA  PRO   122      -7.001  10.645  -9.670  1.00  0.00      SEG2
ATOM    902  CB  PRO   122      -5.562  11.770 -10.829  1.00  0.00      SEG2
ATOM    903  HB1 PRO   122      -4.798  11.380 -10.167  1.00  0.00      SEG2
ATOM    904  HB2 PRO   122      -5.350  12.830 -10.986  1.00  0.00      SEG2
ATOM    905  CG  PRO   122      -5.603  11.067 -12.184  1.00  0.00      SEG2
ATOM    906  HG1 PRO   122      -4.838  11.416 -12.878  1.00  0.00      SEG2
ATOM    907  HG2 PRO   122      -5.460   9.995 -12.034  1.00  0.00      SEG2
ATOM    908  C   PRO   122      -7.350  12.749  -9.356  1.00  0.00      SEG2
ATOM    909  O   PRO   122      -7.640  13.836  -9.842  1.00  0.00      SEG2
ATOM    910  N   SER   123      -7.319  12.474  -8.034  1.00  0.00      SEG2
ATOM    911  HN  SER   123      -7.089  11.544  -7.758  1.00  0.00      SEG2
ATOM    912  CA  SER   123      -7.621  13.508  -7.048  1.00  0.00      SEG2
ATOM    913  HA  SER   123      -7.842  14.442  -7.569  1.00  0.00      SEG2
ATOM    914  CB  SER   123      -8.870  13.096  -6.240  1.00  0.00      SEG2
ATOM    915  HB1 SER   123      -9.162  12.079  -6.500  1.00  0.00      SEG2
ATOM    916  HB2 SER   123      -9.718  13.727  -6.526  1.00  0.00      SEG2
ATOM    917  OG  SER   123      -8.720  13.105  -4.833  1.00  0.00      SEG2
ATOM    918  HG1 SER   123      -8.392  13.962  -4.556  1.00  0.00      SEG2
ATOM    919  C   SER   123      -6.401  13.806  -6.158  1.00  0.00      SEG2
ATOM    920  O   SER   123      -6.192  14.944  -5.756  1.00  0.00      SEG2
ATOM    921  N   GLY   124      -5.622  12.768  -5.809  1.00  0.00      SEG2
ATOM    922  HN  GLY   124      -5.791  11.813  -6.060  1.00  0.00      SEG2
ATOM    923  CA  GLY   124      -4.562  13.032  -4.835  1.00  0.00      SEG2
ATOM    924  HA1 GLY   124      -5.032  13.226  -3.869  1.00  0.00      SEG2
ATOM    925  HA2 GLY   124      -3.991  13.910  -5.147  1.00  0.00      SEG2
ATOM    926  C   GLY   124      -3.646  11.819  -4.740  1.00  0.00      SEG2
ATOM    927  O   GLY   124      -3.995  10.734  -5.187  1.00  0.00      SEG2
ATOM    928  N   VAL   125      -2.451  12.053  -4.169  1.00  0.00      SEG2
ATOM    929  HN  VAL   125      -2.236  12.944  -3.770  1.00  0.00      SEG2
ATOM    930  CA  VAL   125      -1.492  10.964  -4.026  1.00  0.00      SEG2
ATOM    931  HA  VAL   125      -2.022  10.032  -4.189  1.00  0.00      SEG2
ATOM    932  CB  VAL   125      -0.358  11.116  -5.064  1.00  0.00      SEG2
ATOM    933  HB  VAL   125      -0.826  11.049  -6.048  1.00  0.00      SEG2
ATOM    934  CG1 VAL   125       0.336  12.485  -4.979  1.00  0.00      SEG2
ATOM    935 HG11 VAL   125       0.802  12.634  -4.004  1.00  0.00      SEG2
ATOM    936 HG12 VAL   125      -0.366  13.304  -5.140  1.00  0.00      SEG2
ATOM    937 HG13 VAL   125       1.114  12.578  -5.736  1.00  0.00      SEG2
ATOM    938  CG2 VAL   125       0.664   9.971  -4.975  1.00  0.00      SEG2
ATOM    939 HG21 VAL   125       0.174   9.008  -5.113  1.00  0.00      SEG2
ATOM    940 HG22 VAL   125       1.159   9.956  -4.004  1.00  0.00      SEG2
ATOM    941 HG23 VAL   125       1.436  10.066  -5.736  1.00  0.00      SEG2
ATOM    942  C   VAL   125      -0.982  10.978  -2.581  1.00  0.00      SEG2
ATOM    943  O   VAL   125      -0.752  12.035  -2.020  1.00  0.00      SEG2
ATOM    944  N   TYR   126      -0.810   9.788  -2.001  1.00  0.00      SEG2
ATOM    945  HN  TYR   126      -1.162   8.980  -2.473  1.00  0.00      SEG2
ATOM    946  CA  TYR   126      -0.272   9.701  -0.649  1.00  0.00      SEG2
ATOM    947  HA  TYR   126       0.518  10.455  -0.574  1.00  0.00      SEG2
ATOM    948  CB  TYR   126      -1.370   9.975   0.399  1.00  0.00      SEG2
ATOM    949  HB1 TYR   126      -1.733  10.998   0.282  1.00  0.00      SEG2
ATOM    950  HB2 TYR   126      -0.964   9.917   1.409  1.00  0.00      SEG2
ATOM    951  CG  TYR   126      -2.548   9.038   0.287  1.00  0.00      SEG2
ATOM    952  CD1 TYR   126      -3.675   9.398  -0.449  1.00  0.00      SEG2
ATOM    953  HD1 TYR   126      -3.724  10.364  -0.931  1.00  0.00      SEG2
ATOM    954  CE1 TYR   126      -4.764   8.540  -0.563  1.00  0.00      SEG2
ATOM    955  HE1 TYR   126      -5.626   8.866  -1.131  1.00  0.00      SEG2
ATOM    956  CD2 TYR   126      -2.535   7.803   0.925  1.00  0.00      SEG2
ATOM    957  HD2 TYR   126      -1.692   7.508   1.535  1.00  0.00      SEG2
ATOM    958  CE2 TYR   126      -3.621   6.946   0.807  1.00  0.00      SEG2
ATOM    959  HE2 TYR   126      -3.620   5.992   1.301  1.00  0.00      SEG2
ATOM    960  CZ  TYR   126      -4.735   7.303   0.064  1.00  0.00      SEG2
ATOM    961  OH  TYR   126      -5.773   6.396  -0.016  1.00  0.00      SEG2
ATOM    962  HH  TYR   126      -6.601   6.801  -0.298  1.00  0.00      SEG2
ATOM    963  C   TYR   126       0.384   8.324  -0.455  1.00  0.00      SEG2
ATOM    964  O   TYR   126       0.169   7.393  -1.220  1.00  0.00      SEG2
ATOM    965  N   GLN   127       1.214   8.251   0.601  1.00  0.00      SEG2
ATOM    966  HN  GLN   127       1.211   8.997   1.263  1.00  0.00      SEG2
ATOM    967  CA  GLN   127       2.048   7.073   0.842  1.00  0.00      SEG2
ATOM    968  HA  GLN   127       2.119   6.499  -0.080  1.00  0.00      SEG2
ATOM    969  CB  GLN   127       3.441   7.585   1.257  1.00  0.00      SEG2
ATOM    970  HB1 GLN   127       3.343   8.161   2.177  1.00  0.00      SEG2
ATOM    971  HB2 GLN   127       3.788   8.296   0.503  1.00  0.00      SEG2
ATOM    972  CG  GLN   127       4.512   6.492   1.451  1.00  0.00      SEG2
ATOM    973  HG1 GLN   127       4.120   5.659   2.031  1.00  0.00      SEG2
ATOM    974  HG2 GLN   127       5.361   6.904   1.997  1.00  0.00      SEG2
ATOM    975  CD  GLN   127       5.027   5.962   0.108  1.00  0.00      SEG2
ATOM    976  OE1 GLN   127       4.521   6.312  -0.945  1.00  0.00      SEG2
ATOM    977  NE2 GLN   127       6.044   5.103   0.189  1.00  0.00      SEG2
ATOM    978 HE21 GLN   127       6.417   4.669  -0.637  1.00  0.00      SEG2
ATOM    979 HE22 GLN   127       6.477   4.930   1.076  1.00  0.00      SEG2
ATOM    980  C   GLN   127       1.369   6.207   1.925  1.00  0.00      SEG2
ATOM    981  O   GLN   127       0.821   6.723   2.885  1.00  0.00      SEG2
ATOM    982  N   CYS   128       1.393   4.878   1.745  1.00  0.00      SEG2
ATOM    983  HN  CYS   128       1.927   4.550   0.967  1.00  0.00      SEG2
ATOM    984  CA  CYS   128       0.688   3.916   2.601  1.00  0.00      SEG2
ATOM    985  HA  CYS   128       0.335   4.415   3.507  1.00  0.00      SEG2
ATOM    986  CB  CYS   128      -0.450   3.242   1.816  1.00  0.00      SEG2
ATOM    987  HB1 CYS   128      -0.756   2.303   2.282  1.00  0.00      SEG2
ATOM    988  HB2 CYS   128      -0.117   2.986   0.808  1.00  0.00      SEG2
ATOM    989  SG  CYS   128      -1.924   4.248   1.708  1.00  0.00      SEG2
ATOM    990  HG1 CYS   128      -1.689   5.281   0.897  1.00  0.00      SEG2
ATOM    991  C   CYS   128       1.638   2.787   2.977  1.00  0.00      SEG2
ATOM    992  O   CYS   128       2.699   2.616   2.394  1.00  0.00      SEG2
ATOM    993  N   ALA   129       1.192   1.962   3.936  1.00  0.00      SEG2
ATOM    994  HN  ALA   129       0.298   2.129   4.355  1.00  0.00      SEG2
ATOM    995  CA  ALA   129       1.842   0.685   4.172  1.00  0.00      SEG2
ATOM    996  HA  ALA   129       2.503   0.471   3.334  1.00  0.00      SEG2
ATOM    997  CB  ALA   129       2.653   0.758   5.470  1.00  0.00      SEG2
ATOM    998  HB1 ALA   129       2.008   0.839   6.344  1.00  0.00      SEG2
ATOM    999  HB2 ALA   129       3.307   1.630   5.474  1.00  0.00      SEG2
ATOM   1000  HB3 ALA   129       3.288  -0.120   5.596  1.00  0.00      SEG2
ATOM   1001  C   ALA   129       0.777  -0.426   4.202  1.00  0.00      SEG2
ATOM   1002  O   ALA   129      -0.354  -0.237   4.638  1.00  0.00      SEG2
ATOM   1003  N   MET   130       1.249  -1.596   3.724  1.00  0.00      SEG2
ATOM   1004  HN  MET   130       2.191  -1.670   3.408  1.00  0.00      SEG2
ATOM   1005  CA  MET   130       0.479  -2.812   3.956  1.00  0.00      SEG2
ATOM   1006  HA  MET   130      -0.569  -2.614   3.730  1.00  0.00      SEG2
ATOM   1007  CB  MET   130       1.050  -3.928   3.062  1.00  0.00      SEG2
ATOM   1008  HB1 MET   130       2.108  -4.091   3.275  1.00  0.00      SEG2
ATOM   1009  HB2 MET   130       1.003  -3.616   2.019  1.00  0.00      SEG2
ATOM   1010  CG  MET   130       0.313  -5.267   3.204  1.00  0.00      SEG2
ATOM   1011  HG1 MET   130       0.460  -5.702   4.192  1.00  0.00      SEG2
ATOM   1012  HG2 MET   130       0.724  -5.983   2.490  1.00  0.00      SEG2
ATOM   1013  SD  MET   130      -1.455  -5.088   2.906  1.00  0.00      SEG2
ATOM   1014  CE  MET   130      -1.420  -4.697   1.145  1.00  0.00      SEG2
ATOM   1015  HE1 MET   130      -0.757  -5.382   0.613  1.00  0.00      SEG2
ATOM   1016  HE2 MET   130      -1.064  -3.681   0.979  1.00  0.00      SEG2
ATOM   1017  HE3 MET   130      -2.416  -4.806   0.715  1.00  0.00      SEG2
ATOM   1018  C   MET   130       0.666  -3.139   5.442  1.00  0.00      SEG2
ATOM   1019  O   MET   130       1.788  -3.398   5.859  1.00  0.00      SEG2
ATOM   1020  N   ARG   131      -0.391  -3.030   6.251  1.00  0.00      SEG2
ATOM   1021  HN  ARG   131      -1.295  -2.877   5.848  1.00  0.00      SEG2
ATOM   1022  CA  ARG   131      -0.248  -3.315   7.677  1.00  0.00      SEG2
ATOM   1023  HA  ARG   131       0.621  -2.764   8.030  1.00  0.00      SEG2
ATOM   1024  CB  ARG   131      -1.531  -2.900   8.416  1.00  0.00      SEG2
ATOM   1025  HB1 ARG   131      -1.497  -3.233   9.453  1.00  0.00      SEG2
ATOM   1026  HB2 ARG   131      -2.364  -3.439   7.965  1.00  0.00      SEG2
ATOM   1027  CG  ARG   131      -1.847  -1.399   8.359  1.00  0.00      SEG2
ATOM   1028  HG1 ARG   131      -2.732  -1.208   8.968  1.00  0.00      SEG2
ATOM   1029  HG2 ARG   131      -2.128  -1.130   7.339  1.00  0.00      SEG2
ATOM   1030  CD  ARG   131      -0.686  -0.512   8.820  1.00  0.00      SEG2
ATOM   1031  HD1 ARG   131      -0.998   0.532   8.856  1.00  0.00      SEG2
ATOM   1032  HD2 ARG   131       0.152  -0.602   8.125  1.00  0.00      SEG2
ATOM   1033  NE  ARG   131      -0.227  -0.912  10.154  1.00  0.00      SEG2
ATOM   1034  HE  ARG   131      -0.724  -1.664  10.596  1.00  0.00      SEG2
ATOM   1035  CZ  ARG   131       0.850  -0.355  10.740  1.00  0.00      SEG2
ATOM   1036  NH1 ARG   131       1.457   0.665  10.139  1.00  0.00      SEG2
ATOM   1037 HH11 ARG   131       1.101   1.038   9.283  1.00  0.00      SEG2
ATOM   1038 HH12 ARG   131       2.284   1.080  10.516  1.00  0.00      SEG2
ATOM   1039  NH2 ARG   131       1.296  -0.823  11.906  1.00  0.00      SEG2
ATOM   1040 HH21 ARG   131       0.831  -1.569  12.393  1.00  0.00      SEG2
ATOM   1041 HH22 ARG   131       2.115  -0.453  12.347  1.00  0.00      SEG2
ATOM   1042  C   ARG   131      -0.030  -4.826   7.872  1.00  0.00      SEG2
ATOM   1043  O   ARG   131      -0.368  -5.604   6.995  1.00  0.00      SEG2
ATOM   1044  N   PRO   132       0.520  -5.220   9.051  1.00  0.00      SEG2
ATOM   1045  CD  PRO   132       1.236  -4.359   9.994  1.00  0.00      SEG2
ATOM   1046  HD1 PRO   132       0.525  -3.813  10.613  1.00  0.00      SEG2
ATOM   1047  HD2 PRO   132       1.898  -3.655   9.487  1.00  0.00      SEG2
ATOM   1048  CA  PRO   132       0.585  -6.641   9.394  1.00  0.00      SEG2
ATOM   1049  HA  PRO   132       1.280  -7.127   8.707  1.00  0.00      SEG2
ATOM   1050  CB  PRO   132       1.183  -6.620  10.806  1.00  0.00      SEG2
ATOM   1051  HB1 PRO   132       1.732  -7.532  11.040  1.00  0.00      SEG2
ATOM   1052  HB2 PRO   132       0.395  -6.514  11.555  1.00  0.00      SEG2
ATOM   1053  CG  PRO   132       2.050  -5.359  10.817  1.00  0.00      SEG2
ATOM   1054  HG1 PRO   132       2.299  -5.011  11.819  1.00  0.00      SEG2
ATOM   1055  HG2 PRO   132       2.985  -5.573  10.294  1.00  0.00      SEG2
ATOM   1056  C   PRO   132      -0.745  -7.429   9.345  1.00  0.00      SEG2
ATOM   1057  O   PRO   132      -0.749  -8.611   9.075  1.00  0.00      SEG2
ATOM   1058  N   ASN   133      -1.872  -6.704   9.510  1.00  0.00      SEG2
ATOM   1059  HN  ASN   133      -1.862  -5.729   9.721  1.00  0.00      SEG2
ATOM   1060  CA  ASN   133      -3.182  -7.366   9.394  1.00  0.00      SEG2
ATOM   1061  HA  ASN   133      -3.051  -8.430   9.609  1.00  0.00      SEG2
ATOM   1062  CB  ASN   133      -4.180  -6.784  10.416  1.00  0.00      SEG2
ATOM   1063  HB1 ASN   133      -3.778  -6.859  11.426  1.00  0.00      SEG2
ATOM   1064  HB2 ASN   133      -5.102  -7.371  10.405  1.00  0.00      SEG2
ATOM   1065  CG  ASN   133      -4.529  -5.315  10.121  1.00  0.00      SEG2
ATOM   1066  OD1 ASN   133      -4.001  -4.700   9.197  1.00  0.00      SEG2
ATOM   1067  ND2 ASN   133      -5.397  -4.757  10.964  1.00  0.00      SEG2
ATOM   1068 HD21 ASN   133      -5.764  -5.301  11.725  1.00  0.00      SEG2
ATOM   1069 HD22 ASN   133      -5.767  -3.837  10.850  1.00  0.00      SEG2
ATOM   1070  C   ASN   133      -3.783  -7.254   7.977  1.00  0.00      SEG2
ATOM   1071  O   ASN   133      -4.979  -7.444   7.805  1.00  0.00      SEG2
ATOM   1072  N   PHE   134      -2.927  -6.892   7.002  1.00  0.00      SEG2
ATOM   1073  HN  PHE   134      -1.962  -6.712   7.181  1.00  0.00      SEG2
ATOM   1074  CA  PHE   134      -3.272  -6.890   5.585  1.00  0.00      SEG2
ATOM   1075  HA  PHE   134      -2.342  -6.622   5.085  1.00  0.00      SEG2
ATOM   1076  CB  PHE   134      -3.714  -8.273   5.080  1.00  0.00      SEG2
ATOM   1077  HB1 PHE   134      -4.031  -8.213   4.040  1.00  0.00      SEG2
ATOM   1078  HB2 PHE   134      -4.582  -8.632   5.634  1.00  0.00      SEG2
ATOM   1079  CG  PHE   134      -2.615  -9.297   5.160  1.00  0.00      SEG2
ATOM   1080  CD1 PHE   134      -1.621  -9.343   4.186  1.00  0.00      SEG2
ATOM   1081  HD1 PHE   134      -1.635  -8.652   3.357  1.00  0.00      SEG2
ATOM   1082  CD2 PHE   134      -2.591 -10.226   6.196  1.00  0.00      SEG2
ATOM   1083  HD2 PHE   134      -3.374 -10.204   6.939  1.00  0.00      SEG2
ATOM   1084  CE1 PHE   134      -0.621 -10.306   4.244  1.00  0.00      SEG2
ATOM   1085  HE1 PHE   134       0.122 -10.357   3.459  1.00  0.00      SEG2
ATOM   1086  CE2 PHE   134      -1.590 -11.186   6.262  1.00  0.00      SEG2
ATOM   1087  HE2 PHE   134      -1.583 -11.909   7.070  1.00  0.00      SEG2
ATOM   1088  CZ  PHE   134      -0.605 -11.227   5.283  1.00  0.00      SEG2
ATOM   1089  HZ  PHE   134       0.158 -11.993   5.327  1.00  0.00      SEG2
ATOM   1090  C   PHE   134      -4.297  -5.814   5.183  1.00  0.00      SEG2
ATOM   1091  O   PHE   134      -4.806  -5.851   4.081  1.00  0.00      SEG2
ATOM   1092  N   THR   135      -4.540  -4.847   6.072  1.00  0.00      SEG2
ATOM   1093  HN  THR   135      -4.145  -4.864   6.985  1.00  0.00      SEG2
ATOM   1094  CA  THR   135      -5.340  -3.694   5.676  1.00  0.00      SEG2
ATOM   1095  HA  THR   135      -5.973  -3.948   4.821  1.00  0.00      SEG2
ATOM   1096  CB  THR   135      -6.207  -3.239   6.857  1.00  0.00      SEG2
ATOM   1097  HB  THR   135      -6.841  -2.421   6.508  1.00  0.00      SEG2
ATOM   1098  OG1 THR   135      -5.395  -2.734   7.909  1.00  0.00      SEG2
ATOM   1099  HG1 THR   135      -4.977  -3.495   8.288  1.00  0.00      SEG2
ATOM   1100  CG2 THR   135      -7.134  -4.369   7.340  1.00  0.00      SEG2
ATOM   1101 HG21 THR   135      -6.596  -5.234   7.733  1.00  0.00      SEG2
ATOM   1102 HG22 THR   135      -7.752  -4.731   6.517  1.00  0.00      SEG2
ATOM   1103 HG23 THR   135      -7.805  -4.006   8.114  1.00  0.00      SEG2
ATOM   1104  C   THR   135      -4.373  -2.580   5.290  1.00  0.00      SEG2
ATOM   1105  O   THR   135      -3.162  -2.685   5.488  1.00  0.00      SEG2
ATOM   1106  N   ILE   136      -4.931  -1.471   4.801  1.00  0.00      SEG2
ATOM   1107  HN  ILE   136      -5.915  -1.479   4.590  1.00  0.00      SEG2
ATOM   1108  CA  ILE   136      -4.157  -0.252   4.657  1.00  0.00      SEG2
ATOM   1109  HA  ILE   136      -3.247  -0.351   5.253  1.00  0.00      SEG2
ATOM   1110  CB  ILE   136      -3.760   0.011   3.187  1.00  0.00      SEG2
ATOM   1111  HB  ILE   136      -2.893   0.673   3.206  1.00  0.00      SEG2
ATOM   1112  CG2 ILE   136      -3.344  -1.293   2.479  1.00  0.00      SEG2
ATOM   1113 HG21 ILE   136      -4.161  -2.014   2.439  1.00  0.00      SEG2
ATOM   1114 HG22 ILE   136      -2.488  -1.762   2.958  1.00  0.00      SEG2
ATOM   1115 HG23 ILE   136      -3.080  -1.117   1.444  1.00  0.00      SEG2
ATOM   1116  CG1 ILE   136      -4.844   0.746   2.380  1.00  0.00      SEG2
ATOM   1117 HG11 ILE   136      -5.129   1.677   2.871  1.00  0.00      SEG2
ATOM   1118 HG12 ILE   136      -5.741   0.128   2.322  1.00  0.00      SEG2
ATOM   1119  CD  ILE   136      -4.370   1.127   0.978  1.00  0.00      SEG2
ATOM   1120  HD1 ILE   136      -4.382   0.267   0.312  1.00  0.00      SEG2
ATOM   1121  HD2 ILE   136      -3.364   1.540   0.980  1.00  0.00      SEG2
ATOM   1122  HD3 ILE   136      -5.015   1.879   0.534  1.00  0.00      SEG2
ATOM   1123  C   ILE   136      -4.994   0.870   5.275  1.00  0.00      SEG2
ATOM   1124  O   ILE   136      -6.208   0.907   5.173  1.00  0.00      SEG2
ATOM   1125  N   LYS   137      -4.277   1.794   5.926  1.00  0.00      SEG2
ATOM   1126  HN  LYS   137      -3.285   1.795   5.818  1.00  0.00      SEG2
ATOM   1127  CA  LYS   137      -4.962   2.967   6.453  1.00  0.00      SEG2
ATOM   1128  HA  LYS   137      -6.024   2.746   6.617  1.00  0.00      SEG2
ATOM   1129  CB  LYS   137      -4.319   3.340   7.793  1.00  0.00      SEG2
ATOM   1130  HB1 LYS   137      -4.898   4.157   8.230  1.00  0.00      SEG2
ATOM   1131  HB2 LYS   137      -3.311   3.726   7.638  1.00  0.00      SEG2
ATOM   1132  CG  LYS   137      -4.291   2.125   8.739  1.00  0.00      SEG2
ATOM   1133  HG1 LYS   137      -3.445   1.477   8.505  1.00  0.00      SEG2
ATOM   1134  HG2 LYS   137      -5.181   1.519   8.549  1.00  0.00      SEG2
ATOM   1135  CD  LYS   137      -4.319   2.482  10.230  1.00  0.00      SEG2
ATOM   1136  HD1 LYS   137      -4.603   1.579  10.772  1.00  0.00      SEG2
ATOM   1137  HD2 LYS   137      -5.129   3.192  10.411  1.00  0.00      SEG2
ATOM   1138  CE  LYS   137      -3.002   3.045  10.780  1.00  0.00      SEG2
ATOM   1139  HE1 LYS   137      -3.095   4.126  10.916  1.00  0.00      SEG2
ATOM   1140  HE2 LYS   137      -2.191   2.885  10.068  1.00  0.00      SEG2
ATOM   1141  NZ  LYS   137      -2.635   2.430  12.066  1.00  0.00      SEG2
ATOM   1142  HZ1 LYS   137      -2.598   1.396  11.976  1.00  0.00      SEG2
ATOM   1143  HZ2 LYS   137      -3.367   2.624  12.781  1.00  0.00      SEG2
ATOM   1144  HZ3 LYS   137      -1.731   2.778  12.443  1.00  0.00      SEG2
ATOM   1145  C   LYS   137      -4.826   4.072   5.401  1.00  0.00      SEG2
ATOM   1146  O   LYS   137      -3.907   4.876   5.448  1.00  0.00      SEG2
ATOM   1147  N   GLY   138      -5.742   3.988   4.429  1.00  0.00      SEG2
ATOM   1148  HN  GLY   138      -6.415   3.256   4.472  1.00  0.00      SEG2
ATOM   1149  CA  GLY   138      -5.813   4.970   3.349  1.00  0.00      SEG2
ATOM   1150  HA1 GLY   138      -6.173   4.447   2.459  1.00  0.00      SEG2
ATOM   1151  HA2 GLY   138      -4.815   5.360   3.146  1.00  0.00      SEG2
ATOM   1152  C   GLY   138      -6.769   6.118   3.713  1.00  0.00      SEG2
ATOM   1153  O   GLY   138      -7.211   6.247   4.845  1.00  0.00      SEG2
ATOM   1154  N   SER   139      -7.032   6.885   2.638  1.00  0.00      SEG2
ATOM   1155  HN  SER   139      -6.623   6.713   1.735  1.00  0.00      SEG2
ATOM   1156  CA  SER   139      -8.094   7.882   2.582  1.00  0.00      SEG2
ATOM   1157  HA  SER   139      -8.795   7.686   3.396  1.00  0.00      SEG2
ATOM   1158  CB  SER   139      -7.505   9.310   2.662  1.00  0.00      SEG2
ATOM   1159  HB1 SER   139      -6.787   9.463   1.852  1.00  0.00      SEG2
ATOM   1160  HB2 SER   139      -6.926   9.439   3.584  1.00  0.00      SEG2
ATOM   1161  OG  SER   139      -8.478  10.344   2.547  1.00  0.00      SEG2
ATOM   1162  HG1 SER   139      -9.080  10.336   3.290  1.00  0.00      SEG2
ATOM   1163  C   SER   139      -8.772   7.632   1.230  1.00  0.00      SEG2
ATOM   1164  O   SER   139      -8.170   7.840   0.179  1.00  0.00      SEG2
ATOM   1165  N   PHE   140     -10.002   7.108   1.326  1.00  0.00      SEG2
ATOM   1166  HN  PHE   140     -10.449   6.908   2.204  1.00  0.00      SEG2
ATOM   1167  CA  PHE   140     -10.781   6.737   0.156  1.00  0.00      SEG2
ATOM   1168  HA  PHE   140     -10.458   7.310  -0.713  1.00  0.00      SEG2
ATOM   1169  CB  PHE   140     -10.657   5.218  -0.017  1.00  0.00      SEG2
ATOM   1170  HB1 PHE   140     -11.409   4.855  -0.697  1.00  0.00      SEG2
ATOM   1171  HB2 PHE   140     -10.875   4.710   0.925  1.00  0.00      SEG2
ATOM   1172  CG  PHE   140      -9.346   4.729  -0.567  1.00  0.00      SEG2
ATOM   1173  CD1 PHE   140      -8.874   5.154  -1.803  1.00  0.00      SEG2
ATOM   1174  HD1 PHE   140      -9.421   5.908  -2.341  1.00  0.00      SEG2
ATOM   1175  CD2 PHE   140      -8.615   3.789   0.138  1.00  0.00      SEG2
ATOM   1176  HD2 PHE   140      -8.961   3.459   1.101  1.00  0.00      SEG2
ATOM   1177  CE1 PHE   140      -7.716   4.606  -2.343  1.00  0.00      SEG2
ATOM   1178  HE1 PHE   140      -7.369   4.931  -3.310  1.00  0.00      SEG2
ATOM   1179  CE2 PHE   140      -7.461   3.243  -0.393  1.00  0.00      SEG2
ATOM   1180  HE2 PHE   140      -6.940   2.499   0.177  1.00  0.00      SEG2
ATOM   1181  CZ  PHE   140      -7.010   3.638  -1.639  1.00  0.00      SEG2
ATOM   1182  HZ  PHE   140      -6.120   3.190  -2.053  1.00  0.00      SEG2
ATOM   1183  C   PHE   140     -12.231   7.088   0.486  1.00  0.00      SEG2
ATOM   1184  O   PHE   140     -12.610   6.953   1.638  1.00  0.00      SEG2
ATOM   1185  N   LEU   141     -12.991   7.546  -0.519  1.00  0.00      SEG2
ATOM   1186  HN  LEU   141     -12.561   7.685  -1.410  1.00  0.00      SEG2
ATOM   1187  CA  LEU   141     -14.421   7.803  -0.349  1.00  0.00      SEG2
ATOM   1188  HA  LEU   141     -14.719   7.574   0.677  1.00  0.00      SEG2
ATOM   1189  CB  LEU   141     -14.741   9.267  -0.718  1.00  0.00      SEG2
ATOM   1190  HB1 LEU   141     -15.810   9.457  -0.600  1.00  0.00      SEG2
ATOM   1191  HB2 LEU   141     -14.525   9.414  -1.777  1.00  0.00      SEG2
ATOM   1192  CG  LEU   141     -13.963  10.318   0.098  1.00  0.00      SEG2
ATOM   1193  HG  LEU   141     -12.900  10.073   0.079  1.00  0.00      SEG2
ATOM   1194  CD1 LEU   141     -14.128  11.704  -0.535  1.00  0.00      SEG2
ATOM   1195 HD11 LEU   141     -15.178  12.002  -0.557  1.00  0.00      SEG2
ATOM   1196 HD12 LEU   141     -13.755  11.721  -1.560  1.00  0.00      SEG2
ATOM   1197 HD13 LEU   141     -13.585  12.466   0.025  1.00  0.00      SEG2
ATOM   1198  CD2 LEU   141     -14.407  10.356   1.568  1.00  0.00      SEG2
ATOM   1199 HD21 LEU   141     -14.242   9.396   2.059  1.00  0.00      SEG2
ATOM   1200 HD22 LEU   141     -15.465  10.604   1.654  1.00  0.00      SEG2
ATOM   1201 HD23 LEU   141     -13.846  11.105   2.128  1.00  0.00      SEG2
ATOM   1202  C   LEU   141     -15.134   6.837  -1.302  1.00  0.00      SEG2
ATOM   1203  O   LEU   141     -14.479   6.120  -2.047  1.00  0.00      SEG2
ATOM   1204  N   ASN   142     -16.477   6.866  -1.294  1.00  0.00      SEG2
ATOM   1205  HN  ASN   142     -16.944   7.459  -0.643  1.00  0.00      SEG2
ATOM   1206  CA  ASN   142     -17.247   6.051  -2.246  1.00  0.00      SEG2
ATOM   1207  HA  ASN   142     -17.016   5.007  -2.033  1.00  0.00      SEG2
ATOM   1208  CB  ASN   142     -18.756   6.327  -2.103  1.00  0.00      SEG2
ATOM   1209  HB1 ASN   142     -19.313   5.844  -2.907  1.00  0.00      SEG2
ATOM   1210  HB2 ASN   142     -18.965   7.396  -2.187  1.00  0.00      SEG2
ATOM   1211  CG  ASN   142     -19.280   5.759  -0.778  1.00  0.00      SEG2
ATOM   1212  OD1 ASN   142     -19.330   4.553  -0.575  1.00  0.00      SEG2
ATOM   1213  ND2 ASN   142     -19.612   6.693   0.123  1.00  0.00      SEG2
ATOM   1214 HD21 ASN   142     -19.920   6.410   1.031  1.00  0.00      SEG2
ATOM   1215 HD22 ASN   142     -19.525   7.671  -0.061  1.00  0.00      SEG2
ATOM   1216  C   ASN   142     -16.838   6.380  -3.693  1.00  0.00      SEG2
ATOM   1217  O   ASN   142     -16.773   7.547  -4.061  1.00  0.00      SEG2
ATOM   1218  N   GLY   143     -16.557   5.321  -4.477  1.00  0.00      SEG2
ATOM   1219  HN  GLY   143     -16.737   4.416  -4.097  1.00  0.00      SEG2
ATOM   1220  CA  GLY   143     -16.195   5.502  -5.881  1.00  0.00      SEG2
ATOM   1221  HA1 GLY   143     -16.618   6.437  -6.253  1.00  0.00      SEG2
ATOM   1222  HA2 GLY   143     -16.643   4.674  -6.430  1.00  0.00      SEG2
ATOM   1223  C   GLY   143     -14.679   5.480  -6.102  1.00  0.00      SEG2
ATOM   1224  O   GLY   143     -14.195   5.557  -7.226  1.00  0.00      SEG2
ATOM   1225  N   SER   144     -13.954   5.332  -4.977  1.00  0.00      SEG2
ATOM   1226  HN  SER   144     -14.323   5.438  -4.054  1.00  0.00      SEG2
ATOM   1227  CA  SER   144     -12.503   5.272  -5.082  1.00  0.00      SEG2
ATOM   1228  HA  SER   144     -12.198   6.042  -5.786  1.00  0.00      SEG2
ATOM   1229  CB  SER   144     -11.856   5.548  -3.725  1.00  0.00      SEG2
ATOM   1230  HB1 SER   144     -11.974   6.591  -3.409  1.00  0.00      SEG2
ATOM   1231  HB2 SER   144     -10.783   5.391  -3.824  1.00  0.00      SEG2
ATOM   1232  OG  SER   144     -12.335   4.654  -2.738  1.00  0.00      SEG2
ATOM   1233  HG1 SER   144     -13.181   4.961  -2.401  1.00  0.00      SEG2
ATOM   1234  C   SER   144     -12.018   3.913  -5.614  1.00  0.00      SEG2
ATOM   1235  O   SER   144     -10.905   3.796  -6.129  1.00  0.00      SEG2
ATOM   1236  N   CYS   145     -12.897   2.898  -5.461  1.00  0.00      SEG2
ATOM   1237  HN  CYS   145     -13.731   2.991  -4.916  1.00  0.00      SEG2
ATOM   1238  CA  CYS   145     -12.615   1.546  -5.954  1.00  0.00      SEG2
ATOM   1239  HA  CYS   145     -11.952   1.094  -5.218  1.00  0.00      SEG2
ATOM   1240  CB  CYS   145     -13.914   0.722  -6.056  1.00  0.00      SEG2
ATOM   1241  HB1 CYS   145     -13.678  -0.319  -6.276  1.00  0.00      SEG2
ATOM   1242  HB2 CYS   145     -14.507   1.080  -6.892  1.00  0.00      SEG2
ATOM   1243  SG  CYS   145     -14.998   0.756  -4.602  1.00  0.00      SEG2
ATOM   1244  HG1 CYS   145     -14.576  -0.158  -3.723  1.00  0.00      SEG2
ATOM   1245  C   CYS   145     -11.903   1.611  -7.323  1.00  0.00      SEG2
ATOM   1246  O   CYS   145     -12.261   2.390  -8.203  1.00  0.00      SEG2
ATOM   1247  N   GLY   146     -10.825   0.826  -7.433  1.00  0.00      SEG2
ATOM   1248  HN  GLY   146     -10.604   0.213  -6.680  1.00  0.00      SEG2
ATOM   1249  CA  GLY   146     -10.048   0.767  -8.655  1.00  0.00      SEG2
ATOM   1250  HA1 GLY   146     -10.693   1.037  -9.475  1.00  0.00      SEG2
ATOM   1251  HA2 GLY   146      -9.733  -0.267  -8.788  1.00  0.00      SEG2
ATOM   1252  C   GLY   146      -8.831   1.688  -8.633  1.00  0.00      SEG2
ATOM   1253  O   GLY   146      -7.937   1.558  -9.459  1.00  0.00      SEG2
ATOM   1254  N   SER   147      -8.802   2.622  -7.654  1.00  0.00      SEG2
ATOM   1255  HN  SER   147      -9.597   2.738  -7.057  1.00  0.00      SEG2
ATOM   1256  CA  SER   147      -7.549   3.349  -7.438  1.00  0.00      SEG2
ATOM   1257  HA  SER   147      -7.304   3.884  -8.360  1.00  0.00      SEG2
ATOM   1258  CB  SER   147      -7.731   4.315  -6.263  1.00  0.00      SEG2
ATOM   1259  HB1 SER   147      -6.782   4.808  -6.046  1.00  0.00      SEG2
ATOM   1260  HB2 SER   147      -8.019   3.776  -5.353  1.00  0.00      SEG2
ATOM   1261  OG  SER   147      -8.680   5.327  -6.546  1.00  0.00      SEG2
ATOM   1262  HG1 SER   147      -9.535   4.947  -6.750  1.00  0.00      SEG2
ATOM   1263  C   SER   147      -6.442   2.329  -7.102  1.00  0.00      SEG2
ATOM   1264  O   SER   147      -6.727   1.313  -6.481  1.00  0.00      SEG2
ATOM   1265  N   VAL   148      -5.204   2.617  -7.550  1.00  0.00      SEG2
ATOM   1266  HN  VAL   148      -5.057   3.492  -8.015  1.00  0.00      SEG2
ATOM   1267  CA  VAL   148      -4.113   1.654  -7.386  1.00  0.00      SEG2
ATOM   1268  HA  VAL   148      -4.520   0.778  -6.891  1.00  0.00      SEG2
ATOM   1269  CB  VAL   148      -3.551   1.227  -8.758  1.00  0.00      SEG2
ATOM   1270  HB  VAL   148      -2.734   0.524  -8.587  1.00  0.00      SEG2
ATOM   1271  CG1 VAL   148      -4.606   0.457  -9.564  1.00  0.00      SEG2
ATOM   1272 HG11 VAL   148      -5.481   1.064  -9.793  1.00  0.00      SEG2
ATOM   1273 HG12 VAL   148      -4.935  -0.430  -9.020  1.00  0.00      SEG2
ATOM   1274 HG13 VAL   148      -4.192   0.106 -10.509  1.00  0.00      SEG2
ATOM   1275  CG2 VAL   148      -2.988   2.400  -9.576  1.00  0.00      SEG2
ATOM   1276 HG21 VAL   148      -2.178   2.906  -9.049  1.00  0.00      SEG2
ATOM   1277 HG22 VAL   148      -3.759   3.133  -9.814  1.00  0.00      SEG2
ATOM   1278 HG23 VAL   148      -2.581   2.041 -10.522  1.00  0.00      SEG2
ATOM   1279  C   VAL   148      -3.013   2.221  -6.472  1.00  0.00      SEG2
ATOM   1280  O   VAL   148      -2.848   3.424  -6.316  1.00  0.00      SEG2
ATOM   1281  N   GLY   149      -2.241   1.291  -5.901  1.00  0.00      SEG2
ATOM   1282  HN  GLY   149      -2.357   0.345  -6.184  1.00  0.00      SEG2
ATOM   1283  CA  GLY   149      -1.006   1.557  -5.201  1.00  0.00      SEG2
ATOM   1284  HA1 GLY   149      -1.068   1.043  -4.247  1.00  0.00      SEG2
ATOM   1285  HA2 GLY   149      -0.916   2.626  -5.066  1.00  0.00      SEG2
ATOM   1286  C   GLY   149       0.135   0.964  -6.032  1.00  0.00      SEG2
ATOM   1287  O   GLY   149      -0.071  -0.054  -6.691  1.00  0.00      SEG2
ATOM   1288  N   PHE   150       1.281   1.700  -5.975  1.00  0.00      SEG2
ATOM   1289  HN  PHE   150       1.378   2.524  -5.411  1.00  0.00      SEG2
ATOM   1290  CA  PHE   150       2.455   1.409  -6.782  1.00  0.00      SEG2
ATOM   1291  HA  PHE   150       2.500   0.324  -6.886  1.00  0.00      SEG2
ATOM   1292  CB  PHE   150       2.350   2.107  -8.157  1.00  0.00      SEG2
ATOM   1293  HB1 PHE   150       1.489   1.721  -8.702  1.00  0.00      SEG2
ATOM   1294  HB2 PHE   150       3.217   1.858  -8.772  1.00  0.00      SEG2
ATOM   1295  CG  PHE   150       2.228   3.611  -8.059  1.00  0.00      SEG2
ATOM   1296  CD1 PHE   150       1.001   4.205  -7.776  1.00  0.00      SEG2
ATOM   1297  HD1 PHE   150       0.118   3.596  -7.641  1.00  0.00      SEG2
ATOM   1298  CD2 PHE   150       3.333   4.434  -8.265  1.00  0.00      SEG2
ATOM   1299  HD2 PHE   150       4.291   3.998  -8.511  1.00  0.00      SEG2
ATOM   1300  CE1 PHE   150       0.876   5.583  -7.694  1.00  0.00      SEG2
ATOM   1301  HE1 PHE   150      -0.100   6.005  -7.498  1.00  0.00      SEG2
ATOM   1302  CE2 PHE   150       3.215   5.816  -8.179  1.00  0.00      SEG2
ATOM   1303  HE2 PHE   150       4.085   6.431  -8.345  1.00  0.00      SEG2
ATOM   1304  CZ  PHE   150       1.985   6.393  -7.895  1.00  0.00      SEG2
ATOM   1305  HZ  PHE   150       1.879   7.465  -7.851  1.00  0.00      SEG2
ATOM   1306  C   PHE   150       3.732   1.905  -6.070  1.00  0.00      SEG2
ATOM   1307  O   PHE   150       3.717   2.796  -5.226  1.00  0.00      SEG2
ATOM   1308  N   ASN   151       4.834   1.298  -6.536  1.00  0.00      SEG2
ATOM   1309  HN  ASN   151       4.726   0.572  -7.218  1.00  0.00      SEG2
ATOM   1310  CA  ASN   151       6.165   1.856  -6.340  1.00  0.00      SEG2
ATOM   1311  HA  ASN   151       6.087   2.804  -5.801  1.00  0.00      SEG2
ATOM   1312  CB  ASN   151       7.062   0.854  -5.595  1.00  0.00      SEG2
ATOM   1313  HB1 ASN   151       8.115   1.143  -5.648  1.00  0.00      SEG2
ATOM   1314  HB2 ASN   151       6.990  -0.152  -6.013  1.00  0.00      SEG2
ATOM   1315  CG  ASN   151       6.665   0.847  -4.117  1.00  0.00      SEG2
ATOM   1316  OD1 ASN   151       7.042   1.730  -3.361  1.00  0.00      SEG2
ATOM   1317  ND2 ASN   151       5.846  -0.132  -3.746  1.00  0.00      SEG2
ATOM   1318 HD21 ASN   151       5.668  -0.169  -2.762  1.00  0.00      SEG2
ATOM   1319 HD22 ASN   151       5.482  -0.862  -4.323  1.00  0.00      SEG2
ATOM   1320  C   ASN   151       6.686   2.163  -7.741  1.00  0.00      SEG2
ATOM   1321  O   ASN   151       6.112   1.694  -8.715  1.00  0.00      SEG2
ATOM   1322  N   ILE   152       7.733   3.003  -7.751  1.00  0.00      SEG2
ATOM   1323  HN  ILE   152       8.163   3.355  -6.924  1.00  0.00      SEG2
ATOM   1324  CA  ILE   152       8.477   3.249  -8.972  1.00  0.00      SEG2
ATOM   1325  HA  ILE   152       8.122   2.569  -9.749  1.00  0.00      SEG2
ATOM   1326  CB  ILE   152       8.361   4.709  -9.444  1.00  0.00      SEG2
ATOM   1327  HB  ILE   152       8.869   5.359  -8.727  1.00  0.00      SEG2
ATOM   1328  CG2 ILE   152       9.072   4.885 -10.802  1.00  0.00      SEG2
ATOM   1329 HG21 ILE   152       8.590   4.281 -11.571  1.00  0.00      SEG2
ATOM   1330 HG22 ILE   152      10.118   4.574 -10.760  1.00  0.00      SEG2
ATOM   1331 HG23 ILE   152       9.076   5.924 -11.123  1.00  0.00      SEG2
ATOM   1332  CG1 ILE   152       6.880   5.122  -9.491  1.00  0.00      SEG2
ATOM   1333 HG11 ILE   152       6.527   5.269  -8.469  1.00  0.00      SEG2
ATOM   1334 HG12 ILE   152       6.293   4.304  -9.910  1.00  0.00      SEG2
ATOM   1335  CD  ILE   152       6.612   6.389 -10.304  1.00  0.00      SEG2
ATOM   1336  HD1 ILE   152       6.808   6.202 -11.359  1.00  0.00      SEG2
ATOM   1337  HD2 ILE   152       7.241   7.216  -9.973  1.00  0.00      SEG2
ATOM   1338  HD3 ILE   152       5.567   6.683 -10.223  1.00  0.00      SEG2
ATOM   1339  C   ILE   152       9.929   2.950  -8.657  1.00  0.00      SEG2
ATOM   1340  O   ILE   152      10.504   3.522  -7.740  1.00  0.00      SEG2
ATOM   1341  N   ASP   153      10.445   2.078  -9.516  1.00  0.00      SEG2
ATOM   1342  HN  ASP   153       9.943   1.658 -10.276  1.00  0.00      SEG2
ATOM   1343  CA  ASP   153      11.849   1.743  -9.551  1.00  0.00      SEG2
ATOM   1344  HA  ASP   153      12.397   2.305  -8.789  1.00  0.00      SEG2
ATOM   1345  CB  ASP   153      12.009   0.239  -9.313  1.00  0.00      SEG2
ATOM   1346  HB1 ASP   153      13.037  -0.083  -9.436  1.00  0.00      SEG2
ATOM   1347  HB2 ASP   153      11.425  -0.339 -10.028  1.00  0.00      SEG2
ATOM   1348  CG  ASP   153      11.545  -0.068  -7.896  1.00  0.00      SEG2
ATOM   1349  OD1 ASP   153      12.314   0.110  -6.951  1.00  0.00      SEG2
ATOM   1350  OD2 ASP   153      10.374  -0.423  -7.754  1.00  0.00      SEG2
ATOM   1351  C   ASP   153      12.304   2.175 -10.937  1.00  0.00      SEG2
ATOM   1352  O   ASP   153      11.993   1.581 -11.959  1.00  0.00      SEG2
ATOM   1353  N   TYR   154      13.049   3.291 -10.922  1.00  0.00      SEG2
ATOM   1354  HN  TYR   154      13.185   3.752 -10.048  1.00  0.00      SEG2
ATOM   1355  CA  TYR   154      13.847   3.665 -12.081  1.00  0.00      SEG2
ATOM   1356  HA  TYR   154      14.429   4.518 -11.733  1.00  0.00      SEG2
ATOM   1357  CB  TYR   154      14.869   2.559 -12.511  1.00  0.00      SEG2
ATOM   1358  HB1 TYR   154      15.794   3.020 -12.856  1.00  0.00      SEG2
ATOM   1359  HB2 TYR   154      14.495   1.996 -13.366  1.00  0.00      SEG2
ATOM   1360  CG  TYR   154      15.208   1.544 -11.429  1.00  0.00      SEG2
ATOM   1361  CD1 TYR   154      15.393   1.914 -10.094  1.00  0.00      SEG2
ATOM   1362  HD1 TYR   154      15.355   2.950  -9.799  1.00  0.00      SEG2
ATOM   1363  CE1 TYR   154      15.586   0.960  -9.105  1.00  0.00      SEG2
ATOM   1364  HE1 TYR   154      15.649   1.271  -8.073  1.00  0.00      SEG2
ATOM   1365  CD2 TYR   154      15.290   0.190 -11.752  1.00  0.00      SEG2
ATOM   1366  HD2 TYR   154      15.161  -0.134 -12.775  1.00  0.00      SEG2
ATOM   1367  CE2 TYR   154      15.517  -0.765 -10.768  1.00  0.00      SEG2
ATOM   1368  HE2 TYR   154      15.571  -1.814 -11.023  1.00  0.00      SEG2
ATOM   1369  CZ  TYR   154      15.655  -0.382  -9.443  1.00  0.00      SEG2
ATOM   1370  OH  TYR   154      15.855  -1.334  -8.470  1.00  0.00      SEG2
ATOM   1371  HH  TYR   154      15.219  -1.213  -7.771  1.00  0.00      SEG2
ATOM   1372  C   TYR   154      12.885   4.223 -13.154  1.00  0.00      SEG2
ATOM   1373  O   TYR   154      12.424   5.357 -13.035  1.00  0.00      SEG2
ATOM   1374  N   ASP   155      12.581   3.412 -14.171  1.00  0.00      SEG2
ATOM   1375  HN  ASP   155      12.988   2.499 -14.279  1.00  0.00      SEG2
ATOM   1376  CA  ASP   155      11.583   3.762 -15.176  1.00  0.00      SEG2
ATOM   1377  HA  ASP   155      11.267   4.788 -15.009  1.00  0.00      SEG2
ATOM   1378  CB  ASP   155      12.185   3.680 -16.589  1.00  0.00      SEG2
ATOM   1379  HB1 ASP   155      13.017   4.376 -16.697  1.00  0.00      SEG2
ATOM   1380  HB2 ASP   155      11.438   3.969 -17.331  1.00  0.00      SEG2
ATOM   1381  CG  ASP   155      12.681   2.278 -16.958  1.00  0.00      SEG2
ATOM   1382  OD1 ASP   155      12.967   1.480 -16.067  1.00  0.00      SEG2
ATOM   1383  OD2 ASP   155      12.768   2.007 -18.143  1.00  0.00      SEG2
ATOM   1384  C   ASP   155      10.311   2.904 -15.042  1.00  0.00      SEG2
ATOM   1385  O   ASP   155       9.278   3.279 -15.592  1.00  0.00      SEG2
ATOM   1386  N   CYS   156      10.403   1.812 -14.269  1.00  0.00      SEG2
ATOM   1387  HN  CYS   156      11.233   1.639 -13.735  1.00  0.00      SEG2
ATOM   1388  CA  CYS   156       9.370   0.785 -14.205  1.00  0.00      SEG2
ATOM   1389  HA  CYS   156       8.806   0.805 -15.140  1.00  0.00      SEG2
ATOM   1390  CB  CYS   156      10.059  -0.576 -14.053  1.00  0.00      SEG2
ATOM   1391  HB1 CYS   156      10.730  -0.571 -13.192  1.00  0.00      SEG2
ATOM   1392  HB2 CYS   156      10.683  -0.765 -14.929  1.00  0.00      SEG2
ATOM   1393  SG  CYS   156       8.881  -1.940 -13.865  1.00  0.00      SEG2
ATOM   1394  HG1 CYS   156       8.203  -1.788 -12.724  1.00  0.00      SEG2
ATOM   1395  C   CYS   156       8.430   1.047 -13.014  1.00  0.00      SEG2
ATOM   1396  O   CYS   156       8.855   1.294 -11.889  1.00  0.00      SEG2
ATOM   1397  N   VAL   157       7.115   1.023 -13.302  1.00  0.00      SEG2
ATOM   1398  HN  VAL   157       6.847   0.743 -14.226  1.00  0.00      SEG2
ATOM   1399  CA  VAL   157       6.122   1.136 -12.232  1.00  0.00      SEG2
ATOM   1400  HA  VAL   157       6.558   1.656 -11.376  1.00  0.00      SEG2
ATOM   1401  CB  VAL   157       4.873   1.886 -12.740  1.00  0.00      SEG2
ATOM   1402  HB  VAL   157       4.416   1.302 -13.544  1.00  0.00      SEG2
ATOM   1403  CG1 VAL   157       3.815   2.041 -11.633  1.00  0.00      SEG2
ATOM   1404 HG11 VAL   157       4.211   2.585 -10.776  1.00  0.00      SEG2
ATOM   1405 HG12 VAL   157       3.446   1.071 -11.292  1.00  0.00      SEG2
ATOM   1406 HG13 VAL   157       2.942   2.573 -12.011  1.00  0.00      SEG2
ATOM   1407  CG2 VAL   157       5.237   3.253 -13.327  1.00  0.00      SEG2
ATOM   1408 HG21 VAL   157       5.902   3.150 -14.185  1.00  0.00      SEG2
ATOM   1409 HG22 VAL   157       5.728   3.876 -12.578  1.00  0.00      SEG2
ATOM   1410 HG23 VAL   157       4.340   3.767 -13.675  1.00  0.00      SEG2
ATOM   1411  C   VAL   157       5.699  -0.276 -11.826  1.00  0.00      SEG2
ATOM   1412  O   VAL   157       5.136  -0.974 -12.640  1.00  0.00      SEG2
ATOM   1413  N   SER   158       5.939  -0.622 -10.554  1.00  0.00      SEG2
ATOM   1414  HN  SER   158       6.378   0.050  -9.956  1.00  0.00      SEG2
ATOM   1415  CA  SER   158       5.418  -1.871  -9.995  1.00  0.00      SEG2
ATOM   1416  HA  SER   158       5.254  -2.597 -10.799  1.00  0.00      SEG2
ATOM   1417  CB  SER   158       6.458  -2.424  -9.010  1.00  0.00      SEG2
ATOM   1418  HB1 SER   158       6.099  -3.370  -8.591  1.00  0.00      SEG2
ATOM   1419  HB2 SER   158       6.598  -1.750  -8.157  1.00  0.00      SEG2
ATOM   1420  OG  SER   158       7.674  -2.668  -9.717  1.00  0.00      SEG2
ATOM   1421  HG1 SER   158       8.402  -2.090  -9.480  1.00  0.00      SEG2
ATOM   1422  C   SER   158       4.086  -1.539  -9.289  1.00  0.00      SEG2
ATOM   1423  O   SER   158       4.078  -0.803  -8.295  1.00  0.00      SEG2
ATOM   1424  N   PHE   159       2.988  -2.037  -9.890  1.00  0.00      SEG2
ATOM   1425  HN  PHE   159       3.100  -2.609 -10.712  1.00  0.00      SEG2
ATOM   1426  CA  PHE   159       1.645  -1.938  -9.322  1.00  0.00      SEG2
ATOM   1427  HA  PHE   159       1.549  -0.970  -8.831  1.00  0.00      SEG2
ATOM   1428  CB  PHE   159       0.595  -2.110 -10.435  1.00  0.00      SEG2
ATOM   1429  HB1 PHE   159      -0.406  -2.164 -10.005  1.00  0.00      SEG2
ATOM   1430  HB2 PHE   159       0.740  -3.058 -10.959  1.00  0.00      SEG2
ATOM   1431  CG  PHE   159       0.616  -0.985 -11.432  1.00  0.00      SEG2
ATOM   1432  CD1 PHE   159      -0.011   0.216 -11.126  1.00  0.00      SEG2
ATOM   1433  HD1 PHE   159      -0.530   0.319 -10.183  1.00  0.00      SEG2
ATOM   1434  CD2 PHE   159       1.246  -1.129 -12.667  1.00  0.00      SEG2
ATOM   1435  HD2 PHE   159       1.740  -2.064 -12.909  1.00  0.00      SEG2
ATOM   1436  CE1 PHE   159       0.002   1.264 -12.034  1.00  0.00      SEG2
ATOM   1437  HE1 PHE   159      -0.481   2.191 -11.779  1.00  0.00      SEG2
ATOM   1438  CE2 PHE   159       1.246  -0.086 -13.587  1.00  0.00      SEG2
ATOM   1439  HE2 PHE   159       1.724  -0.224 -14.549  1.00  0.00      SEG2
ATOM   1440  CZ  PHE   159       0.631   1.119 -13.265  1.00  0.00      SEG2
ATOM   1441  HZ  PHE   159       0.657   1.947 -13.960  1.00  0.00      SEG2
ATOM   1442  C   PHE   159       1.459  -3.071  -8.303  1.00  0.00      SEG2
ATOM   1443  O   PHE   159       1.726  -4.226  -8.599  1.00  0.00      SEG2
ATOM   1444  N   CYS   160       1.009  -2.718  -7.088  1.00  0.00      SEG2
ATOM   1445  HN  CYS   160       0.719  -1.772  -6.964  1.00  0.00      SEG2
ATOM   1446  CA  CYS   160       0.910  -3.733  -6.028  1.00  0.00      SEG2
ATOM   1447  HA  CYS   160       1.093  -4.722  -6.449  1.00  0.00      SEG2
ATOM   1448  CB  CYS   160       1.973  -3.468  -4.958  1.00  0.00      SEG2
ATOM   1449  HB1 CYS   160       2.963  -3.558  -5.407  1.00  0.00      SEG2
ATOM   1450  HB2 CYS   160       1.919  -4.247  -4.195  1.00  0.00      SEG2
ATOM   1451  SG  CYS   160       1.844  -1.838  -4.156  1.00  0.00      SEG2
ATOM   1452  HG1 CYS   160       0.856  -1.924  -3.259  1.00  0.00      SEG2
ATOM   1453  C   CYS   160      -0.479  -3.825  -5.376  1.00  0.00      SEG2
ATOM   1454  O   CYS   160      -0.751  -4.769  -4.648  1.00  0.00      SEG2
ATOM   1455  N   TYR   161      -1.347  -2.823  -5.619  1.00  0.00      SEG2
ATOM   1456  HN  TYR   161      -1.118  -2.136  -6.304  1.00  0.00      SEG2
ATOM   1457  CA  TYR   161      -2.618  -2.824  -4.896  1.00  0.00      SEG2
ATOM   1458  HA  TYR   161      -2.917  -3.852  -4.695  1.00  0.00      SEG2
ATOM   1459  CB  TYR   161      -2.430  -2.023  -3.595  1.00  0.00      SEG2
ATOM   1460  HB1 TYR   161      -2.000  -1.047  -3.821  1.00  0.00      SEG2
ATOM   1461  HB2 TYR   161      -1.702  -2.540  -2.969  1.00  0.00      SEG2
ATOM   1462  CG  TYR   161      -3.694  -1.826  -2.793  1.00  0.00      SEG2
ATOM   1463  CD1 TYR   161      -4.117  -2.801  -1.898  1.00  0.00      SEG2
ATOM   1464  HD1 TYR   161      -3.570  -3.730  -1.836  1.00  0.00      SEG2
ATOM   1465  CE1 TYR   161      -5.232  -2.597  -1.091  1.00  0.00      SEG2
ATOM   1466  HE1 TYR   161      -5.520  -3.399  -0.426  1.00  0.00      SEG2
ATOM   1467  CD2 TYR   161      -4.444  -0.660  -2.911  1.00  0.00      SEG2
ATOM   1468  HD2 TYR   161      -4.166   0.100  -3.620  1.00  0.00      SEG2
ATOM   1469  CE2 TYR   161      -5.560  -0.451  -2.107  1.00  0.00      SEG2
ATOM   1470  HE2 TYR   161      -6.138   0.452  -2.213  1.00  0.00      SEG2
ATOM   1471  CZ  TYR   161      -5.939  -1.399  -1.166  1.00  0.00      SEG2
ATOM   1472  OH  TYR   161      -6.977  -1.115  -0.283  1.00  0.00      SEG2
ATOM   1473  HH  TYR   161      -7.367  -1.915   0.070  1.00  0.00      SEG2
ATOM   1474  C   TYR   161      -3.675  -2.139  -5.746  1.00  0.00      SEG2
ATOM   1475  O   TYR   161      -3.423  -1.056  -6.249  1.00  0.00      SEG2
ATOM   1476  N   MET   162      -4.855  -2.739  -5.803  1.00  0.00      SEG2
ATOM   1477  HN  MET   162      -4.938  -3.656  -5.404  1.00  0.00      SEG2
ATOM   1478  CA  MET   162      -6.043  -2.100  -6.339  1.00  0.00      SEG2
ATOM   1479  HA  MET   162      -5.800  -1.079  -6.638  1.00  0.00      SEG2
ATOM   1480  CB  MET   162      -6.567  -2.873  -7.561  1.00  0.00      SEG2
ATOM   1481  HB1 MET   162      -6.697  -3.929  -7.316  1.00  0.00      SEG2
ATOM   1482  HB2 MET   162      -5.804  -2.842  -8.340  1.00  0.00      SEG2
ATOM   1483  CG  MET   162      -7.881  -2.282  -8.093  1.00  0.00      SEG2
ATOM   1484  HG1 MET   162      -7.770  -1.205  -8.225  1.00  0.00      SEG2
ATOM   1485  HG2 MET   162      -8.679  -2.425  -7.362  1.00  0.00      SEG2
ATOM   1486  SD  MET   162      -8.416  -3.010  -9.652  1.00  0.00      SEG2
ATOM   1487  CE  MET   162      -7.417  -2.039 -10.795  1.00  0.00      SEG2
ATOM   1488  HE1 MET   162      -6.376  -2.022 -10.470  1.00  0.00      SEG2
ATOM   1489  HE2 MET   162      -7.773  -1.009 -10.848  1.00  0.00      SEG2
ATOM   1490  HE3 MET   162      -7.433  -2.490 -11.788  1.00  0.00      SEG2
ATOM   1491  C   MET   162      -7.033  -2.066  -5.171  1.00  0.00      SEG2
ATOM   1492  O   MET   162      -7.180  -3.044  -4.447  1.00  0.00      SEG2
ATOM   1493  N   HSD   163      -7.621  -0.876  -4.989  1.00  0.00      SEG2
ATOM   1494  HN  HSD   163      -7.519  -0.159  -5.668  1.00  0.00      SEG2
ATOM   1495  CA  HSD   163      -8.554  -0.667  -3.888  1.00  0.00      SEG2
ATOM   1496  HA  HSD   163      -8.153  -1.163  -3.004  1.00  0.00      SEG2
ATOM   1497  CB  HSD   163      -8.734   0.842  -3.650  1.00  0.00      SEG2
ATOM   1498  HB1 HSD   163      -9.159   1.322  -4.533  1.00  0.00      SEG2
ATOM   1499  HB2 HSD   163      -7.782   1.327  -3.450  1.00  0.00      SEG2
ATOM   1500  CG  HSD   163      -9.668   1.034  -2.476  1.00  0.00      SEG2
ATOM   1501  CD2 HSD   163     -10.894   1.717  -2.444  1.00  0.00      SEG2
ATOM   1502  HD2 HSD   163     -11.362   2.248  -3.254  1.00  0.00      SEG2
ATOM   1503  ND1 HSD   163      -9.455   0.494  -1.256  1.00  0.00      SEG2
ATOM   1504  HD1 HSD   163      -8.705  -0.065  -0.955  1.00  0.00      SEG2
ATOM   1505  CE1 HSD   163     -10.524   0.835  -0.516  1.00  0.00      SEG2
ATOM   1506  HE1 HSD   163     -10.690   0.538   0.506  1.00  0.00      SEG2
ATOM   1507  NE2 HSD   163     -11.406   1.573  -1.204  1.00  0.00      SEG2
ATOM   1508  C   HSD   163      -9.919  -1.262  -4.244  1.00  0.00      SEG2
ATOM   1509  O   HSD   163     -10.485  -0.912  -5.281  1.00  0.00      SEG2
ATOM   1510  N   HSD   164     -10.441  -2.137  -3.356  1.00  0.00      SEG2
ATOM   1511  HN  HSD   164      -9.994  -2.259  -2.470  1.00  0.00      SEG2
ATOM   1512  CA  HSD   164     -11.752  -2.742  -3.580  1.00  0.00      SEG2
ATOM   1513  HA  HSD   164     -12.095  -2.502  -4.588  1.00  0.00      SEG2
ATOM   1514  CB  HSD   164     -11.723  -4.275  -3.421  1.00  0.00      SEG2
ATOM   1515  HB1 HSD   164     -12.728  -4.651  -3.223  1.00  0.00      SEG2
ATOM   1516  HB2 HSD   164     -11.109  -4.557  -2.566  1.00  0.00      SEG2
ATOM   1517  CG  HSD   164     -11.230  -4.975  -4.674  1.00  0.00      SEG2
ATOM   1518  CD2 HSD   164      -9.952  -4.933  -5.260  1.00  0.00      SEG2
ATOM   1519  HD2 HSD   164      -9.102  -4.351  -4.934  1.00  0.00      SEG2
ATOM   1520  ND1 HSD   164     -11.995  -5.829  -5.399  1.00  0.00      SEG2
ATOM   1521  HD1 HSD   164     -12.937  -6.064  -5.264  1.00  0.00      SEG2
ATOM   1522  CE1 HSD   164     -11.207  -6.292  -6.384  1.00  0.00      SEG2
ATOM   1523  HE1 HSD   164     -11.508  -6.991  -7.154  1.00  0.00      SEG2
ATOM   1524  NE2 HSD   164      -9.976  -5.774  -6.322  1.00  0.00      SEG2
ATOM   1525  C   HSD   164     -12.784  -2.128  -2.621  1.00  0.00      SEG2
ATOM   1526  O   HSD   164     -13.869  -1.778  -3.059  1.00  0.00      SEG2
ATOM   1527  N   MET   165     -12.459  -2.040  -1.313  1.00  0.00      SEG2
ATOM   1528  HN  MET   165     -11.549  -2.236  -0.936  1.00  0.00      SEG2
ATOM   1529  CA  MET   165     -13.524  -1.708  -0.370  1.00  0.00      SEG2
ATOM   1530  HA  MET   165     -14.089  -0.872  -0.793  1.00  0.00      SEG2
ATOM   1531  CB  MET   165     -14.427  -2.946  -0.178  1.00  0.00      SEG2
ATOM   1532  HB1 MET   165     -14.817  -3.267  -1.143  1.00  0.00      SEG2
ATOM   1533  HB2 MET   165     -15.304  -2.684   0.417  1.00  0.00      SEG2
ATOM   1534  CG  MET   165     -13.668  -4.102   0.489  1.00  0.00      SEG2
ATOM   1535  HG1 MET   165     -13.465  -3.834   1.526  1.00  0.00      SEG2
ATOM   1536  HG2 MET   165     -12.698  -4.269   0.020  1.00  0.00      SEG2
ATOM   1537  SD  MET   165     -14.581  -5.651   0.486  1.00  0.00      SEG2
ATOM   1538  CE  MET   165     -13.516  -6.515   1.657  1.00  0.00      SEG2
ATOM   1539  HE1 MET   165     -13.290  -5.863   2.499  1.00  0.00      SEG2
ATOM   1540  HE2 MET   165     -12.575  -6.796   1.184  1.00  0.00      SEG2
ATOM   1541  HE3 MET   165     -14.009  -7.392   2.065  1.00  0.00      SEG2
ATOM   1542  C   MET   165     -12.966  -1.271   1.000  1.00  0.00      SEG2
ATOM   1543  O   MET   165     -11.820  -1.497   1.377  1.00  0.00      SEG2
ATOM   1544  N   GLU   166     -13.922  -0.702   1.752  1.00  0.00      SEG2
ATOM   1545  HN  GLU   166     -14.881  -0.675   1.462  1.00  0.00      SEG2
ATOM   1546  CA  GLU   166     -13.714  -0.268   3.120  1.00  0.00      SEG2
ATOM   1547  HA  GLU   166     -12.643  -0.259   3.322  1.00  0.00      SEG2
ATOM   1548  CB  GLU   166     -14.288   1.152   3.275  1.00  0.00      SEG2
ATOM   1549  HB1 GLU   166     -15.356   1.167   3.048  1.00  0.00      SEG2
ATOM   1550  HB2 GLU   166     -13.822   1.798   2.532  1.00  0.00      SEG2
ATOM   1551  CG  GLU   166     -14.034   1.737   4.671  1.00  0.00      SEG2
ATOM   1552  HG1 GLU   166     -12.971   1.680   4.910  1.00  0.00      SEG2
ATOM   1553  HG2 GLU   166     -14.568   1.171   5.427  1.00  0.00      SEG2
ATOM   1554  CD  GLU   166     -14.485   3.195   4.806  1.00  0.00      SEG2
ATOM   1555  OE1 GLU   166     -15.672   3.419   5.036  1.00  0.00      SEG2
ATOM   1556  OE2 GLU   166     -13.650   4.086   4.739  1.00  0.00      SEG2
ATOM   1557  C   GLU   166     -14.409  -1.285   4.043  1.00  0.00      SEG2
ATOM   1558  O   GLU   166     -15.500  -1.771   3.760  1.00  0.00      SEG2
ATOM   1559  N   LEU   167     -13.713  -1.595   5.150  1.00  0.00      SEG2
ATOM   1560  HN  LEU   167     -12.883  -1.080   5.345  1.00  0.00      SEG2
ATOM   1561  CA  LEU   167     -14.326  -2.416   6.191  1.00  0.00      SEG2
ATOM   1562  HA  LEU   167     -15.018  -3.118   5.726  1.00  0.00      SEG2
ATOM   1563  CB  LEU   167     -13.219  -3.127   6.993  1.00  0.00      SEG2
ATOM   1564  HB1 LEU   167     -13.683  -3.769   7.742  1.00  0.00      SEG2
ATOM   1565  HB2 LEU   167     -12.639  -2.382   7.542  1.00  0.00      SEG2
ATOM   1566  CG  LEU   167     -12.252  -3.954   6.133  1.00  0.00      SEG2
ATOM   1567  HG  LEU   167     -11.775  -3.295   5.404  1.00  0.00      SEG2
ATOM   1568  CD1 LEU   167     -11.148  -4.564   7.001  1.00  0.00      SEG2
ATOM   1569 HD11 LEU   167     -11.562  -5.261   7.728  1.00  0.00      SEG2
ATOM   1570 HD12 LEU   167     -10.606  -3.807   7.557  1.00  0.00      SEG2
ATOM   1571 HD13 LEU   167     -10.431  -5.101   6.379  1.00  0.00      SEG2
ATOM   1572  CD2 LEU   167     -12.982  -5.057   5.361  1.00  0.00      SEG2
ATOM   1573 HD21 LEU   167     -13.740  -4.642   4.697  1.00  0.00      SEG2
ATOM   1574 HD22 LEU   167     -13.472  -5.749   6.043  1.00  0.00      SEG2
ATOM   1575 HD23 LEU   167     -12.282  -5.619   4.744  1.00  0.00      SEG2
ATOM   1576  C   LEU   167     -15.051  -1.465   7.151  1.00  0.00      SEG2
ATOM   1577  O   LEU   167     -14.647  -0.319   7.262  1.00  0.00      SEG2
ATOM   1578  N   PRO   168     -16.065  -1.939   7.917  1.00  0.00      SEG2
ATOM   1579  CD  PRO   168     -16.701  -3.243   7.748  1.00  0.00      SEG2
ATOM   1580  HD1 PRO   168     -16.034  -4.031   8.100  1.00  0.00      SEG2
ATOM   1581  HD2 PRO   168     -16.949  -3.436   6.704  1.00  0.00      SEG2
ATOM   1582  CA  PRO   168     -16.681  -1.103   8.959  1.00  0.00      SEG2
ATOM   1583  HA  PRO   168     -17.302  -0.349   8.473  1.00  0.00      SEG2
ATOM   1584  CB  PRO   168     -17.576  -2.113   9.695  1.00  0.00      SEG2
ATOM   1585  HB1 PRO   168     -18.439  -1.639  10.163  1.00  0.00      SEG2
ATOM   1586  HB2 PRO   168     -17.013  -2.625  10.476  1.00  0.00      SEG2
ATOM   1587  CG  PRO   168     -17.959  -3.126   8.611  1.00  0.00      SEG2
ATOM   1588  HG1 PRO   168     -18.309  -4.081   8.999  1.00  0.00      SEG2
ATOM   1589  HG2 PRO   168     -18.761  -2.699   8.006  1.00  0.00      SEG2
ATOM   1590  C   PRO   168     -15.736  -0.368   9.948  1.00  0.00      SEG2
ATOM   1591  O   PRO   168     -16.068   0.664  10.518  1.00  0.00      SEG2
ATOM   1592  N   THR   169     -14.508  -0.903  10.095  1.00  0.00      SEG2
ATOM   1593  HN  THR   169     -14.268  -1.755   9.635  1.00  0.00      SEG2
ATOM   1594  CA  THR   169     -13.553  -0.222  10.969  1.00  0.00      SEG2
ATOM   1595  HA  THR   169     -14.089   0.013  11.893  1.00  0.00      SEG2
ATOM   1596  CB  THR   169     -12.398  -1.203  11.261  1.00  0.00      SEG2
ATOM   1597  HB  THR   169     -11.520  -0.904  10.683  1.00  0.00      SEG2
ATOM   1598  OG1 THR   169     -12.715  -2.528  10.848  1.00  0.00      SEG2
ATOM   1599  HG1 THR   169     -13.455  -2.849  11.355  1.00  0.00      SEG2
ATOM   1600  CG2 THR   169     -11.997  -1.176  12.744  1.00  0.00      SEG2
ATOM   1601 HG21 THR   169     -12.819  -1.490  13.390  1.00  0.00      SEG2
ATOM   1602 HG22 THR   169     -11.726  -0.166  13.056  1.00  0.00      SEG2
ATOM   1603 HG23 THR   169     -11.147  -1.829  12.942  1.00  0.00      SEG2
ATOM   1604  C   THR   169     -13.018   1.126  10.388  1.00  0.00      SEG2
ATOM   1605  O   THR   169     -12.327   1.872  11.074  1.00  0.00      SEG2
ATOM   1606  N   GLY   170     -13.324   1.339   9.102  1.00  0.00      SEG2
ATOM   1607  HN  GLY   170     -13.975   0.764   8.610  1.00  0.00      SEG2
ATOM   1608  CA  GLY   170     -12.822   2.482   8.347  1.00  0.00      SEG2
ATOM   1609  HA1 GLY   170     -12.874   3.369   8.978  1.00  0.00      SEG2
ATOM   1610  HA2 GLY   170     -13.501   2.614   7.502  1.00  0.00      SEG2
ATOM   1611  C   GLY   170     -11.384   2.272   7.830  1.00  0.00      SEG2
ATOM   1612  O   GLY   170     -10.690   3.204   7.439  1.00  0.00      SEG2
ATOM   1613  N   VAL   171     -10.923   1.009   7.846  1.00  0.00      SEG2
ATOM   1614  HN  VAL   171     -11.610   0.341   8.113  1.00  0.00      SEG2
ATOM   1615  CA  VAL   171      -9.669   0.686   7.155  1.00  0.00      SEG2
ATOM   1616  HA  VAL   171      -9.132   1.610   6.924  1.00  0.00      SEG2
ATOM   1617  CB  VAL   171      -8.785  -0.195   8.052  1.00  0.00      SEG2
ATOM   1618  HB  VAL   171      -7.835  -0.350   7.537  1.00  0.00      SEG2
ATOM   1619  CG1 VAL   171      -8.473   0.495   9.386  1.00  0.00      SEG2
ATOM   1620 HG11 VAL   171      -9.378   0.680   9.966  1.00  0.00      SEG2
ATOM   1621 HG12 VAL   171      -7.970   1.450   9.231  1.00  0.00      SEG2
ATOM   1622 HG13 VAL   171      -7.818  -0.129   9.994  1.00  0.00      SEG2
ATOM   1623  CG2 VAL   171      -9.415  -1.571   8.280  1.00  0.00      SEG2
ATOM   1624 HG21 VAL   171      -9.416  -2.129   7.344  1.00  0.00      SEG2
ATOM   1625 HG22 VAL   171     -10.447  -1.505   8.627  1.00  0.00      SEG2
ATOM   1626 HG23 VAL   171      -8.861  -2.160   9.008  1.00  0.00      SEG2
ATOM   1627  C   VAL   171     -10.009  -0.002   5.819  1.00  0.00      SEG2
ATOM   1628  O   VAL   171     -11.123  -0.448   5.596  1.00  0.00      SEG2
ATOM   1629  N   HSD   172      -9.003  -0.090   4.945  1.00  0.00      SEG2
ATOM   1630  HN  HSD   172      -8.062   0.127   5.183  1.00  0.00      SEG2
ATOM   1631  CA  HSD   172      -9.273  -0.417   3.547  1.00  0.00      SEG2
ATOM   1632  HA  HSD   172     -10.349  -0.528   3.388  1.00  0.00      SEG2
ATOM   1633  CB  HSD   172      -8.756   0.758   2.725  1.00  0.00      SEG2
ATOM   1634  HB1 HSD   172      -8.928   0.607   1.663  1.00  0.00      SEG2
ATOM   1635  HB2 HSD   172      -7.682   0.851   2.852  1.00  0.00      SEG2
ATOM   1636  CG  HSD   172      -9.418   2.037   3.190  1.00  0.00      SEG2
ATOM   1637  CD2 HSD   172     -10.739   2.468   2.990  1.00  0.00      SEG2
ATOM   1638  HD2 HSD   172     -11.546   1.948   2.495  1.00  0.00      SEG2
ATOM   1639  ND1 HSD   172      -8.765   2.996   3.883  1.00  0.00      SEG2
ATOM   1640  HD1 HSD   172      -7.848   2.993   4.174  1.00  0.00      SEG2
ATOM   1641  CE1 HSD   172      -9.652   3.983   4.091  1.00  0.00      SEG2
ATOM   1642  HE1 HSD   172      -9.452   4.913   4.605  1.00  0.00      SEG2
ATOM   1643  NE2 HSD   172     -10.837   3.686   3.563  1.00  0.00      SEG2
ATOM   1644  C   HSD   172      -8.568  -1.723   3.135  1.00  0.00      SEG2
ATOM   1645  O   HSD   172      -7.472  -2.054   3.597  1.00  0.00      SEG2
ATOM   1646  N   ALA   173      -9.268  -2.439   2.244  1.00  0.00      SEG2
ATOM   1647  HN  ALA   173     -10.086  -2.053   1.806  1.00  0.00      SEG2
ATOM   1648  CA  ALA   173      -8.833  -3.760   1.795  1.00  0.00      SEG2
ATOM   1649  HA  ALA   173      -7.788  -3.905   2.068  1.00  0.00      SEG2
ATOM   1650  CB  ALA   173      -9.721  -4.836   2.430  1.00  0.00      SEG2
ATOM   1651  HB1 ALA   173     -10.771  -4.703   2.166  1.00  0.00      SEG2
ATOM   1652  HB2 ALA   173      -9.643  -4.806   3.517  1.00  0.00      SEG2
ATOM   1653  HB3 ALA   173      -9.411  -5.833   2.114  1.00  0.00      SEG2
ATOM   1654  C   ALA   173      -8.953  -3.819   0.272  1.00  0.00      SEG2
ATOM   1655  O   ALA   173      -9.805  -3.160  -0.309  1.00  0.00      SEG2
ATOM   1656  N   GLY   174      -8.069  -4.628  -0.328  1.00  0.00      SEG2
ATOM   1657  HN  GLY   174      -7.459  -5.208   0.210  1.00  0.00      SEG2
ATOM   1658  CA  GLY   174      -7.992  -4.762  -1.776  1.00  0.00      SEG2
ATOM   1659  HA1 GLY   174      -7.598  -3.834  -2.185  1.00  0.00      SEG2
ATOM   1660  HA2 GLY   174      -8.992  -4.951  -2.163  1.00  0.00      SEG2
ATOM   1661  C   GLY   174      -7.079  -5.941  -2.112  1.00  0.00      SEG2
ATOM   1662  O   GLY   174      -6.742  -6.727  -1.227  1.00  0.00      SEG2
ATOM   1663  N   THR   175      -6.759  -5.989  -3.409  1.00  0.00      SEG2
ATOM   1664  HN  THR   175      -7.015  -5.281  -4.062  1.00  0.00      SEG2
ATOM   1665  CA  THR   175      -6.121  -7.101  -4.076  1.00  0.00      SEG2
ATOM   1666  HA  THR   175      -5.888  -7.857  -3.337  1.00  0.00      SEG2
ATOM   1667  CB  THR   175      -7.090  -7.547  -5.190  1.00  0.00      SEG2
ATOM   1668  HB  THR   175      -6.619  -8.372  -5.736  1.00  0.00      SEG2
ATOM   1669  OG1 THR   175      -7.266  -6.416  -6.044  1.00  0.00      SEG2
ATOM   1670  HG1 THR   175      -8.057  -6.481  -6.567  1.00  0.00      SEG2
ATOM   1671  CG2 THR   175      -8.446  -8.014  -4.627  1.00  0.00      SEG2
ATOM   1672 HG21 THR   175      -8.970  -7.204  -4.122  1.00  0.00      SEG2
ATOM   1673 HG22 THR   175      -8.318  -8.812  -3.907  1.00  0.00      SEG2
ATOM   1674 HG23 THR   175      -9.098  -8.415  -5.404  1.00  0.00      SEG2
ATOM   1675  C   THR   175      -4.817  -6.613  -4.697  1.00  0.00      SEG2
ATOM   1676  O   THR   175      -4.593  -5.410  -4.818  1.00  0.00      SEG2
ATOM   1677  N   ASP   176      -3.994  -7.608  -5.082  1.00  0.00      SEG2
ATOM   1678  HN  ASP   176      -4.214  -8.571  -4.891  1.00  0.00      SEG2
ATOM   1679  CA  ASP   176      -2.967  -7.385  -6.092  1.00  0.00      SEG2
ATOM   1680  HA  ASP   176      -2.504  -6.420  -5.888  1.00  0.00      SEG2
ATOM   1681  CB  ASP   176      -1.919  -8.513  -6.041  1.00  0.00      SEG2
ATOM   1682  HB1 ASP   176      -1.396  -8.478  -5.087  1.00  0.00      SEG2
ATOM   1683  HB2 ASP   176      -1.155  -8.384  -6.808  1.00  0.00      SEG2
ATOM   1684  CG  ASP   176      -2.511  -9.925  -6.193  1.00  0.00      SEG2
ATOM   1685  OD1 ASP   176      -3.516 -10.096  -6.884  1.00  0.00      SEG2
ATOM   1686  OD2 ASP   176      -1.973 -10.842  -5.586  1.00  0.00      SEG2
ATOM   1687  C   ASP   176      -3.659  -7.337  -7.464  1.00  0.00      SEG2
ATOM   1688  O   ASP   176      -4.870  -7.514  -7.568  1.00  0.00      SEG2
ATOM   1689  N   LEU   177      -2.827  -7.106  -8.504  1.00  0.00      SEG2
ATOM   1690  HN  LEU   177      -1.850  -7.211  -8.328  1.00  0.00      SEG2
ATOM   1691  CA  LEU   177      -3.402  -6.902  -9.833  1.00  0.00      SEG2
ATOM   1692  HA  LEU   177      -4.327  -6.341  -9.689  1.00  0.00      SEG2
ATOM   1693  CB  LEU   177      -2.459  -6.032 -10.694  1.00  0.00      SEG2
ATOM   1694  HB1 LEU   177      -2.611  -6.259 -11.752  1.00  0.00      SEG2
ATOM   1695  HB2 LEU   177      -1.421  -6.306 -10.501  1.00  0.00      SEG2
ATOM   1696  CG  LEU   177      -2.652  -4.502 -10.510  1.00  0.00      SEG2
ATOM   1697  HG  LEU   177      -1.813  -4.024 -11.019  1.00  0.00      SEG2
ATOM   1698  CD1 LEU   177      -3.929  -4.014 -11.212  1.00  0.00      SEG2
ATOM   1699 HD11 LEU   177      -4.828  -4.368 -10.708  1.00  0.00      SEG2
ATOM   1700 HD12 LEU   177      -3.964  -4.369 -12.244  1.00  0.00      SEG2
ATOM   1701 HD13 LEU   177      -3.971  -2.926 -11.250  1.00  0.00      SEG2
ATOM   1702  CD2 LEU   177      -2.625  -4.033  -9.044  1.00  0.00      SEG2
ATOM   1703 HD21 LEU   177      -1.700  -4.325  -8.547  1.00  0.00      SEG2
ATOM   1704 HD22 LEU   177      -3.458  -4.455  -8.478  1.00  0.00      SEG2
ATOM   1705 HD23 LEU   177      -2.716  -2.948  -8.973  1.00  0.00      SEG2
ATOM   1706  C   LEU   177      -3.860  -8.229 -10.505  1.00  0.00      SEG2
ATOM   1707  O   LEU   177      -4.514  -8.181 -11.541  1.00  0.00      SEG2
ATOM   1708  N   GLU   178      -3.582  -9.367  -9.837  1.00  0.00      SEG2
ATOM   1709  HN  GLU   178      -3.097  -9.411  -8.960  1.00  0.00      SEG2
ATOM   1710  CA  GLU   178      -4.152 -10.645 -10.260  1.00  0.00      SEG2
ATOM   1711  HA  GLU   178      -4.321 -10.601 -11.338  1.00  0.00      SEG2
ATOM   1712  CB  GLU   178      -3.193 -11.807  -9.946  1.00  0.00      SEG2
ATOM   1713  HB1 GLU   178      -3.655 -12.745 -10.258  1.00  0.00      SEG2
ATOM   1714  HB2 GLU   178      -3.043 -11.887  -8.868  1.00  0.00      SEG2
ATOM   1715  CG  GLU   178      -1.830 -11.670 -10.644  1.00  0.00      SEG2
ATOM   1716  HG1 GLU   178      -1.306 -10.784 -10.286  1.00  0.00      SEG2
ATOM   1717  HG2 GLU   178      -1.970 -11.534 -11.717  1.00  0.00      SEG2
ATOM   1718  CD  GLU   178      -0.916 -12.887 -10.424  1.00  0.00      SEG2
ATOM   1719  OE1 GLU   178      -1.021 -13.537  -9.388  1.00  0.00      SEG2
ATOM   1720  OE2 GLU   178      -0.111 -13.187 -11.304  1.00  0.00      SEG2
ATOM   1721  C   GLU   178      -5.510 -10.902  -9.569  1.00  0.00      SEG2
ATOM   1722  O   GLU   178      -6.153 -11.913  -9.811  1.00  0.00      SEG2
ATOM   1723  N   GLY   179      -5.929  -9.950  -8.709  1.00  0.00      SEG2
ATOM   1724  HN  GLY   179      -5.310  -9.208  -8.450  1.00  0.00      SEG2
ATOM   1725  CA  GLY   179      -7.266 -10.042  -8.122  1.00  0.00      SEG2
ATOM   1726  HA1 GLY   179      -7.948 -10.496  -8.846  1.00  0.00      SEG2
ATOM   1727  HA2 GLY   179      -7.601  -9.023  -7.937  1.00  0.00      SEG2
ATOM   1728  C   GLY   179      -7.313 -10.824  -6.798  1.00  0.00      SEG2
ATOM   1729  O   GLY   179      -8.385 -11.018  -6.227  1.00  0.00      SEG2
ATOM   1730  N   ASN   180      -6.135 -11.254  -6.314  1.00  0.00      SEG2
ATOM   1731  HN  ASN   180      -5.284 -10.911  -6.714  1.00  0.00      SEG2
ATOM   1732  CA  ASN   180      -6.119 -11.951  -5.033  1.00  0.00      SEG2
ATOM   1733  HA  ASN   180      -7.027 -12.556  -4.954  1.00  0.00      SEG2
ATOM   1734  CB  ASN   180      -4.884 -12.854  -4.936  1.00  0.00      SEG2
ATOM   1735  HB1 ASN   180      -4.815 -13.317  -3.952  1.00  0.00      SEG2
ATOM   1736  HB2 ASN   180      -3.971 -12.279  -5.089  1.00  0.00      SEG2
ATOM   1737  CG  ASN   180      -4.982 -13.975  -5.971  1.00  0.00      SEG2
ATOM   1738  OD1 ASN   180      -5.985 -14.679  -6.045  1.00  0.00      SEG2
ATOM   1739  ND2 ASN   180      -3.916 -14.063  -6.776  1.00  0.00      SEG2
ATOM   1740 HD21 ASN   180      -3.146 -13.416  -6.702  1.00  0.00      SEG2
ATOM   1741 HD22 ASN   180      -3.870 -14.734  -7.518  1.00  0.00      SEG2
ATOM   1742  C   ASN   180      -6.118 -10.893  -3.927  1.00  0.00      SEG2
ATOM   1743  O   ASN   180      -5.339  -9.954  -3.943  1.00  0.00      SEG2
ATOM   1744  N   PHE   181      -7.064 -11.051  -2.981  1.00  0.00      SEG2
ATOM   1745  HN  PHE   181      -7.738 -11.769  -3.148  1.00  0.00      SEG2
ATOM   1746  CA  PHE   181      -7.102 -10.130  -1.838  1.00  0.00      SEG2
ATOM   1747  HA  PHE   181      -7.101  -9.113  -2.218  1.00  0.00      SEG2
ATOM   1748  CB  PHE   181      -8.347 -10.377  -0.960  1.00  0.00      SEG2
ATOM   1749  HB1 PHE   181      -8.130 -10.197   0.096  1.00  0.00      SEG2
ATOM   1750  HB2 PHE   181      -8.653 -11.422  -1.014  1.00  0.00      SEG2
ATOM   1751  CG  PHE   181      -9.484  -9.472  -1.338  1.00  0.00      SEG2
ATOM   1752  CD1 PHE   181      -9.606  -8.220  -0.744  1.00  0.00      SEG2
ATOM   1753  HD1 PHE   181      -8.878  -7.903  -0.004  1.00  0.00      SEG2
ATOM   1754  CD2 PHE   181     -10.417  -9.868  -2.289  1.00  0.00      SEG2
ATOM   1755  HD2 PHE   181     -10.321 -10.843  -2.743  1.00  0.00      SEG2
ATOM   1756  CE1 PHE   181     -10.649  -7.378  -1.104  1.00  0.00      SEG2
ATOM   1757  HE1 PHE   181     -10.753  -6.406  -0.645  1.00  0.00      SEG2
ATOM   1758  CE2 PHE   181     -11.459  -9.027  -2.658  1.00  0.00      SEG2
ATOM   1759  HE2 PHE   181     -12.155  -9.355  -3.421  1.00  0.00      SEG2
ATOM   1760  CZ  PHE   181     -11.573  -7.778  -2.060  1.00  0.00      SEG2
ATOM   1761  HZ  PHE   181     -12.367  -7.101  -2.333  1.00  0.00      SEG2
ATOM   1762  C   PHE   181      -5.869 -10.299  -0.953  1.00  0.00      SEG2
ATOM   1763  O   PHE   181      -5.485 -11.415  -0.622  1.00  0.00      SEG2
ATOM   1764  N   TYR   182      -5.384  -9.138  -0.482  1.00  0.00      SEG2
ATOM   1765  HN  TYR   182      -5.849  -8.307  -0.771  1.00  0.00      SEG2
ATOM   1766  CA  TYR   182      -4.498  -9.141   0.662  1.00  0.00      SEG2
ATOM   1767  HA  TYR   182      -3.763  -9.937   0.520  1.00  0.00      SEG2
ATOM   1768  CB  TYR   182      -3.812  -7.771   0.807  1.00  0.00      SEG2
ATOM   1769  HB1 TYR   182      -3.314  -7.692   1.773  1.00  0.00      SEG2
ATOM   1770  HB2 TYR   182      -4.562  -6.978   0.789  1.00  0.00      SEG2
ATOM   1771  CG  TYR   182      -2.796  -7.526  -0.279  1.00  0.00      SEG2
ATOM   1772  CD1 TYR   182      -1.506  -8.036  -0.167  1.00  0.00      SEG2
ATOM   1773  HD1 TYR   182      -1.249  -8.670   0.668  1.00  0.00      SEG2
ATOM   1774  CE1 TYR   182      -0.549  -7.746  -1.135  1.00  0.00      SEG2
ATOM   1775  HE1 TYR   182       0.450  -8.152  -1.069  1.00  0.00      SEG2
ATOM   1776  CD2 TYR   182      -3.124  -6.774  -1.402  1.00  0.00      SEG2
ATOM   1777  HD2 TYR   182      -4.141  -6.435  -1.538  1.00  0.00      SEG2
ATOM   1778  CE2 TYR   182      -2.170  -6.477  -2.368  1.00  0.00      SEG2
ATOM   1779  HE2 TYR   182      -2.468  -5.897  -3.232  1.00  0.00      SEG2
ATOM   1780  CZ  TYR   182      -0.864  -6.936  -2.218  1.00  0.00      SEG2
ATOM   1781  OH  TYR   182       0.138  -6.577  -3.101  1.00  0.00      SEG2
ATOM   1782  HH  TYR   182      -0.204  -6.466  -3.985  1.00  0.00      SEG2
ATOM   1783  C   TYR   182      -5.361  -9.424   1.900  1.00  0.00      SEG2
ATOM   1784  O   TYR   182      -6.355  -8.764   2.165  1.00  0.00      SEG2
ATOM   1785  N   GLY   183      -4.910 -10.416   2.677  1.00  0.00      SEG2
ATOM   1786  HN  GLY   183      -4.198 -11.020   2.320  1.00  0.00      SEG2
ATOM   1787  CA  GLY   183      -5.634 -10.754   3.898  1.00  0.00      SEG2
ATOM   1788  HA1 GLY   183      -5.944  -9.841   4.404  1.00  0.00      SEG2
ATOM   1789  HA2 GLY   183      -4.954 -11.308   4.542  1.00  0.00      SEG2
ATOM   1790  C   GLY   183      -6.873 -11.591   3.574  1.00  0.00      SEG2
ATOM   1791  O   GLY   183      -7.204 -11.837   2.419  1.00  0.00      SEG2
ATOM   1792  N   PRO   184      -7.598 -11.997   4.645  1.00  0.00      SEG2
ATOM   1793  CD  PRO   184      -7.360 -11.589   6.031  1.00  0.00      SEG2
ATOM   1794  HD1 PRO   184      -7.351 -10.502   6.132  1.00  0.00      SEG2
ATOM   1795  HD2 PRO   184      -6.398 -11.977   6.369  1.00  0.00      SEG2
ATOM   1796  CA  PRO   184      -8.702 -12.933   4.477  1.00  0.00      SEG2
ATOM   1797  HA  PRO   184      -8.396 -13.769   3.848  1.00  0.00      SEG2
ATOM   1798  CB  PRO   184      -8.951 -13.402   5.923  1.00  0.00      SEG2
ATOM   1799  HB1 PRO   184      -8.290 -14.244   6.134  1.00  0.00      SEG2
ATOM   1800  HB2 PRO   184      -9.968 -13.741   6.121  1.00  0.00      SEG2
ATOM   1801  CG  PRO   184      -8.519 -12.223   6.804  1.00  0.00      SEG2
ATOM   1802  HG1 PRO   184      -9.343 -11.513   6.885  1.00  0.00      SEG2
ATOM   1803  HG2 PRO   184      -8.245 -12.519   7.818  1.00  0.00      SEG2
ATOM   1804  C   PRO   184      -9.984 -12.346   3.841  1.00  0.00      SEG2
ATOM   1805  O   PRO   184     -11.022 -13.004   3.859  1.00  0.00      SEG2
ATOM   1806  N   PHE   185      -9.925 -11.081   3.392  1.00  0.00      SEG2
ATOM   1807  HN  PHE   185      -9.044 -10.666   3.167  1.00  0.00      SEG2
ATOM   1808  CA  PHE   185     -11.169 -10.389   3.046  1.00  0.00      SEG2
ATOM   1809  HA  PHE   185     -11.889 -10.639   3.827  1.00  0.00      SEG2
ATOM   1810  CB  PHE   185     -10.945  -8.873   3.044  1.00  0.00      SEG2
ATOM   1811  HB1 PHE   185     -11.902  -8.351   3.026  1.00  0.00      SEG2
ATOM   1812  HB2 PHE   185     -10.407  -8.577   2.142  1.00  0.00      SEG2
ATOM   1813  CG  PHE   185     -10.174  -8.447   4.261  1.00  0.00      SEG2
ATOM   1814  CD1 PHE   185     -10.755  -8.506   5.523  1.00  0.00      SEG2
ATOM   1815  HD1 PHE   185     -11.783  -8.829   5.620  1.00  0.00      SEG2
ATOM   1816  CD2 PHE   185      -8.865  -8.000   4.138  1.00  0.00      SEG2
ATOM   1817  HD2 PHE   185      -8.387  -7.943   3.169  1.00  0.00      SEG2
ATOM   1818  CE1 PHE   185     -10.030  -8.128   6.648  1.00  0.00      SEG2
ATOM   1819  HE1 PHE   185     -10.484  -8.162   7.627  1.00  0.00      SEG2
ATOM   1820  CE2 PHE   185      -8.142  -7.618   5.256  1.00  0.00      SEG2
ATOM   1821  HE2 PHE   185      -7.130  -7.266   5.118  1.00  0.00      SEG2
ATOM   1822  CZ  PHE   185      -8.721  -7.683   6.515  1.00  0.00      SEG2
ATOM   1823  HZ  PHE   185      -8.161  -7.376   7.385  1.00  0.00      SEG2
ATOM   1824  C   PHE   185     -11.749 -10.861   1.698  1.00  0.00      SEG2
ATOM   1825  O   PHE   185     -11.082 -11.405   0.823  1.00  0.00      SEG2
ATOM   1826  N   VAL   186     -13.080 -10.638   1.582  1.00  0.00      SEG2
ATOM   1827  HN  VAL   186     -13.516 -10.135   2.328  1.00  0.00      SEG2
ATOM   1828  CA  VAL   186     -13.877 -11.040   0.422  1.00  0.00      SEG2
ATOM   1829  HA  VAL   186     -13.202 -11.339  -0.384  1.00  0.00      SEG2
ATOM   1830  CB  VAL   186     -14.821 -12.198   0.822  1.00  0.00      SEG2
ATOM   1831  HB  VAL   186     -15.453 -12.427  -0.039  1.00  0.00      SEG2
ATOM   1832  CG1 VAL   186     -14.005 -13.457   1.138  1.00  0.00      SEG2
ATOM   1833 HG11 VAL   186     -13.427 -13.336   2.055  1.00  0.00      SEG2
ATOM   1834 HG12 VAL   186     -13.290 -13.662   0.338  1.00  0.00      SEG2
ATOM   1835 HG13 VAL   186     -14.638 -14.334   1.258  1.00  0.00      SEG2
ATOM   1836  CG2 VAL   186     -15.741 -11.845   2.009  1.00  0.00      SEG2
ATOM   1837 HG21 VAL   186     -16.271 -10.905   1.860  1.00  0.00      SEG2
ATOM   1838 HG22 VAL   186     -15.173 -11.737   2.934  1.00  0.00      SEG2
ATOM   1839 HG23 VAL   186     -16.492 -12.614   2.179  1.00  0.00      SEG2
ATOM   1840  C   VAL   186     -14.708  -9.842  -0.059  1.00  0.00      SEG2
ATOM   1841  O   VAL   186     -15.138  -9.014   0.742  1.00  0.00      SEG2
ATOM   1842  N   ASP   187     -14.964  -9.833  -1.372  1.00  0.00      SEG2
ATOM   1843  HN  ASP   187     -14.676 -10.574  -1.984  1.00  0.00      SEG2
ATOM   1844  CA  ASP   187     -15.725  -8.770  -2.015  1.00  0.00      SEG2
ATOM   1845  HA  ASP   187     -15.562  -7.855  -1.443  1.00  0.00      SEG2
ATOM   1846  CB  ASP   187     -15.184  -8.531  -3.435  1.00  0.00      SEG2
ATOM   1847  HB1 ASP   187     -14.194  -8.091  -3.354  1.00  0.00      SEG2
ATOM   1848  HB2 ASP   187     -15.790  -7.768  -3.927  1.00  0.00      SEG2
ATOM   1849  CG  ASP   187     -15.030  -9.754  -4.366  1.00  0.00      SEG2
ATOM   1850  OD1 ASP   187     -15.243 -10.912  -3.969  1.00  0.00      SEG2
ATOM   1851  OD2 ASP   187     -14.628  -9.526  -5.503  1.00  0.00      SEG2
ATOM   1852  C   ASP   187     -17.240  -9.052  -1.987  1.00  0.00      SEG2
ATOM   1853  O   ASP   187     -17.905  -9.224  -2.998  1.00  0.00      SEG2
ATOM   1854  N   ARG   188     -17.762  -9.041  -0.748  1.00  0.00      SEG2
ATOM   1855  HN  ARG   188     -17.187  -8.807   0.035  1.00  0.00      SEG2
ATOM   1856  CA  ARG   188     -19.213  -9.100  -0.572  1.00  0.00      SEG2
ATOM   1857  HA  ARG   188     -19.684  -8.528  -1.377  1.00  0.00      SEG2
ATOM   1858  CB  ARG   188     -19.714 -10.559  -0.551  1.00  0.00      SEG2
ATOM   1859  HB1 ARG   188     -19.379 -11.047  -1.465  1.00  0.00      SEG2
ATOM   1860  HB2 ARG   188     -20.806 -10.563  -0.590  1.00  0.00      SEG2
ATOM   1861  CG  ARG   188     -19.252 -11.366   0.677  1.00  0.00      SEG2
ATOM   1862  HG1 ARG   188     -19.704 -10.929   1.566  1.00  0.00      SEG2
ATOM   1863  HG2 ARG   188     -18.177 -11.266   0.804  1.00  0.00      SEG2
ATOM   1864  CD  ARG   188     -19.634 -12.850   0.625  1.00  0.00      SEG2
ATOM   1865  HD1 ARG   188     -20.617 -12.982   0.169  1.00  0.00      SEG2
ATOM   1866  HD2 ARG   188     -19.683 -13.272   1.627  1.00  0.00      SEG2
ATOM   1867  NE  ARG   188     -18.675 -13.590  -0.199  1.00  0.00      SEG2
ATOM   1868  HE  ARG   188     -18.685 -13.252  -1.143  1.00  0.00      SEG2
ATOM   1869  CZ  ARG   188     -17.857 -14.577   0.236  1.00  0.00      SEG2
ATOM   1870  NH1 ARG   188     -17.865 -14.970   1.508  1.00  0.00      SEG2
ATOM   1871 HH11 ARG   188     -18.481 -14.504   2.145  1.00  0.00      SEG2
ATOM   1872 HH12 ARG   188     -17.285 -15.716   1.850  1.00  0.00      SEG2
ATOM   1873  NH2 ARG   188     -17.048 -15.186  -0.626  1.00  0.00      SEG2
ATOM   1874 HH21 ARG   188     -17.069 -14.928  -1.591  1.00  0.00      SEG2
ATOM   1875 HH22 ARG   188     -16.413 -15.904  -0.329  1.00  0.00      SEG2
ATOM   1876  C   ARG   188     -19.492  -8.410   0.755  1.00  0.00      SEG2
ATOM   1877  O   ARG   188     -18.599  -8.343   1.590  1.00  0.00      SEG2
ATOM   1878  N   GLN   189     -20.733  -7.948   0.931  1.00  0.00      SEG2
ATOM   1879  HN  GLN   189     -21.412  -8.068   0.210  1.00  0.00      SEG2
ATOM   1880  CA  GLN   189     -21.154  -7.227   2.127  1.00  0.00      SEG2
ATOM   1881  HA  GLN   189     -20.323  -6.599   2.449  1.00  0.00      SEG2
ATOM   1882  CB  GLN   189     -22.376  -6.349   1.797  1.00  0.00      SEG2
ATOM   1883  HB1 GLN   189     -23.220  -6.956   1.466  1.00  0.00      SEG2
ATOM   1884  HB2 GLN   189     -22.127  -5.703   0.956  1.00  0.00      SEG2
ATOM   1885  CG  GLN   189     -22.801  -5.476   2.987  1.00  0.00      SEG2
ATOM   1886  HG1 GLN   189     -21.956  -4.890   3.346  1.00  0.00      SEG2
ATOM   1887  HG2 GLN   189     -23.141  -6.092   3.819  1.00  0.00      SEG2
ATOM   1888  CD  GLN   189     -23.962  -4.548   2.616  1.00  0.00      SEG2
ATOM   1889  OE1 GLN   189     -25.110  -4.961   2.582  1.00  0.00      SEG2
ATOM   1890  NE2 GLN   189     -23.605  -3.271   2.432  1.00  0.00      SEG2
ATOM   1891 HE21 GLN   189     -24.328  -2.613   2.239  1.00  0.00      SEG2
ATOM   1892 HE22 GLN   189     -22.654  -2.989   2.472  1.00  0.00      SEG2
ATOM   1893  C   GLN   189     -21.478  -8.233   3.232  1.00  0.00      SEG2
ATOM   1894  O   GLN   189     -22.599  -8.699   3.384  1.00  0.00      SEG2
ATOM   1895  N   THR   190     -20.449  -8.588   3.990  1.00  0.00      SEG2
ATOM   1896  HN  THR   190     -19.567  -8.120   3.920  1.00  0.00      SEG2
ATOM   1897  CA  THR   190     -20.648  -9.572   5.037  1.00  0.00      SEG2
ATOM   1898  HA  THR   190     -21.680  -9.507   5.388  1.00  0.00      SEG2
ATOM   1899  CB  THR   190     -20.340 -10.972   4.464  1.00  0.00      SEG2
ATOM   1900  HB  THR   190     -20.810 -11.052   3.472  1.00  0.00      SEG2
ATOM   1901  OG1 THR   190     -20.840 -11.993   5.315  1.00  0.00      SEG2
ATOM   1902  HG1 THR   190     -21.789 -12.074   5.201  1.00  0.00      SEG2
ATOM   1903  CG2 THR   190     -18.836 -11.206   4.261  1.00  0.00      SEG2
ATOM   1904 HG21 THR   190     -18.297 -11.216   5.210  1.00  0.00      SEG2
ATOM   1905 HG22 THR   190     -18.409 -10.414   3.643  1.00  0.00      SEG2
ATOM   1906 HG23 THR   190     -18.652 -12.156   3.762  1.00  0.00      SEG2
ATOM   1907  C   THR   190     -19.753  -9.156   6.203  1.00  0.00      SEG2
ATOM   1908  O   THR   190     -18.924  -8.258   6.088  1.00  0.00      SEG2
ATOM   1909  N   ALA   191     -19.964  -9.837   7.342  1.00  0.00      SEG2
ATOM   1910  HN  ALA   191     -20.510 -10.673   7.265  1.00  0.00      SEG2
ATOM   1911  CA  ALA   191     -19.134  -9.551   8.504  1.00  0.00      SEG2
ATOM   1912  HA  ALA   191     -19.098  -8.468   8.636  1.00  0.00      SEG2
ATOM   1913  CB  ALA   191     -19.745 -10.219   9.744  1.00  0.00      SEG2
ATOM   1914  HB1 ALA   191     -20.188 -11.186   9.507  1.00  0.00      SEG2
ATOM   1915  HB2 ALA   191     -20.525  -9.598  10.184  1.00  0.00      SEG2
ATOM   1916  HB3 ALA   191     -19.001 -10.396  10.523  1.00  0.00      SEG2
ATOM   1917  C   ALA   191     -17.722 -10.091   8.233  1.00  0.00      SEG2
ATOM   1918  O   ALA   191     -17.551 -11.273   7.973  1.00  0.00      SEG2
ATOM   1919  N   GLN   192     -16.763  -9.163   8.285  1.00  0.00      SEG2
ATOM   1920  HN  GLN   192     -16.974  -8.187   8.365  1.00  0.00      SEG2
ATOM   1921  CA  GLN   192     -15.363  -9.521   8.165  1.00  0.00      SEG2
ATOM   1922  HA  GLN   192     -15.194 -10.421   8.761  1.00  0.00      SEG2
ATOM   1923  CB  GLN   192     -15.002  -9.751   6.690  1.00  0.00      SEG2
ATOM   1924  HB1 GLN   192     -15.560 -10.620   6.334  1.00  0.00      SEG2
ATOM   1925  HB2 GLN   192     -13.947 -10.022   6.614  1.00  0.00      SEG2
ATOM   1926  CG  GLN   192     -15.303  -8.540   5.785  1.00  0.00      SEG2
ATOM   1927  HG1 GLN   192     -14.634  -7.709   6.005  1.00  0.00      SEG2
ATOM   1928  HG2 GLN   192     -16.323  -8.178   5.915  1.00  0.00      SEG2
ATOM   1929  CD  GLN   192     -15.091  -8.935   4.330  1.00  0.00      SEG2
ATOM   1930  OE1 GLN   192     -14.151  -9.665   4.030  1.00  0.00      SEG2
ATOM   1931  NE2 GLN   192     -16.047  -8.508   3.495  1.00  0.00      SEG2
ATOM   1932 HE21 GLN   192     -16.000  -8.660   2.510  1.00  0.00      SEG2
ATOM   1933 HE22 GLN   192     -16.796  -7.943   3.844  1.00  0.00      SEG2
ATOM   1934  C   GLN   192     -14.593  -8.346   8.759  1.00  0.00      SEG2
ATOM   1935  O   GLN   192     -14.859  -7.208   8.417  1.00  0.00      SEG2
ATOM   1936  N   ALA   193     -13.696  -8.670   9.689  1.00  0.00      SEG2
ATOM   1937  HN  ALA   193     -13.401  -9.606   9.890  1.00  0.00      SEG2
ATOM   1938  CA  ALA   193     -12.964  -7.636  10.402  1.00  0.00      SEG2
ATOM   1939  HA  ALA   193     -13.076  -6.677   9.891  1.00  0.00      SEG2
ATOM   1940  CB  ALA   193     -13.482  -7.551  11.843  1.00  0.00      SEG2
ATOM   1941  HB1 ALA   193     -13.385  -8.504  12.364  1.00  0.00      SEG2
ATOM   1942  HB2 ALA   193     -14.533  -7.261  11.853  1.00  0.00      SEG2
ATOM   1943  HB3 ALA   193     -12.932  -6.799  12.409  1.00  0.00      SEG2
ATOM   1944  C   ALA   193     -11.503  -8.052  10.341  1.00  0.00      SEG2
ATOM   1945  O   ALA   193     -11.213  -9.230  10.175  1.00  0.00      SEG2
ATOM   1946  N   ALA   194     -10.642  -7.033  10.422  1.00  0.00      SEG2
ATOM   1947  HN  ALA   194     -11.038  -6.131  10.581  1.00  0.00      SEG2
ATOM   1948  CA  ALA   194      -9.210  -7.269  10.392  1.00  0.00      SEG2
ATOM   1949  HA  ALA   194      -8.992  -7.958   9.576  1.00  0.00      SEG2
ATOM   1950  CB  ALA   194      -8.512  -5.920  10.211  1.00  0.00      SEG2
ATOM   1951  HB1 ALA   194      -8.652  -5.279  11.085  1.00  0.00      SEG2
ATOM   1952  HB2 ALA   194      -8.919  -5.390   9.353  1.00  0.00      SEG2
ATOM   1953  HB3 ALA   194      -7.443  -6.059  10.062  1.00  0.00      SEG2
ATOM   1954  C   ALA   194      -8.745  -7.854  11.724  1.00  0.00      SEG2
ATOM   1955  O   ALA   194      -9.231  -7.462  12.773  1.00  0.00      SEG2
ATOM   1956  N   GLY   195      -7.720  -8.722  11.635  1.00  0.00      SEG2
ATOM   1957  HN  GLY   195      -7.424  -9.005  10.724  1.00  0.00      SEG2
ATOM   1958  CA  GLY   195      -6.994  -9.104  12.839  1.00  0.00      SEG2
ATOM   1959  HA1 GLY   195      -6.236  -9.833  12.551  1.00  0.00      SEG2
ATOM   1960  HA2 GLY   195      -7.695  -9.562  13.541  1.00  0.00      SEG2
ATOM   1961  C   GLY   195      -6.321  -7.855  13.425  1.00  0.00      SEG2
ATOM   1962  O   GLY   195      -6.165  -6.842  12.727  1.00  0.00      SEG2
ATOM   1963  N   THR   196      -5.958  -7.995  14.706  1.00  0.00      SEG2
ATOM   1964  HN  THR   196      -6.048  -8.852  15.226  1.00  0.00      SEG2
ATOM   1965  CA  THR   196      -5.418  -6.906  15.501  1.00  0.00      SEG2
ATOM   1966  HA  THR   196      -4.545  -6.534  14.967  1.00  0.00      SEG2
ATOM   1967  CB  THR   196      -6.504  -5.817  15.681  1.00  0.00      SEG2
ATOM   1968  HB  THR   196      -6.840  -5.545  14.681  1.00  0.00      SEG2
ATOM   1969  OG1 THR   196      -5.950  -4.631  16.240  1.00  0.00      SEG2
ATOM   1970  HG1 THR   196      -6.636  -4.104  16.623  1.00  0.00      SEG2
ATOM   1971  CG2 THR   196      -7.737  -6.361  16.440  1.00  0.00      SEG2
ATOM   1972 HG21 THR   196      -8.537  -5.628  16.524  1.00  0.00      SEG2
ATOM   1973 HG22 THR   196      -8.164  -7.218  15.916  1.00  0.00      SEG2
ATOM   1974 HG23 THR   196      -7.476  -6.703  17.443  1.00  0.00      SEG2
ATOM   1975  C   THR   196      -4.936  -7.485  16.844  1.00  0.00      SEG2
ATOM   1976  OT1 THR   196      -5.213  -8.652  17.112  1.00  0.00      SEG2
ATOM   1977  OT2 THR   196      -4.288  -6.764  17.597  1.00  0.00      SEG2
TER    1978      THR    196
END
