# Supplementary material for: The Dual-Targeted Fusion Inhibitor Clofazimine Binds to the S2 Segment of the SARS-CoV-2 Spike Protein
Source: Viruses. 2024 Apr 20;16(4):640. doi: 10.3390/v16040640 (PMC11054727; doi:10.3390/v16040640)
Supplement: Supplementary file 1 [file viruses-16-00640-s001.zip › Nsp5_Mpro/protein_full_length.pdb]

REMARK  GENERATED BY CHARMM-GUI (HTTP://WWW.CHARMM-GUI.ORG) V2.0 ON JUN, 07. 2020. JOB
REMARK  SETUP PERIODIC BOUNDARY CONDITION                                             
REMARK   DATE:     6/ 7/20     17:43:41      CREATED BY USER: apache                  
ATOM      1  N   SER     1      17.875  18.920   3.994  1.00  0.00      PAA1
ATOM      2  HT1 SER     1      17.136  18.915   3.256  1.00  0.00      PAA1
ATOM      3  HT2 SER     1      18.755  18.492   3.636  1.00  0.00      PAA1
ATOM      4  HT3 SER     1      18.047  19.906   4.296  1.00  0.00      PAA1
ATOM      5  CA  SER     1      17.360  18.210   5.186  1.00  0.00      PAA1
ATOM      6  HA  SER     1      17.586  17.158   5.075  1.00  0.00      PAA1
ATOM      7  CB  SER     1      18.031  18.755   6.445  1.00  0.00      PAA1
ATOM      8  HB1 SER     1      19.111  18.476   6.432  1.00  0.00      PAA1
ATOM      9  HB2 SER     1      17.631  18.307   7.381  1.00  0.00      PAA1
ATOM     10  OG  SER     1      17.954  20.156   6.534  1.00  0.00      PAA1
ATOM     11  HG1 SER     1      18.100  20.406   7.461  1.00  0.00      PAA1
ATOM     12  C   SER     1      15.841  18.298   5.298  1.00  0.00      PAA1
ATOM     13  O   SER     1      15.142  18.779   4.382  1.00  0.00      PAA1
ATOM     14  N   GLY     2      15.328  17.788   6.406  1.00  0.00      PAA1
ATOM     15  HN  GLY     2      15.882  17.377   7.146  1.00  0.00      PAA1
ATOM     16  CA  GLY     2      13.899  17.620   6.601  1.00  0.00      PAA1
ATOM     17  HA1 GLY     2      13.337  18.271   5.945  1.00  0.00      PAA1
ATOM     18  HA2 GLY     2      13.705  17.812   7.647  1.00  0.00      PAA1
ATOM     19  C   GLY     2      13.450  16.190   6.324  1.00  0.00      PAA1
ATOM     20  O   GLY     2      14.184  15.359   5.788  1.00  0.00      PAA1
ATOM     21  N   PHE     3      12.212  15.891   6.714  1.00  0.00      PAA1
ATOM     22  HN  PHE     3      11.624  16.527   7.201  1.00  0.00      PAA1
ATOM     23  CA  PHE     3      11.672  14.553   6.496  1.00  0.00      PAA1
ATOM     24  HA  PHE     3      12.051  14.190   5.550  1.00  0.00      PAA1
ATOM     25  CB  PHE     3      12.048  13.582   7.618  1.00  0.00      PAA1
ATOM     26  HB1 PHE     3      11.397  13.685   8.515  1.00  0.00      PAA1
ATOM     27  HB2 PHE     3      13.084  13.811   7.953  1.00  0.00      PAA1
ATOM     28  CG  PHE     3      12.080  12.135   7.169  1.00  0.00      PAA1
ATOM     29  CD1 PHE     3      13.062  11.688   6.295  1.00  0.00      PAA1
ATOM     30  HD1 PHE     3      13.813  12.377   5.936  1.00  0.00      PAA1
ATOM     31  CE1 PHE     3      13.095  10.349   5.875  1.00  0.00      PAA1
ATOM     32  HE1 PHE     3      13.867  10.010   5.200  1.00  0.00      PAA1
ATOM     33  CZ  PHE     3      12.120   9.459   6.329  1.00  0.00      PAA1
ATOM     34  HZ  PHE     3      12.117   8.431   5.995  1.00  0.00      PAA1
ATOM     35  CD2 PHE     3      11.119  11.234   7.600  1.00  0.00      PAA1
ATOM     36  HD2 PHE     3      10.344  11.566   8.278  1.00  0.00      PAA1
ATOM     37  CE2 PHE     3      11.135   9.913   7.186  1.00  0.00      PAA1
ATOM     38  HE2 PHE     3      10.389   9.226   7.556  1.00  0.00      PAA1
ATOM     39  C   PHE     3      10.161  14.615   6.384  1.00  0.00      PAA1
ATOM     40  O   PHE     3       9.480  15.120   7.279  1.00  0.00      PAA1
ATOM     41  N   ARG     4       9.643  14.083   5.290  1.00  0.00      PAA1
ATOM     42  HN  ARG     4      10.236  13.643   4.601  1.00  0.00      PAA1
ATOM     43  CA  ARG     4       8.223  14.143   5.030  1.00  0.00      PAA1
ATOM     44  HA  ARG     4       7.678  14.347   5.943  1.00  0.00      PAA1
ATOM     45  CB  ARG     4       7.920  15.230   3.989  1.00  0.00      PAA1
ATOM     46  HB1 ARG     4       6.922  15.077   3.516  1.00  0.00      PAA1
ATOM     47  HB2 ARG     4       8.672  15.093   3.171  1.00  0.00      PAA1
ATOM     48  CG  ARG     4       8.029  16.652   4.505  1.00  0.00      PAA1
ATOM     49  HG1 ARG     4       8.448  17.281   3.684  1.00  0.00      PAA1
ATOM     50  HG2 ARG     4       8.718  16.733   5.372  1.00  0.00      PAA1
ATOM     51  CD  ARG     4       6.640  17.193   4.859  1.00  0.00      PAA1
ATOM     52  HD1 ARG     4       6.270  16.603   5.735  1.00  0.00      PAA1
ATOM     53  HD2 ARG     4       5.947  17.035   3.999  1.00  0.00      PAA1
ATOM     54  NE  ARG     4       6.643  18.618   5.181  1.00  0.00      PAA1
ATOM     55  HE  ARG     4       7.445  19.152   4.945  1.00  0.00      PAA1
ATOM     56  CZ  ARG     4       5.646  19.247   5.808  1.00  0.00      PAA1
ATOM     57  NH1 ARG     4       4.566  18.582   6.197  1.00  0.00      PAA1
ATOM     58 HH11 ARG     4       4.519  17.606   6.028  1.00  0.00      PAA1
ATOM     59 HH12 ARG     4       3.834  19.050   6.675  1.00  0.00      PAA1
ATOM     60  NH2 ARG     4       5.730  20.534   6.061  1.00  0.00      PAA1
ATOM     61 HH21 ARG     4       6.540  21.033   5.789  1.00  0.00      PAA1
ATOM     62 HH22 ARG     4       4.983  20.983   6.534  1.00  0.00      PAA1
ATOM     63  C   ARG     4       7.718  12.792   4.536  1.00  0.00      PAA1
ATOM     64  O   ARG     4       8.453  11.991   3.953  1.00  0.00      PAA1
ATOM     65  N   LYS     5       6.432  12.567   4.743  1.00  0.00      PAA1
ATOM     66  HN  LYS     5       5.861  13.191   5.264  1.00  0.00      PAA1
ATOM     67  CA  LYS     5       5.756  11.471   4.061  1.00  0.00      PAA1
ATOM     68  HA  LYS     5       6.338  10.572   4.208  1.00  0.00      PAA1
ATOM     69  CB  LYS     5       4.353  11.267   4.611  1.00  0.00      PAA1
ATOM     70  HB1 LYS     5       3.594  12.014   4.310  1.00  0.00      PAA1
ATOM     71  HB2 LYS     5       4.605  11.396   5.672  1.00  0.00      PAA1
ATOM     72  CG  LYS     5       3.901   9.804   4.516  1.00  0.00      PAA1
ATOM     73  HG1 LYS     5       4.756   9.131   4.276  1.00  0.00      PAA1
ATOM     74  HG2 LYS     5       3.187   9.729   3.661  1.00  0.00      PAA1
ATOM     75  CD  LYS     5       3.224   9.352   5.787  1.00  0.00      PAA1
ATOM     76  HD1 LYS     5       2.223   8.932   5.502  1.00  0.00      PAA1
ATOM     77  HD2 LYS     5       3.010  10.203   6.465  1.00  0.00      PAA1
ATOM     78  CE  LYS     5       4.005   8.260   6.452  1.00  0.00      PAA1
ATOM     79  HE1 LYS     5       5.046   8.584   6.660  1.00  0.00      PAA1
ATOM     80  HE2 LYS     5       4.032   7.332   5.835  1.00  0.00      PAA1
ATOM     81  NZ  LYS     5       3.366   7.947   7.739  1.00  0.00      PAA1
ATOM     82  HZ1 LYS     5       2.432   7.509   7.575  1.00  0.00      PAA1
ATOM     83  HZ2 LYS     5       3.253   8.777   8.355  1.00  0.00      PAA1
ATOM     84  HZ3 LYS     5       3.934   7.253   8.269  1.00  0.00      PAA1
ATOM     85  C   LYS     5       5.732  11.795   2.572  1.00  0.00      PAA1
ATOM     86  O   LYS     5       4.995  12.672   2.122  1.00  0.00      PAA1
ATOM     87  N   MET     6       6.579  11.124   1.822  1.00  0.00      PAA1
ATOM     88  HN  MET     6       7.158  10.413   2.210  1.00  0.00      PAA1
ATOM     89  CA  MET     6       6.842  11.455   0.432  1.00  0.00      PAA1
ATOM     90  HA  MET     6       6.310  12.353   0.145  1.00  0.00      PAA1
ATOM     91  CB  MET     6       8.342  11.682   0.236  1.00  0.00      PAA1
ATOM     92  HB1 MET     6       8.890  10.767   0.565  1.00  0.00      PAA1
ATOM     93  HB2 MET     6       8.607  12.481   0.965  1.00  0.00      PAA1
ATOM     94  CG  MET     6       8.770  12.035  -1.165  1.00  0.00      PAA1
ATOM     95  HG1 MET     6       8.166  12.896  -1.531  1.00  0.00      PAA1
ATOM     96  HG2 MET     6       8.575  11.188  -1.861  1.00  0.00      PAA1
ATOM     97  SD  MET     6      10.518  12.473  -1.214  1.00  0.00      PAA1
ATOM     98  CE  MET     6      10.591  13.802  -0.024  1.00  0.00      PAA1
ATOM     99  HE1 MET     6      10.787  13.320   0.955  1.00  0.00      PAA1
ATOM    100  HE2 MET     6       9.625  14.263   0.183  1.00  0.00      PAA1
ATOM    101  HE3 MET     6      11.485  14.427  -0.135  1.00  0.00      PAA1
ATOM    102  C   MET     6       6.339  10.316  -0.442  1.00  0.00      PAA1
ATOM    103  O   MET     6       6.676   9.146  -0.203  1.00  0.00      PAA1
ATOM    104  N   ALA     7       5.524  10.660  -1.434  1.00  0.00      PAA1
ATOM    105  HN  ALA     7       5.272  11.604  -1.609  1.00  0.00      PAA1
ATOM    106  CA  ALA     7       4.999   9.692  -2.378  1.00  0.00      PAA1
ATOM    107  HA  ALA     7       5.073   8.691  -1.971  1.00  0.00      PAA1
ATOM    108  CB  ALA     7       3.537   9.982  -2.698  1.00  0.00      PAA1
ATOM    109  HB1 ALA     7       3.415  10.982  -3.167  1.00  0.00      PAA1
ATOM    110  HB2 ALA     7       2.929   9.955  -1.768  1.00  0.00      PAA1
ATOM    111  HB3 ALA     7       3.125   9.220  -3.394  1.00  0.00      PAA1
ATOM    112  C   ALA     7       5.801   9.721  -3.669  1.00  0.00      PAA1
ATOM    113  O   ALA     7       6.498  10.683  -3.962  1.00  0.00      PAA1
ATOM    114  N   PHE     8       5.662   8.670  -4.456  1.00  0.00      PAA1
ATOM    115  HN  PHE     8       5.073   7.889  -4.210  1.00  0.00      PAA1
ATOM    116  CA  PHE     8       6.259   8.674  -5.781  1.00  0.00      PAA1
ATOM    117  HA  PHE     8       7.278   9.003  -5.661  1.00  0.00      PAA1
ATOM    118  CB  PHE     8       6.247   7.279  -6.390  1.00  0.00      PAA1
ATOM    119  HB1 PHE     8       6.505   7.314  -7.471  1.00  0.00      PAA1
ATOM    120  HB2 PHE     8       5.223   6.845  -6.311  1.00  0.00      PAA1
ATOM    121  CG  PHE     8       7.212   6.354  -5.759  1.00  0.00      PAA1
ATOM    122  CD1 PHE     8       8.564   6.438  -6.048  1.00  0.00      PAA1
ATOM    123  HD1 PHE     8       8.913   7.164  -6.766  1.00  0.00      PAA1
ATOM    124  CE1 PHE     8       9.464   5.571  -5.435  1.00  0.00      PAA1
ATOM    125  HE1 PHE     8      10.512   5.576  -5.672  1.00  0.00      PAA1
ATOM    126  CZ  PHE     8       9.010   4.616  -4.553  1.00  0.00      PAA1
ATOM    127  HZ  PHE     8       9.708   3.924  -4.094  1.00  0.00      PAA1
ATOM    128  CD2 PHE     8       6.780   5.387  -4.876  1.00  0.00      PAA1
ATOM    129  HD2 PHE     8       5.728   5.283  -4.654  1.00  0.00      PAA1
ATOM    130  CE2 PHE     8       7.682   4.519  -4.271  1.00  0.00      PAA1
ATOM    131  HE2 PHE     8       7.323   3.828  -3.528  1.00  0.00      PAA1
ATOM    132  C   PHE     8       5.522   9.636  -6.709  1.00  0.00      PAA1
ATOM    133  O   PHE     8       4.319   9.844  -6.574  1.00  0.00      PAA1
ATOM    134  N   PRO     9       6.231  10.263  -7.646  1.00  0.00      PAA1
ATOM    135  CD  PRO     9       7.660  10.086  -7.969  1.00  0.00      PAA1
ATOM    136  HD1 PRO     9       7.782   9.148  -8.558  1.00  0.00      PAA1
ATOM    137  HD2 PRO     9       8.299  10.057  -7.059  1.00  0.00      PAA1
ATOM    138  CA  PRO     9       5.537  11.074  -8.658  1.00  0.00      PAA1
ATOM    139  HA  PRO     9       4.985  11.855  -8.154  1.00  0.00      PAA1
ATOM    140  CB  PRO     9       6.664  11.585  -9.557  1.00  0.00      PAA1
ATOM    141  HB1 PRO     9       6.551  12.667  -9.778  1.00  0.00      PAA1
ATOM    142  HB2 PRO     9       6.705  11.028 -10.521  1.00  0.00      PAA1
ATOM    143  CG  PRO     9       7.947  11.296  -8.787  1.00  0.00      PAA1
ATOM    144  HG1 PRO     9       8.821  11.169  -9.460  1.00  0.00      PAA1
ATOM    145  HG2 PRO     9       8.153  12.154  -8.103  1.00  0.00      PAA1
ATOM    146  C   PRO     9       4.553  10.190  -9.404  1.00  0.00      PAA1
ATOM    147  O   PRO     9       4.845   9.039  -9.715  1.00  0.00      PAA1
ATOM    148  N   SER    10       3.362  10.718  -9.630  1.00  0.00      PAA1
ATOM    149  HN  SER    10       3.106  11.637  -9.333  1.00  0.00      PAA1
ATOM    150  CA  SER    10       2.238   9.926 -10.085  1.00  0.00      PAA1
ATOM    151  HA  SER    10       2.410   8.879  -9.877  1.00  0.00      PAA1
ATOM    152  CB  SER    10       0.998  10.350  -9.322  1.00  0.00      PAA1
ATOM    153  HB1 SER    10       1.179  10.237  -8.228  1.00  0.00      PAA1
ATOM    154  HB2 SER    10       0.113   9.725  -9.585  1.00  0.00      PAA1
ATOM    155  OG  SER    10       0.707  11.721  -9.594  1.00  0.00      PAA1
ATOM    156  HG1 SER    10       0.328  11.903 -10.494  1.00  0.00      PAA1
ATOM    157  C   SER    10       1.953  10.045 -11.583  1.00  0.00      PAA1
ATOM    158  O   SER    10       0.974   9.469 -12.050  1.00  0.00      PAA1
ATOM    159  N   GLY    11       2.756  10.780 -12.340  1.00  0.00      PAA1
ATOM    160  HN  GLY    11       3.477  11.311 -11.909  1.00  0.00      PAA1
ATOM    161  CA  GLY    11       2.401  11.037 -13.732  1.00  0.00      PAA1
ATOM    162  HA1 GLY    11       3.193  11.617 -14.178  1.00  0.00      PAA1
ATOM    163  HA2 GLY    11       1.449  11.556 -13.747  1.00  0.00      PAA1
ATOM    164  C   GLY    11       2.238   9.772 -14.557  1.00  0.00      PAA1
ATOM    165  O   GLY    11       1.352   9.683 -15.418  1.00  0.00      PAA1
ATOM    166  N   LYS    12       3.099   8.785 -14.329  1.00  0.00      PAA1
ATOM    167  HN  LYS    12       3.780   8.851 -13.609  1.00  0.00      PAA1
ATOM    168  CA  LYS    12       3.009   7.572 -15.129  1.00  0.00      PAA1
ATOM    169  HA  LYS    12       2.973   7.838 -16.178  1.00  0.00      PAA1
ATOM    170  CB  LYS    12       4.214   6.672 -14.893  1.00  0.00      PAA1
ATOM    171  HB1 LYS    12       4.052   5.695 -15.412  1.00  0.00      PAA1
ATOM    172  HB2 LYS    12       4.275   6.448 -13.800  1.00  0.00      PAA1
ATOM    173  CG  LYS    12       5.554   7.220 -15.356  1.00  0.00      PAA1
ATOM    174  HG1 LYS    12       5.696   8.262 -14.994  1.00  0.00      PAA1
ATOM    175  HG2 LYS    12       5.558   7.237 -16.471  1.00  0.00      PAA1
ATOM    176  CD  LYS    12       6.682   6.325 -14.826  1.00  0.00      PAA1
ATOM    177  HD1 LYS    12       6.383   5.268 -15.035  1.00  0.00      PAA1
ATOM    178  HD2 LYS    12       6.787   6.411 -13.723  1.00  0.00      PAA1
ATOM    179  CE  LYS    12       8.004   6.537 -15.554  1.00  0.00      PAA1
ATOM    180  HE1 LYS    12       7.854   6.647 -16.649  1.00  0.00      PAA1
ATOM    181  HE2 LYS    12       8.667   5.658 -15.378  1.00  0.00      PAA1
ATOM    182  NZ  LYS    12       8.723   7.728 -15.045  1.00  0.00      PAA1
ATOM    183  HZ1 LYS    12       8.903   7.627 -14.024  1.00  0.00      PAA1
ATOM    184  HZ2 LYS    12       8.208   8.607 -15.221  1.00  0.00      PAA1
ATOM    185  HZ3 LYS    12       9.676   7.794 -15.470  1.00  0.00      PAA1
ATOM    186  C   LYS    12       1.729   6.807 -14.838  1.00  0.00      PAA1
ATOM    187  O   LYS    12       1.164   6.187 -15.749  1.00  0.00      PAA1
ATOM    188  N   VAL    13       1.257   6.825 -13.590  1.00  0.00      PAA1
ATOM    189  HN  VAL    13       1.669   7.377 -12.873  1.00  0.00      PAA1
ATOM    190  CA  VAL    13       0.008   6.135 -13.269  1.00  0.00      PAA1
ATOM    191  HA  VAL    13      -0.028   5.193 -13.801  1.00  0.00      PAA1
ATOM    192  CB  VAL    13      -0.058   5.825 -11.761  1.00  0.00      PAA1
ATOM    193  HB  VAL    13      -0.048   6.788 -11.189  1.00  0.00      PAA1
ATOM    194  CG1 VAL    13      -1.323   5.081 -11.420  1.00  0.00      PAA1
ATOM    195 HG11 VAL    13      -1.429   4.165 -12.039  1.00  0.00      PAA1
ATOM    196 HG12 VAL    13      -2.230   5.702 -11.587  1.00  0.00      PAA1
ATOM    197 HG13 VAL    13      -1.325   4.781 -10.349  1.00  0.00      PAA1
ATOM    198  CG2 VAL    13       1.107   5.005 -11.332  1.00  0.00      PAA1
ATOM    199 HG21 VAL    13       2.061   5.572 -11.372  1.00  0.00      PAA1
ATOM    200 HG22 VAL    13       1.210   4.103 -11.975  1.00  0.00      PAA1
ATOM    201 HG23 VAL    13       0.973   4.650 -10.293  1.00  0.00      PAA1
ATOM    202  C   VAL    13      -1.208   6.944 -13.729  1.00  0.00      PAA1
ATOM    203  O   VAL    13      -2.217   6.366 -14.161  1.00  0.00      PAA1
ATOM    204  N   GLU    14      -1.157   8.277 -13.610  1.00  0.00      PAA1
ATOM    205  HN  GLU    14      -0.383   8.751 -13.182  1.00  0.00      PAA1
ATOM    206  CA  GLU    14      -2.246   9.123 -14.097  1.00  0.00      PAA1
ATOM    207  HA  GLU    14      -3.119   8.945 -13.484  1.00  0.00      PAA1
ATOM    208  CB  GLU    14      -1.851  10.614 -14.009  1.00  0.00      PAA1
ATOM    209  HB1 GLU    14      -2.622  11.250 -14.502  1.00  0.00      PAA1
ATOM    210  HB2 GLU    14      -0.891  10.768 -14.548  1.00  0.00      PAA1
ATOM    211  CG  GLU    14      -1.692  11.125 -12.559  1.00  0.00      PAA1
ATOM    212  HG1 GLU    14      -1.090  10.459 -11.927  1.00  0.00      PAA1
ATOM    213  HG2 GLU    14      -2.695  11.180 -12.088  1.00  0.00      PAA1
ATOM    214  CD  GLU    14      -1.110  12.549 -12.467  1.00  0.00      PAA1
ATOM    215  OE1 GLU    14      -1.615  13.452 -13.156  1.00  0.00      PAA1
ATOM    216  OE2 GLU    14      -0.155  12.756 -11.682  1.00  0.00      PAA1
ATOM    217  C   GLU    14      -2.633   8.779 -15.533  1.00  0.00      PAA1
ATOM    218  O   GLU    14      -3.811   8.662 -15.854  1.00  0.00      PAA1
ATOM    219  N   GLY    15      -1.654   8.651 -16.426  1.00  0.00      PAA1
ATOM    220  HN  GLY    15      -0.696   8.760 -16.157  1.00  0.00      PAA1
ATOM    221  CA  GLY    15      -2.021   8.337 -17.796  1.00  0.00      PAA1
ATOM    222  HA1 GLY    15      -1.109   8.322 -18.370  1.00  0.00      PAA1
ATOM    223  HA2 GLY    15      -2.731   9.071 -18.150  1.00  0.00      PAA1
ATOM    224  C   GLY    15      -2.658   6.978 -17.988  1.00  0.00      PAA1
ATOM    225  O   GLY    15      -3.062   6.645 -19.107  1.00  0.00      PAA1
ATOM    226  N   CYS    16      -2.791   6.188 -16.929  1.00  0.00      PAA1
ATOM    227  HN  CYS    16      -2.490   6.468 -16.015  1.00  0.00      PAA1
ATOM    228  CA  CYS    16      -3.417   4.869 -17.031  1.00  0.00      PAA1
ATOM    229  HA  CYS    16      -3.526   4.571 -18.063  1.00  0.00      PAA1
ATOM    230  CB  CYS    16      -2.533   3.834 -16.345  1.00  0.00      PAA1
ATOM    231  HB1 CYS    16      -3.037   2.840 -16.394  1.00  0.00      PAA1
ATOM    232  HB2 CYS    16      -2.434   4.086 -15.265  1.00  0.00      PAA1
ATOM    233  SG  CYS    16      -0.897   3.622 -17.068  1.00  0.00      PAA1
ATOM    234  HG1 CYS    16      -0.405   4.788 -16.660  1.00  0.00      PAA1
ATOM    235  C   CYS    16      -4.817   4.796 -16.431  1.00  0.00      PAA1
ATOM    236  O   CYS    16      -5.439   3.734 -16.473  1.00  0.00      PAA1
ATOM    237  N   MET    17      -5.318   5.856 -15.829  1.00  0.00      PAA1
ATOM    238  HN  MET    17      -4.845   6.736 -15.816  1.00  0.00      PAA1
ATOM    239  CA  MET    17      -6.590   5.761 -15.123  1.00  0.00      PAA1
ATOM    240  HA  MET    17      -6.717   4.762 -14.729  1.00  0.00      PAA1
ATOM    241  CB  MET    17      -6.651   6.747 -13.960  1.00  0.00      PAA1
ATOM    242  HB1 MET    17      -7.652   6.705 -13.472  1.00  0.00      PAA1
ATOM    243  HB2 MET    17      -6.534   7.783 -14.358  1.00  0.00      PAA1
ATOM    244  CG  MET    17      -5.570   6.508 -12.914  1.00  0.00      PAA1
ATOM    245  HG1 MET    17      -5.713   7.217 -12.075  1.00  0.00      PAA1
ATOM    246  HG2 MET    17      -4.587   6.768 -13.363  1.00  0.00      PAA1
ATOM    247  SD  MET    17      -5.486   4.802 -12.291  1.00  0.00      PAA1
ATOM    248  CE  MET    17      -7.174   4.616 -11.680  1.00  0.00      PAA1
ATOM    249  HE1 MET    17      -7.906   4.643 -12.515  1.00  0.00      PAA1
ATOM    250  HE2 MET    17      -7.438   5.414 -10.958  1.00  0.00      PAA1
ATOM    251  HE3 MET    17      -7.298   3.637 -11.166  1.00  0.00      PAA1
ATOM    252  C   MET    17      -7.748   6.005 -16.084  1.00  0.00      PAA1
ATOM    253  O   MET    17      -7.723   6.951 -16.877  1.00  0.00      PAA1
ATOM    254  N   VAL    18      -8.746   5.124 -16.022  1.00  0.00      PAA1
ATOM    255  HN  VAL    18      -8.675   4.322 -15.421  1.00  0.00      PAA1
ATOM    256  CA  VAL    18      -9.976   5.273 -16.778  1.00  0.00      PAA1
ATOM    257  HA  VAL    18     -10.046   6.282 -17.162  1.00  0.00      PAA1
ATOM    258  CB  VAL    18     -10.092   4.278 -17.978  1.00  0.00      PAA1
ATOM    259  HB  VAL    18     -11.060   4.452 -18.506  1.00  0.00      PAA1
ATOM    260  CG1 VAL    18      -8.981   4.497 -18.988  1.00  0.00      PAA1
ATOM    261 HG11 VAL    18      -7.992   4.257 -18.539  1.00  0.00      PAA1
ATOM    262 HG12 VAL    18      -8.954   5.558 -19.311  1.00  0.00      PAA1
ATOM    263 HG13 VAL    18      -9.122   3.853 -19.882  1.00  0.00      PAA1
ATOM    264  CG2 VAL    18     -10.067   2.816 -17.498  1.00  0.00      PAA1
ATOM    265 HG21 VAL    18     -10.888   2.600 -16.783  1.00  0.00      PAA1
ATOM    266 HG22 VAL    18      -9.095   2.587 -17.013  1.00  0.00      PAA1
ATOM    267 HG23 VAL    18     -10.179   2.134 -18.367  1.00  0.00      PAA1
ATOM    268  C   VAL    18     -11.153   5.092 -15.829  1.00  0.00      PAA1
ATOM    269  O   VAL    18     -11.025   4.657 -14.682  1.00  0.00      PAA1
ATOM    270  N   GLN    19     -12.309   5.434 -16.344  1.00  0.00      PAA1
ATOM    271  HN  GLN    19     -12.342   5.821 -17.269  1.00  0.00      PAA1
ATOM    272  CA  GLN    19     -13.595   5.261 -15.703  1.00  0.00      PAA1
ATOM    273  HA  GLN    19     -13.470   5.131 -14.635  1.00  0.00      PAA1
ATOM    274  CB  GLN    19     -14.429   6.502 -15.988  1.00  0.00      PAA1
ATOM    275  HB1 GLN    19     -14.508   6.619 -17.098  1.00  0.00      PAA1
ATOM    276  HB2 GLN    19     -13.817   7.373 -15.639  1.00  0.00      PAA1
ATOM    277  CG  GLN    19     -15.748   6.549 -15.379  1.00  0.00      PAA1
ATOM    278  HG1 GLN    19     -15.659   6.409 -14.276  1.00  0.00      PAA1
ATOM    279  HG2 GLN    19     -16.413   5.747 -15.780  1.00  0.00      PAA1
ATOM    280  CD  GLN    19     -16.407   7.880 -15.646  1.00  0.00      PAA1
ATOM    281  OE1 GLN    19     -15.868   8.738 -16.376  1.00  0.00      PAA1
ATOM    282  NE2 GLN    19     -17.562   8.072 -15.051  1.00  0.00      PAA1
ATOM    283 HE21 GLN    19     -18.037   8.905 -15.302  1.00  0.00      PAA1
ATOM    284 HE22 GLN    19     -17.994   7.337 -14.535  1.00  0.00      PAA1
ATOM    285  C   GLN    19     -14.275   4.026 -16.271  1.00  0.00      PAA1
ATOM    286  O   GLN    19     -14.331   3.853 -17.494  1.00  0.00      PAA1
ATOM    287  N   VAL    20     -14.790   3.166 -15.394  1.00  0.00      PAA1
ATOM    288  HN  VAL    20     -14.720   3.317 -14.402  1.00  0.00      PAA1
ATOM    289  CA  VAL    20     -15.526   1.978 -15.818  1.00  0.00      PAA1
ATOM    290  HA  VAL    20     -15.621   1.965 -16.895  1.00  0.00      PAA1
ATOM    291  CB  VAL    20     -14.824   0.682 -15.402  1.00  0.00      PAA1
ATOM    292  HB  VAL    20     -14.780   0.632 -14.285  1.00  0.00      PAA1
ATOM    293  CG1 VAL    20     -15.591  -0.524 -15.914  1.00  0.00      PAA1
ATOM    294 HG11 VAL    20     -15.706  -0.477 -17.018  1.00  0.00      PAA1
ATOM    295 HG12 VAL    20     -16.600  -0.599 -15.454  1.00  0.00      PAA1
ATOM    296 HG13 VAL    20     -15.041  -1.458 -15.665  1.00  0.00      PAA1
ATOM    297  CG2 VAL    20     -13.406   0.713 -15.920  1.00  0.00      PAA1
ATOM    298 HG21 VAL    20     -12.810   1.518 -15.441  1.00  0.00      PAA1
ATOM    299 HG22 VAL    20     -13.391   0.873 -17.020  1.00  0.00      PAA1
ATOM    300 HG23 VAL    20     -12.897  -0.252 -15.702  1.00  0.00      PAA1
ATOM    301  C   VAL    20     -16.933   2.053 -15.252  1.00  0.00      PAA1
ATOM    302  O   VAL    20     -17.122   2.221 -14.041  1.00  0.00      PAA1
ATOM    303  N   THR    21     -17.916   1.943 -16.128  1.00  0.00      PAA1
ATOM    304  HN  THR    21     -17.711   1.914 -17.111  1.00  0.00      PAA1
ATOM    305  CA  THR    21     -19.315   2.003 -15.748  1.00  0.00      PAA1
ATOM    306  HA  THR    21     -19.412   2.054 -14.672  1.00  0.00      PAA1
ATOM    307  CB  THR    21     -19.999   3.240 -16.344  1.00  0.00      PAA1
ATOM    308  HB  THR    21     -19.816   3.275 -17.433  1.00  0.00      PAA1
ATOM    309  OG1 THR    21     -19.423   4.425 -15.781  1.00  0.00      PAA1
ATOM    310  HG1 THR    21     -19.695   5.154 -16.351  1.00  0.00      PAA1
ATOM    311  CG2 THR    21     -21.461   3.234 -16.029  1.00  0.00      PAA1
ATOM    312 HG21 THR    21     -21.632   3.130 -14.932  1.00  0.00      PAA1
ATOM    313 HG22 THR    21     -22.011   2.422 -16.549  1.00  0.00      PAA1
ATOM    314 HG23 THR    21     -21.934   4.191 -16.342  1.00  0.00      PAA1
ATOM    315  C   THR    21     -20.019   0.729 -16.202  1.00  0.00      PAA1
ATOM    316  O   THR    21     -19.789   0.220 -17.308  1.00  0.00      PAA1
ATOM    317  N   CYS    22     -20.855   0.205 -15.324  1.00  0.00      PAA1
ATOM    318  HN  CYS    22     -20.969   0.624 -14.416  1.00  0.00      PAA1
ATOM    319  CA  CYS    22     -21.634  -0.999 -15.604  1.00  0.00      PAA1
ATOM    320  HA  CYS    22     -21.833  -1.055 -16.667  1.00  0.00      PAA1
ATOM    321  CB  CYS    22     -20.888  -2.251 -15.134  1.00  0.00      PAA1
ATOM    322  HB1 CYS    22     -20.957  -2.330 -14.025  1.00  0.00      PAA1
ATOM    323  HB2 CYS    22     -19.808  -2.092 -15.355  1.00  0.00      PAA1
ATOM    324  SG  CYS    22     -21.381  -3.785 -15.887  1.00  0.00      PAA1
ATOM    325  HG1 CYS    22     -20.693  -3.591 -17.009  1.00  0.00      PAA1
ATOM    326  C   CYS    22     -22.952  -0.784 -14.870  1.00  0.00      PAA1
ATOM    327  O   CYS    22     -22.979  -0.749 -13.631  1.00  0.00      PAA1
ATOM    328  N   GLY    23     -24.020  -0.553 -15.631  1.00  0.00      PAA1
ATOM    329  HN  GLY    23     -23.922  -0.485 -16.619  1.00  0.00      PAA1
ATOM    330  CA  GLY    23     -25.286  -0.165 -15.035  1.00  0.00      PAA1
ATOM    331  HA1 GLY    23     -25.569  -0.901 -14.294  1.00  0.00      PAA1
ATOM    332  HA2 GLY    23     -26.006  -0.061 -15.832  1.00  0.00      PAA1
ATOM    333  C   GLY    23     -25.194   1.187 -14.360  1.00  0.00      PAA1
ATOM    334  O   GLY    23     -24.830   2.196 -14.977  1.00  0.00      PAA1
ATOM    335  N   THR    24     -25.527   1.231 -13.072  1.00  0.00      PAA1
ATOM    336  HN  THR    24     -25.781   0.410 -12.572  1.00  0.00      PAA1
ATOM    337  CA  THR    24     -25.484   2.473 -12.312  1.00  0.00      PAA1
ATOM    338  HA  THR    24     -25.578   3.322 -12.976  1.00  0.00      PAA1
ATOM    339  CB  THR    24     -26.653   2.532 -11.312  1.00  0.00      PAA1
ATOM    340  HB  THR    24     -27.618   2.479 -11.869  1.00  0.00      PAA1
ATOM    341  OG1 THR    24     -26.624   3.768 -10.573  1.00  0.00      PAA1
ATOM    342  HG1 THR    24     -25.686   4.000 -10.471  1.00  0.00      PAA1
ATOM    343  CG2 THR    24     -26.558   1.370 -10.340  1.00  0.00      PAA1
ATOM    344 HG21 THR    24     -25.628   1.404  -9.732  1.00  0.00      PAA1
ATOM    345 HG22 THR    24     -26.617   0.386 -10.845  1.00  0.00      PAA1
ATOM    346 HG23 THR    24     -27.409   1.424  -9.623  1.00  0.00      PAA1
ATOM    347  C   THR    24     -24.176   2.653 -11.556  1.00  0.00      PAA1
ATOM    348  O   THR    24     -23.903   3.758 -11.076  1.00  0.00      PAA1
ATOM    349  N   THR    25     -23.379   1.603 -11.428  1.00  0.00      PAA1
ATOM    350  HN  THR    25     -23.572   0.724 -11.855  1.00  0.00      PAA1
ATOM    351  CA  THR    25     -22.151   1.679 -10.654  1.00  0.00      PAA1
ATOM    352  HA  THR    25     -22.267   2.345  -9.864  1.00  0.00      PAA1
ATOM    353  CB  THR    25     -21.747   0.305 -10.125  1.00  0.00      PAA1
ATOM    354  HB  THR    25     -21.472  -0.365 -10.977  1.00  0.00      PAA1
ATOM    355  OG1 THR    25     -22.856  -0.297  -9.460  1.00  0.00      PAA1
ATOM    356  HG1 THR    25     -22.679  -1.247  -9.425  1.00  0.00      PAA1
ATOM    357  CG2 THR    25     -20.570   0.436  -9.157  1.00  0.00      PAA1
ATOM    358 HG21 THR    25     -20.292   1.490  -8.987  1.00  0.00      PAA1
ATOM    359 HG22 THR    25     -19.677  -0.053  -9.601  1.00  0.00      PAA1
ATOM    360 HG23 THR    25     -20.767  -0.078  -8.194  1.00  0.00      PAA1
ATOM    361  C   THR    25     -21.030   2.229 -11.524  1.00  0.00      PAA1
ATOM    362  O   THR    25     -20.780   1.725 -12.622  1.00  0.00      PAA1
ATOM    363  N   THR    26     -20.346   3.255 -11.035  1.00  0.00      PAA1
ATOM    364  HN  THR    26     -20.591   3.673 -10.163  1.00  0.00      PAA1
ATOM    365  CA  THR    26     -19.121   3.705 -11.678  1.00  0.00      PAA1
ATOM    366  HA  THR    26     -18.900   3.118 -12.557  1.00  0.00      PAA1
ATOM    367  CB  THR    26     -19.200   5.181 -12.093  1.00  0.00      PAA1
ATOM    368  HB  THR    26     -19.605   5.792 -11.252  1.00  0.00      PAA1
ATOM    369  OG1 THR    26     -20.069   5.312 -13.219  1.00  0.00      PAA1
ATOM    370  HG1 THR    26     -19.711   4.772 -13.944  1.00  0.00      PAA1
ATOM    371  CG2 THR    26     -17.835   5.719 -12.511  1.00  0.00      PAA1
ATOM    372 HG21 THR    26     -17.400   5.109 -13.331  1.00  0.00      PAA1
ATOM    373 HG22 THR    26     -17.123   5.766 -11.662  1.00  0.00      PAA1
ATOM    374 HG23 THR    26     -17.958   6.766 -12.857  1.00  0.00      PAA1
ATOM    375  C   THR    26     -17.960   3.506 -10.723  1.00  0.00      PAA1
ATOM    376  O   THR    26     -18.101   3.681  -9.508  1.00  0.00      PAA1
ATOM    377  N   LEU    27     -16.805   3.161 -11.265  1.00  0.00      PAA1
ATOM    378  HN  LEU    27     -16.714   2.948 -12.242  1.00  0.00      PAA1
ATOM    379  CA  LEU    27     -15.582   3.178 -10.451  1.00  0.00      PAA1
ATOM    380  HA  LEU    27     -15.586   4.081  -9.853  1.00  0.00      PAA1
ATOM    381  CB  LEU    27     -15.561   1.962  -9.509  1.00  0.00      PAA1
ATOM    382  HB1 LEU    27     -16.560   1.908  -9.017  1.00  0.00      PAA1
ATOM    383  HB2 LEU    27     -14.863   2.228  -8.681  1.00  0.00      PAA1
ATOM    384  CG  LEU    27     -15.222   0.539  -9.933  1.00  0.00      PAA1
ATOM    385  HG  LEU    27     -14.147   0.370  -9.651  1.00  0.00      PAA1
ATOM    386  CD1 LEU    27     -16.040  -0.491  -9.197  1.00  0.00      PAA1
ATOM    387 HD11 LEU    27     -17.112  -0.414  -9.480  1.00  0.00      PAA1
ATOM    388 HD12 LEU    27     -15.959  -0.343  -8.099  1.00  0.00      PAA1
ATOM    389 HD13 LEU    27     -15.687  -1.519  -9.430  1.00  0.00      PAA1
ATOM    390  CD2 LEU    27     -15.312   0.275 -11.396  1.00  0.00      PAA1
ATOM    391 HD21 LEU    27     -14.529   0.809 -11.970  1.00  0.00      PAA1
ATOM    392 HD22 LEU    27     -16.307   0.563 -11.799  1.00  0.00      PAA1
ATOM    393 HD23 LEU    27     -15.163  -0.807 -11.607  1.00  0.00      PAA1
ATOM    394  C   LEU    27     -14.405   3.306 -11.408  1.00  0.00      PAA1
ATOM    395  O   LEU    27     -14.584   3.588 -12.605  1.00  0.00      PAA1
ATOM    396  N   ASN    28     -13.196   3.103 -10.894  1.00  0.00      PAA1
ATOM    397  HN  ASN    28     -13.060   2.801  -9.947  1.00  0.00      PAA1
ATOM    398  CA  ASN    28     -12.002   3.345 -11.696  1.00  0.00      PAA1
ATOM    399  HA  ASN    28     -12.243   3.981 -12.539  1.00  0.00      PAA1
ATOM    400  CB  ASN    28     -10.915   4.050 -10.879  1.00  0.00      PAA1
ATOM    401  HB1 ASN    28     -10.070   4.332 -11.546  1.00  0.00      PAA1
ATOM    402  HB2 ASN    28     -10.513   3.368 -10.100  1.00  0.00      PAA1
ATOM    403  CG  ASN    28     -11.399   5.325 -10.234  1.00  0.00      PAA1
ATOM    404  OD1 ASN    28     -11.536   6.349 -10.895  1.00  0.00      PAA1
ATOM    405  ND2 ASN    28     -11.686   5.260  -8.931  1.00  0.00      PAA1
ATOM    406 HD21 ASN    28     -11.978   6.088  -8.454  1.00  0.00      PAA1
ATOM    407 HD22 ASN    28     -11.704   4.374  -8.468  1.00  0.00      PAA1
ATOM    408  C   ASN    28     -11.408   2.059 -12.259  1.00  0.00      PAA1
ATOM    409  O   ASN    28     -11.495   0.989 -11.660  1.00  0.00      PAA1
ATOM    410  N   GLY    29     -10.680   2.217 -13.367  1.00  0.00      PAA1
ATOM    411  HN  GLY    29     -10.602   3.117 -13.812  1.00  0.00      PAA1
ATOM    412  CA  GLY    29      -9.974   1.106 -13.969  1.00  0.00      PAA1
ATOM    413  HA1 GLY    29     -10.509   0.813 -14.858  1.00  0.00      PAA1
ATOM    414  HA2 GLY    29      -9.845   0.300 -13.258  1.00  0.00      PAA1
ATOM    415  C   GLY    29      -8.576   1.540 -14.394  1.00  0.00      PAA1
ATOM    416  O   GLY    29      -8.297   2.730 -14.533  1.00  0.00      PAA1
ATOM    417  N   LEU    30      -7.710   0.540 -14.552  1.00  0.00      PAA1
ATOM    418  HN  LEU    30      -8.000  -0.403 -14.359  1.00  0.00      PAA1
ATOM    419  CA  LEU    30      -6.318   0.734 -14.938  1.00  0.00      PAA1
ATOM    420  HA  LEU    30      -6.082   1.790 -14.941  1.00  0.00      PAA1
ATOM    421  CB  LEU    30      -5.378   0.023 -13.967  1.00  0.00      PAA1
ATOM    422  HB1 LEU    30      -5.579  -1.073 -14.022  1.00  0.00      PAA1
ATOM    423  HB2 LEU    30      -5.647   0.336 -12.931  1.00  0.00      PAA1
ATOM    424  CG  LEU    30      -3.871   0.246 -14.149  1.00  0.00      PAA1
ATOM    425  HG  LEU    30      -3.621   0.201 -15.237  1.00  0.00      PAA1
ATOM    426  CD1 LEU    30      -3.449   1.564 -13.609  1.00  0.00      PAA1
ATOM    427 HD11 LEU    30      -3.648   1.628 -12.516  1.00  0.00      PAA1
ATOM    428 HD12 LEU    30      -4.004   2.394 -14.101  1.00  0.00      PAA1
ATOM    429 HD13 LEU    30      -2.363   1.733 -13.776  1.00  0.00      PAA1
ATOM    430  CD2 LEU    30      -3.070  -0.819 -13.449  1.00  0.00      PAA1
ATOM    431 HD21 LEU    30      -3.274  -1.820 -13.888  1.00  0.00      PAA1
ATOM    432 HD22 LEU    30      -3.321  -0.857 -12.368  1.00  0.00      PAA1
ATOM    433 HD23 LEU    30      -1.981  -0.615 -13.538  1.00  0.00      PAA1
ATOM    434  C   LEU    30      -6.115   0.198 -16.349  1.00  0.00      PAA1
ATOM    435  O   LEU    30      -6.327  -0.990 -16.597  1.00  0.00      PAA1
ATOM    436  N   TRP    31      -5.631   1.063 -17.242  1.00  0.00      PAA1
ATOM    437  HN  TRP    31      -5.447   2.013 -16.967  1.00  0.00      PAA1
ATOM    438  CA  TRP    31      -5.531   0.790 -18.672  1.00  0.00      PAA1
ATOM    439  HA  TRP    31      -6.054  -0.128 -18.903  1.00  0.00      PAA1
ATOM    440  CB  TRP    31      -6.144   1.942 -19.438  1.00  0.00      PAA1
ATOM    441  HB1 TRP    31      -5.604   2.881 -19.176  1.00  0.00      PAA1
ATOM    442  HB2 TRP    31      -7.194   2.074 -19.092  1.00  0.00      PAA1
ATOM    443  CG  TRP    31      -6.164   1.799 -20.890  1.00  0.00      PAA1
ATOM    444  CD1 TRP    31      -6.142   0.640 -21.625  1.00  0.00      PAA1
ATOM    445  HD1 TRP    31      -6.061  -0.360 -21.213  1.00  0.00      PAA1
ATOM    446  NE1 TRP    31      -6.200   0.935 -22.968  1.00  0.00      PAA1
ATOM    447  HE1 TRP    31      -6.104   0.325 -23.730  1.00  0.00      PAA1
ATOM    448  CE2 TRP    31      -6.263   2.301 -23.118  1.00  0.00      PAA1
ATOM    449  CD2 TRP    31      -6.238   2.873 -21.825  1.00  0.00      PAA1
ATOM    450  CE3 TRP    31      -6.299   4.267 -21.696  1.00  0.00      PAA1
ATOM    451  HE3 TRP    31      -6.281   4.732 -20.720  1.00  0.00      PAA1
ATOM    452  CZ3 TRP    31      -6.388   5.026 -22.833  1.00  0.00      PAA1
ATOM    453  HZ3 TRP    31      -6.440   6.104 -22.756  1.00  0.00      PAA1
ATOM    454  CZ2 TRP    31      -6.340   3.069 -24.262  1.00  0.00      PAA1
ATOM    455  HZ2 TRP    31      -6.359   2.624 -25.242  1.00  0.00      PAA1
ATOM    456  CH2 TRP    31      -6.403   4.428 -24.108  1.00  0.00      PAA1
ATOM    457  HH2 TRP    31      -6.477   5.060 -24.984  1.00  0.00      PAA1
ATOM    458  C   TRP    31      -4.063   0.619 -19.053  1.00  0.00      PAA1
ATOM    459  O   TRP    31      -3.296   1.588 -19.056  1.00  0.00      PAA1
ATOM    460  N   LEU    32      -3.684  -0.614 -19.358  1.00  0.00      PAA1
ATOM    461  HN  LEU    32      -4.350  -1.366 -19.368  1.00  0.00      PAA1
ATOM    462  CA  LEU    32      -2.326  -0.973 -19.737  1.00  0.00      PAA1
ATOM    463  HA  LEU    32      -1.762  -0.082 -19.979  1.00  0.00      PAA1
ATOM    464  CB  LEU    32      -1.603  -1.752 -18.613  1.00  0.00      PAA1
ATOM    465  HB1 LEU    32      -0.574  -2.007 -18.952  1.00  0.00      PAA1
ATOM    466  HB2 LEU    32      -2.146  -2.714 -18.465  1.00  0.00      PAA1
ATOM    467  CG  LEU    32      -1.488  -1.089 -17.219  1.00  0.00      PAA1
ATOM    468  HG  LEU    32      -2.508  -0.760 -16.913  1.00  0.00      PAA1
ATOM    469  CD1 LEU    32      -0.994  -2.100 -16.151  1.00  0.00      PAA1
ATOM    470 HD11 LEU    32       0.008  -2.469 -16.438  1.00  0.00      PAA1
ATOM    471 HD12 LEU    32      -1.690  -2.961 -16.080  1.00  0.00      PAA1
ATOM    472 HD13 LEU    32      -0.914  -1.611 -15.160  1.00  0.00      PAA1
ATOM    473  CD2 LEU    32      -0.579   0.138 -17.258  1.00  0.00      PAA1
ATOM    474 HD21 LEU    32      -0.944   0.865 -18.014  1.00  0.00      PAA1
ATOM    475 HD22 LEU    32       0.457  -0.160 -17.526  1.00  0.00      PAA1
ATOM    476 HD23 LEU    32      -0.560   0.639 -16.267  1.00  0.00      PAA1
ATOM    477  C   LEU    32      -2.402  -1.815 -21.004  1.00  0.00      PAA1
ATOM    478  O   LEU    32      -3.144  -2.813 -21.058  1.00  0.00      PAA1
ATOM    479  N   ASP    33      -1.610  -1.441 -22.006  1.00  0.00      PAA1
ATOM    480  HN  ASP    33      -0.928  -0.712 -21.914  1.00  0.00      PAA1
ATOM    481  CA  ASP    33      -1.745  -2.013 -23.364  1.00  0.00      PAA1
ATOM    482  HA  ASP    33      -1.219  -1.360 -24.045  1.00  0.00      PAA1
ATOM    483  CB  ASP    33      -1.146  -3.410 -23.422  1.00  0.00      PAA1
ATOM    484  HB1 ASP    33      -1.280  -3.867 -24.425  1.00  0.00      PAA1
ATOM    485  HB2 ASP    33      -1.615  -4.079 -22.669  1.00  0.00      PAA1
ATOM    486  CG  ASP    33       0.361  -3.423 -23.157  1.00  0.00      PAA1
ATOM    487  OD1 ASP    33       1.014  -2.374 -23.320  1.00  0.00      PAA1
ATOM    488  OD2 ASP    33       0.893  -4.492 -22.797  1.00  0.00      PAA1
ATOM    489  C   ASP    33      -3.222  -1.932 -23.713  1.00  0.00      PAA1
ATOM    490  O   ASP    33      -3.813  -0.850 -23.537  1.00  0.00      PAA1
ATOM    491  N   ASP    34      -3.873  -3.014 -24.148  1.00  0.00      PAA1
ATOM    492  HN  ASP    34      -3.433  -3.906 -24.277  1.00  0.00      PAA1
ATOM    493  CA  ASP    34      -5.272  -2.973 -24.544  1.00  0.00      PAA1
ATOM    494  HA  ASP    34      -5.623  -1.951 -24.568  1.00  0.00      PAA1
ATOM    495  CB  ASP    34      -5.497  -3.549 -25.952  1.00  0.00      PAA1
ATOM    496  HB1 ASP    34      -4.916  -2.956 -26.687  1.00  0.00      PAA1
ATOM    497  HB2 ASP    34      -6.555  -3.485 -26.236  1.00  0.00      PAA1
ATOM    498  CG  ASP    34      -5.048  -5.014 -26.112  1.00  0.00      PAA1
ATOM    499  OD1 ASP    34      -4.355  -5.562 -25.235  1.00  0.00      PAA1
ATOM    500  OD2 ASP    34      -5.401  -5.630 -27.163  1.00  0.00      PAA1
ATOM    501  C   ASP    34      -6.164  -3.685 -23.537  1.00  0.00      PAA1
ATOM    502  O   ASP    34      -7.195  -4.250 -23.907  1.00  0.00      PAA1
ATOM    503  N   VAL    35      -5.781  -3.656 -22.258  1.00  0.00      PAA1
ATOM    504  HN  VAL    35      -4.902  -3.246 -21.998  1.00  0.00      PAA1
ATOM    505  CA  VAL    35      -6.563  -4.266 -21.194  1.00  0.00      PAA1
ATOM    506  HA  VAL    35      -7.508  -4.610 -21.585  1.00  0.00      PAA1
ATOM    507  CB  VAL    35      -5.832  -5.470 -20.566  1.00  0.00      PAA1
ATOM    508  HB  VAL    35      -4.909  -5.098 -20.052  1.00  0.00      PAA1
ATOM    509  CG1 VAL    35      -6.720  -6.154 -19.581  1.00  0.00      PAA1
ATOM    510 HG11 VAL    35      -7.682  -6.457 -20.051  1.00  0.00      PAA1
ATOM    511 HG12 VAL    35      -6.946  -5.508 -18.704  1.00  0.00      PAA1
ATOM    512 HG13 VAL    35      -6.223  -7.066 -19.183  1.00  0.00      PAA1
ATOM    513  CG2 VAL    35      -5.411  -6.452 -21.605  1.00  0.00      PAA1
ATOM    514 HG21 VAL    35      -4.664  -6.010 -22.304  1.00  0.00      PAA1
ATOM    515 HG22 VAL    35      -6.280  -6.787 -22.212  1.00  0.00      PAA1
ATOM    516 HG23 VAL    35      -4.936  -7.344 -21.141  1.00  0.00      PAA1
ATOM    517  C   VAL    35      -6.862  -3.216 -20.127  1.00  0.00      PAA1
ATOM    518  O   VAL    35      -5.981  -2.440 -19.734  1.00  0.00      PAA1
ATOM    519  N   VAL    36      -8.095  -3.232 -19.631  1.00  0.00      PAA1
ATOM    520  HN  VAL    36      -8.792  -3.814 -20.060  1.00  0.00      PAA1
ATOM    521  CA  VAL    36      -8.523  -2.408 -18.498  1.00  0.00      PAA1
ATOM    522  HA  VAL    36      -7.727  -1.747 -18.210  1.00  0.00      PAA1
ATOM    523  CB  VAL    36      -9.745  -1.547 -18.842  1.00  0.00      PAA1
ATOM    524  HB  VAL    36     -10.538  -2.205 -19.262  1.00  0.00      PAA1
ATOM    525  CG1 VAL    36     -10.295  -0.839 -17.627  1.00  0.00      PAA1
ATOM    526 HG11 VAL    36      -9.505  -0.223 -17.143  1.00  0.00      PAA1
ATOM    527 HG12 VAL    36     -10.698  -1.551 -16.873  1.00  0.00      PAA1
ATOM    528 HG13 VAL    36     -11.127  -0.161 -17.921  1.00  0.00      PAA1
ATOM    529  CG2 VAL    36      -9.362  -0.533 -19.920  1.00  0.00      PAA1
ATOM    530 HG21 VAL    36      -9.016  -1.039 -20.847  1.00  0.00      PAA1
ATOM    531 HG22 VAL    36      -8.545   0.127 -19.560  1.00  0.00      PAA1
ATOM    532 HG23 VAL    36     -10.229   0.102 -20.184  1.00  0.00      PAA1
ATOM    533  C   VAL    36      -8.812  -3.353 -17.343  1.00  0.00      PAA1
ATOM    534  O   VAL    36      -9.583  -4.315 -17.478  1.00  0.00      PAA1
ATOM    535  N   TYR    37      -8.150  -3.116 -16.227  1.00  0.00      PAA1
ATOM    536  HN  TYR    37      -7.484  -2.365 -16.194  1.00  0.00      PAA1
ATOM    537  CA  TYR    37      -8.299  -3.931 -15.031  1.00  0.00      PAA1
ATOM    538  HA  TYR    37      -8.814  -4.849 -15.263  1.00  0.00      PAA1
ATOM    539  CB  TYR    37      -6.928  -4.267 -14.411  1.00  0.00      PAA1
ATOM    540  HB1 TYR    37      -7.071  -4.912 -13.514  1.00  0.00      PAA1
ATOM    541  HB2 TYR    37      -6.440  -3.329 -14.064  1.00  0.00      PAA1
ATOM    542  CG  TYR    37      -5.920  -4.943 -15.327  1.00  0.00      PAA1
ATOM    543  CD1 TYR    37      -5.252  -4.222 -16.342  1.00  0.00      PAA1
ATOM    544  HD1 TYR    37      -5.441  -3.171 -16.468  1.00  0.00      PAA1
ATOM    545  CE1 TYR    37      -4.342  -4.839 -17.176  1.00  0.00      PAA1
ATOM    546  HE1 TYR    37      -3.849  -4.268 -17.950  1.00  0.00      PAA1
ATOM    547  CZ  TYR    37      -4.055  -6.214 -17.008  1.00  0.00      PAA1
ATOM    548  OH  TYR    37      -3.132  -6.832 -17.835  1.00  0.00      PAA1
ATOM    549  HH  TYR    37      -2.668  -6.143 -18.325  1.00  0.00      PAA1
ATOM    550  CD2 TYR    37      -5.622  -6.308 -15.175  1.00  0.00      PAA1
ATOM    551  HD2 TYR    37      -6.103  -6.871 -14.387  1.00  0.00      PAA1
ATOM    552  CE2 TYR    37      -4.701  -6.947 -16.017  1.00  0.00      PAA1
ATOM    553  HE2 TYR    37      -4.446  -7.982 -15.857  1.00  0.00      PAA1
ATOM    554  C   TYR    37      -9.134  -3.127 -14.036  1.00  0.00      PAA1
ATOM    555  O   TYR    37      -8.850  -1.946 -13.811  1.00  0.00      PAA1
ATOM    556  N   CYS    38     -10.168  -3.744 -13.454  1.00  0.00      PAA1
ATOM    557  HN  CYS    38     -10.424  -4.685 -13.690  1.00  0.00      PAA1
ATOM    558  CA  CYS    38     -10.936  -3.051 -12.422  1.00  0.00      PAA1
ATOM    559  HA  CYS    38     -10.254  -2.448 -11.839  1.00  0.00      PAA1
ATOM    560  CB  CYS    38     -12.018  -2.170 -13.037  1.00  0.00      PAA1
ATOM    561  HB1 CYS    38     -11.543  -1.560 -13.837  1.00  0.00      PAA1
ATOM    562  HB2 CYS    38     -12.427  -1.433 -12.317  1.00  0.00      PAA1
ATOM    563  SG  CYS    38     -13.350  -3.146 -13.746  1.00  0.00      PAA1
ATOM    564  HG1 CYS    38     -13.856  -3.563 -12.587  1.00  0.00      PAA1
ATOM    565  C   CYS    38     -11.567  -4.081 -11.484  1.00  0.00      PAA1
ATOM    566  O   CYS    38     -11.580  -5.279 -11.769  1.00  0.00      PAA1
ATOM    567  N   PRO    39     -12.111  -3.614 -10.354  1.00  0.00      PAA1
ATOM    568  CD  PRO    39     -12.109  -2.250  -9.811  1.00  0.00      PAA1
ATOM    569  HD1 PRO    39     -13.019  -1.721 -10.174  1.00  0.00      PAA1
ATOM    570  HD2 PRO    39     -11.197  -1.678 -10.090  1.00  0.00      PAA1
ATOM    571  CA  PRO    39     -12.746  -4.569  -9.423  1.00  0.00      PAA1
ATOM    572  HA  PRO    39     -12.028  -5.340  -9.173  1.00  0.00      PAA1
ATOM    573  CB  PRO    39     -13.126  -3.692  -8.223  1.00  0.00      PAA1
ATOM    574  HB1 PRO    39     -13.013  -4.216  -7.256  1.00  0.00      PAA1
ATOM    575  HB2 PRO    39     -14.173  -3.317  -8.298  1.00  0.00      PAA1
ATOM    576  CG  PRO    39     -12.189  -2.486  -8.332  1.00  0.00      PAA1
ATOM    577  HG1 PRO    39     -12.565  -1.609  -7.768  1.00  0.00      PAA1
ATOM    578  HG2 PRO    39     -11.185  -2.767  -7.936  1.00  0.00      PAA1
ATOM    579  C   PRO    39     -13.971  -5.216 -10.043  1.00  0.00      PAA1
ATOM    580  O   PRO    39     -14.783  -4.552 -10.701  1.00  0.00      PAA1
ATOM    581  N   ARG    40     -14.121  -6.520  -9.800  1.00  0.00      PAA1
ATOM    582  HN  ARG    40     -13.437  -7.060  -9.303  1.00  0.00      PAA1
ATOM    583  CA  ARG    40     -15.264  -7.235 -10.372  1.00  0.00      PAA1
ATOM    584  HA  ARG    40     -15.335  -6.973 -11.417  1.00  0.00      PAA1
ATOM    585  CB  ARG    40     -15.094  -8.752 -10.246  1.00  0.00      PAA1
ATOM    586  HB1 ARG    40     -14.136  -9.037 -10.739  1.00  0.00      PAA1
ATOM    587  HB2 ARG    40     -15.914  -9.244 -10.821  1.00  0.00      PAA1
ATOM    588  CG  ARG    40     -15.097  -9.319  -8.812  1.00  0.00      PAA1
ATOM    589  HG1 ARG    40     -16.015  -8.989  -8.273  1.00  0.00      PAA1
ATOM    590  HG2 ARG    40     -14.250  -8.963  -8.204  1.00  0.00      PAA1
ATOM    591  CD  ARG    40     -15.150 -10.864  -8.808  1.00  0.00      PAA1
ATOM    592  HD1 ARG    40     -14.288 -11.255  -9.397  1.00  0.00      PAA1
ATOM    593  HD2 ARG    40     -16.094 -11.176  -9.312  1.00  0.00      PAA1
ATOM    594  NE  ARG    40     -15.111 -11.448  -7.467  1.00  0.00      PAA1
ATOM    595  HE  ARG    40     -15.061 -10.801  -6.673  1.00  0.00      PAA1
ATOM    596  CZ  ARG    40     -15.258 -12.744  -7.210  1.00  0.00      PAA1
ATOM    597  NH1 ARG    40     -15.431 -13.632  -8.212  1.00  0.00      PAA1
ATOM    598 HH11 ARG    40     -15.319 -13.307  -9.141  1.00  0.00      PAA1
ATOM    599 HH12 ARG    40     -15.518 -14.604  -8.028  1.00  0.00      PAA1
ATOM    600  NH2 ARG    40     -15.240 -13.153  -5.950  1.00  0.00      PAA1
ATOM    601 HH21 ARG    40     -15.227 -12.420  -5.252  1.00  0.00      PAA1
ATOM    602 HH22 ARG    40     -15.316 -14.114  -5.743  1.00  0.00      PAA1
ATOM    603  C   ARG    40     -16.573  -6.809  -9.733  1.00  0.00      PAA1
ATOM    604  O   ARG    40     -17.618  -6.934 -10.363  1.00  0.00      PAA1
ATOM    605  N   HSD    41     -16.549  -6.263  -8.516  1.00  0.00      PAA1
ATOM    606  HN  HSD    41     -15.709  -6.163  -7.994  1.00  0.00      PAA1
ATOM    607  CA  HSD    41     -17.818  -5.864  -7.911  1.00  0.00      PAA1
ATOM    608  HA  HSD    41     -18.495  -6.696  -7.946  1.00  0.00      PAA1
ATOM    609  CB  HSD    41     -17.616  -5.538  -6.414  1.00  0.00      PAA1
ATOM    610  HB1 HSD    41     -17.116  -6.410  -5.935  1.00  0.00      PAA1
ATOM    611  HB2 HSD    41     -18.616  -5.441  -5.931  1.00  0.00      PAA1
ATOM    612  ND1 HSD    41     -17.232  -3.026  -6.460  1.00  0.00      PAA1
ATOM    613  HD1 HSD    41     -18.094  -2.819  -6.928  1.00  0.00      PAA1
ATOM    614  CG  HSD    41     -16.825  -4.295  -6.100  1.00  0.00      PAA1
ATOM    615  CE1 HSD    41     -16.368  -2.138  -6.000  1.00  0.00      PAA1
ATOM    616  HE1 HSD    41     -16.450  -1.055  -6.106  1.00  0.00      PAA1
ATOM    617  NE2 HSD    41     -15.429  -2.777  -5.325  1.00  0.00      PAA1
ATOM    618  CD2 HSD    41     -15.695  -4.129  -5.371  1.00  0.00      PAA1
ATOM    619  HD2 HSD    41     -15.070  -4.844  -4.854  1.00  0.00      PAA1
ATOM    620  C   HSD    41     -18.514  -4.741  -8.677  1.00  0.00      PAA1
ATOM    621  O   HSD    41     -19.679  -4.450  -8.387  1.00  0.00      PAA1
ATOM    622  N   VAL    42     -17.890  -4.170  -9.708  1.00  0.00      PAA1
ATOM    623  HN  VAL    42     -16.950  -4.403  -9.954  1.00  0.00      PAA1
ATOM    624  CA  VAL    42     -18.611  -3.267 -10.585  1.00  0.00      PAA1
ATOM    625  HA  VAL    42     -18.955  -2.433  -9.990  1.00  0.00      PAA1
ATOM    626  CB  VAL    42     -17.683  -2.736 -11.695  1.00  0.00      PAA1
ATOM    627  HB  VAL    42     -16.704  -2.478 -11.229  1.00  0.00      PAA1
ATOM    628  CG1 VAL    42     -17.446  -3.798 -12.764  1.00  0.00      PAA1
ATOM    629 HG11 VAL    42     -18.359  -3.997 -13.363  1.00  0.00      PAA1
ATOM    630 HG12 VAL    42     -17.093  -4.750 -12.311  1.00  0.00      PAA1
ATOM    631 HG13 VAL    42     -16.661  -3.444 -13.467  1.00  0.00      PAA1
ATOM    632  CG2 VAL    42     -18.278  -1.483 -12.312  1.00  0.00      PAA1
ATOM    633 HG21 VAL    42     -18.445  -0.699 -11.542  1.00  0.00      PAA1
ATOM    634 HG22 VAL    42     -19.245  -1.681 -12.814  1.00  0.00      PAA1
ATOM    635 HG23 VAL    42     -17.586  -1.064 -13.074  1.00  0.00      PAA1
ATOM    636  C   VAL    42     -19.847  -3.911 -11.213  1.00  0.00      PAA1
ATOM    637  O   VAL    42     -20.746  -3.201 -11.653  1.00  0.00      PAA1
ATOM    638  N   ILE    43     -19.928  -5.239 -11.260  1.00  0.00      PAA1
ATOM    639  HN  ILE    43     -19.189  -5.826 -10.924  1.00  0.00      PAA1
ATOM    640  CA  ILE    43     -21.078  -5.873 -11.901  1.00  0.00      PAA1
ATOM    641  HA  ILE    43     -21.539  -5.188 -12.598  1.00  0.00      PAA1
ATOM    642  CB  ILE    43     -20.688  -7.129 -12.716  1.00  0.00      PAA1
ATOM    643  HB  ILE    43     -21.604  -7.497 -13.240  1.00  0.00      PAA1
ATOM    644  CG2 ILE    43     -19.655  -6.772 -13.793  1.00  0.00      PAA1
ATOM    645 HG21 ILE    43     -18.681  -6.528 -13.317  1.00  0.00      PAA1
ATOM    646 HG22 ILE    43     -19.991  -5.893 -14.379  1.00  0.00      PAA1
ATOM    647 HG23 ILE    43     -19.497  -7.620 -14.492  1.00  0.00      PAA1
ATOM    648  CG1 ILE    43     -20.189  -8.268 -11.819  1.00  0.00      PAA1
ATOM    649 HG11 ILE    43     -20.964  -8.512 -11.055  1.00  0.00      PAA1
ATOM    650 HG12 ILE    43     -19.288  -7.992 -11.272  1.00  0.00      PAA1
ATOM    651  CD  ILE    43     -19.905  -9.576 -12.585  1.00  0.00      PAA1
ATOM    652  HD1 ILE    43     -19.005  -9.471 -13.223  1.00  0.00      PAA1
ATOM    653  HD2 ILE    43     -20.770  -9.842 -13.228  1.00  0.00      PAA1
ATOM    654  HD3 ILE    43     -19.732 -10.419 -11.883  1.00  0.00      PAA1
ATOM    655  C   ILE    43     -22.146  -6.212 -10.871  1.00  0.00      PAA1
ATOM    656  O   ILE    43     -23.150  -6.841 -11.212  1.00  0.00      PAA1
ATOM    657  N   CYS    44     -21.960  -5.773  -9.621  1.00  0.00      PAA1
ATOM    658  HN  CYS    44     -21.144  -5.253  -9.365  1.00  0.00      PAA1
ATOM    659  CA  CYS    44     -22.977  -5.933  -8.587  1.00  0.00      PAA1
ATOM    660  HA  CYS    44     -23.473  -6.889  -8.709  1.00  0.00      PAA1
ATOM    661  CB  CYS    44     -22.388  -5.821  -7.179  1.00  0.00      PAA1
ATOM    662  HB1 CYS    44     -23.192  -5.629  -6.430  1.00  0.00      PAA1
ATOM    663  HB2 CYS    44     -21.714  -4.939  -7.133  1.00  0.00      PAA1
ATOM    664  SG  CYS    44     -21.573  -7.223  -6.648  1.00  0.00      PAA1
ATOM    665  HG1 CYS    44     -22.657  -7.973  -6.484  1.00  0.00      PAA1
ATOM    666  C   CYS    44     -24.045  -4.858  -8.698  1.00  0.00      PAA1
ATOM    667  O   CYS    44     -23.795  -3.755  -9.195  1.00  0.00      PAA1
ATOM    668  N   THR    45     -25.234  -5.182  -8.203  1.00  0.00      PAA1
ATOM    669  HN  THR    45     -25.465  -6.119  -7.935  1.00  0.00      PAA1
ATOM    670  CA  THR    45     -26.267  -4.188  -7.949  1.00  0.00      PAA1
ATOM    671  HA  THR    45     -25.946  -3.210  -8.277  1.00  0.00      PAA1
ATOM    672  CB  THR    45     -27.581  -4.532  -8.651  1.00  0.00      PAA1
ATOM    673  HB  THR    45     -28.414  -3.861  -8.330  1.00  0.00      PAA1
ATOM    674  OG1 THR    45     -27.957  -5.877  -8.323  1.00  0.00      PAA1
ATOM    675  HG1 THR    45     -27.334  -6.587  -8.603  1.00  0.00      PAA1
ATOM    676  CG2 THR    45     -27.442  -4.377 -10.156  1.00  0.00      PAA1
ATOM    677 HG21 THR    45     -26.670  -5.076 -10.544  1.00  0.00      PAA1
ATOM    678 HG22 THR    45     -27.153  -3.339 -10.418  1.00  0.00      PAA1
ATOM    679 HG23 THR    45     -28.410  -4.620 -10.647  1.00  0.00      PAA1
ATOM    680  C   THR    45     -26.519  -4.089  -6.451  1.00  0.00      PAA1
ATOM    681  O   THR    45     -26.003  -4.884  -5.659  1.00  0.00      PAA1
ATOM    682  N   SER    46     -27.352  -3.113  -6.077  1.00  0.00      PAA1
ATOM    683  HN  SER    46     -27.818  -2.508  -6.717  1.00  0.00      PAA1
ATOM    684  CA  SER    46     -27.742  -2.959  -4.679  1.00  0.00      PAA1
ATOM    685  HA  SER    46     -26.845  -2.891  -4.101  1.00  0.00      PAA1
ATOM    686  CB  SER    46     -28.596  -1.701  -4.501  1.00  0.00      PAA1
ATOM    687  HB1 SER    46     -28.042  -0.819  -4.890  1.00  0.00      PAA1
ATOM    688  HB2 SER    46     -28.800  -1.524  -3.419  1.00  0.00      PAA1
ATOM    689  OG  SER    46     -29.831  -1.804  -5.189  1.00  0.00      PAA1
ATOM    690  HG1 SER    46     -30.413  -2.459  -4.761  1.00  0.00      PAA1
ATOM    691  C   SER    46     -28.497  -4.177  -4.175  1.00  0.00      PAA1
ATOM    692  O   SER    46     -28.582  -4.384  -2.960  1.00  0.00      PAA1
ATOM    693  N   GLU    47     -29.033  -4.991  -5.079  1.00  0.00      PAA1
ATOM    694  HN  GLU    47     -29.030  -4.796  -6.054  1.00  0.00      PAA1
ATOM    695  CA  GLU    47     -29.720  -6.220  -4.717  1.00  0.00      PAA1
ATOM    696  HA  GLU    47     -30.216  -6.079  -3.764  1.00  0.00      PAA1
ATOM    697  CB  GLU    47     -30.816  -6.554  -5.758  1.00  0.00      PAA1
ATOM    698  HB1 GLU    47     -31.652  -7.095  -5.259  1.00  0.00      PAA1
ATOM    699  HB2 GLU    47     -30.391  -7.258  -6.516  1.00  0.00      PAA1
ATOM    700  CG  GLU    47     -31.359  -5.380  -6.608  1.00  0.00      PAA1
ATOM    701  HG1 GLU    47     -31.906  -5.824  -7.470  1.00  0.00      PAA1
ATOM    702  HG2 GLU    47     -30.583  -4.722  -7.031  1.00  0.00      PAA1
ATOM    703  CD  GLU    47     -32.406  -4.527  -5.889  1.00  0.00      PAA1
ATOM    704  OE1 GLU    47     -32.676  -4.781  -4.695  1.00  0.00      PAA1
ATOM    705  OE2 GLU    47     -32.962  -3.600  -6.525  1.00  0.00      PAA1
ATOM    706  C   GLU    47     -28.772  -7.413  -4.592  1.00  0.00      PAA1
ATOM    707  O   GLU    47     -29.234  -8.518  -4.298  1.00  0.00      PAA1
ATOM    708  N   ASP    48     -27.461  -7.213  -4.790  1.00  0.00      PAA1
ATOM    709  HN  ASP    48     -27.149  -6.306  -5.066  1.00  0.00      PAA1
ATOM    710  CA  ASP    48     -26.521  -8.307  -4.989  1.00  0.00      PAA1
ATOM    711  HA  ASP    48     -27.036  -9.261  -4.932  1.00  0.00      PAA1
ATOM    712  CB  ASP    48     -25.841  -8.190  -6.369  1.00  0.00      PAA1
ATOM    713  HB1 ASP    48     -24.911  -8.800  -6.418  1.00  0.00      PAA1
ATOM    714  HB2 ASP    48     -25.571  -7.143  -6.568  1.00  0.00      PAA1
ATOM    715  CG  ASP    48     -26.684  -8.742  -7.494  1.00  0.00      PAA1
ATOM    716  OD1 ASP    48     -27.120  -9.914  -7.403  1.00  0.00      PAA1
ATOM    717  OD2 ASP    48     -26.899  -7.995  -8.475  1.00  0.00      PAA1
ATOM    718  C   ASP    48     -25.413  -8.386  -3.958  1.00  0.00      PAA1
ATOM    719  O   ASP    48     -24.649  -9.358  -3.979  1.00  0.00      PAA1
ATOM    720  N   MET    49     -25.294  -7.411  -3.061  1.00  0.00      PAA1
ATOM    721  HN  MET    49     -25.972  -6.681  -3.042  1.00  0.00      PAA1
ATOM    722  CA  MET    49     -24.036  -7.216  -2.347  1.00  0.00      PAA1
ATOM    723  HA  MET    49     -23.223  -7.303  -3.056  1.00  0.00      PAA1
ATOM    724  CB  MET    49     -24.013  -5.802  -1.755  1.00  0.00      PAA1
ATOM    725  HB1 MET    49     -23.022  -5.642  -1.269  1.00  0.00      PAA1
ATOM    726  HB2 MET    49     -24.793  -5.707  -0.963  1.00  0.00      PAA1
ATOM    727  CG  MET    49     -24.233  -4.710  -2.787  1.00  0.00      PAA1
ATOM    728  HG1 MET    49     -25.283  -4.728  -3.155  1.00  0.00      PAA1
ATOM    729  HG2 MET    49     -23.583  -4.913  -3.668  1.00  0.00      PAA1
ATOM    730  SD  MET    49     -23.839  -3.080  -2.141  1.00  0.00      PAA1
ATOM    731  CE  MET    49     -25.450  -2.295  -2.077  1.00  0.00      PAA1
ATOM    732  HE1 MET    49     -26.265  -3.038  -1.929  1.00  0.00      PAA1
ATOM    733  HE2 MET    49     -25.640  -1.715  -3.003  1.00  0.00      PAA1
ATOM    734  HE3 MET    49     -25.497  -1.577  -1.230  1.00  0.00      PAA1
ATOM    735  C   MET    49     -23.778  -8.247  -1.257  1.00  0.00      PAA1
ATOM    736  O   MET    49     -22.614  -8.511  -0.937  1.00  0.00      PAA1
ATOM    737  N   LEU    50     -24.825  -8.823  -0.659  1.00  0.00      PAA1
ATOM    738  HN  LEU    50     -25.754  -8.592  -0.935  1.00  0.00      PAA1
ATOM    739  CA  LEU    50     -24.635  -9.737   0.458  1.00  0.00      PAA1
ATOM    740  HA  LEU    50     -23.967  -9.279   1.171  1.00  0.00      PAA1
ATOM    741  CB  LEU    50     -25.981 -10.055   1.115  1.00  0.00      PAA1
ATOM    742  HB1 LEU    50     -26.260 -11.130   1.025  1.00  0.00      PAA1
ATOM    743  HB2 LEU    50     -26.765  -9.500   0.546  1.00  0.00      PAA1
ATOM    744  CG  LEU    50     -26.171  -9.647   2.584  1.00  0.00      PAA1
ATOM    745  HG  LEU    50     -25.555 -10.343   3.207  1.00  0.00      PAA1
ATOM    746  CD1 LEU    50     -25.703  -8.223   2.898  1.00  0.00      PAA1
ATOM    747 HD11 LEU    50     -26.350  -7.484   2.377  1.00  0.00      PAA1
ATOM    748 HD12 LEU    50     -24.673  -8.029   2.579  1.00  0.00      PAA1
ATOM    749 HD13 LEU    50     -25.770  -8.022   3.988  1.00  0.00      PAA1
ATOM    750  CD2 LEU    50     -27.637  -9.789   2.989  1.00  0.00      PAA1
ATOM    751 HD21 LEU    50     -27.997 -10.825   2.811  1.00  0.00      PAA1
ATOM    752 HD22 LEU    50     -28.271  -9.092   2.399  1.00  0.00      PAA1
ATOM    753 HD23 LEU    50     -27.769  -9.549   4.066  1.00  0.00      PAA1
ATOM    754  C   LEU    50     -23.935 -11.023   0.027  1.00  0.00      PAA1
ATOM    755  O   LEU    50     -23.035 -11.506   0.724  1.00  0.00      PAA1
ATOM    756  N   ASN    51     -24.313 -11.609  -1.106  1.00  0.00      PAA1
ATOM    757  HN  ASN    51     -25.018 -11.194  -1.679  1.00  0.00      PAA1
ATOM    758  CA  ASN    51     -23.662 -12.826  -1.600  1.00  0.00      PAA1
ATOM    759  HA  ASN    51     -22.613 -12.758  -1.350  1.00  0.00      PAA1
ATOM    760  CB  ASN    51     -24.273 -14.057  -0.943  1.00  0.00      PAA1
ATOM    761  HB1 ASN    51     -25.105 -14.535  -1.499  1.00  0.00      PAA1
ATOM    762  HB2 ASN    51     -24.717 -13.713   0.020  1.00  0.00      PAA1
ATOM    763  CG  ASN    51     -23.237 -15.081  -0.568  1.00  0.00      PAA1
ATOM    764  OD1 ASN    51     -23.225 -15.558   0.559  1.00  0.00      PAA1
ATOM    765  ND2 ASN    51     -22.346 -15.415  -1.507  1.00  0.00      PAA1
ATOM    766 HD21 ASN    51     -21.721 -16.154  -1.283  1.00  0.00      PAA1
ATOM    767 HD22 ASN    51     -22.496 -15.109  -2.446  1.00  0.00      PAA1
ATOM    768  C   ASN    51     -23.767 -12.916  -3.108  1.00  0.00      PAA1
ATOM    769  O   ASN    51     -24.477 -13.757  -3.657  1.00  0.00      PAA1
ATOM    770  N   PRO    52     -23.017 -12.081  -3.820  1.00  0.00      PAA1
ATOM    771  CD  PRO    52     -22.052 -11.084  -3.334  1.00  0.00      PAA1
ATOM    772  HD1 PRO    52     -21.344 -11.530  -2.606  1.00  0.00      PAA1
ATOM    773  HD2 PRO    52     -22.601 -10.235  -2.877  1.00  0.00      PAA1
ATOM    774  CA  PRO    52     -23.114 -12.099  -5.288  1.00  0.00      PAA1
ATOM    775  HA  PRO    52     -24.154 -12.025  -5.581  1.00  0.00      PAA1
ATOM    776  CB  PRO    52     -22.302 -10.870  -5.718  1.00  0.00      PAA1
ATOM    777  HB1 PRO    52     -22.997 -10.002  -5.789  1.00  0.00      PAA1
ATOM    778  HB2 PRO    52     -21.801 -10.988  -6.702  1.00  0.00      PAA1
ATOM    779  CG  PRO    52     -21.352 -10.654  -4.601  1.00  0.00      PAA1
ATOM    780  HG1 PRO    52     -20.483 -11.336  -4.739  1.00  0.00      PAA1
ATOM    781  HG2 PRO    52     -20.978  -9.608  -4.545  1.00  0.00      PAA1
ATOM    782  C   PRO    52     -22.548 -13.386  -5.871  1.00  0.00      PAA1
ATOM    783  O   PRO    52     -21.548 -13.922  -5.396  1.00  0.00      PAA1
ATOM    784  N   ASN    53     -23.223 -13.888  -6.897  1.00  0.00      PAA1
ATOM    785  HN  ASN    53     -24.059 -13.441  -7.207  1.00  0.00      PAA1
ATOM    786  CA  ASN    53     -22.758 -15.028  -7.685  1.00  0.00      PAA1
ATOM    787  HA  ASN    53     -22.015 -15.590  -7.133  1.00  0.00      PAA1
ATOM    788  CB  ASN    53     -23.917 -15.940  -8.062  1.00  0.00      PAA1
ATOM    789  HB1 ASN    53     -24.673 -15.379  -8.656  1.00  0.00      PAA1
ATOM    790  HB2 ASN    53     -24.405 -16.282  -7.121  1.00  0.00      PAA1
ATOM    791  CG  ASN    53     -23.478 -17.149  -8.864  1.00  0.00      PAA1
ATOM    792  OD1 ASN    53     -22.376 -17.192  -9.432  1.00  0.00      PAA1
ATOM    793  ND2 ASN    53     -24.349 -18.144  -8.921  1.00  0.00      PAA1
ATOM    794 HD21 ASN    53     -24.085 -18.927  -9.476  1.00  0.00      PAA1
ATOM    795 HD22 ASN    53     -25.260 -18.033  -8.534  1.00  0.00      PAA1
ATOM    796  C   ASN    53     -22.079 -14.392  -8.889  1.00  0.00      PAA1
ATOM    797  O   ASN    53     -22.724 -14.034  -9.878  1.00  0.00      PAA1
ATOM    798  N   TYR    54     -20.767 -14.199  -8.783  1.00  0.00      PAA1
ATOM    799  HN  TYR    54     -20.249 -14.536  -8.003  1.00  0.00      PAA1
ATOM    800  CA  TYR    54     -20.099 -13.350  -9.758  1.00  0.00      PAA1
ATOM    801  HA  TYR    54     -20.663 -12.432  -9.865  1.00  0.00      PAA1
ATOM    802  CB  TYR    54     -18.670 -13.026  -9.315  1.00  0.00      PAA1
ATOM    803  HB1 TYR    54     -18.060 -12.695 -10.183  1.00  0.00      PAA1
ATOM    804  HB2 TYR    54     -18.187 -13.930  -8.883  1.00  0.00      PAA1
ATOM    805  CG  TYR    54     -18.617 -11.875  -8.321  1.00  0.00      PAA1
ATOM    806  CD1 TYR    54     -18.890 -10.560  -8.722  1.00  0.00      PAA1
ATOM    807  HD1 TYR    54     -19.142 -10.354  -9.750  1.00  0.00      PAA1
ATOM    808  CE1 TYR    54     -18.858  -9.505  -7.795  1.00  0.00      PAA1
ATOM    809  HE1 TYR    54     -19.129  -8.520  -8.121  1.00  0.00      PAA1
ATOM    810  CZ  TYR    54     -18.549  -9.760  -6.468  1.00  0.00      PAA1
ATOM    811  OH  TYR    54     -18.531  -8.726  -5.551  1.00  0.00      PAA1
ATOM    812  HH  TYR    54     -18.235  -9.073  -4.689  1.00  0.00      PAA1
ATOM    813  CD2 TYR    54     -18.327 -12.105  -6.975  1.00  0.00      PAA1
ATOM    814  HD2 TYR    54     -18.143 -13.114  -6.637  1.00  0.00      PAA1
ATOM    815  CE2 TYR    54     -18.283 -11.052  -6.053  1.00  0.00      PAA1
ATOM    816  HE2 TYR    54     -18.036 -11.247  -5.018  1.00  0.00      PAA1
ATOM    817  C   TYR    54     -20.110 -13.992 -11.136  1.00  0.00      PAA1
ATOM    818  O   TYR    54     -20.323 -13.302 -12.138  1.00  0.00      PAA1
ATOM    819  N   GLU    55     -19.875 -15.305 -11.201  1.00  0.00      PAA1
ATOM    820  HN  GLU    55     -19.653 -15.888 -10.407  1.00  0.00      PAA1
ATOM    821  CA  GLU    55     -19.946 -16.025 -12.467  1.00  0.00      PAA1
ATOM    822  HA  GLU    55     -19.207 -15.616 -13.140  1.00  0.00      PAA1
ATOM    823  CB  GLU    55     -19.665 -17.504 -12.237  1.00  0.00      PAA1
ATOM    824  HB1 GLU    55     -19.934 -18.054 -13.174  1.00  0.00      PAA1
ATOM    825  HB2 GLU    55     -20.329 -17.917 -11.441  1.00  0.00      PAA1
ATOM    826  CG  GLU    55     -18.209 -17.812 -11.994  1.00  0.00      PAA1
ATOM    827  HG1 GLU    55     -17.550 -17.171 -12.614  1.00  0.00      PAA1
ATOM    828  HG2 GLU    55     -17.994 -18.874 -12.252  1.00  0.00      PAA1
ATOM    829  CD  GLU    55     -17.823 -17.653 -10.551  1.00  0.00      PAA1
ATOM    830  OE1 GLU    55     -16.611 -17.639 -10.281  1.00  0.00      PAA1
ATOM    831  OE2 GLU    55     -18.725 -17.541  -9.690  1.00  0.00      PAA1
ATOM    832  C   GLU    55     -21.304 -15.848 -13.144  1.00  0.00      PAA1
ATOM    833  O   GLU    55     -21.388 -15.578 -14.345  1.00  0.00      PAA1
ATOM    834  N   ASP    56     -22.385 -15.999 -12.394  1.00  0.00      PAA1
ATOM    835  HN  ASP    56     -22.329 -16.236 -11.422  1.00  0.00      PAA1
ATOM    836  CA  ASP    56     -23.695 -15.855 -13.017  1.00  0.00      PAA1
ATOM    837  HA  ASP    56     -23.731 -16.475 -13.905  1.00  0.00      PAA1
ATOM    838  CB  ASP    56     -24.780 -16.332 -12.052  1.00  0.00      PAA1
ATOM    839  HB1 ASP    56     -24.782 -15.709 -11.134  1.00  0.00      PAA1
ATOM    840  HB2 ASP    56     -24.579 -17.384 -11.762  1.00  0.00      PAA1
ATOM    841  CG  ASP    56     -26.173 -16.293 -12.668  1.00  0.00      PAA1
ATOM    842  OD1 ASP    56     -27.006 -15.487 -12.193  1.00  0.00      PAA1
ATOM    843  OD2 ASP    56     -26.424 -17.053 -13.635  1.00  0.00      PAA1
ATOM    844  C   ASP    56     -23.931 -14.416 -13.469  1.00  0.00      PAA1
ATOM    845  O   ASP    56     -24.435 -14.182 -14.574  1.00  0.00      PAA1
ATOM    846  N   LEU    57     -23.555 -13.435 -12.635  1.00  0.00      PAA1
ATOM    847  HN  LEU    57     -23.172 -13.646 -11.731  1.00  0.00      PAA1
ATOM    848  CA  LEU    57     -23.774 -12.036 -12.992  1.00  0.00      PAA1
ATOM    849  HA  LEU    57     -24.822 -11.899 -13.217  1.00  0.00      PAA1
ATOM    850  CB  LEU    57     -23.365 -11.124 -11.837  1.00  0.00      PAA1
ATOM    851  HB1 LEU    57     -23.303 -10.064 -12.176  1.00  0.00      PAA1
ATOM    852  HB2 LEU    57     -22.340 -11.424 -11.515  1.00  0.00      PAA1
ATOM    853  CG  LEU    57     -24.260 -11.125 -10.598  1.00  0.00      PAA1
ATOM    854  HG  LEU    57     -24.473 -12.183 -10.306  1.00  0.00      PAA1
ATOM    855  CD1 LEU    57     -23.539 -10.460  -9.416  1.00  0.00      PAA1
ATOM    856 HD11 LEU    57     -23.289  -9.406  -9.661  1.00  0.00      PAA1
ATOM    857 HD12 LEU    57     -22.606 -11.006  -9.164  1.00  0.00      PAA1
ATOM    858 HD13 LEU    57     -24.205 -10.457  -8.523  1.00  0.00      PAA1
ATOM    859  CD2 LEU    57     -25.597 -10.439 -10.885  1.00  0.00      PAA1
ATOM    860 HD21 LEU    57     -26.136 -10.939 -11.712  1.00  0.00      PAA1
ATOM    861 HD22 LEU    57     -25.436  -9.370 -11.140  1.00  0.00      PAA1
ATOM    862 HD23 LEU    57     -26.240 -10.466  -9.973  1.00  0.00      PAA1
ATOM    863  C   LEU    57     -23.006 -11.663 -14.247  1.00  0.00      PAA1
ATOM    864  O   LEU    57     -23.511 -10.910 -15.093  1.00  0.00      PAA1
ATOM    865  N   LEU    58     -21.791 -12.198 -14.403  1.00  0.00      PAA1
ATOM    866  HN  LEU    58     -21.396 -12.804 -13.705  1.00  0.00      PAA1
ATOM    867  CA  LEU    58     -20.965 -11.823 -15.543  1.00  0.00      PAA1
ATOM    868  HA  LEU    58     -20.973 -10.747 -15.626  1.00  0.00      PAA1
ATOM    869  CB  LEU    58     -19.545 -12.326 -15.338  1.00  0.00      PAA1
ATOM    870  HB1 LEU    58     -19.547 -13.442 -15.344  1.00  0.00      PAA1
ATOM    871  HB2 LEU    58     -19.215 -12.024 -14.316  1.00  0.00      PAA1
ATOM    872  CG  LEU    58     -18.512 -11.810 -16.333  1.00  0.00      PAA1
ATOM    873  HG  LEU    58     -18.851 -12.045 -17.373  1.00  0.00      PAA1
ATOM    874  CD1 LEU    58     -18.346 -10.295 -16.206  1.00  0.00      PAA1
ATOM    875 HD11 LEU    58     -18.084 -10.024 -15.163  1.00  0.00      PAA1
ATOM    876 HD12 LEU    58     -19.283  -9.771 -16.489  1.00  0.00      PAA1
ATOM    877 HD13 LEU    58     -17.540  -9.941 -16.883  1.00  0.00      PAA1
ATOM    878  CD2 LEU    58     -17.188 -12.532 -16.114  1.00  0.00      PAA1
ATOM    879 HD21 LEU    58     -17.347 -13.629 -16.119  1.00  0.00      PAA1
ATOM    880 HD22 LEU    58     -16.774 -12.254 -15.122  1.00  0.00      PAA1
ATOM    881 HD23 LEU    58     -16.452 -12.267 -16.901  1.00  0.00      PAA1
ATOM    882  C   LEU    58     -21.528 -12.379 -16.831  1.00  0.00      PAA1
ATOM    883  O   LEU    58     -21.388 -11.764 -17.897  1.00  0.00      PAA1
ATOM    884  N   ILE    59     -22.176 -13.541 -16.729  1.00  0.00      PAA1
ATOM    885  HN  ILE    59     -22.272 -13.993 -15.840  1.00  0.00      PAA1
ATOM    886  CA  ILE    59     -22.680 -14.257 -17.887  1.00  0.00      PAA1
ATOM    887  HA  ILE    59     -21.861 -14.367 -18.580  1.00  0.00      PAA1
ATOM    888  CB  ILE    59     -23.207 -15.636 -17.425  1.00  0.00      PAA1
ATOM    889  HB  ILE    59     -22.782 -15.856 -16.416  1.00  0.00      PAA1
ATOM    890  CG2 ILE    59     -24.735 -15.652 -17.278  1.00  0.00      PAA1
ATOM    891 HG21 ILE    59     -25.240 -15.562 -18.262  1.00  0.00      PAA1
ATOM    892 HG22 ILE    59     -25.129 -14.890 -16.591  1.00  0.00      PAA1
ATOM    893 HG23 ILE    59     -25.040 -16.633 -16.847  1.00  0.00      PAA1
ATOM    894  CG1 ILE    59     -22.683 -16.721 -18.368  1.00  0.00      PAA1
ATOM    895 HG11 ILE    59     -22.959 -16.469 -19.416  1.00  0.00      PAA1
ATOM    896 HG12 ILE    59     -23.199 -17.676 -18.108  1.00  0.00      PAA1
ATOM    897  CD  ILE    59     -21.187 -16.933 -18.249  1.00  0.00      PAA1
ATOM    898  HD1 ILE    59     -20.909 -17.141 -17.191  1.00  0.00      PAA1
ATOM    899  HD2 ILE    59     -20.616 -16.042 -18.585  1.00  0.00      PAA1
ATOM    900  HD3 ILE    59     -20.866 -17.800 -18.866  1.00  0.00      PAA1
ATOM    901  C   ILE    59     -23.730 -13.427 -18.605  1.00  0.00      PAA1
ATOM    902  O   ILE    59     -23.700 -13.295 -19.835  1.00  0.00      PAA1
ATOM    903  N   ARG    60     -24.636 -12.818 -17.861  1.00  0.00      PAA1
ATOM    904  HN  ARG    60     -24.591 -12.934 -16.869  1.00  0.00      PAA1
ATOM    905  CA  ARG    60     -25.674 -11.962 -18.416  1.00  0.00      PAA1
ATOM    906  HA  ARG    60     -26.129 -12.474 -19.253  1.00  0.00      PAA1
ATOM    907  CB  ARG    60     -26.738 -11.696 -17.345  1.00  0.00      PAA1
ATOM    908  HB1 ARG    60     -27.436 -10.915 -17.730  1.00  0.00      PAA1
ATOM    909  HB2 ARG    60     -26.247 -11.288 -16.431  1.00  0.00      PAA1
ATOM    910  CG  ARG    60     -27.583 -12.914 -16.974  1.00  0.00      PAA1
ATOM    911  HG1 ARG    60     -26.978 -13.628 -16.374  1.00  0.00      PAA1
ATOM    912  HG2 ARG    60     -27.858 -13.435 -17.921  1.00  0.00      PAA1
ATOM    913  CD  ARG    60     -28.887 -12.523 -16.273  1.00  0.00      PAA1
ATOM    914  HD1 ARG    60     -29.621 -13.362 -16.349  1.00  0.00      PAA1
ATOM    915  HD2 ARG    60     -29.340 -11.643 -16.785  1.00  0.00      PAA1
ATOM    916  NE  ARG    60     -28.680 -12.194 -14.867  1.00  0.00      PAA1
ATOM    917  HE  ARG    60     -28.672 -11.252 -14.561  1.00  0.00      PAA1
ATOM    918  CZ  ARG    60     -28.460 -13.097 -13.915  1.00  0.00      PAA1
ATOM    919  NH1 ARG    60     -28.414 -14.388 -14.222  1.00  0.00      PAA1
ATOM    920 HH11 ARG    60     -27.977 -14.984 -13.505  1.00  0.00      PAA1
ATOM    921 HH12 ARG    60     -28.227 -14.661 -15.148  1.00  0.00      PAA1
ATOM    922  NH2 ARG    60     -28.279 -12.708 -12.657  1.00  0.00      PAA1
ATOM    923 HH21 ARG    60     -28.230 -11.762 -12.376  1.00  0.00      PAA1
ATOM    924 HH22 ARG    60     -27.962 -13.447 -12.048  1.00  0.00      PAA1
ATOM    925  C   ARG    60     -25.118 -10.611 -18.976  1.00  0.00      PAA1
ATOM    926  O   ARG    60     -25.934  -9.752 -19.369  1.00  0.00      PAA1
ATOM    927  N   LYS    61     -23.800 -10.414 -19.038  1.00  0.00      PAA1
ATOM    928  HN  LYS    61     -23.147 -11.141 -18.804  1.00  0.00      PAA1
ATOM    929  CA  LYS    61     -23.208  -9.151 -19.464  1.00  0.00      PAA1
ATOM    930  HA  LYS    61     -23.975  -8.395 -19.540  1.00  0.00      PAA1
ATOM    931  CB  LYS    61     -22.149  -8.679 -18.462  1.00  0.00      PAA1
ATOM    932  HB1 LYS    61     -21.641  -7.763 -18.840  1.00  0.00      PAA1
ATOM    933  HB2 LYS    61     -21.360  -9.460 -18.388  1.00  0.00      PAA1
ATOM    934  CG  LYS    61     -22.692  -8.387 -17.057  1.00  0.00      PAA1
ATOM    935  HG1 LYS    61     -21.845  -8.412 -16.332  1.00  0.00      PAA1
ATOM    936  HG2 LYS    61     -23.390  -9.203 -16.767  1.00  0.00      PAA1
ATOM    937  CD  LYS    61     -23.387  -7.035 -16.973  1.00  0.00      PAA1
ATOM    938  HD1 LYS    61     -24.120  -6.990 -17.813  1.00  0.00      PAA1
ATOM    939  HD2 LYS    61     -22.641  -6.223 -17.123  1.00  0.00      PAA1
ATOM    940  CE  LYS    61     -24.120  -6.871 -15.649  1.00  0.00      PAA1
ATOM    941  HE1 LYS    61     -23.400  -6.699 -14.820  1.00  0.00      PAA1
ATOM    942  HE2 LYS    61     -24.703  -7.792 -15.420  1.00  0.00      PAA1
ATOM    943  NZ  LYS    61     -25.095  -5.727 -15.670  1.00  0.00      PAA1
ATOM    944  HZ1 LYS    61     -25.797  -5.884 -16.418  1.00  0.00      PAA1
ATOM    945  HZ2 LYS    61     -24.568  -4.846 -15.831  1.00  0.00      PAA1
ATOM    946  HZ3 LYS    61     -25.564  -5.683 -14.740  1.00  0.00      PAA1
ATOM    947  C   LYS    61     -22.583  -9.296 -20.847  1.00  0.00      PAA1
ATOM    948  O   LYS    61     -21.857 -10.251 -21.108  1.00  0.00      PAA1
ATOM    949  N   SER    62     -22.860  -8.340 -21.717  1.00  0.00      PAA1
ATOM    950  HN  SER    62     -23.470  -7.603 -21.421  1.00  0.00      PAA1
ATOM    951  CA  SER    62     -22.195  -8.202 -23.008  1.00  0.00      PAA1
ATOM    952  HA  SER    62     -21.782  -9.157 -23.306  1.00  0.00      PAA1
ATOM    953  CB  SER    62     -23.203  -7.723 -24.053  1.00  0.00      PAA1
ATOM    954  HB1 SER    62     -24.005  -8.492 -24.155  1.00  0.00      PAA1
ATOM    955  HB2 SER    62     -22.735  -7.586 -25.051  1.00  0.00      PAA1
ATOM    956  OG  SER    62     -23.793  -6.489 -23.613  1.00  0.00      PAA1
ATOM    957  HG1 SER    62     -24.283  -6.671 -22.792  1.00  0.00      PAA1
ATOM    958  C   SER    62     -21.051  -7.196 -22.906  1.00  0.00      PAA1
ATOM    959  O   SER    62     -21.023  -6.361 -22.003  1.00  0.00      PAA1
ATOM    960  N   ASN    63     -20.113  -7.262 -23.863  1.00  0.00      PAA1
ATOM    961  HN  ASN    63     -20.071  -8.026 -24.497  1.00  0.00      PAA1
ATOM    962  CA  ASN    63     -19.084  -6.230 -23.960  1.00  0.00      PAA1
ATOM    963  HA  ASN    63     -18.436  -6.310 -23.095  1.00  0.00      PAA1
ATOM    964  CB  ASN    63     -18.283  -6.395 -25.257  1.00  0.00      PAA1
ATOM    965  HB1 ASN    63     -17.593  -5.533 -25.320  1.00  0.00      PAA1
ATOM    966  HB2 ASN    63     -18.955  -6.382 -26.140  1.00  0.00      PAA1
ATOM    967  CG  ASN    63     -17.425  -7.628 -25.248  1.00  0.00      PAA1
ATOM    968  OD1 ASN    63     -17.026  -8.108 -24.189  1.00  0.00      PAA1
ATOM    969  ND2 ASN    63     -17.108  -8.138 -26.427  1.00  0.00      PAA1
ATOM    970 HD21 ASN    63     -16.437  -8.879 -26.439  1.00  0.00      PAA1
ATOM    971 HD22 ASN    63     -17.374  -7.671 -27.262  1.00  0.00      PAA1
ATOM    972  C   ASN    63     -19.701  -4.837 -23.903  1.00  0.00      PAA1
ATOM    973  O   ASN    63     -19.190  -3.943 -23.221  1.00  0.00      PAA1
ATOM    974  N   HSD    64     -20.809  -4.634 -24.607  1.00  0.00      PAA1
ATOM    975  HN  HSD    64     -21.258  -5.388 -25.071  1.00  0.00      PAA1
ATOM    976  CA  HSD    64     -21.430  -3.313 -24.699  1.00  0.00      PAA1
ATOM    977  HA  HSD    64     -20.664  -2.588 -24.942  1.00  0.00      PAA1
ATOM    978  CB  HSD    64     -22.473  -3.345 -25.825  1.00  0.00      PAA1
ATOM    979  HB1 HSD    64     -23.330  -3.999 -25.545  1.00  0.00      PAA1
ATOM    980  HB2 HSD    64     -21.996  -3.799 -26.720  1.00  0.00      PAA1
ATOM    981  ND1 HSD    64     -24.172  -1.483 -25.853  1.00  0.00      PAA1
ATOM    982  HD1 HSD    64     -24.740  -1.873 -25.127  1.00  0.00      PAA1
ATOM    983  CG  HSD    64     -22.957  -1.997 -26.254  1.00  0.00      PAA1
ATOM    984  CE1 HSD    64     -24.340  -0.288 -26.392  1.00  0.00      PAA1
ATOM    985  HE1 HSD    64     -25.005   0.475 -25.986  1.00  0.00      PAA1
ATOM    986  NE2 HSD    64     -23.280  -0.010 -27.131  1.00  0.00      PAA1
ATOM    987  CD2 HSD    64     -22.400  -1.063 -27.065  1.00  0.00      PAA1
ATOM    988  HD2 HSD    64     -21.455  -1.045 -27.587  1.00  0.00      PAA1
ATOM    989  C   HSD    64     -22.045  -2.870 -23.378  1.00  0.00      PAA1
ATOM    990  O   HSD    64     -22.310  -1.675 -23.205  1.00  0.00      PAA1
ATOM    991  N   ASN    65     -22.218  -3.775 -22.413  1.00  0.00      PAA1
ATOM    992  HN  ASN    65     -21.946  -4.733 -22.525  1.00  0.00      PAA1
ATOM    993  CA  ASN    65     -22.644  -3.355 -21.080  1.00  0.00      PAA1
ATOM    994  HA  ASN    65     -23.441  -2.630 -21.179  1.00  0.00      PAA1
ATOM    995  CB  ASN    65     -23.091  -4.554 -20.231  1.00  0.00      PAA1
ATOM    996  HB1 ASN    65     -23.187  -4.263 -19.160  1.00  0.00      PAA1
ATOM    997  HB2 ASN    65     -22.345  -5.372 -20.274  1.00  0.00      PAA1
ATOM    998  CG  ASN    65     -24.444  -5.103 -20.647  1.00  0.00      PAA1
ATOM    999  OD1 ASN    65     -24.593  -6.299 -20.883  1.00  0.00      PAA1
ATOM   1000  ND2 ASN    65     -25.436  -4.226 -20.748  1.00  0.00      PAA1
ATOM   1001 HD21 ASN    65     -26.317  -4.576 -21.054  1.00  0.00      PAA1
ATOM   1002 HD22 ASN    65     -25.262  -3.256 -20.607  1.00  0.00      PAA1
ATOM   1003  C   ASN    65     -21.541  -2.622 -20.330  1.00  0.00      PAA1
ATOM   1004  O   ASN    65     -21.808  -2.029 -19.278  1.00  0.00      PAA1
ATOM   1005  N   PHE    66     -20.310  -2.664 -20.818  1.00  0.00      PAA1
ATOM   1006  HN  PHE    66     -20.082  -3.132 -21.673  1.00  0.00      PAA1
ATOM   1007  CA  PHE    66     -19.199  -2.003 -20.142  1.00  0.00      PAA1
ATOM   1008  HA  PHE    66     -19.471  -1.742 -19.126  1.00  0.00      PAA1
ATOM   1009  CB  PHE    66     -17.972  -2.907 -20.080  1.00  0.00      PAA1
ATOM   1010  HB1 PHE    66     -17.098  -2.358 -19.664  1.00  0.00      PAA1
ATOM   1011  HB2 PHE    66     -17.707  -3.245 -21.107  1.00  0.00      PAA1
ATOM   1012  CG  PHE    66     -18.180  -4.130 -19.212  1.00  0.00      PAA1
ATOM   1013  CD1 PHE    66     -18.158  -4.037 -17.834  1.00  0.00      PAA1
ATOM   1014  HD1 PHE    66     -17.973  -3.081 -17.363  1.00  0.00      PAA1
ATOM   1015  CE1 PHE    66     -18.363  -5.171 -17.041  1.00  0.00      PAA1
ATOM   1016  HE1 PHE    66     -18.333  -5.083 -15.963  1.00  0.00      PAA1
ATOM   1017  CZ  PHE    66     -18.597  -6.397 -17.635  1.00  0.00      PAA1
ATOM   1018  HZ  PHE    66     -18.752  -7.279 -17.027  1.00  0.00      PAA1
ATOM   1019  CD2 PHE    66     -18.421  -5.352 -19.779  1.00  0.00      PAA1
ATOM   1020  HD2 PHE    66     -18.459  -5.436 -20.857  1.00  0.00      PAA1
ATOM   1021  CE2 PHE    66     -18.627  -6.488 -19.012  1.00  0.00      PAA1
ATOM   1022  HE2 PHE    66     -18.813  -7.442 -19.492  1.00  0.00      PAA1
ATOM   1023  C   PHE    66     -18.888  -0.704 -20.859  1.00  0.00      PAA1
ATOM   1024  O   PHE    66     -18.516  -0.714 -22.040  1.00  0.00      PAA1
ATOM   1025  N   LEU    67     -19.084   0.419 -20.159  1.00  0.00      PAA1
ATOM   1026  HN  LEU    67     -19.412   0.381 -19.210  1.00  0.00      PAA1
ATOM   1027  CA  LEU    67     -18.752   1.741 -20.691  1.00  0.00      PAA1
ATOM   1028  HA  LEU    67     -18.624   1.692 -21.763  1.00  0.00      PAA1
ATOM   1029  CB  LEU    67     -19.842   2.768 -20.373  1.00  0.00      PAA1
ATOM   1030  HB1 LEU    67     -20.091   2.688 -19.301  1.00  0.00      PAA1
ATOM   1031  HB2 LEU    67     -20.767   2.479 -20.922  1.00  0.00      PAA1
ATOM   1032  CG  LEU    67     -19.502   4.222 -20.726  1.00  0.00      PAA1
ATOM   1033  HG  LEU    67     -18.487   4.477 -20.336  1.00  0.00      PAA1
ATOM   1034  CD1 LEU    67     -19.479   4.454 -22.262  1.00  0.00      PAA1
ATOM   1035 HD11 LEU    67     -20.474   4.233 -22.700  1.00  0.00      PAA1
ATOM   1036 HD12 LEU    67     -18.719   3.804 -22.740  1.00  0.00      PAA1
ATOM   1037 HD13 LEU    67     -19.224   5.512 -22.483  1.00  0.00      PAA1
ATOM   1038  CD2 LEU    67     -20.442   5.231 -20.029  1.00  0.00      PAA1
ATOM   1039 HD21 LEU    67     -20.393   5.112 -18.926  1.00  0.00      PAA1
ATOM   1040 HD22 LEU    67     -21.490   5.078 -20.361  1.00  0.00      PAA1
ATOM   1041 HD23 LEU    67     -20.139   6.271 -20.275  1.00  0.00      PAA1
ATOM   1042  C   LEU    67     -17.419   2.157 -20.078  1.00  0.00      PAA1
ATOM   1043  O   LEU    67     -17.332   2.381 -18.863  1.00  0.00      PAA1
ATOM   1044  N   VAL    68     -16.387   2.260 -20.911  1.00  0.00      PAA1
ATOM   1045  HN  VAL    68     -16.472   2.052 -21.880  1.00  0.00      PAA1
ATOM   1046  CA  VAL    68     -15.062   2.660 -20.473  1.00  0.00      PAA1
ATOM   1047  HA  VAL    68     -15.044   2.764 -19.401  1.00  0.00      PAA1
ATOM   1048  CB  VAL    68     -13.999   1.616 -20.862  1.00  0.00      PAA1
ATOM   1049  HB  VAL    68     -13.951   1.540 -21.975  1.00  0.00      PAA1
ATOM   1050  CG1 VAL    68     -12.608   2.046 -20.332  1.00  0.00      PAA1
ATOM   1051 HG11 VAL    68     -12.621   2.108 -19.222  1.00  0.00      PAA1
ATOM   1052 HG12 VAL    68     -12.303   3.033 -20.732  1.00  0.00      PAA1
ATOM   1053 HG13 VAL    68     -11.848   1.300 -20.636  1.00  0.00      PAA1
ATOM   1054  CG2 VAL    68     -14.363   0.273 -20.308  1.00  0.00      PAA1
ATOM   1055 HG21 VAL    68     -15.313  -0.111 -20.740  1.00  0.00      PAA1
ATOM   1056 HG22 VAL    68     -14.481   0.323 -19.202  1.00  0.00      PAA1
ATOM   1057 HG23 VAL    68     -13.566  -0.471 -20.533  1.00  0.00      PAA1
ATOM   1058  C   VAL    68     -14.738   4.013 -21.085  1.00  0.00      PAA1
ATOM   1059  O   VAL    68     -14.802   4.178 -22.311  1.00  0.00      PAA1
ATOM   1060  N   GLN    69     -14.337   4.965 -20.244  1.00  0.00      PAA1
ATOM   1061  HN  GLN    69     -14.281   4.788 -19.257  1.00  0.00      PAA1
ATOM   1062  CA  GLN    69     -13.999   6.301 -20.723  1.00  0.00      PAA1
ATOM   1063  HA  GLN    69     -13.973   6.322 -21.802  1.00  0.00      PAA1
ATOM   1064  CB  GLN    69     -15.034   7.315 -20.255  1.00  0.00      PAA1
ATOM   1065  HB1 GLN    69     -14.692   8.344 -20.528  1.00  0.00      PAA1
ATOM   1066  HB2 GLN    69     -15.072   7.277 -19.137  1.00  0.00      PAA1
ATOM   1067  CG  GLN    69     -16.411   7.098 -20.807  1.00  0.00      PAA1
ATOM   1068  HG1 GLN    69     -16.747   6.054 -20.613  1.00  0.00      PAA1
ATOM   1069  HG2 GLN    69     -16.438   7.260 -21.905  1.00  0.00      PAA1
ATOM   1070  CD  GLN    69     -17.421   7.992 -20.114  1.00  0.00      PAA1
ATOM   1071  OE1 GLN    69     -18.069   7.586 -19.148  1.00  0.00      PAA1
ATOM   1072  NE2 GLN    69     -17.538   9.222 -20.584  1.00  0.00      PAA1
ATOM   1073 HE21 GLN    69     -18.134   9.835 -20.076  1.00  0.00      PAA1
ATOM   1074 HE22 GLN    69     -16.937   9.525 -21.315  1.00  0.00      PAA1
ATOM   1075  C   GLN    69     -12.612   6.694 -20.242  1.00  0.00      PAA1
ATOM   1076  O   GLN    69     -12.316   6.621 -19.049  1.00  0.00      PAA1
ATOM   1077  N   ALA    70     -11.756   7.034 -21.172  1.00  0.00      PAA1
ATOM   1078  HN  ALA    70     -12.036   7.040 -22.138  1.00  0.00      PAA1
ATOM   1079  CA  ALA    70     -10.453   7.603 -20.883  1.00  0.00      PAA1
ATOM   1080  HA  ALA    70     -10.194   7.455 -19.841  1.00  0.00      PAA1
ATOM   1081  CB  ALA    70      -9.371   6.983 -21.757  1.00  0.00      PAA1
ATOM   1082  HB1 ALA    70      -9.591   7.142 -22.835  1.00  0.00      PAA1
ATOM   1083  HB2 ALA    70      -9.325   5.885 -21.586  1.00  0.00      PAA1
ATOM   1084  HB3 ALA    70      -8.373   7.411 -21.527  1.00  0.00      PAA1
ATOM   1085  C   ALA    70     -10.596   9.097 -21.136  1.00  0.00      PAA1
ATOM   1086  O   ALA    70     -10.687   9.532 -22.290  1.00  0.00      PAA1
ATOM   1087  N   GLY    71     -10.638   9.870 -20.063  1.00  0.00      PAA1
ATOM   1088  HN  GLY    71     -10.565   9.474 -19.149  1.00  0.00      PAA1
ATOM   1089  CA  GLY    71     -11.042  11.258 -20.177  1.00  0.00      PAA1
ATOM   1090  HA1 GLY    71     -10.368  11.773 -20.845  1.00  0.00      PAA1
ATOM   1091  HA2 GLY    71     -11.076  11.673 -19.180  1.00  0.00      PAA1
ATOM   1092  C   GLY    71     -12.449  11.308 -20.732  1.00  0.00      PAA1
ATOM   1093  O   GLY    71     -13.385  10.710 -20.185  1.00  0.00      PAA1
ATOM   1094  N   ASN    72     -12.609  11.999 -21.851  1.00  0.00      PAA1
ATOM   1095  HN  ASN    72     -11.835  12.443 -22.282  1.00  0.00      PAA1
ATOM   1096  CA  ASN    72     -13.885  12.056 -22.546  1.00  0.00      PAA1
ATOM   1097  HA  ASN    72     -14.683  11.800 -21.857  1.00  0.00      PAA1
ATOM   1098  CB  ASN    72     -14.128  13.476 -23.071  1.00  0.00      PAA1
ATOM   1099  HB1 ASN    72     -13.473  13.689 -23.943  1.00  0.00      PAA1
ATOM   1100  HB2 ASN    72     -13.866  14.202 -22.272  1.00  0.00      PAA1
ATOM   1101  CG  ASN    72     -15.568  13.701 -23.510  1.00  0.00      PAA1
ATOM   1102  OD1 ASN    72     -15.968  13.289 -24.601  1.00  0.00      PAA1
ATOM   1103  ND2 ASN    72     -16.350  14.368 -22.664  1.00  0.00      PAA1
ATOM   1104 HD21 ASN    72     -17.296  14.492 -22.954  1.00  0.00      PAA1
ATOM   1105 HD22 ASN    72     -16.017  14.628 -21.764  1.00  0.00      PAA1
ATOM   1106  C   ASN    72     -13.975  11.059 -23.696  1.00  0.00      PAA1
ATOM   1107  O   ASN    72     -15.029  10.956 -24.326  1.00  0.00      PAA1
ATOM   1108  N   VAL    73     -12.908  10.320 -23.979  1.00  0.00      PAA1
ATOM   1109  HN  VAL    73     -12.103  10.291 -23.383  1.00  0.00      PAA1
ATOM   1110  CA  VAL    73     -12.892   9.387 -25.098  1.00  0.00      PAA1
ATOM   1111  HA  VAL    73     -13.524   9.766 -25.889  1.00  0.00      PAA1
ATOM   1112  CB  VAL    73     -11.473   9.219 -25.660  1.00  0.00      PAA1
ATOM   1113  HB  VAL    73     -10.849   8.734 -24.866  1.00  0.00      PAA1
ATOM   1114  CG1 VAL    73     -11.521   8.302 -26.875  1.00  0.00      PAA1
ATOM   1115 HG11 VAL    73     -11.649   8.841 -27.831  1.00  0.00      PAA1
ATOM   1116 HG12 VAL    73     -12.415   7.651 -26.867  1.00  0.00      PAA1
ATOM   1117 HG13 VAL    73     -10.731   7.533 -26.884  1.00  0.00      PAA1
ATOM   1118  CG2 VAL    73     -10.862  10.566 -25.984  1.00  0.00      PAA1
ATOM   1119 HG21 VAL    73     -11.062  11.318 -25.194  1.00  0.00      PAA1
ATOM   1120 HG22 VAL    73     -11.288  10.976 -26.924  1.00  0.00      PAA1
ATOM   1121 HG23 VAL    73      -9.759  10.519 -26.017  1.00  0.00      PAA1
ATOM   1122  C   VAL    73     -13.440   8.039 -24.652  1.00  0.00      PAA1
ATOM   1123  O   VAL    73     -12.924   7.427 -23.709  1.00  0.00      PAA1
ATOM   1124  N   GLN    74     -14.436   7.539 -25.365  1.00  0.00      PAA1
ATOM   1125  HN  GLN    74     -14.843   8.036 -26.122  1.00  0.00      PAA1
ATOM   1126  CA  GLN    74     -14.920   6.197 -25.092  1.00  0.00      PAA1
ATOM   1127  HA  GLN    74     -14.949   6.033 -24.022  1.00  0.00      PAA1
ATOM   1128  CB  GLN    74     -16.332   6.006 -25.643  1.00  0.00      PAA1
ATOM   1129  HB1 GLN    74     -16.384   6.394 -26.686  1.00  0.00      PAA1
ATOM   1130  HB2 GLN    74     -17.004   6.645 -25.021  1.00  0.00      PAA1
ATOM   1131  CG  GLN    74     -16.811   4.555 -25.634  1.00  0.00      PAA1
ATOM   1132  HG1 GLN    74     -16.502   4.083 -24.672  1.00  0.00      PAA1
ATOM   1133  HG2 GLN    74     -16.348   3.986 -26.469  1.00  0.00      PAA1
ATOM   1134  CD  GLN    74     -18.322   4.431 -25.735  1.00  0.00      PAA1
ATOM   1135  OE1 GLN    74     -19.023   5.416 -25.981  1.00  0.00      PAA1
ATOM   1136  NE2 GLN    74     -18.833   3.216 -25.534  1.00  0.00      PAA1
ATOM   1137 HE21 GLN    74     -19.826   3.142 -25.563  1.00  0.00      PAA1
ATOM   1138 HE22 GLN    74     -18.234   2.468 -25.268  1.00  0.00      PAA1
ATOM   1139  C   GLN    74     -13.959   5.176 -25.688  1.00  0.00      PAA1
ATOM   1140  O   GLN    74     -13.446   5.349 -26.792  1.00  0.00      PAA1
ATOM   1141  N   LEU    75     -13.685   4.130 -24.926  1.00  0.00      PAA1
ATOM   1142  HN  LEU    75     -14.042   4.065 -23.989  1.00  0.00      PAA1
ATOM   1143  CA  LEU    75     -12.943   2.981 -25.416  1.00  0.00      PAA1
ATOM   1144  HA  LEU    75     -12.500   3.194 -26.380  1.00  0.00      PAA1
ATOM   1145  CB  LEU    75     -11.847   2.543 -24.457  1.00  0.00      PAA1
ATOM   1146  HB1 LEU    75     -11.315   1.659 -24.882  1.00  0.00      PAA1
ATOM   1147  HB2 LEU    75     -12.338   2.201 -23.512  1.00  0.00      PAA1
ATOM   1148  CG  LEU    75     -10.795   3.557 -24.042  1.00  0.00      PAA1
ATOM   1149  HG  LEU    75     -11.292   4.483 -23.660  1.00  0.00      PAA1
ATOM   1150  CD1 LEU    75     -10.009   2.926 -22.902  1.00  0.00      PAA1
ATOM   1151 HD11 LEU    75      -9.523   1.984 -23.236  1.00  0.00      PAA1
ATOM   1152 HD12 LEU    75     -10.653   2.699 -22.034  1.00  0.00      PAA1
ATOM   1153 HD13 LEU    75      -9.205   3.615 -22.564  1.00  0.00      PAA1
ATOM   1154  CD2 LEU    75      -9.915   3.911 -25.211  1.00  0.00      PAA1
ATOM   1155 HD21 LEU    75     -10.508   4.361 -26.037  1.00  0.00      PAA1
ATOM   1156 HD22 LEU    75      -9.402   3.005 -25.597  1.00  0.00      PAA1
ATOM   1157 HD23 LEU    75      -9.138   4.643 -24.903  1.00  0.00      PAA1
ATOM   1158  C   LEU    75     -13.931   1.848 -25.588  1.00  0.00      PAA1
ATOM   1159  O   LEU    75     -14.704   1.561 -24.673  1.00  0.00      PAA1
ATOM   1160  N   ARG    76     -13.909   1.219 -26.748  1.00  0.00      PAA1
ATOM   1161  HN  ARG    76     -13.223   1.423 -27.449  1.00  0.00      PAA1
ATOM   1162  CA  ARG    76     -14.848   0.146 -27.041  1.00  0.00      PAA1
ATOM   1163  HA  ARG    76     -15.797   0.355 -26.565  1.00  0.00      PAA1
ATOM   1164  CB  ARG    76     -15.067   0.031 -28.546  1.00  0.00      PAA1
ATOM   1165  HB1 ARG    76     -14.064   0.122 -29.027  1.00  0.00      PAA1
ATOM   1166  HB2 ARG    76     -15.656   0.910 -28.888  1.00  0.00      PAA1
ATOM   1167  CG  ARG    76     -15.696  -1.277 -29.024  1.00  0.00      PAA1
ATOM   1168  HG1 ARG    76     -16.683  -1.402 -28.535  1.00  0.00      PAA1
ATOM   1169  HG2 ARG    76     -15.067  -2.150 -28.734  1.00  0.00      PAA1
ATOM   1170  CD  ARG    76     -15.775  -1.288 -30.556  1.00  0.00      PAA1
ATOM   1171  HD1 ARG    76     -14.737  -1.381 -30.961  1.00  0.00      PAA1
ATOM   1172  HD2 ARG    76     -16.177  -0.325 -30.947  1.00  0.00      PAA1
ATOM   1173  NE  ARG    76     -16.577  -2.407 -31.056  1.00  0.00      PAA1
ATOM   1174  HE  ARG    76     -16.097  -3.159 -31.494  1.00  0.00      PAA1
ATOM   1175  CZ  ARG    76     -17.900  -2.475 -30.944  1.00  0.00      PAA1
ATOM   1176  NH1 ARG    76     -18.558  -1.498 -30.339  1.00  0.00      PAA1
ATOM   1177 HH11 ARG    76     -18.012  -0.740 -30.002  1.00  0.00      PAA1
ATOM   1178 HH12 ARG    76     -19.545  -1.511 -30.268  1.00  0.00      PAA1
ATOM   1179  NH2 ARG    76     -18.565  -3.517 -31.429  1.00  0.00      PAA1
ATOM   1180 HH21 ARG    76     -18.056  -4.227 -31.897  1.00  0.00      PAA1
ATOM   1181 HH22 ARG    76     -19.549  -3.558 -31.319  1.00  0.00      PAA1
ATOM   1182  C   ARG    76     -14.324  -1.157 -26.471  1.00  0.00      PAA1
ATOM   1183  O   ARG    76     -13.177  -1.536 -26.719  1.00  0.00      PAA1
ATOM   1184  N   VAL    77     -15.168  -1.833 -25.703  1.00  0.00      PAA1
ATOM   1185  HN  VAL    77     -16.053  -1.458 -25.453  1.00  0.00      PAA1
ATOM   1186  CA  VAL    77     -14.824  -3.106 -25.086  1.00  0.00      PAA1
ATOM   1187  HA  VAL    77     -13.769  -3.121 -24.844  1.00  0.00      PAA1
ATOM   1188  CB  VAL    77     -15.631  -3.331 -23.798  1.00  0.00      PAA1
ATOM   1189  HB  VAL    77     -16.723  -3.288 -24.033  1.00  0.00      PAA1
ATOM   1190  CG1 VAL    77     -15.325  -4.730 -23.218  1.00  0.00      PAA1
ATOM   1191 HG11 VAL    77     -14.235  -4.837 -23.030  1.00  0.00      PAA1
ATOM   1192 HG12 VAL    77     -15.656  -5.553 -23.881  1.00  0.00      PAA1
ATOM   1193 HG13 VAL    77     -15.849  -4.856 -22.245  1.00  0.00      PAA1
ATOM   1194  CG2 VAL    77     -15.331  -2.222 -22.804  1.00  0.00      PAA1
ATOM   1195 HG21 VAL    77     -15.666  -1.229 -23.174  1.00  0.00      PAA1
ATOM   1196 HG22 VAL    77     -14.241  -2.167 -22.597  1.00  0.00      PAA1
ATOM   1197 HG23 VAL    77     -15.846  -2.409 -21.839  1.00  0.00      PAA1
ATOM   1198  C   VAL    77     -15.103  -4.213 -26.085  1.00  0.00      PAA1
ATOM   1199  O   VAL    77     -16.210  -4.289 -26.619  1.00  0.00      PAA1
ATOM   1200  N   ILE    78     -14.112  -5.071 -26.322  1.00  0.00      PAA1
ATOM   1201  HN  ILE    78     -13.223  -4.946 -25.868  1.00  0.00      PAA1
ATOM   1202  CA  ILE    78     -14.232  -6.167 -27.274  1.00  0.00      PAA1
ATOM   1203  HA  ILE    78     -15.229  -6.185 -27.689  1.00  0.00      PAA1
ATOM   1204  CB  ILE    78     -13.257  -5.974 -28.447  1.00  0.00      PAA1
ATOM   1205  HB  ILE    78     -13.391  -6.807 -29.178  1.00  0.00      PAA1
ATOM   1206  CG2 ILE    78     -13.578  -4.666 -29.120  1.00  0.00      PAA1
ATOM   1207 HG21 ILE    78     -13.290  -3.800 -28.482  1.00  0.00      PAA1
ATOM   1208 HG22 ILE    78     -14.663  -4.586 -29.342  1.00  0.00      PAA1
ATOM   1209 HG23 ILE    78     -13.024  -4.565 -30.078  1.00  0.00      PAA1
ATOM   1210  CG1 ILE    78     -11.812  -5.957 -27.963  1.00  0.00      PAA1
ATOM   1211 HG11 ILE    78     -11.604  -6.844 -27.323  1.00  0.00      PAA1
ATOM   1212 HG12 ILE    78     -11.634  -5.054 -27.335  1.00  0.00      PAA1
ATOM   1213  CD  ILE    78     -10.787  -5.960 -29.095  1.00  0.00      PAA1
ATOM   1214  HD1 ILE    78     -10.874  -5.042 -29.715  1.00  0.00      PAA1
ATOM   1215  HD2 ILE    78     -10.921  -6.846 -29.751  1.00  0.00      PAA1
ATOM   1216  HD3 ILE    78      -9.755  -5.977 -28.680  1.00  0.00      PAA1
ATOM   1217  C   ILE    78     -14.042  -7.529 -26.626  1.00  0.00      PAA1
ATOM   1218  O   ILE    78     -14.188  -8.538 -27.303  1.00  0.00      PAA1
ATOM   1219  N   GLY    79     -13.776  -7.581 -25.330  1.00  0.00      PAA1
ATOM   1220  HN  GLY    79     -13.653  -6.743 -24.795  1.00  0.00      PAA1
ATOM   1221  CA  GLY    79     -13.719  -8.831 -24.599  1.00  0.00      PAA1
ATOM   1222  HA1 GLY    79     -12.747  -9.276 -24.751  1.00  0.00      PAA1
ATOM   1223  HA2 GLY    79     -14.550  -9.460 -24.890  1.00  0.00      PAA1
ATOM   1224  C   GLY    79     -13.876  -8.529 -23.127  1.00  0.00      PAA1
ATOM   1225  O   GLY    79     -13.744  -7.382 -22.688  1.00  0.00      PAA1
ATOM   1226  N   HSD    80     -14.193  -9.558 -22.370  1.00  0.00      PAA1
ATOM   1227  HN  HSD    80     -14.416 -10.465 -22.722  1.00  0.00      PAA1
ATOM   1228  CA  HSD    80     -14.252  -9.408 -20.927  1.00  0.00      PAA1
ATOM   1229  HA  HSD    80     -13.433  -8.785 -20.605  1.00  0.00      PAA1
ATOM   1230  CB  HSD    80     -15.575  -8.774 -20.472  1.00  0.00      PAA1
ATOM   1231  HB1 HSD    80     -15.668  -7.757 -20.912  1.00  0.00      PAA1
ATOM   1232  HB2 HSD    80     -15.568  -8.647 -19.366  1.00  0.00      PAA1
ATOM   1233  ND1 HSD    80     -17.499  -9.369 -21.999  1.00  0.00      PAA1
ATOM   1234  HD1 HSD    80     -17.214  -8.762 -22.755  1.00  0.00      PAA1
ATOM   1235  CG  HSD    80     -16.795  -9.567 -20.830  1.00  0.00      PAA1
ATOM   1236  CE1 HSD    80     -18.528 -10.199 -22.036  1.00  0.00      PAA1
ATOM   1237  HE1 HSD    80     -19.262 -10.283 -22.836  1.00  0.00      PAA1
ATOM   1238  NE2 HSD    80     -18.529 -10.910 -20.922  1.00  0.00      PAA1
ATOM   1239  CD2 HSD    80     -17.456 -10.535 -20.151  1.00  0.00      PAA1
ATOM   1240  HD2 HSD    80     -17.261 -11.000 -19.193  1.00  0.00      PAA1
ATOM   1241  C   HSD    80     -14.066 -10.772 -20.294  1.00  0.00      PAA1
ATOM   1242  O   HSD    80     -14.562 -11.779 -20.811  1.00  0.00      PAA1
ATOM   1243  N   SER    81     -13.341 -10.787 -19.182  1.00  0.00      PAA1
ATOM   1244  HN  SER    81     -12.950  -9.944 -18.806  1.00  0.00      PAA1
ATOM   1245  CA  SER    81     -13.118 -11.999 -18.413  1.00  0.00      PAA1
ATOM   1246  HA  SER    81     -14.015 -12.607 -18.443  1.00  0.00      PAA1
ATOM   1247  CB  SER    81     -11.937 -12.802 -18.972  1.00  0.00      PAA1
ATOM   1248  HB1 SER    81     -12.153 -13.084 -20.028  1.00  0.00      PAA1
ATOM   1249  HB2 SER    81     -11.781 -13.740 -18.397  1.00  0.00      PAA1
ATOM   1250  OG  SER    81     -10.731 -12.054 -18.914  1.00  0.00      PAA1
ATOM   1251  HG1 SER    81     -10.909 -11.230 -19.384  1.00  0.00      PAA1
ATOM   1252  C   SER    81     -12.881 -11.627 -16.956  1.00  0.00      PAA1
ATOM   1253  O   SER    81     -12.675 -10.462 -16.604  1.00  0.00      PAA1
ATOM   1254  N   MET    82     -12.895 -12.648 -16.114  1.00  0.00      PAA1
ATOM   1255  HN  MET    82     -13.046 -13.580 -16.431  1.00  0.00      PAA1
ATOM   1256  CA  MET    82     -12.733 -12.510 -14.679  1.00  0.00      PAA1
ATOM   1257  HA  MET    82     -12.564 -11.476 -14.406  1.00  0.00      PAA1
ATOM   1258  CB  MET    82     -13.984 -13.022 -13.965  1.00  0.00      PAA1
ATOM   1259  HB1 MET    82     -14.228 -14.047 -14.323  1.00  0.00      PAA1
ATOM   1260  HB2 MET    82     -14.805 -12.349 -14.304  1.00  0.00      PAA1
ATOM   1261  CG  MET    82     -13.916 -13.041 -12.451  1.00  0.00      PAA1
ATOM   1262  HG1 MET    82     -13.305 -12.177 -12.101  1.00  0.00      PAA1
ATOM   1263  HG2 MET    82     -13.420 -13.964 -12.077  1.00  0.00      PAA1
ATOM   1264  SD  MET    82     -15.596 -12.866 -11.784  1.00  0.00      PAA1
ATOM   1265  CE  MET    82     -16.260 -14.518 -12.081  1.00  0.00      PAA1
ATOM   1266  HE1 MET    82     -15.748 -15.286 -11.459  1.00  0.00      PAA1
ATOM   1267  HE2 MET    82     -16.159 -14.817 -13.145  1.00  0.00      PAA1
ATOM   1268  HE3 MET    82     -17.339 -14.566 -11.824  1.00  0.00      PAA1
ATOM   1269  C   MET    82     -11.511 -13.300 -14.267  1.00  0.00      PAA1
ATOM   1270  O   MET    82     -11.387 -14.475 -14.621  1.00  0.00      PAA1
ATOM   1271  N   GLN    83     -10.612 -12.657 -13.532  1.00  0.00      PAA1
ATOM   1272  HN  GLN    83     -10.760 -11.701 -13.254  1.00  0.00      PAA1
ATOM   1273  CA  GLN    83      -9.480 -13.335 -12.906  1.00  0.00      PAA1
ATOM   1274  HA  GLN    83      -9.573 -14.407 -13.030  1.00  0.00      PAA1
ATOM   1275  CB  GLN    83      -8.157 -12.880 -13.520  1.00  0.00      PAA1
ATOM   1276  HB1 GLN    83      -8.073 -11.776 -13.366  1.00  0.00      PAA1
ATOM   1277  HB2 GLN    83      -8.200 -13.067 -14.616  1.00  0.00      PAA1
ATOM   1278  CG  GLN    83      -6.970 -13.588 -12.907  1.00  0.00      PAA1
ATOM   1279  HG1 GLN    83      -7.006 -14.673 -13.152  1.00  0.00      PAA1
ATOM   1280  HG2 GLN    83      -6.990 -13.491 -11.795  1.00  0.00      PAA1
ATOM   1281  CD  GLN    83      -5.642 -13.015 -13.346  1.00  0.00      PAA1
ATOM   1282  OE1 GLN    83      -5.580 -11.998 -14.040  1.00  0.00      PAA1
ATOM   1283  NE2 GLN    83      -4.563 -13.664 -12.930  1.00  0.00      PAA1
ATOM   1284 HE21 GLN    83      -3.673 -13.227 -13.042  1.00  0.00      PAA1
ATOM   1285 HE22 GLN    83      -4.656 -14.416 -12.281  1.00  0.00      PAA1
ATOM   1286  C   GLN    83      -9.520 -13.055 -11.405  1.00  0.00      PAA1
ATOM   1287  O   GLN    83      -9.263 -11.936 -10.971  1.00  0.00      PAA1
ATOM   1288  N   ASN    84      -9.836 -14.065 -10.608  1.00  0.00      PAA1
ATOM   1289  HN  ASN    84     -10.025 -14.975 -10.966  1.00  0.00      PAA1
ATOM   1290  CA  ASN    84     -10.031 -13.882  -9.163  1.00  0.00      PAA1
ATOM   1291  HA  ASN    84     -10.529 -14.763  -8.778  1.00  0.00      PAA1
ATOM   1292  CB  ASN    84      -8.663 -13.735  -8.539  1.00  0.00      PAA1
ATOM   1293  HB1 ASN    84      -8.760 -13.590  -7.439  1.00  0.00      PAA1
ATOM   1294  HB2 ASN    84      -8.125 -12.862  -8.947  1.00  0.00      PAA1
ATOM   1295  CG  ASN    84      -7.822 -15.008  -8.704  1.00  0.00      PAA1
ATOM   1296  OD1 ASN    84      -8.291 -16.091  -8.417  1.00  0.00      PAA1
ATOM   1297  ND2 ASN    84      -6.612 -14.868  -9.230  1.00  0.00      PAA1
ATOM   1298 HD21 ASN    84      -6.257 -13.939  -9.352  1.00  0.00      PAA1
ATOM   1299 HD22 ASN    84      -6.024 -15.669  -9.200  1.00  0.00      PAA1
ATOM   1300  C   ASN    84     -10.992 -12.723  -8.975  1.00  0.00      PAA1
ATOM   1301  O   ASN    84     -12.078 -12.755  -9.589  1.00  0.00      PAA1
ATOM   1302  N   CYS    85     -10.666 -11.675  -8.222  1.00  0.00      PAA1
ATOM   1303  HN  CYS    85      -9.805 -11.646  -7.708  1.00  0.00      PAA1
ATOM   1304  CA  CYS    85     -11.621 -10.616  -7.923  1.00  0.00      PAA1
ATOM   1305  HA  CYS    85     -12.621 -10.993  -8.039  1.00  0.00      PAA1
ATOM   1306  CB  CYS    85     -11.472 -10.190  -6.462  1.00  0.00      PAA1
ATOM   1307  HB1 CYS    85     -12.179  -9.359  -6.236  1.00  0.00      PAA1
ATOM   1308  HB2 CYS    85     -10.449  -9.792  -6.299  1.00  0.00      PAA1
ATOM   1309  SG  CYS    85     -11.804 -11.545  -5.291  1.00  0.00      PAA1
ATOM   1310  HG1 CYS    85     -13.098 -11.256  -5.170  1.00  0.00      PAA1
ATOM   1311  C   CYS    85     -11.496  -9.411  -8.851  1.00  0.00      PAA1
ATOM   1312  O   CYS    85     -12.062  -8.342  -8.571  1.00  0.00      PAA1
ATOM   1313  N   VAL    86     -10.768  -9.552  -9.946  1.00  0.00      PAA1
ATOM   1314  HN  VAL    86     -10.333 -10.429 -10.170  1.00  0.00      PAA1
ATOM   1315  CA  VAL    86     -10.559  -8.468 -10.887  1.00  0.00      PAA1
ATOM   1316  HA  VAL    86     -11.033  -7.559 -10.544  1.00  0.00      PAA1
ATOM   1317  CB  VAL    86      -9.057  -8.174 -11.050  1.00  0.00      PAA1
ATOM   1318  HB  VAL    86      -8.485  -9.119 -10.883  1.00  0.00      PAA1
ATOM   1319  CG1 VAL    86      -8.737  -7.657 -12.431  1.00  0.00      PAA1
ATOM   1320 HG11 VAL    86      -9.303  -6.727 -12.653  1.00  0.00      PAA1
ATOM   1321 HG12 VAL    86      -8.914  -8.409 -13.228  1.00  0.00      PAA1
ATOM   1322 HG13 VAL    86      -7.656  -7.395 -12.477  1.00  0.00      PAA1
ATOM   1323  CG2 VAL    86      -8.640  -7.138  -9.987  1.00  0.00      PAA1
ATOM   1324 HG21 VAL    86      -8.907  -7.484  -8.966  1.00  0.00      PAA1
ATOM   1325 HG22 VAL    86      -9.146  -6.165 -10.165  1.00  0.00      PAA1
ATOM   1326 HG23 VAL    86      -7.542  -6.971 -10.016  1.00  0.00      PAA1
ATOM   1327  C   VAL    86     -11.226  -8.819 -12.212  1.00  0.00      PAA1
ATOM   1328  O   VAL    86     -11.300  -9.994 -12.603  1.00  0.00      PAA1
ATOM   1329  N   LEU    87     -11.783  -7.795 -12.854  1.00  0.00      PAA1
ATOM   1330  HN  LEU    87     -11.738  -6.871 -12.458  1.00  0.00      PAA1
ATOM   1331  CA  LEU    87     -12.264  -7.876 -14.229  1.00  0.00      PAA1
ATOM   1332  HA  LEU    87     -12.486  -8.901 -14.489  1.00  0.00      PAA1
ATOM   1333  CB  LEU    87     -13.489  -6.997 -14.423  1.00  0.00      PAA1
ATOM   1334  HB1 LEU    87     -13.446  -6.521 -15.438  1.00  0.00      PAA1
ATOM   1335  HB2 LEU    87     -13.390  -6.144 -13.707  1.00  0.00      PAA1
ATOM   1336  CG  LEU    87     -14.918  -7.479 -14.360  1.00  0.00      PAA1
ATOM   1337  HG  LEU    87     -15.156  -7.814 -13.324  1.00  0.00      PAA1
ATOM   1338  CD1 LEU    87     -15.812  -6.271 -14.730  1.00  0.00      PAA1
ATOM   1339 HD11 LEU    87     -15.614  -5.940 -15.769  1.00  0.00      PAA1
ATOM   1340 HD12 LEU    87     -15.604  -5.424 -14.045  1.00  0.00      PAA1
ATOM   1341 HD13 LEU    87     -16.882  -6.549 -14.647  1.00  0.00      PAA1
ATOM   1342  CD2 LEU    87     -15.129  -8.643 -15.302  1.00  0.00      PAA1
ATOM   1343 HD21 LEU    87     -14.523  -9.523 -14.995  1.00  0.00      PAA1
ATOM   1344 HD22 LEU    87     -14.853  -8.367 -16.342  1.00  0.00      PAA1
ATOM   1345 HD23 LEU    87     -16.195  -8.944 -15.291  1.00  0.00      PAA1
ATOM   1346  C   LEU    87     -11.171  -7.384 -15.169  1.00  0.00      PAA1
ATOM   1347  O   LEU    87     -10.480  -6.403 -14.864  1.00  0.00      PAA1
ATOM   1348  N   LYS    88     -11.033  -8.061 -16.306  1.00  0.00      PAA1
ATOM   1349  HN  LYS    88     -11.606  -8.871 -16.461  1.00  0.00      PAA1
ATOM   1350  CA  LYS    88     -10.132  -7.688 -17.394  1.00  0.00      PAA1
ATOM   1351  HA  LYS    88      -9.587  -6.789 -17.137  1.00  0.00      PAA1
ATOM   1352  CB  LYS    88      -9.142  -8.810 -17.706  1.00  0.00      PAA1
ATOM   1353  HB1 LYS    88      -8.651  -8.653 -18.693  1.00  0.00      PAA1
ATOM   1354  HB2 LYS    88      -9.728  -9.757 -17.759  1.00  0.00      PAA1
ATOM   1355  CG  LYS    88      -8.053  -8.912 -16.640  1.00  0.00      PAA1
ATOM   1356  HG1 LYS    88      -8.520  -8.645 -15.656  1.00  0.00      PAA1
ATOM   1357  HG2 LYS    88      -7.267  -8.142 -16.814  1.00  0.00      PAA1
ATOM   1358  CD  LYS    88      -7.526 -10.283 -16.534  1.00  0.00      PAA1
ATOM   1359  HD1 LYS    88      -8.251 -11.036 -16.927  1.00  0.00      PAA1
ATOM   1360  HD2 LYS    88      -7.436 -10.486 -15.431  1.00  0.00      PAA1
ATOM   1361  CE  LYS    88      -6.184 -10.417 -17.164  1.00  0.00      PAA1
ATOM   1362  HE1 LYS    88      -5.483  -9.624 -16.828  1.00  0.00      PAA1
ATOM   1363  HE2 LYS    88      -6.236 -10.420 -18.274  1.00  0.00      PAA1
ATOM   1364  NZ  LYS    88      -5.648 -11.722 -16.698  1.00  0.00      PAA1
ATOM   1365  HZ1 LYS    88      -6.270 -12.499 -16.983  1.00  0.00      PAA1
ATOM   1366  HZ2 LYS    88      -5.616 -11.704 -15.639  1.00  0.00      PAA1
ATOM   1367  HZ3 LYS    88      -4.682 -11.873 -17.040  1.00  0.00      PAA1
ATOM   1368  C   LYS    88     -10.975  -7.385 -18.621  1.00  0.00      PAA1
ATOM   1369  O   LYS    88     -11.631  -8.277 -19.167  1.00  0.00      PAA1
ATOM   1370  N   LEU    89     -10.967  -6.147 -19.054  1.00  0.00      PAA1
ATOM   1371  HN  LEU    89     -10.466  -5.427 -18.557  1.00  0.00      PAA1
ATOM   1372  CA  LEU    89     -11.757  -5.738 -20.210  1.00  0.00      PAA1
ATOM   1373  HA  LEU    89     -12.413  -6.532 -20.542  1.00  0.00      PAA1
ATOM   1374  CB  LEU    89     -12.607  -4.524 -19.876  1.00  0.00      PAA1
ATOM   1375  HB1 LEU    89     -13.240  -4.258 -20.754  1.00  0.00      PAA1
ATOM   1376  HB2 LEU    89     -11.937  -3.660 -19.682  1.00  0.00      PAA1
ATOM   1377  CG  LEU    89     -13.503  -4.678 -18.654  1.00  0.00      PAA1
ATOM   1378  HG  LEU    89     -12.884  -4.939 -17.759  1.00  0.00      PAA1
ATOM   1379  CD1 LEU    89     -14.171  -3.333 -18.356  1.00  0.00      PAA1
ATOM   1380 HD11 LEU    89     -14.795  -3.010 -19.215  1.00  0.00      PAA1
ATOM   1381 HD12 LEU    89     -13.406  -2.551 -18.160  1.00  0.00      PAA1
ATOM   1382 HD13 LEU    89     -14.822  -3.415 -17.459  1.00  0.00      PAA1
ATOM   1383  CD2 LEU    89     -14.542  -5.761 -18.860  1.00  0.00      PAA1
ATOM   1384 HD21 LEU    89     -14.059  -6.755 -18.967  1.00  0.00      PAA1
ATOM   1385 HD22 LEU    89     -15.145  -5.556 -19.771  1.00  0.00      PAA1
ATOM   1386 HD23 LEU    89     -15.237  -5.806 -17.993  1.00  0.00      PAA1
ATOM   1387  C   LEU    89     -10.754  -5.472 -21.322  1.00  0.00      PAA1
ATOM   1388  O   LEU    89      -9.900  -4.592 -21.187  1.00  0.00      PAA1
ATOM   1389  N   LYS    90     -10.808  -6.280 -22.385  1.00  0.00      PAA1
ATOM   1390  HN  LYS    90     -11.541  -6.949 -22.469  1.00  0.00      PAA1
ATOM   1391  CA  LYS    90      -9.965  -6.041 -23.543  1.00  0.00      PAA1
ATOM   1392  HA  LYS    90      -8.998  -5.682 -23.217  1.00  0.00      PAA1
ATOM   1393  CB  LYS    90      -9.769  -7.313 -24.372  1.00  0.00      PAA1
ATOM   1394  HB1 LYS    90     -10.754  -7.712 -24.700  1.00  0.00      PAA1
ATOM   1395  HB2 LYS    90      -9.293  -8.072 -23.711  1.00  0.00      PAA1
ATOM   1396  CG  LYS    90      -8.864  -7.083 -25.601  1.00  0.00      PAA1
ATOM   1397  HG1 LYS    90      -7.953  -6.517 -25.292  1.00  0.00      PAA1
ATOM   1398  HG2 LYS    90      -9.400  -6.425 -26.323  1.00  0.00      PAA1
ATOM   1399  CD  LYS    90      -8.476  -8.380 -26.311  1.00  0.00      PAA1
ATOM   1400  HD1 LYS    90      -8.639  -8.281 -27.407  1.00  0.00      PAA1
ATOM   1401  HD2 LYS    90      -9.140  -9.196 -25.947  1.00  0.00      PAA1
ATOM   1402  CE  LYS    90      -7.006  -8.759 -26.025  1.00  0.00      PAA1
ATOM   1403  HE1 LYS    90      -6.872  -9.851 -26.186  1.00  0.00      PAA1
ATOM   1404  HE2 LYS    90      -6.740  -8.523 -24.972  1.00  0.00      PAA1
ATOM   1405  NZ  LYS    90      -6.012  -8.071 -26.918  1.00  0.00      PAA1
ATOM   1406  HZ1 LYS    90      -6.040  -7.009 -26.823  1.00  0.00      PAA1
ATOM   1407  HZ2 LYS    90      -6.147  -8.266 -27.920  1.00  0.00      PAA1
ATOM   1408  HZ3 LYS    90      -5.037  -8.279 -26.633  1.00  0.00      PAA1
ATOM   1409  C   LYS    90     -10.631  -4.947 -24.369  1.00  0.00      PAA1
ATOM   1410  O   LYS    90     -11.838  -4.998 -24.614  1.00  0.00      PAA1
ATOM   1411  N   VAL    91      -9.866  -3.936 -24.744  1.00  0.00      PAA1
ATOM   1412  HN  VAL    91      -8.880  -3.912 -24.541  1.00  0.00      PAA1
ATOM   1413  CA  VAL    91     -10.419  -2.814 -25.487  1.00  0.00      PAA1
ATOM   1414  HA  VAL    91     -11.464  -2.973 -25.706  1.00  0.00      PAA1
ATOM   1415  CB  VAL    91     -10.301  -1.459 -24.741  1.00  0.00      PAA1
ATOM   1416  HB  VAL    91     -10.652  -0.650 -25.425  1.00  0.00      PAA1
ATOM   1417  CG1 VAL    91     -11.258  -1.420 -23.499  1.00  0.00      PAA1
ATOM   1418 HG11 VAL    91     -10.967  -2.203 -22.768  1.00  0.00      PAA1
ATOM   1419 HG12 VAL    91     -12.306  -1.591 -23.819  1.00  0.00      PAA1
ATOM   1420 HG13 VAL    91     -11.192  -0.430 -23.002  1.00  0.00      PAA1
ATOM   1421  CG2 VAL    91      -8.851  -1.133 -24.335  1.00  0.00      PAA1
ATOM   1422 HG21 VAL    91      -8.156  -1.275 -25.185  1.00  0.00      PAA1
ATOM   1423 HG22 VAL    91      -8.522  -1.800 -23.510  1.00  0.00      PAA1
ATOM   1424 HG23 VAL    91      -8.768  -0.084 -23.982  1.00  0.00      PAA1
ATOM   1425  C   VAL    91      -9.714  -2.768 -26.834  1.00  0.00      PAA1
ATOM   1426  O   VAL    91      -8.671  -3.394 -27.044  1.00  0.00      PAA1
ATOM   1427  N   ASP    92     -10.306  -2.029 -27.763  1.00  0.00      PAA1
ATOM   1428  HN  ASP    92     -11.135  -1.490 -27.603  1.00  0.00      PAA1
ATOM   1429  CA  ASP    92      -9.800  -2.029 -29.128  1.00  0.00      PAA1
ATOM   1430  HA  ASP    92      -9.371  -2.997 -29.352  1.00  0.00      PAA1
ATOM   1431  CB  ASP    92     -10.938  -1.792 -30.112  1.00  0.00      PAA1
ATOM   1432  HB1 ASP    92     -11.760  -2.507 -29.911  1.00  0.00      PAA1
ATOM   1433  HB2 ASP    92     -10.585  -1.950 -31.154  1.00  0.00      PAA1
ATOM   1434  CG  ASP    92     -11.513  -0.396 -30.048  1.00  0.00      PAA1
ATOM   1435  OD1 ASP    92     -11.036   0.455 -29.259  1.00  0.00      PAA1
ATOM   1436  OD2 ASP    92     -12.467  -0.159 -30.810  1.00  0.00      PAA1
ATOM   1437  C   ASP    92      -8.694  -1.013 -29.348  1.00  0.00      PAA1
ATOM   1438  O   ASP    92      -8.181  -0.936 -30.463  1.00  0.00      PAA1
ATOM   1439  N   THR    93      -8.295  -0.270 -28.307  1.00  0.00      PAA1
ATOM   1440  HN  THR    93      -8.768  -0.374 -27.439  1.00  0.00      PAA1
ATOM   1441  CA  THR    93      -7.197   0.687 -28.377  1.00  0.00      PAA1
ATOM   1442  HA  THR    93      -6.656   0.547 -29.301  1.00  0.00      PAA1
ATOM   1443  CB  THR    93      -7.710   2.141 -28.331  1.00  0.00      PAA1
ATOM   1444  HB  THR    93      -8.168   2.349 -27.336  1.00  0.00      PAA1
ATOM   1445  OG1 THR    93      -8.730   2.311 -29.315  1.00  0.00      PAA1
ATOM   1446  HG1 THR    93      -9.391   1.592 -29.214  1.00  0.00      PAA1
ATOM   1447  CG2 THR    93      -6.586   3.125 -28.604  1.00  0.00      PAA1
ATOM   1448 HG21 THR    93      -6.087   2.868 -29.560  1.00  0.00      PAA1
ATOM   1449 HG22 THR    93      -5.830   3.116 -27.791  1.00  0.00      PAA1
ATOM   1450 HG23 THR    93      -6.994   4.155 -28.687  1.00  0.00      PAA1
ATOM   1451  C   THR    93      -6.234   0.440 -27.222  1.00  0.00      PAA1
ATOM   1452  O   THR    93      -6.639   0.367 -26.049  1.00  0.00      PAA1
ATOM   1453  N   ALA    94      -4.962   0.296 -27.557  1.00  0.00      PAA1
ATOM   1454  HN  ALA    94      -4.660   0.313 -28.502  1.00  0.00      PAA1
ATOM   1455  CA  ALA    94      -3.925   0.191 -26.545  1.00  0.00      PAA1
ATOM   1456  HA  ALA    94      -4.312  -0.398 -25.731  1.00  0.00      PAA1
ATOM   1457  CB  ALA    94      -2.687  -0.496 -27.119  1.00  0.00      PAA1
ATOM   1458  HB1 ALA    94      -2.263   0.083 -27.966  1.00  0.00      PAA1
ATOM   1459  HB2 ALA    94      -2.953  -1.511 -27.488  1.00  0.00      PAA1
ATOM   1460  HB3 ALA    94      -1.898  -0.614 -26.343  1.00  0.00      PAA1
ATOM   1461  C   ALA    94      -3.555   1.572 -26.023  1.00  0.00      PAA1
ATOM   1462  O   ALA    94      -3.440   2.533 -26.784  1.00  0.00      PAA1
ATOM   1463  N   ASN    95      -3.348   1.656 -24.725  1.00  0.00      PAA1
ATOM   1464  HN  ASN    95      -3.459   0.854 -24.127  1.00  0.00      PAA1
ATOM   1465  CA  ASN    95      -2.998   2.922 -24.119  1.00  0.00      PAA1
ATOM   1466  HA  ASN    95      -3.789   3.615 -24.345  1.00  0.00      PAA1
ATOM   1467  CB  ASN    95      -2.943   2.754 -22.598  1.00  0.00      PAA1
ATOM   1468  HB1 ASN    95      -2.251   1.980 -22.280  1.00  0.00      PAA1
ATOM   1469  HB2 ASN    95      -3.909   2.361 -22.253  1.00  0.00      PAA1
ATOM   1470  CG  ASN    95      -2.679   4.052 -21.887  1.00  0.00      PAA1
ATOM   1471  OD1 ASN    95      -2.419   5.067 -22.514  1.00  0.00      PAA1
ATOM   1472  ND2 ASN    95      -2.742   4.027 -20.549  1.00  0.00      PAA1
ATOM   1473 HD21 ASN    95      -2.677   4.898 -20.061  1.00  0.00      PAA1
ATOM   1474 HD22 ASN    95      -2.890   3.156 -20.068  1.00  0.00      PAA1
ATOM   1475  C   ASN    95      -1.663   3.434 -24.656  1.00  0.00      PAA1
ATOM   1476  O   ASN    95      -0.622   2.864 -24.347  1.00  0.00      PAA1
ATOM   1477  N   PRO    96      -1.643   4.541 -25.411  1.00  0.00      PAA1
ATOM   1478  CD  PRO    96      -2.773   5.449 -25.707  1.00  0.00      PAA1
ATOM   1479  HD1 PRO    96      -3.349   5.695 -24.787  1.00  0.00      PAA1
ATOM   1480  HD2 PRO    96      -3.442   4.959 -26.449  1.00  0.00      PAA1
ATOM   1481  CA  PRO    96      -0.358   5.079 -25.872  1.00  0.00      PAA1
ATOM   1482  HA  PRO    96       0.184   4.296 -26.385  1.00  0.00      PAA1
ATOM   1483  CB  PRO    96      -0.767   6.246 -26.787  1.00  0.00      PAA1
ATOM   1484  HB1 PRO    96      -0.869   5.837 -27.820  1.00  0.00      PAA1
ATOM   1485  HB2 PRO    96      -0.019   7.065 -26.817  1.00  0.00      PAA1
ATOM   1486  CG  PRO    96      -2.113   6.673 -26.305  1.00  0.00      PAA1
ATOM   1487  HG1 PRO    96      -1.987   7.428 -25.493  1.00  0.00      PAA1
ATOM   1488  HG2 PRO    96      -2.733   7.123 -27.111  1.00  0.00      PAA1
ATOM   1489  C   PRO    96       0.542   5.549 -24.734  1.00  0.00      PAA1
ATOM   1490  O   PRO    96       1.724   5.827 -24.968  1.00  0.00      PAA1
ATOM   1491  N   LYS    97       0.032   5.643 -23.509  1.00  0.00      PAA1
ATOM   1492  HN  LYS    97      -0.926   5.400 -23.314  1.00  0.00      PAA1
ATOM   1493  CA  LYS    97       0.826   6.117 -22.384  1.00  0.00      PAA1
ATOM   1494  HA  LYS    97       1.766   6.529 -22.725  1.00  0.00      PAA1
ATOM   1495  CB  LYS    97       0.073   7.220 -21.630  1.00  0.00      PAA1
ATOM   1496  HB1 LYS    97       0.625   7.477 -20.695  1.00  0.00      PAA1
ATOM   1497  HB2 LYS    97      -0.930   6.838 -21.325  1.00  0.00      PAA1
ATOM   1498  CG  LYS    97      -0.068   8.491 -22.440  1.00  0.00      PAA1
ATOM   1499  HG1 LYS    97      -0.693   8.265 -23.336  1.00  0.00      PAA1
ATOM   1500  HG2 LYS    97       0.939   8.802 -22.803  1.00  0.00      PAA1
ATOM   1501  CD  LYS    97      -0.704   9.625 -21.629  1.00  0.00      PAA1
ATOM   1502  HD1 LYS    97      -0.048   9.883 -20.768  1.00  0.00      PAA1
ATOM   1503  HD2 LYS    97      -1.667   9.231 -21.222  1.00  0.00      PAA1
ATOM   1504  CE  LYS    97      -0.940  10.818 -22.531  1.00  0.00      PAA1
ATOM   1505  HE1 LYS    97      -1.421  10.489 -23.481  1.00  0.00      PAA1
ATOM   1506  HE2 LYS    97       0.023  11.317 -22.776  1.00  0.00      PAA1
ATOM   1507  NZ  LYS    97      -1.840  11.810 -21.903  1.00  0.00      PAA1
ATOM   1508  HZ1 LYS    97      -1.426  12.122 -21.000  1.00  0.00      PAA1
ATOM   1509  HZ2 LYS    97      -2.755  11.351 -21.704  1.00  0.00      PAA1
ATOM   1510  HZ3 LYS    97      -1.985  12.627 -22.525  1.00  0.00      PAA1
ATOM   1511  C   LYS    97       1.201   4.983 -21.434  1.00  0.00      PAA1
ATOM   1512  O   LYS    97       1.564   5.243 -20.289  1.00  0.00      PAA1
ATOM   1513  N   THR    98       1.132   3.742 -21.888  1.00  0.00      PAA1
ATOM   1514  HN  THR    98       0.830   3.553 -22.820  1.00  0.00      PAA1
ATOM   1515  CA  THR    98       1.460   2.610 -21.038  1.00  0.00      PAA1
ATOM   1516  HA  THR    98       0.801   2.633 -20.186  1.00  0.00      PAA1
ATOM   1517  CB  THR    98       1.199   1.301 -21.787  1.00  0.00      PAA1
ATOM   1518  HB  THR    98       1.798   1.264 -22.729  1.00  0.00      PAA1
ATOM   1519  OG1 THR    98      -0.188   1.186 -22.120  1.00  0.00      PAA1
ATOM   1520  HG1 THR    98      -0.289   1.637 -22.975  1.00  0.00      PAA1
ATOM   1521  CG2 THR    98       1.551   0.095 -20.931  1.00  0.00      PAA1
ATOM   1522 HG21 THR    98       0.994   0.111 -19.970  1.00  0.00      PAA1
ATOM   1523 HG22 THR    98       2.638   0.045 -20.717  1.00  0.00      PAA1
ATOM   1524 HG23 THR    98       1.286  -0.844 -21.465  1.00  0.00      PAA1
ATOM   1525  C   THR    98       2.924   2.698 -20.619  1.00  0.00      PAA1
ATOM   1526  O   THR    98       3.812   2.639 -21.483  1.00  0.00      PAA1
ATOM   1527  N   PRO    99       3.229   2.793 -19.338  1.00  0.00      PAA1
ATOM   1528  CD  PRO    99       2.303   2.855 -18.184  1.00  0.00      PAA1
ATOM   1529  HD1 PRO    99       1.596   1.996 -18.190  1.00  0.00      PAA1
ATOM   1530  HD2 PRO    99       1.753   3.820 -18.216  1.00  0.00      PAA1
ATOM   1531  CA  PRO    99       4.633   2.798 -18.911  1.00  0.00      PAA1
ATOM   1532  HA  PRO    99       5.236   3.379 -19.593  1.00  0.00      PAA1
ATOM   1533  CB  PRO    99       4.562   3.379 -17.501  1.00  0.00      PAA1
ATOM   1534  HB1 PRO    99       4.474   4.486 -17.571  1.00  0.00      PAA1
ATOM   1535  HB2 PRO    99       5.429   3.116 -16.861  1.00  0.00      PAA1
ATOM   1536  CG  PRO    99       3.246   2.807 -16.975  1.00  0.00      PAA1
ATOM   1537  HG1 PRO    99       3.389   1.746 -16.669  1.00  0.00      PAA1
ATOM   1538  HG2 PRO    99       2.839   3.378 -16.115  1.00  0.00      PAA1
ATOM   1539  C   PRO    99       5.166   1.375 -18.884  1.00  0.00      PAA1
ATOM   1540  O   PRO    99       4.409   0.414 -18.937  1.00  0.00      PAA1
ATOM   1541  N   LYS   100       6.488   1.248 -18.773  1.00  0.00      PAA1
ATOM   1542  HN  LYS   100       7.091   2.036 -18.758  1.00  0.00      PAA1
ATOM   1543  CA  LYS   100       7.058  -0.044 -18.407  1.00  0.00      PAA1
ATOM   1544  HA  LYS   100       6.687  -0.797 -19.090  1.00  0.00      PAA1
ATOM   1545  CB  LYS   100       8.588  -0.005 -18.440  1.00  0.00      PAA1
ATOM   1546  HB1 LYS   100       8.934   0.820 -17.769  1.00  0.00      PAA1
ATOM   1547  HB2 LYS   100       8.930   0.273 -19.458  1.00  0.00      PAA1
ATOM   1548  CG  LYS   100       9.248  -1.297 -17.971  1.00  0.00      PAA1
ATOM   1549  HG1 LYS   100       8.855  -2.168 -18.533  1.00  0.00      PAA1
ATOM   1550  HG2 LYS   100       8.969  -1.479 -16.906  1.00  0.00      PAA1
ATOM   1551  CD  LYS   100      10.769  -1.231 -18.030  1.00  0.00      PAA1
ATOM   1552  HD1 LYS   100      11.107  -0.475 -17.278  1.00  0.00      PAA1
ATOM   1553  HD2 LYS   100      11.116  -0.835 -18.999  1.00  0.00      PAA1
ATOM   1554  CE  LYS   100      11.408  -2.591 -17.702  1.00  0.00      PAA1
ATOM   1555  HE1 LYS   100      11.022  -3.369 -18.397  1.00  0.00      PAA1
ATOM   1556  HE2 LYS   100      11.155  -2.883 -16.659  1.00  0.00      PAA1
ATOM   1557  NZ  LYS   100      12.888  -2.557 -17.830  1.00  0.00      PAA1
ATOM   1558  HZ1 LYS   100      13.232  -1.746 -17.263  1.00  0.00      PAA1
ATOM   1559  HZ2 LYS   100      13.136  -2.366 -18.820  1.00  0.00      PAA1
ATOM   1560  HZ3 LYS   100      13.329  -3.435 -17.503  1.00  0.00      PAA1
ATOM   1561  C   LYS   100       6.544  -0.366 -17.011  1.00  0.00      PAA1
ATOM   1562  O   LYS   100       6.545   0.498 -16.139  1.00  0.00      PAA1
ATOM   1563  N   TYR   101       6.057  -1.581 -16.804  1.00  0.00      PAA1
ATOM   1564  HN  TYR   101       5.999  -2.283 -17.509  1.00  0.00      PAA1
ATOM   1565  CA  TYR   101       5.395  -1.885 -15.549  1.00  0.00      PAA1
ATOM   1566  HA  TYR   101       5.909  -1.358 -14.763  1.00  0.00      PAA1
ATOM   1567  CB  TYR   101       3.909  -1.499 -15.595  1.00  0.00      PAA1
ATOM   1568  HB1 TYR   101       3.795  -0.469 -15.997  1.00  0.00      PAA1
ATOM   1569  HB2 TYR   101       3.486  -1.511 -14.568  1.00  0.00      PAA1
ATOM   1570  CG  TYR   101       3.096  -2.440 -16.452  1.00  0.00      PAA1
ATOM   1571  CD1 TYR   101       2.952  -2.233 -17.832  1.00  0.00      PAA1
ATOM   1572  HD1 TYR   101       3.403  -1.403 -18.309  1.00  0.00      PAA1
ATOM   1573  CE1 TYR   101       2.189  -3.127 -18.619  1.00  0.00      PAA1
ATOM   1574  HE1 TYR   101       2.078  -2.956 -19.681  1.00  0.00      PAA1
ATOM   1575  CZ  TYR   101       1.585  -4.236 -18.012  1.00  0.00      PAA1
ATOM   1576  OH  TYR   101       0.819  -5.155 -18.730  1.00  0.00      PAA1
ATOM   1577  HH  TYR   101       0.880  -4.914 -19.665  1.00  0.00      PAA1
ATOM   1578  CD2 TYR   101       2.480  -3.543 -15.882  1.00  0.00      PAA1
ATOM   1579  HD2 TYR   101       2.559  -3.711 -14.817  1.00  0.00      PAA1
ATOM   1580  CE2 TYR   101       1.725  -4.440 -16.646  1.00  0.00      PAA1
ATOM   1581  HE2 TYR   101       1.247  -5.290 -16.178  1.00  0.00      PAA1
ATOM   1582  C   TYR   101       5.521  -3.366 -15.237  1.00  0.00      PAA1
ATOM   1583  O   TYR   101       5.867  -4.175 -16.101  1.00  0.00      PAA1
ATOM   1584  N   LYS   102       5.261  -3.707 -13.971  1.00  0.00      PAA1
ATOM   1585  HN  LYS   102       5.049  -2.993 -13.298  1.00  0.00      PAA1
ATOM   1586  CA  LYS   102       4.972  -5.085 -13.608  1.00  0.00      PAA1
ATOM   1587  HA  LYS   102       4.471  -5.567 -14.440  1.00  0.00      PAA1
ATOM   1588  CB  LYS   102       6.229  -5.866 -13.254  1.00  0.00      PAA1
ATOM   1589  HB1 LYS   102       6.764  -5.956 -14.236  1.00  0.00      PAA1
ATOM   1590  HB2 LYS   102       5.997  -6.910 -12.939  1.00  0.00      PAA1
ATOM   1591  CG  LYS   102       7.131  -5.198 -12.305  1.00  0.00      PAA1
ATOM   1592  HG1 LYS   102       6.813  -5.455 -11.267  1.00  0.00      PAA1
ATOM   1593  HG2 LYS   102       7.101  -4.083 -12.357  1.00  0.00      PAA1
ATOM   1594  CD  LYS   102       8.559  -5.624 -12.598  1.00  0.00      PAA1
ATOM   1595  HD1 LYS   102       8.964  -4.938 -13.380  1.00  0.00      PAA1
ATOM   1596  HD2 LYS   102       8.593  -6.651 -13.029  1.00  0.00      PAA1
ATOM   1597  CE  LYS   102       9.417  -5.532 -11.351  1.00  0.00      PAA1
ATOM   1598  HE1 LYS   102       9.192  -4.618 -10.764  1.00  0.00      PAA1
ATOM   1599  HE2 LYS   102      10.495  -5.521 -11.625  1.00  0.00      PAA1
ATOM   1600  NZ  LYS   102       9.191  -6.728 -10.489  1.00  0.00      PAA1
ATOM   1601  HZ1 LYS   102       9.447  -7.595 -10.996  1.00  0.00      PAA1
ATOM   1602  HZ2 LYS   102       8.181  -6.754 -10.234  1.00  0.00      PAA1
ATOM   1603  HZ3 LYS   102       9.756  -6.635  -9.620  1.00  0.00      PAA1
ATOM   1604  C   LYS   102       3.981  -5.101 -12.458  1.00  0.00      PAA1
ATOM   1605  O   LYS   102       3.639  -4.059 -11.888  1.00  0.00      PAA1
ATOM   1606  N   PHE   103       3.475  -6.300 -12.180  1.00  0.00      PAA1
ATOM   1607  HN  PHE   103       3.714  -7.104 -12.714  1.00  0.00      PAA1
ATOM   1608  CA  PHE   103       2.535  -6.552 -11.105  1.00  0.00      PAA1
ATOM   1609  HA  PHE   103       2.194  -5.625 -10.663  1.00  0.00      PAA1
ATOM   1610  CB  PHE   103       1.346  -7.394 -11.563  1.00  0.00      PAA1
ATOM   1611  HB1 PHE   103       0.700  -7.658 -10.694  1.00  0.00      PAA1
ATOM   1612  HB2 PHE   103       1.710  -8.347 -12.013  1.00  0.00      PAA1
ATOM   1613  CG  PHE   103       0.429  -6.736 -12.569  1.00  0.00      PAA1
ATOM   1614  CD1 PHE   103       0.397  -5.368 -12.752  1.00  0.00      PAA1
ATOM   1615  HD1 PHE   103       1.045  -4.721 -12.190  1.00  0.00      PAA1
ATOM   1616  CE1 PHE   103      -0.472  -4.793 -13.687  1.00  0.00      PAA1
ATOM   1617  HE1 PHE   103      -0.494  -3.721 -13.817  1.00  0.00      PAA1
ATOM   1618  CZ  PHE   103      -1.315  -5.609 -14.445  1.00  0.00      PAA1
ATOM   1619  HZ  PHE   103      -1.990  -5.171 -15.167  1.00  0.00      PAA1
ATOM   1620  CD2 PHE   103      -0.407  -7.537 -13.339  1.00  0.00      PAA1
ATOM   1621  HD2 PHE   103      -0.393  -8.611 -13.201  1.00  0.00      PAA1
ATOM   1622  CE2 PHE   103      -1.274  -6.981 -14.275  1.00  0.00      PAA1
ATOM   1623  HE2 PHE   103      -1.921  -7.620 -14.862  1.00  0.00      PAA1
ATOM   1624  C   PHE   103       3.270  -7.319 -10.019  1.00  0.00      PAA1
ATOM   1625  O   PHE   103       3.859  -8.371 -10.290  1.00  0.00      PAA1
ATOM   1626  N   VAL   104       3.209  -6.831  -8.801  1.00  0.00      PAA1
ATOM   1627  HN  VAL   104       2.687  -6.000  -8.580  1.00  0.00      PAA1
ATOM   1628  CA  VAL   104       3.864  -7.509  -7.700  1.00  0.00      PAA1
ATOM   1629  HA  VAL   104       4.099  -8.530  -7.971  1.00  0.00      PAA1
ATOM   1630  CB  VAL   104       5.156  -6.800  -7.252  1.00  0.00      PAA1
ATOM   1631  HB  VAL   104       5.694  -7.470  -6.534  1.00  0.00      PAA1
ATOM   1632  CG1 VAL   104       6.061  -6.556  -8.448  1.00  0.00      PAA1
ATOM   1633 HG11 VAL   104       5.607  -5.812  -9.138  1.00  0.00      PAA1
ATOM   1634 HG12 VAL   104       6.226  -7.505  -9.002  1.00  0.00      PAA1
ATOM   1635 HG13 VAL   104       7.036  -6.150  -8.104  1.00  0.00      PAA1
ATOM   1636  CG2 VAL   104       4.845  -5.511  -6.554  1.00  0.00      PAA1
ATOM   1637 HG21 VAL   104       4.323  -5.670  -5.585  1.00  0.00      PAA1
ATOM   1638 HG22 VAL   104       4.209  -4.851  -7.186  1.00  0.00      PAA1
ATOM   1639 HG23 VAL   104       5.782  -4.957  -6.325  1.00  0.00      PAA1
ATOM   1640  C   VAL   104       2.879  -7.586  -6.558  1.00  0.00      PAA1
ATOM   1641  O   VAL   104       1.982  -6.751  -6.427  1.00  0.00      PAA1
ATOM   1642  N   ARG   105       3.052  -8.607  -5.739  1.00  0.00      PAA1
ATOM   1643  HN  ARG   105       3.743  -9.299  -5.911  1.00  0.00      PAA1
ATOM   1644  CA  ARG   105       2.333  -8.747  -4.490  1.00  0.00      PAA1
ATOM   1645  HA  ARG   105       1.488  -8.087  -4.491  1.00  0.00      PAA1
ATOM   1646  CB  ARG   105       1.832 -10.170  -4.319  1.00  0.00      PAA1
ATOM   1647  HB1 ARG   105       2.686 -10.886  -4.342  1.00  0.00      PAA1
ATOM   1648  HB2 ARG   105       1.186 -10.400  -5.204  1.00  0.00      PAA1
ATOM   1649  CG  ARG   105       1.021 -10.364  -3.067  1.00  0.00      PAA1
ATOM   1650  HG1 ARG   105       0.223  -9.584  -3.059  1.00  0.00      PAA1
ATOM   1651  HG2 ARG   105       1.646 -10.225  -2.155  1.00  0.00      PAA1
ATOM   1652  CD  ARG   105       0.346 -11.724  -3.043  1.00  0.00      PAA1
ATOM   1653  HD1 ARG   105       1.117 -12.526  -2.968  1.00  0.00      PAA1
ATOM   1654  HD2 ARG   105      -0.219 -11.907  -3.989  1.00  0.00      PAA1
ATOM   1655  NE  ARG   105      -0.528 -11.820  -1.882  1.00  0.00      PAA1
ATOM   1656  HE  ARG   105      -0.113 -11.976  -0.998  1.00  0.00      PAA1
ATOM   1657  CZ  ARG   105      -1.822 -11.518  -1.867  1.00  0.00      PAA1
ATOM   1658  NH1 ARG   105      -2.446 -11.116  -2.963  1.00  0.00      PAA1
ATOM   1659 HH11 ARG   105      -1.991 -11.070  -3.871  1.00  0.00      PAA1
ATOM   1660 HH12 ARG   105      -3.404 -10.835  -2.953  1.00  0.00      PAA1
ATOM   1661  NH2 ARG   105      -2.498 -11.657  -0.737  1.00  0.00      PAA1
ATOM   1662 HH21 ARG   105      -2.087 -12.164   0.002  1.00  0.00      PAA1
ATOM   1663 HH22 ARG   105      -3.502 -11.565  -0.816  1.00  0.00      PAA1
ATOM   1664  C   ARG   105       3.285  -8.358  -3.370  1.00  0.00      PAA1
ATOM   1665  O   ARG   105       4.321  -8.996  -3.182  1.00  0.00      PAA1
ATOM   1666  N   ILE   106       2.945  -7.301  -2.636  1.00  0.00      PAA1
ATOM   1667  HN  ILE   106       2.059  -6.847  -2.740  1.00  0.00      PAA1
ATOM   1668  CA  ILE   106       3.878  -6.832  -1.619  1.00  0.00      PAA1
ATOM   1669  HA  ILE   106       4.894  -7.020  -1.941  1.00  0.00      PAA1
ATOM   1670  CB  ILE   106       3.746  -5.319  -1.398  1.00  0.00      PAA1
ATOM   1671  HB  ILE   106       4.419  -4.999  -0.563  1.00  0.00      PAA1
ATOM   1672  CG2 ILE   106       4.230  -4.624  -2.641  1.00  0.00      PAA1
ATOM   1673 HG21 ILE   106       3.665  -4.953  -3.534  1.00  0.00      PAA1
ATOM   1674 HG22 ILE   106       5.301  -4.862  -2.825  1.00  0.00      PAA1
ATOM   1675 HG23 ILE   106       4.150  -3.520  -2.556  1.00  0.00      PAA1
ATOM   1676  CG1 ILE   106       2.322  -4.979  -0.988  1.00  0.00      PAA1
ATOM   1677 HG11 ILE   106       2.022  -5.576  -0.091  1.00  0.00      PAA1
ATOM   1678 HG12 ILE   106       1.613  -5.249  -1.805  1.00  0.00      PAA1
ATOM   1679  CD  ILE   106       2.145  -3.562  -0.678  1.00  0.00      PAA1
ATOM   1680  HD1 ILE   106       2.360  -2.909  -1.548  1.00  0.00      PAA1
ATOM   1681  HD2 ILE   106       2.809  -3.246   0.160  1.00  0.00      PAA1
ATOM   1682  HD3 ILE   106       1.093  -3.365  -0.367  1.00  0.00      PAA1
ATOM   1683  C   ILE   106       3.684  -7.594  -0.331  1.00  0.00      PAA1
ATOM   1684  O   ILE   106       2.709  -8.333  -0.153  1.00  0.00      PAA1
ATOM   1685  N   GLN   107       4.640  -7.449   0.542  1.00  0.00      PAA1
ATOM   1686  HN  GLN   107       5.383  -6.822   0.345  1.00  0.00      PAA1
ATOM   1687  CA  GLN   107       4.745  -8.046   1.841  1.00  0.00      PAA1
ATOM   1688  HA  GLN   107       4.148  -8.940   1.819  1.00  0.00      PAA1
ATOM   1689  CB  GLN   107       6.203  -8.415   2.132  1.00  0.00      PAA1
ATOM   1690  HB1 GLN   107       6.319  -8.750   3.193  1.00  0.00      PAA1
ATOM   1691  HB2 GLN   107       6.832  -7.500   2.029  1.00  0.00      PAA1
ATOM   1692  CG  GLN   107       6.757  -9.489   1.204  1.00  0.00      PAA1
ATOM   1693  HG1 GLN   107       7.856  -9.509   1.374  1.00  0.00      PAA1
ATOM   1694  HG2 GLN   107       6.593  -9.254   0.134  1.00  0.00      PAA1
ATOM   1695  CD  GLN   107       6.254 -10.864   1.561  1.00  0.00      PAA1
ATOM   1696  OE1 GLN   107       6.637 -11.433   2.594  1.00  0.00      PAA1
ATOM   1697  NE2 GLN   107       5.383 -11.408   0.723  1.00  0.00      PAA1
ATOM   1698 HE21 GLN   107       5.088 -12.333   0.946  1.00  0.00      PAA1
ATOM   1699 HE22 GLN   107       5.095 -10.908  -0.087  1.00  0.00      PAA1
ATOM   1700  C   GLN   107       4.265  -7.062   2.875  1.00  0.00      PAA1
ATOM   1701  O   GLN   107       4.527  -5.857   2.744  1.00  0.00      PAA1
ATOM   1702  N   PRO   108       3.573  -7.581   3.882  1.00  0.00      PAA1
ATOM   1703  CD  PRO   108       3.280  -9.008   4.109  1.00  0.00      PAA1
ATOM   1704  HD1 PRO   108       4.232  -9.535   4.357  1.00  0.00      PAA1
ATOM   1705  HD2 PRO   108       2.785  -9.478   3.230  1.00  0.00      PAA1
ATOM   1706  CA  PRO   108       3.234  -6.757   5.042  1.00  0.00      PAA1
ATOM   1707  HA  PRO   108       2.494  -6.028   4.758  1.00  0.00      PAA1
ATOM   1708  CB  PRO   108       2.766  -7.778   6.080  1.00  0.00      PAA1
ATOM   1709  HB1 PRO   108       1.925  -7.375   6.683  1.00  0.00      PAA1
ATOM   1710  HB2 PRO   108       3.591  -8.065   6.777  1.00  0.00      PAA1
ATOM   1711  CG  PRO   108       2.369  -8.977   5.277  1.00  0.00      PAA1
ATOM   1712  HG1 PRO   108       2.384  -9.913   5.878  1.00  0.00      PAA1
ATOM   1713  HG2 PRO   108       1.327  -8.793   4.927  1.00  0.00      PAA1
ATOM   1714  C   PRO   108       4.470  -6.012   5.508  1.00  0.00      PAA1
ATOM   1715  O   PRO   108       5.568  -6.567   5.558  1.00  0.00      PAA1
ATOM   1716  N   GLY   109       4.294  -4.741   5.823  1.00  0.00      PAA1
ATOM   1717  HN  GLY   109       3.377  -4.325   5.828  1.00  0.00      PAA1
ATOM   1718  CA  GLY   109       5.386  -3.924   6.260  1.00  0.00      PAA1
ATOM   1719  HA1 GLY   109       6.188  -4.524   6.672  1.00  0.00      PAA1
ATOM   1720  HA2 GLY   109       4.985  -3.250   7.002  1.00  0.00      PAA1
ATOM   1721  C   GLY   109       5.987  -3.056   5.187  1.00  0.00      PAA1
ATOM   1722  O   GLY   109       6.675  -2.072   5.514  1.00  0.00      PAA1
ATOM   1723  N   GLN   110       5.725  -3.376   3.928  1.00  0.00      PAA1
ATOM   1724  HN  GLN   110       5.217  -4.213   3.722  1.00  0.00      PAA1
ATOM   1725  CA  GLN   110       6.202  -2.568   2.822  1.00  0.00      PAA1
ATOM   1726  HA  GLN   110       7.162  -2.143   3.082  1.00  0.00      PAA1
ATOM   1727  CB  GLN   110       6.312  -3.394   1.541  1.00  0.00      PAA1
ATOM   1728  HB1 GLN   110       6.553  -2.731   0.676  1.00  0.00      PAA1
ATOM   1729  HB2 GLN   110       5.320  -3.859   1.330  1.00  0.00      PAA1
ATOM   1730  CG  GLN   110       7.367  -4.481   1.596  1.00  0.00      PAA1
ATOM   1731  HG1 GLN   110       7.460  -5.008   0.625  1.00  0.00      PAA1
ATOM   1732  HG2 GLN   110       7.069  -5.236   2.363  1.00  0.00      PAA1
ATOM   1733  CD  GLN   110       8.710  -3.952   2.036  1.00  0.00      PAA1
ATOM   1734  OE1 GLN   110       9.059  -4.032   3.217  1.00  0.00      PAA1
ATOM   1735  NE2 GLN   110       9.466  -3.392   1.098  1.00  0.00      PAA1
ATOM   1736 HE21 GLN   110      10.348  -3.042   1.398  1.00  0.00      PAA1
ATOM   1737 HE22 GLN   110       9.131  -3.303   0.167  1.00  0.00      PAA1
ATOM   1738  C   GLN   110       5.263  -1.406   2.560  1.00  0.00      PAA1
ATOM   1739  O   GLN   110       4.090  -1.413   2.959  1.00  0.00      PAA1
ATOM   1740  N   THR   111       5.785  -0.411   1.841  1.00  0.00      PAA1
ATOM   1741  HN  THR   111       6.731  -0.396   1.529  1.00  0.00      PAA1
ATOM   1742  CA  THR   111       5.064   0.827   1.581  1.00  0.00      PAA1
ATOM   1743  HA  THR   111       4.097   0.795   2.049  1.00  0.00      PAA1
ATOM   1744  CB  THR   111       5.836   2.036   2.110  1.00  0.00      PAA1
ATOM   1745  HB  THR   111       5.361   2.987   1.776  1.00  0.00      PAA1
ATOM   1746  OG1 THR   111       7.188   1.986   1.620  1.00  0.00      PAA1
ATOM   1747  HG1 THR   111       7.719   2.678   2.074  1.00  0.00      PAA1
ATOM   1748  CG2 THR   111       5.811   2.024   3.634  1.00  0.00      PAA1
ATOM   1749 HG21 THR   111       6.148   1.048   4.043  1.00  0.00      PAA1
ATOM   1750 HG22 THR   111       4.787   2.232   4.004  1.00  0.00      PAA1
ATOM   1751 HG23 THR   111       6.491   2.808   4.026  1.00  0.00      PAA1
ATOM   1752  C   THR   111       4.831   1.001   0.090  1.00  0.00      PAA1
ATOM   1753  O   THR   111       5.547   0.434  -0.739  1.00  0.00      PAA1
ATOM   1754  N   PHE   112       3.830   1.816  -0.233  1.00  0.00      PAA1
ATOM   1755  HN  PHE   112       3.251   2.227   0.476  1.00  0.00      PAA1
ATOM   1756  CA  PHE   112       3.564   2.173  -1.626  1.00  0.00      PAA1
ATOM   1757  HA  PHE   112       4.507   2.345  -2.131  1.00  0.00      PAA1
ATOM   1758  CB  PHE   112       2.789   1.055  -2.340  1.00  0.00      PAA1
ATOM   1759  HB1 PHE   112       3.438   0.154  -2.390  1.00  0.00      PAA1
ATOM   1760  HB2 PHE   112       2.543   1.335  -3.385  1.00  0.00      PAA1
ATOM   1761  CG  PHE   112       1.505   0.638  -1.636  1.00  0.00      PAA1
ATOM   1762  CD1 PHE   112       1.518  -0.335  -0.659  1.00  0.00      PAA1
ATOM   1763  HD1 PHE   112       2.459  -0.777  -0.360  1.00  0.00      PAA1
ATOM   1764  CE1 PHE   112       0.338  -0.721  -0.011  1.00  0.00      PAA1
ATOM   1765  HE1 PHE   112       0.384  -1.465   0.776  1.00  0.00      PAA1
ATOM   1766  CZ  PHE   112      -0.847  -0.181  -0.358  1.00  0.00      PAA1
ATOM   1767  HZ  PHE   112      -1.761  -0.492   0.104  1.00  0.00      PAA1
ATOM   1768  CD2 PHE   112       0.281   1.195  -1.982  1.00  0.00      PAA1
ATOM   1769  HD2 PHE   112       0.250   1.974  -2.729  1.00  0.00      PAA1
ATOM   1770  CE2 PHE   112      -0.889   0.801  -1.341  1.00  0.00      PAA1
ATOM   1771  HE2 PHE   112      -1.839   1.237  -1.615  1.00  0.00      PAA1
ATOM   1772  C   PHE   112       2.794   3.486  -1.661  1.00  0.00      PAA1
ATOM   1773  O   PHE   112       2.212   3.916  -0.658  1.00  0.00      PAA1
ATOM   1774  N   SER   113       2.800   4.119  -2.834  1.00  0.00      PAA1
ATOM   1775  HN  SER   113       3.277   3.734  -3.630  1.00  0.00      PAA1
ATOM   1776  CA  SER   113       2.008   5.317  -3.060  1.00  0.00      PAA1
ATOM   1777  HA  SER   113       1.850   5.829  -2.123  1.00  0.00      PAA1
ATOM   1778  CB  SER   113       2.709   6.273  -4.017  1.00  0.00      PAA1
ATOM   1779  HB1 SER   113       2.103   7.197  -4.161  1.00  0.00      PAA1
ATOM   1780  HB2 SER   113       2.831   5.789  -5.015  1.00  0.00      PAA1
ATOM   1781  OG  SER   113       3.999   6.649  -3.557  1.00  0.00      PAA1
ATOM   1782  HG1 SER   113       4.060   6.434  -2.601  1.00  0.00      PAA1
ATOM   1783  C   SER   113       0.644   4.971  -3.647  1.00  0.00      PAA1
ATOM   1784  O   SER   113       0.512   4.059  -4.462  1.00  0.00      PAA1
ATOM   1785  N   VAL   114      -0.358   5.758  -3.270  1.00  0.00      PAA1
ATOM   1786  HN  VAL   114      -0.215   6.469  -2.572  1.00  0.00      PAA1
ATOM   1787  CA  VAL   114      -1.724   5.589  -3.739  1.00  0.00      PAA1
ATOM   1788  HA  VAL   114      -1.795   4.742  -4.407  1.00  0.00      PAA1
ATOM   1789  CB  VAL   114      -2.704   5.367  -2.565  1.00  0.00      PAA1
ATOM   1790  HB  VAL   114      -2.611   6.222  -1.852  1.00  0.00      PAA1
ATOM   1791  CG1 VAL   114      -4.119   5.328  -3.108  1.00  0.00      PAA1
ATOM   1792 HG11 VAL   114      -4.234   4.533  -3.876  1.00  0.00      PAA1
ATOM   1793 HG12 VAL   114      -4.439   6.299  -3.540  1.00  0.00      PAA1
ATOM   1794 HG13 VAL   114      -4.820   5.113  -2.273  1.00  0.00      PAA1
ATOM   1795  CG2 VAL   114      -2.394   4.069  -1.793  1.00  0.00      PAA1
ATOM   1796 HG21 VAL   114      -1.379   4.104  -1.344  1.00  0.00      PAA1
ATOM   1797 HG22 VAL   114      -2.450   3.201  -2.482  1.00  0.00      PAA1
ATOM   1798 HG23 VAL   114      -3.135   3.921  -0.978  1.00  0.00      PAA1
ATOM   1799  C   VAL   114      -2.108   6.828  -4.526  1.00  0.00      PAA1
ATOM   1800  O   VAL   114      -1.955   7.952  -4.028  1.00  0.00      PAA1
ATOM   1801  N   LEU   115      -2.595   6.624  -5.761  1.00  0.00      PAA1
ATOM   1802  HN  LEU   115      -2.659   5.696  -6.130  1.00  0.00      PAA1
ATOM   1803  CA  LEU   115      -3.214   7.683  -6.558  1.00  0.00      PAA1
ATOM   1804  HA  LEU   115      -2.942   8.651  -6.159  1.00  0.00      PAA1
ATOM   1805  CB  LEU   115      -2.799   7.608  -8.031  1.00  0.00      PAA1
ATOM   1806  HB1 LEU   115      -3.048   6.593  -8.420  1.00  0.00      PAA1
ATOM   1807  HB2 LEU   115      -1.694   7.714  -8.094  1.00  0.00      PAA1
ATOM   1808  CG  LEU   115      -3.447   8.638  -8.948  1.00  0.00      PAA1
ATOM   1809  HG  LEU   115      -4.558   8.606  -8.844  1.00  0.00      PAA1
ATOM   1810  CD1 LEU   115      -2.967  10.006  -8.531  1.00  0.00      PAA1
ATOM   1811 HD11 LEU   115      -1.884   9.986  -8.284  1.00  0.00      PAA1
ATOM   1812 HD12 LEU   115      -3.518  10.372  -7.638  1.00  0.00      PAA1
ATOM   1813 HD13 LEU   115      -3.079  10.747  -9.345  1.00  0.00      PAA1
ATOM   1814  CD2 LEU   115      -3.151   8.388 -10.456  1.00  0.00      PAA1
ATOM   1815 HD21 LEU   115      -3.561   7.405 -10.769  1.00  0.00      PAA1
ATOM   1816 HD22 LEU   115      -2.057   8.399 -10.640  1.00  0.00      PAA1
ATOM   1817 HD23 LEU   115      -3.618   9.179 -11.075  1.00  0.00      PAA1
ATOM   1818  C   LEU   115      -4.722   7.521  -6.405  1.00  0.00      PAA1
ATOM   1819  O   LEU   115      -5.331   6.706  -7.098  1.00  0.00      PAA1
ATOM   1820  N   ALA   116      -5.331   8.287  -5.497  1.00  0.00      PAA1
ATOM   1821  HN  ALA   116      -4.845   9.038  -5.044  1.00  0.00      PAA1
ATOM   1822  CA  ALA   116      -6.761   8.154  -5.274  1.00  0.00      PAA1
ATOM   1823  HA  ALA   116      -7.024   7.105  -5.226  1.00  0.00      PAA1
ATOM   1824  CB  ALA   116      -7.193   8.859  -3.979  1.00  0.00      PAA1
ATOM   1825  HB1 ALA   116      -6.928   9.938  -4.011  1.00  0.00      PAA1
ATOM   1826  HB2 ALA   116      -6.678   8.398  -3.110  1.00  0.00      PAA1
ATOM   1827  HB3 ALA   116      -8.289   8.765  -3.821  1.00  0.00      PAA1
ATOM   1828  C   ALA   116      -7.473   8.775  -6.467  1.00  0.00      PAA1
ATOM   1829  O   ALA   116      -7.086   9.845  -6.932  1.00  0.00      PAA1
ATOM   1830  N   CYS   117      -8.512   8.102  -6.972  1.00  0.00      PAA1
ATOM   1831  HN  CYS   117      -8.740   7.178  -6.650  1.00  0.00      PAA1
ATOM   1832  CA  CYS   117      -9.244   8.592  -8.143  1.00  0.00      PAA1
ATOM   1833  HA  CYS   117      -9.051   9.646  -8.283  1.00  0.00      PAA1
ATOM   1834  CB  CYS   117      -8.874   7.839  -9.419  1.00  0.00      PAA1
ATOM   1835  HB1 CYS   117      -9.514   8.185 -10.263  1.00  0.00      PAA1
ATOM   1836  HB2 CYS   117      -9.096   6.758  -9.266  1.00  0.00      PAA1
ATOM   1837  SG  CYS   117      -7.168   7.999  -9.922  1.00  0.00      PAA1
ATOM   1838  HG1 CYS   117      -6.657   7.419  -8.837  1.00  0.00      PAA1
ATOM   1839  C   CYS   117     -10.737   8.460  -7.911  1.00  0.00      PAA1
ATOM   1840  O   CYS   117     -11.170   7.685  -7.072  1.00  0.00      PAA1
ATOM   1841  N   TYR   118     -11.513   9.257  -8.665  1.00  0.00      PAA1
ATOM   1842  HN  TYR   118     -11.075   9.911  -9.288  1.00  0.00      PAA1
ATOM   1843  CA  TYR   118     -12.975   9.238  -8.696  1.00  0.00      PAA1
ATOM   1844  HA  TYR   118     -13.312   8.248  -8.412  1.00  0.00      PAA1
ATOM   1845  CB  TYR   118     -13.605  10.302  -7.745  1.00  0.00      PAA1
ATOM   1846  HB1 TYR   118     -14.714  10.264  -7.780  1.00  0.00      PAA1
ATOM   1847  HB2 TYR   118     -13.266  11.321  -8.027  1.00  0.00      PAA1
ATOM   1848  CG  TYR   118     -13.159  10.014  -6.320  1.00  0.00      PAA1
ATOM   1849  CD1 TYR   118     -12.039  10.641  -5.780  1.00  0.00      PAA1
ATOM   1850  HD1 TYR   118     -11.514  11.380  -6.367  1.00  0.00      PAA1
ATOM   1851  CE1 TYR   118     -11.580  10.325  -4.507  1.00  0.00      PAA1
ATOM   1852  HE1 TYR   118     -10.707  10.823  -4.110  1.00  0.00      PAA1
ATOM   1853  CZ  TYR   118     -12.239   9.344  -3.791  1.00  0.00      PAA1
ATOM   1854  OH  TYR   118     -11.805   8.992  -2.555  1.00  0.00      PAA1
ATOM   1855  HH  TYR   118     -11.058   9.561  -2.348  1.00  0.00      PAA1
ATOM   1856  CD2 TYR   118     -13.789   9.040  -5.578  1.00  0.00      PAA1
ATOM   1857  HD2 TYR   118     -14.645   8.521  -5.989  1.00  0.00      PAA1
ATOM   1858  CE2 TYR   118     -13.349   8.707  -4.312  1.00  0.00      PAA1
ATOM   1859  HE2 TYR   118     -13.871   7.952  -3.744  1.00  0.00      PAA1
ATOM   1860  C   TYR   118     -13.389   9.468 -10.143  1.00  0.00      PAA1
ATOM   1861  O   TYR   118     -12.866  10.366 -10.808  1.00  0.00      PAA1
ATOM   1862  N   ASN   119     -14.295   8.631 -10.631  1.00  0.00      PAA1
ATOM   1863  HN  ASN   119     -14.674   7.912 -10.054  1.00  0.00      PAA1
ATOM   1864  CA  ASN   119     -14.799   8.701 -12.006  1.00  0.00      PAA1
ATOM   1865  HA  ASN   119     -15.338   7.784 -12.201  1.00  0.00      PAA1
ATOM   1866  CB  ASN   119     -15.738   9.900 -12.212  1.00  0.00      PAA1
ATOM   1867  HB1 ASN   119     -16.179   9.855 -13.234  1.00  0.00      PAA1
ATOM   1868  HB2 ASN   119     -15.160  10.848 -12.146  1.00  0.00      PAA1
ATOM   1869  CG  ASN   119     -16.893   9.914 -11.239  1.00  0.00      PAA1
ATOM   1870  OD1 ASN   119     -17.733   9.020 -11.240  1.00  0.00      PAA1
ATOM   1871  ND2 ASN   119     -16.930  10.923 -10.393  1.00  0.00      PAA1
ATOM   1872 HD21 ASN   119     -17.690  10.938  -9.750  1.00  0.00      PAA1
ATOM   1873 HD22 ASN   119     -16.221  11.620 -10.424  1.00  0.00      PAA1
ATOM   1874  C   ASN   119     -13.666   8.773 -13.021  1.00  0.00      PAA1
ATOM   1875  O   ASN   119     -13.740   9.515 -13.996  1.00  0.00      PAA1
ATOM   1876  N   GLY   120     -12.609   7.990 -12.792  1.00  0.00      PAA1
ATOM   1877  HN  GLY   120     -12.520   7.402 -11.980  1.00  0.00      PAA1
ATOM   1878  CA  GLY   120     -11.477   7.980 -13.703  1.00  0.00      PAA1
ATOM   1879  HA1 GLY   120     -11.832   7.956 -14.723  1.00  0.00      PAA1
ATOM   1880  HA2 GLY   120     -10.889   7.107 -13.461  1.00  0.00      PAA1
ATOM   1881  C   GLY   120     -10.539   9.160 -13.596  1.00  0.00      PAA1
ATOM   1882  O   GLY   120      -9.556   9.200 -14.338  1.00  0.00      PAA1
ATOM   1883  N   SER   121     -10.796  10.121 -12.694  1.00  0.00      PAA1
ATOM   1884  HN  SER   121     -11.594  10.076 -12.086  1.00  0.00      PAA1
ATOM   1885  CA  SER   121      -9.943  11.295 -12.612  1.00  0.00      PAA1
ATOM   1886  HA  SER   121      -9.320  11.354 -13.487  1.00  0.00      PAA1
ATOM   1887  CB  SER   121     -10.781  12.582 -12.676  1.00  0.00      PAA1
ATOM   1888  HB1 SER   121     -10.130  13.474 -12.531  1.00  0.00      PAA1
ATOM   1889  HB2 SER   121     -11.545  12.578 -11.864  1.00  0.00      PAA1
ATOM   1890  OG  SER   121     -11.422  12.714 -13.922  1.00  0.00      PAA1
ATOM   1891  HG1 SER   121     -11.979  11.929 -14.029  1.00  0.00      PAA1
ATOM   1892  C   SER   121      -9.120  11.283 -11.332  1.00  0.00      PAA1
ATOM   1893  O   SER   121      -9.668  11.086 -10.233  1.00  0.00      PAA1
ATOM   1894  N   PRO   122      -7.818  11.519 -11.437  1.00  0.00      PAA1
ATOM   1895  CD  PRO   122      -7.029  11.336 -12.670  1.00  0.00      PAA1
ATOM   1896  HD1 PRO   122      -7.071  12.284 -13.246  1.00  0.00      PAA1
ATOM   1897  HD2 PRO   122      -7.393  10.480 -13.286  1.00  0.00      PAA1
ATOM   1898  CA  PRO   122      -6.975  11.606 -10.231  1.00  0.00      PAA1
ATOM   1899  HA  PRO   122      -7.085  10.692  -9.669  1.00  0.00      PAA1
ATOM   1900  CB  PRO   122      -5.560  11.785 -10.803  1.00  0.00      PAA1
ATOM   1901  HB1 PRO   122      -4.797  11.368 -10.129  1.00  0.00      PAA1
ATOM   1902  HB2 PRO   122      -5.335  12.860 -10.992  1.00  0.00      PAA1
ATOM   1903  CG  PRO   122      -5.628  11.063 -12.148  1.00  0.00      PAA1
ATOM   1904  HG1 PRO   122      -4.842  11.403 -12.853  1.00  0.00      PAA1
ATOM   1905  HG2 PRO   122      -5.519   9.967 -11.982  1.00  0.00      PAA1
ATOM   1906  C   PRO   122      -7.346  12.756  -9.307  1.00  0.00      PAA1
ATOM   1907  O   PRO   122      -7.690  13.859  -9.739  1.00  0.00      PAA1
ATOM   1908  N   SER   123      -7.294  12.484  -8.006  1.00  0.00      PAA1
ATOM   1909  HN  SER   123      -7.102  11.552  -7.683  1.00  0.00      PAA1
ATOM   1910  CA  SER   123      -7.595  13.512  -7.025  1.00  0.00      PAA1
ATOM   1911  HA  SER   123      -7.814  14.457  -7.504  1.00  0.00      PAA1
ATOM   1912  CB  SER   123      -8.825  13.116  -6.201  1.00  0.00      PAA1
ATOM   1913  HB1 SER   123      -9.121  12.071  -6.453  1.00  0.00      PAA1
ATOM   1914  HB2 SER   123      -9.684  13.780  -6.447  1.00  0.00      PAA1
ATOM   1915  OG  SER   123      -8.541  13.171  -4.821  1.00  0.00      PAA1
ATOM   1916  HG1 SER   123      -8.250  14.073  -4.628  1.00  0.00      PAA1
ATOM   1917  C   SER   123      -6.443  13.815  -6.091  1.00  0.00      PAA1
ATOM   1918  O   SER   123      -6.288  14.966  -5.692  1.00  0.00      PAA1
ATOM   1919  N   GLY   124      -5.633  12.832  -5.735  1.00  0.00      PAA1
ATOM   1920  HN  GLY   124      -5.772  11.899  -6.067  1.00  0.00      PAA1
ATOM   1921  CA  GLY   124      -4.557  13.047  -4.784  1.00  0.00      PAA1
ATOM   1922  HA1 GLY   124      -4.993  13.197  -3.806  1.00  0.00      PAA1
ATOM   1923  HA2 GLY   124      -3.949  13.871  -5.130  1.00  0.00      PAA1
ATOM   1924  C   GLY   124      -3.681  11.833  -4.713  1.00  0.00      PAA1
ATOM   1925  O   GLY   124      -4.058  10.740  -5.147  1.00  0.00      PAA1
ATOM   1926  N   VAL   125      -2.473  12.019  -4.189  1.00  0.00      PAA1
ATOM   1927  HN  VAL   125      -2.182  12.909  -3.856  1.00  0.00      PAA1
ATOM   1928  CA  VAL   125      -1.493  10.965  -4.042  1.00  0.00      PAA1
ATOM   1929  HA  VAL   125      -2.002  10.048  -4.190  1.00  0.00      PAA1
ATOM   1930  CB  VAL   125      -0.373  11.107  -5.092  1.00  0.00      PAA1
ATOM   1931  HB  VAL   125      -0.849  11.044  -6.102  1.00  0.00      PAA1
ATOM   1932  CG1 VAL   125       0.292  12.443  -4.954  1.00  0.00      PAA1
ATOM   1933 HG11 VAL   125       0.819  12.553  -3.983  1.00  0.00      PAA1
ATOM   1934 HG12 VAL   125      -0.421  13.286  -5.071  1.00  0.00      PAA1
ATOM   1935 HG13 VAL   125       1.058  12.558  -5.754  1.00  0.00      PAA1
ATOM   1936  CG2 VAL   125       0.649   9.973  -4.970  1.00  0.00      PAA1
ATOM   1937 HG21 VAL   125       0.157   8.986  -5.108  1.00  0.00      PAA1
ATOM   1938 HG22 VAL   125       1.143   9.985  -3.980  1.00  0.00      PAA1
ATOM   1939 HG23 VAL   125       1.437  10.079  -5.747  1.00  0.00      PAA1
ATOM   1940  C   VAL   125      -0.951  10.996  -2.620  1.00  0.00      PAA1
ATOM   1941  O   VAL   125      -0.680  12.071  -2.059  1.00  0.00      PAA1
ATOM   1942  N   TYR   126      -0.835   9.820  -2.014  1.00  0.00      PAA1
ATOM   1943  HN  TYR   126      -1.127   8.975  -2.471  1.00  0.00      PAA1
ATOM   1944  CA  TYR   126      -0.260   9.727  -0.678  1.00  0.00      PAA1
ATOM   1945  HA  TYR   126       0.521  10.469  -0.576  1.00  0.00      PAA1
ATOM   1946  CB  TYR   126      -1.349   9.977   0.380  1.00  0.00      PAA1
ATOM   1947  HB1 TYR   126      -1.732  11.015   0.256  1.00  0.00      PAA1
ATOM   1948  HB2 TYR   126      -0.936   9.903   1.409  1.00  0.00      PAA1
ATOM   1949  CG  TYR   126      -2.541   9.037   0.286  1.00  0.00      PAA1
ATOM   1950  CD1 TYR   126      -3.675   9.373  -0.427  1.00  0.00      PAA1
ATOM   1951  HD1 TYR   126      -3.721  10.331  -0.928  1.00  0.00      PAA1
ATOM   1952  CE1 TYR   126      -4.751   8.507  -0.523  1.00  0.00      PAA1
ATOM   1953  HE1 TYR   126      -5.631   8.802  -1.078  1.00  0.00      PAA1
ATOM   1954  CZ  TYR   126      -4.702   7.297   0.111  1.00  0.00      PAA1
ATOM   1955  OH  TYR   126      -5.773   6.429   0.037  1.00  0.00      PAA1
ATOM   1956  HH  TYR   126      -6.509   6.880  -0.405  1.00  0.00      PAA1
ATOM   1957  CD2 TYR   126      -2.508   7.809   0.890  1.00  0.00      PAA1
ATOM   1958  HD2 TYR   126      -1.639   7.515   1.467  1.00  0.00      PAA1
ATOM   1959  CE2 TYR   126      -3.582   6.936   0.815  1.00  0.00      PAA1
ATOM   1960  HE2 TYR   126      -3.604   6.009   1.351  1.00  0.00      PAA1
ATOM   1961  C   TYR   126       0.413   8.365  -0.510  1.00  0.00      PAA1
ATOM   1962  O   TYR   126       0.202   7.437  -1.288  1.00  0.00      PAA1
ATOM   1963  N   GLN   127       1.222   8.267   0.522  1.00  0.00      PAA1
ATOM   1964  HN  GLN   127       1.287   9.010   1.176  1.00  0.00      PAA1
ATOM   1965  CA  GLN   127       2.024   7.094   0.831  1.00  0.00      PAA1
ATOM   1966  HA  GLN   127       2.086   6.454  -0.038  1.00  0.00      PAA1
ATOM   1967  CB  GLN   127       3.435   7.578   1.190  1.00  0.00      PAA1
ATOM   1968  HB1 GLN   127       3.347   8.153   2.141  1.00  0.00      PAA1
ATOM   1969  HB2 GLN   127       3.768   8.311   0.417  1.00  0.00      PAA1
ATOM   1970  CG  GLN   127       4.477   6.518   1.380  1.00  0.00      PAA1
ATOM   1971  HG1 GLN   127       4.081   5.650   1.956  1.00  0.00      PAA1
ATOM   1972  HG2 GLN   127       5.304   6.958   1.990  1.00  0.00      PAA1
ATOM   1973  CD  GLN   127       5.085   6.031   0.103  1.00  0.00      PAA1
ATOM   1974  OE1 GLN   127       4.686   6.397  -1.006  1.00  0.00      PAA1
ATOM   1975  NE2 GLN   127       6.069   5.194   0.246  1.00  0.00      PAA1
ATOM   1976 HE21 GLN   127       6.380   4.698  -0.561  1.00  0.00      PAA1
ATOM   1977 HE22 GLN   127       6.358   4.898   1.156  1.00  0.00      PAA1
ATOM   1978  C   GLN   127       1.376   6.284   1.959  1.00  0.00      PAA1
ATOM   1979  O   GLN   127       0.799   6.841   2.888  1.00  0.00      PAA1
ATOM   1980  N   CYS   128       1.436   4.955   1.820  1.00  0.00      PAA1
ATOM   1981  HN  CYS   128       1.910   4.552   1.032  1.00  0.00      PAA1
ATOM   1982  CA  CYS   128       0.701   3.980   2.625  1.00  0.00      PAA1
ATOM   1983  HA  CYS   128       0.362   4.428   3.553  1.00  0.00      PAA1
ATOM   1984  CB  CYS   128      -0.460   3.282   1.864  1.00  0.00      PAA1
ATOM   1985  HB1 CYS   128      -0.738   2.310   2.329  1.00  0.00      PAA1
ATOM   1986  HB2 CYS   128      -0.094   3.034   0.841  1.00  0.00      PAA1
ATOM   1987  SG  CYS   128      -1.930   4.134   1.755  1.00  0.00      PAA1
ATOM   1988  HG1 CYS   128      -1.452   5.115   1.001  1.00  0.00      PAA1
ATOM   1989  C   CYS   128       1.637   2.828   2.998  1.00  0.00      PAA1
ATOM   1990  O   CYS   128       2.694   2.633   2.396  1.00  0.00      PAA1
ATOM   1991  N   ALA   129       1.191   1.989   3.912  1.00  0.00      PAA1
ATOM   1992  HN  ALA   129       0.428   2.206   4.519  1.00  0.00      PAA1
ATOM   1993  CA  ALA   129       1.868   0.728   4.144  1.00  0.00      PAA1
ATOM   1994  HA  ALA   129       2.531   0.497   3.326  1.00  0.00      PAA1
ATOM   1995  CB  ALA   129       2.694   0.809   5.428  1.00  0.00      PAA1
ATOM   1996  HB1 ALA   129       2.028   0.890   6.315  1.00  0.00      PAA1
ATOM   1997  HB2 ALA   129       3.340   1.709   5.421  1.00  0.00      PAA1
ATOM   1998  HB3 ALA   129       3.336  -0.090   5.550  1.00  0.00      PAA1
ATOM   1999  C   ALA   129       0.853  -0.406   4.183  1.00  0.00      PAA1
ATOM   2000  O   ALA   129      -0.303  -0.221   4.575  1.00  0.00      PAA1
ATOM   2001  N   MET   130       1.293  -1.579   3.734  1.00  0.00      PAA1
ATOM   2002  HN  MET   130       2.242  -1.667   3.419  1.00  0.00      PAA1
ATOM   2003  CA  MET   130       0.557  -2.812   3.976  1.00  0.00      PAA1
ATOM   2004  HA  MET   130      -0.494  -2.636   3.790  1.00  0.00      PAA1
ATOM   2005  CB  MET   130       1.069  -3.922   3.067  1.00  0.00      PAA1
ATOM   2006  HB1 MET   130       2.149  -4.104   3.278  1.00  0.00      PAA1
ATOM   2007  HB2 MET   130       1.012  -3.565   2.017  1.00  0.00      PAA1
ATOM   2008  CG  MET   130       0.307  -5.255   3.190  1.00  0.00      PAA1
ATOM   2009  HG1 MET   130       0.450  -5.655   4.219  1.00  0.00      PAA1
ATOM   2010  HG2 MET   130       0.766  -5.992   2.495  1.00  0.00      PAA1
ATOM   2011  SD  MET   130      -1.452  -5.136   2.880  1.00  0.00      PAA1
ATOM   2012  CE  MET   130      -1.416  -4.722   1.141  1.00  0.00      PAA1
ATOM   2013  HE1 MET   130      -0.754  -5.411   0.576  1.00  0.00      PAA1
ATOM   2014  HE2 MET   130      -1.043  -3.688   0.987  1.00  0.00      PAA1
ATOM   2015  HE3 MET   130      -2.434  -4.780   0.702  1.00  0.00      PAA1
ATOM   2016  C   MET   130       0.724  -3.167   5.452  1.00  0.00      PAA1
ATOM   2017  O   MET   130       1.831  -3.486   5.895  1.00  0.00      PAA1
ATOM   2018  N   ARG   131      -0.350  -3.030   6.235  1.00  0.00      PAA1
ATOM   2019  HN  ARG   131      -1.252  -2.766   5.883  1.00  0.00      PAA1
ATOM   2020  CA  ARG   131      -0.263  -3.330   7.652  1.00  0.00      PAA1
ATOM   2021  HA  ARG   131       0.590  -2.795   8.037  1.00  0.00      PAA1
ATOM   2022  CB  ARG   131      -1.521  -2.904   8.398  1.00  0.00      PAA1
ATOM   2023  HB1 ARG   131      -1.457  -3.212   9.463  1.00  0.00      PAA1
ATOM   2024  HB2 ARG   131      -2.394  -3.445   7.965  1.00  0.00      PAA1
ATOM   2025  CG  ARG   131      -1.827  -1.413   8.365  1.00  0.00      PAA1
ATOM   2026  HG1 ARG   131      -2.707  -1.223   9.024  1.00  0.00      PAA1
ATOM   2027  HG2 ARG   131      -2.117  -1.118   7.331  1.00  0.00      PAA1
ATOM   2028  CD  ARG   131      -0.668  -0.557   8.795  1.00  0.00      PAA1
ATOM   2029  HD1 ARG   131      -0.978   0.516   8.798  1.00  0.00      PAA1
ATOM   2030  HD2 ARG   131       0.169  -0.655   8.061  1.00  0.00      PAA1
ATOM   2031  NE  ARG   131      -0.176  -0.911  10.121  1.00  0.00      PAA1
ATOM   2032  HE  ARG   131      -0.712  -1.546  10.723  1.00  0.00      PAA1
ATOM   2033  CZ  ARG   131       0.861  -0.323  10.708  1.00  0.00      PAA1
ATOM   2034  NH1 ARG   131       1.490   0.689  10.108  1.00  0.00      PAA1
ATOM   2035 HH11 ARG   131       1.138   1.125   9.275  1.00  0.00      PAA1
ATOM   2036 HH12 ARG   131       2.232   1.157  10.625  1.00  0.00      PAA1
ATOM   2037  NH2 ARG   131       1.256  -0.739  11.898  1.00  0.00      PAA1
ATOM   2038 HH21 ARG   131       0.958  -1.630  12.248  1.00  0.00      PAA1
ATOM   2039 HH22 ARG   131       2.154  -0.351  12.193  1.00  0.00      PAA1
ATOM   2040  C   ARG   131      -0.040  -4.821   7.885  1.00  0.00      PAA1
ATOM   2041  O   ARG   131      -0.354  -5.654   7.035  1.00  0.00      PAA1
ATOM   2042  N   PRO   132       0.478  -5.184   9.052  1.00  0.00      PAA1
ATOM   2043  CD  PRO   132       1.235  -4.340   9.998  1.00  0.00      PAA1
ATOM   2044  HD1 PRO   132       0.549  -3.781  10.663  1.00  0.00      PAA1
ATOM   2045  HD2 PRO   132       1.915  -3.639   9.470  1.00  0.00      PAA1
ATOM   2046  CA  PRO   132       0.576  -6.608   9.379  1.00  0.00      PAA1
ATOM   2047  HA  PRO   132       1.237  -7.075   8.668  1.00  0.00      PAA1
ATOM   2048  CB  PRO   132       1.161  -6.592  10.800  1.00  0.00      PAA1
ATOM   2049  HB1 PRO   132       1.719  -7.524  11.038  1.00  0.00      PAA1
ATOM   2050  HB2 PRO   132       0.345  -6.429  11.539  1.00  0.00      PAA1
ATOM   2051  CG  PRO   132       2.055  -5.374  10.776  1.00  0.00      PAA1
ATOM   2052  HG1 PRO   132       2.357  -4.965  11.757  1.00  0.00      PAA1
ATOM   2053  HG2 PRO   132       2.986  -5.619  10.212  1.00  0.00      PAA1
ATOM   2054  C   PRO   132      -0.739  -7.341   9.307  1.00  0.00      PAA1
ATOM   2055  O   PRO   132      -0.722  -8.551   9.056  1.00  0.00      PAA1
ATOM   2056  N   ASN   133      -1.878  -6.667   9.503  1.00  0.00      PAA1
ATOM   2057  HN  ASN   133      -1.842  -5.723   9.848  1.00  0.00      PAA1
ATOM   2058  CA  ASN   133      -3.176  -7.336   9.379  1.00  0.00      PAA1
ATOM   2059  HA  ASN   133      -3.052  -8.387   9.607  1.00  0.00      PAA1
ATOM   2060  CB  ASN   133      -4.191  -6.777  10.383  1.00  0.00      PAA1
ATOM   2061  HB1 ASN   133      -3.729  -6.829  11.397  1.00  0.00      PAA1
ATOM   2062  HB2 ASN   133      -5.105  -7.410  10.391  1.00  0.00      PAA1
ATOM   2063  CG  ASN   133      -4.590  -5.350  10.111  1.00  0.00      PAA1
ATOM   2064  OD1 ASN   133      -4.211  -4.744   9.108  1.00  0.00      PAA1
ATOM   2065  ND2 ASN   133      -5.407  -4.817  10.986  1.00  0.00      PAA1
ATOM   2066 HD21 ASN   133      -5.689  -5.361  11.781  1.00  0.00      PAA1
ATOM   2067 HD22 ASN   133      -5.652  -3.862  10.859  1.00  0.00      PAA1
ATOM   2068  C   ASN   133      -3.733  -7.266   7.953  1.00  0.00      PAA1
ATOM   2069  O   ASN   133      -4.911  -7.552   7.743  1.00  0.00      PAA1
ATOM   2070  N   PHE   134      -2.903  -6.911   6.982  1.00  0.00      PAA1
ATOM   2071  HN  PHE   134      -1.954  -6.669   7.208  1.00  0.00      PAA1
ATOM   2072  CA  PHE   134      -3.245  -6.904   5.563  1.00  0.00      PAA1
ATOM   2073  HA  PHE   134      -2.348  -6.625   5.035  1.00  0.00      PAA1
ATOM   2074  CB  PHE   134      -3.709  -8.284   5.103  1.00  0.00      PAA1
ATOM   2075  HB1 PHE   134      -4.012  -8.226   4.037  1.00  0.00      PAA1
ATOM   2076  HB2 PHE   134      -4.596  -8.641   5.664  1.00  0.00      PAA1
ATOM   2077  CG  PHE   134      -2.637  -9.317   5.160  1.00  0.00      PAA1
ATOM   2078  CD1 PHE   134      -1.631  -9.340   4.209  1.00  0.00      PAA1
ATOM   2079  HD1 PHE   134      -1.620  -8.589   3.431  1.00  0.00      PAA1
ATOM   2080  CE1 PHE   134      -0.648 -10.297   4.257  1.00  0.00      PAA1
ATOM   2081  HE1 PHE   134       0.141 -10.305   3.517  1.00  0.00      PAA1
ATOM   2082  CZ  PHE   134      -0.651 -11.225   5.274  1.00  0.00      PAA1
ATOM   2083  HZ  PHE   134       0.139 -11.963   5.341  1.00  0.00      PAA1
ATOM   2084  CD2 PHE   134      -2.625 -10.251   6.168  1.00  0.00      PAA1
ATOM   2085  HD2 PHE   134      -3.388 -10.219   6.936  1.00  0.00      PAA1
ATOM   2086  CE2 PHE   134      -1.645 -11.198   6.223  1.00  0.00      PAA1
ATOM   2087  HE2 PHE   134      -1.629 -11.911   7.040  1.00  0.00      PAA1
ATOM   2088  C   PHE   134      -4.294  -5.869   5.208  1.00  0.00      PAA1
ATOM   2089  O   PHE   134      -4.908  -5.955   4.144  1.00  0.00      PAA1
ATOM   2090  N   THR   135      -4.529  -4.902   6.077  1.00  0.00      PAA1
ATOM   2091  HN  THR   135      -4.077  -4.911   6.968  1.00  0.00      PAA1
ATOM   2092  CA  THR   135      -5.297  -3.723   5.706  1.00  0.00      PAA1
ATOM   2093  HA  THR   135      -5.924  -3.930   4.850  1.00  0.00      PAA1
ATOM   2094  CB  THR   135      -6.197  -3.249   6.849  1.00  0.00      PAA1
ATOM   2095  HB  THR   135      -6.842  -2.406   6.497  1.00  0.00      PAA1
ATOM   2096  OG1 THR   135      -5.384  -2.768   7.942  1.00  0.00      PAA1
ATOM   2097  HG1 THR   135      -4.886  -3.536   8.287  1.00  0.00      PAA1
ATOM   2098  CG2 THR   135      -7.068  -4.356   7.314  1.00  0.00      PAA1
ATOM   2099 HG21 THR   135      -6.483  -5.203   7.735  1.00  0.00      PAA1
ATOM   2100 HG22 THR   135      -7.685  -4.749   6.476  1.00  0.00      PAA1
ATOM   2101 HG23 THR   135      -7.755  -3.996   8.109  1.00  0.00      PAA1
ATOM   2102  C   THR   135      -4.341  -2.597   5.329  1.00  0.00      PAA1
ATOM   2103  O   THR   135      -3.134  -2.655   5.564  1.00  0.00      PAA1
ATOM   2104  N   ILE   136      -4.900  -1.534   4.781  1.00  0.00      PAA1
ATOM   2105  HN  ILE   136      -5.870  -1.524   4.537  1.00  0.00      PAA1
ATOM   2106  CA  ILE   136      -4.149  -0.296   4.644  1.00  0.00      PAA1
ATOM   2107  HA  ILE   136      -3.240  -0.347   5.230  1.00  0.00      PAA1
ATOM   2108  CB  ILE   136      -3.740   0.032   3.188  1.00  0.00      PAA1
ATOM   2109  HB  ILE   136      -2.852   0.708   3.225  1.00  0.00      PAA1
ATOM   2110  CG2 ILE   136      -3.324  -1.257   2.414  1.00  0.00      PAA1
ATOM   2111 HG21 ILE   136      -4.157  -1.990   2.391  1.00  0.00      PAA1
ATOM   2112 HG22 ILE   136      -2.456  -1.733   2.919  1.00  0.00      PAA1
ATOM   2113 HG23 ILE   136      -3.061  -1.058   1.373  1.00  0.00      PAA1
ATOM   2114  CG1 ILE   136      -4.845   0.748   2.445  1.00  0.00      PAA1
ATOM   2115 HG11 ILE   136      -5.115   1.712   2.929  1.00  0.00      PAA1
ATOM   2116 HG12 ILE   136      -5.748   0.100   2.407  1.00  0.00      PAA1
ATOM   2117  CD  ILE   136      -4.426   1.118   1.011  1.00  0.00      PAA1
ATOM   2118  HD1 ILE   136      -4.457   0.235   0.342  1.00  0.00      PAA1
ATOM   2119  HD2 ILE   136      -3.389   1.518   1.010  1.00  0.00      PAA1
ATOM   2120  HD3 ILE   136      -5.073   1.902   0.587  1.00  0.00      PAA1
ATOM   2121  C   ILE   136      -4.999   0.811   5.250  1.00  0.00      PAA1
ATOM   2122  O   ILE   136      -6.233   0.769   5.209  1.00  0.00      PAA1
ATOM   2123  N   LYS   137      -4.323   1.803   5.818  1.00  0.00      PAA1
ATOM   2124  HN  LYS   137      -3.326   1.801   5.841  1.00  0.00      PAA1
ATOM   2125  CA  LYS   137      -4.981   2.966   6.421  1.00  0.00      PAA1
ATOM   2126  HA  LYS   137      -6.024   2.748   6.616  1.00  0.00      PAA1
ATOM   2127  CB  LYS   137      -4.311   3.324   7.753  1.00  0.00      PAA1
ATOM   2128  HB1 LYS   137      -4.897   4.151   8.217  1.00  0.00      PAA1
ATOM   2129  HB2 LYS   137      -3.277   3.701   7.579  1.00  0.00      PAA1
ATOM   2130  CG  LYS   137      -4.247   2.131   8.721  1.00  0.00      PAA1
ATOM   2131  HG1 LYS   137      -3.363   1.495   8.499  1.00  0.00      PAA1
ATOM   2132  HG2 LYS   137      -5.150   1.501   8.524  1.00  0.00      PAA1
ATOM   2133  CD  LYS   137      -4.303   2.511  10.221  1.00  0.00      PAA1
ATOM   2134  HD1 LYS   137      -4.582   1.576  10.762  1.00  0.00      PAA1
ATOM   2135  HD2 LYS   137      -5.123   3.242  10.394  1.00  0.00      PAA1
ATOM   2136  CE  LYS   137      -2.972   3.061  10.749  1.00  0.00      PAA1
ATOM   2137  HE1 LYS   137      -3.038   4.154  10.925  1.00  0.00      PAA1
ATOM   2138  HE2 LYS   137      -2.162   2.873  10.009  1.00  0.00      PAA1
ATOM   2139  NZ  LYS   137      -2.537   2.401  12.037  1.00  0.00      PAA1
ATOM   2140  HZ1 LYS   137      -2.418   1.378  11.867  1.00  0.00      PAA1
ATOM   2141  HZ2 LYS   137      -3.236   2.554  12.786  1.00  0.00      PAA1
ATOM   2142  HZ3 LYS   137      -1.611   2.783  12.321  1.00  0.00      PAA1
ATOM   2143  C   LYS   137      -4.928   4.092   5.391  1.00  0.00      PAA1
ATOM   2144  O   LYS   137      -4.123   5.023   5.461  1.00  0.00      PAA1
ATOM   2145  N   GLY   138      -5.812   3.996   4.409  1.00  0.00      PAA1
ATOM   2146  HN  GLY   138      -6.381   3.187   4.370  1.00  0.00      PAA1
ATOM   2147  CA  GLY   138      -5.844   4.949   3.323  1.00  0.00      PAA1
ATOM   2148  HA1 GLY   138      -6.196   4.426   2.446  1.00  0.00      PAA1
ATOM   2149  HA2 GLY   138      -4.869   5.391   3.174  1.00  0.00      PAA1
ATOM   2150  C   GLY   138      -6.820   6.076   3.584  1.00  0.00      PAA1
ATOM   2151  O   GLY   138      -7.374   6.226   4.666  1.00  0.00      PAA1
ATOM   2152  N   SER   139      -7.017   6.888   2.553  1.00  0.00      PAA1
ATOM   2153  HN  SER   139      -6.509   6.746   1.701  1.00  0.00      PAA1
ATOM   2154  CA  SER   139      -8.059   7.904   2.541  1.00  0.00      PAA1
ATOM   2155  HA  SER   139      -8.748   7.747   3.362  1.00  0.00      PAA1
ATOM   2156  CB  SER   139      -7.472   9.311   2.644  1.00  0.00      PAA1
ATOM   2157  HB1 SER   139      -6.719   9.464   1.838  1.00  0.00      PAA1
ATOM   2158  HB2 SER   139      -6.951   9.432   3.621  1.00  0.00      PAA1
ATOM   2159  OG  SER   139      -8.480  10.289   2.511  1.00  0.00      PAA1
ATOM   2160  HG1 SER   139      -9.018  10.262   3.311  1.00  0.00      PAA1
ATOM   2161  C   SER   139      -8.838   7.686   1.254  1.00  0.00      PAA1
ATOM   2162  O   SER   139      -8.336   7.968   0.162  1.00  0.00      PAA1
ATOM   2163  N   PHE   140     -10.041   7.140   1.384  1.00  0.00      PAA1
ATOM   2164  HN  PHE   140     -10.435   6.867   2.264  1.00  0.00      PAA1
ATOM   2165  CA  PHE   140     -10.828   6.725   0.244  1.00  0.00      PAA1
ATOM   2166  HA  PHE   140     -10.554   7.295  -0.632  1.00  0.00      PAA1
ATOM   2167  CB  PHE   140     -10.698   5.207  -0.045  1.00  0.00      PAA1
ATOM   2168  HB1 PHE   140     -11.488   4.803  -0.680  1.00  0.00      PAA1
ATOM   2169  HB2 PHE   140     -10.861   4.693   0.935  1.00  0.00      PAA1
ATOM   2170  CG  PHE   140      -9.360   4.733  -0.590  1.00  0.00      PAA1
ATOM   2171  CD1 PHE   140      -8.927   5.071  -1.864  1.00  0.00      PAA1
ATOM   2172  HD1 PHE   140      -9.466   5.824  -2.407  1.00  0.00      PAA1
ATOM   2173  CE1 PHE   140      -7.734   4.549  -2.381  1.00  0.00      PAA1
ATOM   2174  HE1 PHE   140      -7.393   4.857  -3.357  1.00  0.00      PAA1
ATOM   2175  CZ  PHE   140      -6.987   3.631  -1.633  1.00  0.00      PAA1
ATOM   2176  HZ  PHE   140      -6.075   3.213  -2.034  1.00  0.00      PAA1
ATOM   2177  CD2 PHE   140      -8.610   3.799   0.128  1.00  0.00      PAA1
ATOM   2178  HD2 PHE   140      -8.972   3.483   1.094  1.00  0.00      PAA1
ATOM   2179  CE2 PHE   140      -7.420   3.275  -0.384  1.00  0.00      PAA1
ATOM   2180  HE2 PHE   140      -6.901   2.539   0.203  1.00  0.00      PAA1
ATOM   2181  C   PHE   140     -12.301   6.999   0.510  1.00  0.00      PAA1
ATOM   2182  O   PHE   140     -12.817   6.636   1.576  1.00  0.00      PAA1
ATOM   2183  N   LEU   141     -12.993   7.567  -0.480  1.00  0.00      PAA1
ATOM   2184  HN  LEU   141     -12.549   7.864  -1.325  1.00  0.00      PAA1
ATOM   2185  CA  LEU   141     -14.429   7.823  -0.385  1.00  0.00      PAA1
ATOM   2186  HA  LEU   141     -14.780   7.597   0.615  1.00  0.00      PAA1
ATOM   2187  CB  LEU   141     -14.729   9.287  -0.707  1.00  0.00      PAA1
ATOM   2188  HB1 LEU   141     -15.815   9.495  -0.588  1.00  0.00      PAA1
ATOM   2189  HB2 LEU   141     -14.477   9.461  -1.779  1.00  0.00      PAA1
ATOM   2190  CG  LEU   141     -13.958  10.342   0.108  1.00  0.00      PAA1
ATOM   2191  HG  LEU   141     -12.867  10.103   0.086  1.00  0.00      PAA1
ATOM   2192  CD1 LEU   141     -14.144  11.692  -0.527  1.00  0.00      PAA1
ATOM   2193 HD11 LEU   141     -15.217  11.983  -0.523  1.00  0.00      PAA1
ATOM   2194 HD12 LEU   141     -13.788  11.684  -1.580  1.00  0.00      PAA1
ATOM   2195 HD13 LEU   141     -13.571  12.468   0.026  1.00  0.00      PAA1
ATOM   2196  CD2 LEU   141     -14.407  10.404   1.563  1.00  0.00      PAA1
ATOM   2197 HD21 LEU   141     -14.185   9.437   2.069  1.00  0.00      PAA1
ATOM   2198 HD22 LEU   141     -15.499  10.595   1.633  1.00  0.00      PAA1
ATOM   2199 HD23 LEU   141     -13.872  11.230   2.077  1.00  0.00      PAA1
ATOM   2200  C   LEU   141     -15.163   6.889  -1.341  1.00  0.00      PAA1
ATOM   2201  O   LEU   141     -14.541   6.148  -2.110  1.00  0.00      PAA1
ATOM   2202  N   ASN   142     -16.498   6.900  -1.289  1.00  0.00      PAA1
ATOM   2203  HN  ASN   142     -16.982   7.434  -0.607  1.00  0.00      PAA1
ATOM   2204  CA  ASN   142     -17.265   6.095  -2.245  1.00  0.00      PAA1
ATOM   2205  HA  ASN   142     -17.067   5.049  -2.040  1.00  0.00      PAA1
ATOM   2206  CB  ASN   142     -18.762   6.383  -2.124  1.00  0.00      PAA1
ATOM   2207  HB1 ASN   142     -19.314   5.841  -2.926  1.00  0.00      PAA1
ATOM   2208  HB2 ASN   142     -18.960   7.467  -2.253  1.00  0.00      PAA1
ATOM   2209  CG  ASN   142     -19.357   5.871  -0.812  1.00  0.00      PAA1
ATOM   2210  OD1 ASN   142     -19.549   4.659  -0.614  1.00  0.00      PAA1
ATOM   2211  ND2 ASN   142     -19.663   6.796   0.084  1.00  0.00      PAA1
ATOM   2212 HD21 ASN   142     -19.985   6.456   0.965  1.00  0.00      PAA1
ATOM   2213 HD22 ASN   142     -19.521   7.759  -0.110  1.00  0.00      PAA1
ATOM   2214  C   ASN   142     -16.799   6.395  -3.668  1.00  0.00      PAA1
ATOM   2215  O   ASN   142     -16.579   7.554  -4.033  1.00  0.00      PAA1
ATOM   2216  N   GLY   143     -16.617   5.343  -4.466  1.00  0.00      PAA1
ATOM   2217  HN  GLY   143     -16.786   4.419  -4.127  1.00  0.00      PAA1
ATOM   2218  CA  GLY   143     -16.198   5.501  -5.842  1.00  0.00      PAA1
ATOM   2219  HA1 GLY   143     -16.562   6.438  -6.243  1.00  0.00      PAA1
ATOM   2220  HA2 GLY   143     -16.583   4.655  -6.392  1.00  0.00      PAA1
ATOM   2221  C   GLY   143     -14.704   5.488  -6.034  1.00  0.00      PAA1
ATOM   2222  O   GLY   143     -14.225   5.662  -7.171  1.00  0.00      PAA1
ATOM   2223  N   SER   144     -13.946   5.337  -4.958  1.00  0.00      PAA1
ATOM   2224  HN  SER   144     -14.334   5.331  -4.035  1.00  0.00      PAA1
ATOM   2225  CA  SER   144     -12.499   5.259  -5.074  1.00  0.00      PAA1
ATOM   2226  HA  SER   144     -12.154   6.006  -5.768  1.00  0.00      PAA1
ATOM   2227  CB  SER   144     -11.863   5.526  -3.714  1.00  0.00      PAA1
ATOM   2228  HB1 SER   144     -12.072   6.554  -3.365  1.00  0.00      PAA1
ATOM   2229  HB2 SER   144     -10.767   5.416  -3.839  1.00  0.00      PAA1
ATOM   2230  OG  SER   144     -12.341   4.595  -2.749  1.00  0.00      PAA1
ATOM   2231  HG1 SER   144     -13.105   5.000  -2.298  1.00  0.00      PAA1
ATOM   2232  C   SER   144     -12.046   3.903  -5.593  1.00  0.00      PAA1
ATOM   2233  O   SER   144     -10.920   3.797  -6.072  1.00  0.00      PAA1
ATOM   2234  N   CYS   145     -12.897   2.876  -5.473  1.00  0.00      PAA1
ATOM   2235  HN  CYS   145     -13.760   3.004  -4.993  1.00  0.00      PAA1
ATOM   2236  CA  CYS   145     -12.609   1.525  -5.940  1.00  0.00      PAA1
ATOM   2237  HA  CYS   145     -11.939   1.067  -5.226  1.00  0.00      PAA1
ATOM   2238  CB  CYS   145     -13.918   0.727  -5.997  1.00  0.00      PAA1
ATOM   2239  HB1 CYS   145     -13.686  -0.341  -6.213  1.00  0.00      PAA1
ATOM   2240  HB2 CYS   145     -14.519   1.105  -6.851  1.00  0.00      PAA1
ATOM   2241  SG  CYS   145     -14.984   0.811  -4.500  1.00  0.00      PAA1
ATOM   2242  HG1 CYS   145     -14.479  -0.257  -3.878  1.00  0.00      PAA1
ATOM   2243  C   CYS   145     -11.920   1.550  -7.316  1.00  0.00      PAA1
ATOM   2244  O   CYS   145     -12.314   2.292  -8.215  1.00  0.00      PAA1
ATOM   2245  N   GLY   146     -10.863   0.761  -7.454  1.00  0.00      PAA1
ATOM   2246  HN  GLY   146     -10.621   0.114  -6.720  1.00  0.00      PAA1
ATOM   2247  CA  GLY   146     -10.049   0.751  -8.647  1.00  0.00      PAA1
ATOM   2248  HA1 GLY   146     -10.639   1.049  -9.494  1.00  0.00      PAA1
ATOM   2249  HA2 GLY   146      -9.674  -0.252  -8.765  1.00  0.00      PAA1
ATOM   2250  C   GLY   146      -8.845   1.664  -8.616  1.00  0.00      PAA1
ATOM   2251  O   GLY   146      -7.956   1.513  -9.453  1.00  0.00      PAA1
ATOM   2252  N   SER   147      -8.787   2.615  -7.688  1.00  0.00      PAA1
ATOM   2253  HN  SER   147      -9.567   2.792  -7.086  1.00  0.00      PAA1
ATOM   2254  CA  SER   147      -7.537   3.320  -7.429  1.00  0.00      PAA1
ATOM   2255  HA  SER   147      -7.252   3.865  -8.319  1.00  0.00      PAA1
ATOM   2256  CB  SER   147      -7.723   4.288  -6.265  1.00  0.00      PAA1
ATOM   2257  HB1 SER   147      -6.744   4.739  -5.981  1.00  0.00      PAA1
ATOM   2258  HB2 SER   147      -8.135   3.759  -5.375  1.00  0.00      PAA1
ATOM   2259  OG  SER   147      -8.587   5.347  -6.637  1.00  0.00      PAA1
ATOM   2260  HG1 SER   147      -9.485   4.967  -6.642  1.00  0.00      PAA1
ATOM   2261  C   SER   147      -6.437   2.307  -7.119  1.00  0.00      PAA1
ATOM   2262  O   SER   147      -6.703   1.257  -6.541  1.00  0.00      PAA1
ATOM   2263  N   VAL   148      -5.192   2.615  -7.517  1.00  0.00      PAA1
ATOM   2264  HN  VAL   148      -4.976   3.478  -7.963  1.00  0.00      PAA1
ATOM   2265  CA  VAL   148      -4.107   1.653  -7.394  1.00  0.00      PAA1
ATOM   2266  HA  VAL   148      -4.467   0.776  -6.883  1.00  0.00      PAA1
ATOM   2267  CB  VAL   148      -3.531   1.197  -8.762  1.00  0.00      PAA1
ATOM   2268  HB  VAL   148      -2.693   0.479  -8.575  1.00  0.00      PAA1
ATOM   2269  CG1 VAL   148      -4.577   0.438  -9.567  1.00  0.00      PAA1
ATOM   2270 HG11 VAL   148      -5.424   1.102  -9.844  1.00  0.00      PAA1
ATOM   2271 HG12 VAL   148      -4.983  -0.414  -8.980  1.00  0.00      PAA1
ATOM   2272 HG13 VAL   148      -4.137   0.038 -10.504  1.00  0.00      PAA1
ATOM   2273  CG2 VAL   148      -2.982   2.368  -9.569  1.00  0.00      PAA1
ATOM   2274 HG21 VAL   148      -2.179   2.906  -9.023  1.00  0.00      PAA1
ATOM   2275 HG22 VAL   148      -3.787   3.092  -9.819  1.00  0.00      PAA1
ATOM   2276 HG23 VAL   148      -2.556   2.000 -10.526  1.00  0.00      PAA1
ATOM   2277  C   VAL   148      -2.978   2.209  -6.539  1.00  0.00      PAA1
ATOM   2278  O   VAL   148      -2.787   3.421  -6.403  1.00  0.00      PAA1
ATOM   2279  N   GLY   149      -2.223   1.282  -5.970  1.00  0.00      PAA1
ATOM   2280  HN  GLY   149      -2.456   0.316  -6.131  1.00  0.00      PAA1
ATOM   2281  CA  GLY   149      -1.004   1.582  -5.250  1.00  0.00      PAA1
ATOM   2282  HA1 GLY   149      -1.044   1.050  -4.315  1.00  0.00      PAA1
ATOM   2283  HA2 GLY   149      -0.935   2.637  -5.149  1.00  0.00      PAA1
ATOM   2284  C   GLY   149       0.183   1.054  -6.032  1.00  0.00      PAA1
ATOM   2285  O   GLY   149       0.093   0.025  -6.701  1.00  0.00      PAA1
ATOM   2286  N   PHE   150       1.304   1.769  -5.941  1.00  0.00      PAA1
ATOM   2287  HN  PHE   150       1.333   2.618  -5.404  1.00  0.00      PAA1
ATOM   2288  CA  PHE   150       2.444   1.461  -6.768  1.00  0.00      PAA1
ATOM   2289  HA  PHE   150       2.518   0.389  -6.890  1.00  0.00      PAA1
ATOM   2290  CB  PHE   150       2.380   2.155  -8.143  1.00  0.00      PAA1
ATOM   2291  HB1 PHE   150       1.492   1.768  -8.692  1.00  0.00      PAA1
ATOM   2292  HB2 PHE   150       3.269   1.897  -8.758  1.00  0.00      PAA1
ATOM   2293  CG  PHE   150       2.249   3.633  -8.065  1.00  0.00      PAA1
ATOM   2294  CD1 PHE   150       1.032   4.206  -7.800  1.00  0.00      PAA1
ATOM   2295  HD1 PHE   150       0.159   3.583  -7.642  1.00  0.00      PAA1
ATOM   2296  CE1 PHE   150       0.909   5.562  -7.716  1.00  0.00      PAA1
ATOM   2297  HE1 PHE   150      -0.054   6.003  -7.488  1.00  0.00      PAA1
ATOM   2298  CZ  PHE   150       2.010   6.386  -7.949  1.00  0.00      PAA1
ATOM   2299  HZ  PHE   150       1.905   7.461  -7.885  1.00  0.00      PAA1
ATOM   2300  CD2 PHE   150       3.349   4.459  -8.272  1.00  0.00      PAA1
ATOM   2301  HD2 PHE   150       4.312   4.014  -8.480  1.00  0.00      PAA1
ATOM   2302  CE2 PHE   150       3.223   5.827  -8.219  1.00  0.00      PAA1
ATOM   2303  HE2 PHE   150       4.084   6.461  -8.389  1.00  0.00      PAA1
ATOM   2304  C   PHE   150       3.712   1.912  -6.080  1.00  0.00      PAA1
ATOM   2305  O   PHE   150       3.704   2.795  -5.228  1.00  0.00      PAA1
ATOM   2306  N   ASN   151       4.805   1.325  -6.531  1.00  0.00      PAA1
ATOM   2307  HN  ASN   151       4.719   0.582  -7.198  1.00  0.00      PAA1
ATOM   2308  CA  ASN   151       6.140   1.856  -6.346  1.00  0.00      PAA1
ATOM   2309  HA  ASN   151       6.099   2.801  -5.820  1.00  0.00      PAA1
ATOM   2310  CB  ASN   151       7.017   0.865  -5.582  1.00  0.00      PAA1
ATOM   2311  HB1 ASN   151       8.086   1.185  -5.616  1.00  0.00      PAA1
ATOM   2312  HB2 ASN   151       6.968  -0.146  -6.038  1.00  0.00      PAA1
ATOM   2313  CG  ASN   151       6.663   0.808  -4.114  1.00  0.00      PAA1
ATOM   2314  OD1 ASN   151       7.156   1.596  -3.325  1.00  0.00      PAA1
ATOM   2315  ND2 ASN   151       5.802  -0.129  -3.748  1.00  0.00      PAA1
ATOM   2316 HD21 ASN   151       5.620  -0.167  -2.761  1.00  0.00      PAA1
ATOM   2317 HD22 ASN   151       5.396  -0.739  -4.418  1.00  0.00      PAA1
ATOM   2318  C   ASN   151       6.735   2.143  -7.715  1.00  0.00      PAA1
ATOM   2319  O   ASN   151       6.307   1.591  -8.731  1.00  0.00      PAA1
ATOM   2320  N   ILE   152       7.727   3.019  -7.741  1.00  0.00      PAA1
ATOM   2321  HN  ILE   152       8.071   3.450  -6.908  1.00  0.00      PAA1
ATOM   2322  CA  ILE   152       8.513   3.269  -8.939  1.00  0.00      PAA1
ATOM   2323  HA  ILE   152       8.181   2.627  -9.744  1.00  0.00      PAA1
ATOM   2324  CB  ILE   152       8.401   4.722  -9.419  1.00  0.00      PAA1
ATOM   2325  HB  ILE   152       8.925   5.393  -8.694  1.00  0.00      PAA1
ATOM   2326  CG2 ILE   152       9.076   4.874 -10.775  1.00  0.00      PAA1
ATOM   2327 HG21 ILE   152       8.562   4.256 -11.543  1.00  0.00      PAA1
ATOM   2328 HG22 ILE   152      10.140   4.556 -10.740  1.00  0.00      PAA1
ATOM   2329 HG23 ILE   152       9.087   5.932 -11.109  1.00  0.00      PAA1
ATOM   2330  CG1 ILE   152       6.938   5.133  -9.454  1.00  0.00      PAA1
ATOM   2331 HG11 ILE   152       6.569   5.293  -8.416  1.00  0.00      PAA1
ATOM   2332 HG12 ILE   152       6.349   4.281  -9.874  1.00  0.00      PAA1
ATOM   2333  CD  ILE   152       6.642   6.349 -10.299  1.00  0.00      PAA1
ATOM   2334  HD1 ILE   152       6.832   6.156 -11.374  1.00  0.00      PAA1
ATOM   2335  HD2 ILE   152       7.257   7.215  -9.972  1.00  0.00      PAA1
ATOM   2336  HD3 ILE   152       5.571   6.634 -10.198  1.00  0.00      PAA1
ATOM   2337  C   ILE   152       9.962   2.910  -8.653  1.00  0.00      PAA1
ATOM   2338  O   ILE   152      10.543   3.353  -7.655  1.00  0.00      PAA1
ATOM   2339  N   ASP   153      10.522   2.093  -9.524  1.00  0.00      PAA1
ATOM   2340  HN  ASP   153       9.978   1.679 -10.255  1.00  0.00      PAA1
ATOM   2341  CA  ASP   153      11.929   1.732  -9.541  1.00  0.00      PAA1
ATOM   2342  HA  ASP   153      12.474   2.290  -8.790  1.00  0.00      PAA1
ATOM   2343  CB  ASP   153      12.105   0.239  -9.283  1.00  0.00      PAA1
ATOM   2344  HB1 ASP   153      13.114  -0.130  -9.457  1.00  0.00      PAA1
ATOM   2345  HB2 ASP   153      11.433  -0.319  -9.970  1.00  0.00      PAA1
ATOM   2346  CG  ASP   153      11.700  -0.161  -7.851  1.00  0.00      PAA1
ATOM   2347  OD1 ASP   153      12.467   0.142  -6.902  1.00  0.00      PAA1
ATOM   2348  OD2 ASP   153      10.609  -0.761  -7.673  1.00  0.00      PAA1
ATOM   2349  C   ASP   153      12.428   2.171 -10.915  1.00  0.00      PAA1
ATOM   2350  O   ASP   153      12.208   1.480 -11.915  1.00  0.00      PAA1
ATOM   2351  N   TYR   154      13.097   3.331 -10.964  1.00  0.00      PAA1
ATOM   2352  HN  TYR   154      13.166   3.896 -10.150  1.00  0.00      PAA1
ATOM   2353  CA  TYR   154      13.892   3.731 -12.127  1.00  0.00      PAA1
ATOM   2354  HA  TYR   154      14.467   4.597 -11.831  1.00  0.00      PAA1
ATOM   2355  CB  TYR   154      14.842   2.588 -12.539  1.00  0.00      PAA1
ATOM   2356  HB1 TYR   154      15.821   3.021 -12.836  1.00  0.00      PAA1
ATOM   2357  HB2 TYR   154      14.474   2.003 -13.405  1.00  0.00      PAA1
ATOM   2358  CG  TYR   154      15.123   1.535 -11.435  1.00  0.00      PAA1
ATOM   2359  CD1 TYR   154      15.223   1.891 -10.077  1.00  0.00      PAA1
ATOM   2360  HD1 TYR   154      15.218   2.928  -9.776  1.00  0.00      PAA1
ATOM   2361  CE1 TYR   154      15.418   0.933  -9.085  1.00  0.00      PAA1
ATOM   2362  HE1 TYR   154      15.482   1.232  -8.047  1.00  0.00      PAA1
ATOM   2363  CZ  TYR   154      15.549  -0.396  -9.440  1.00  0.00      PAA1
ATOM   2364  OH  TYR   154      15.763  -1.349  -8.466  1.00  0.00      PAA1
ATOM   2365  HH  TYR   154      15.286  -1.046  -7.682  1.00  0.00      PAA1
ATOM   2366  CD2 TYR   154      15.230   0.185 -11.754  1.00  0.00      PAA1
ATOM   2367  HD2 TYR   154      15.134  -0.121 -12.786  1.00  0.00      PAA1
ATOM   2368  CE2 TYR   154      15.447  -0.775 -10.769  1.00  0.00      PAA1
ATOM   2369  HE2 TYR   154      15.535  -1.819 -11.033  1.00  0.00      PAA1
ATOM   2370  C   TYR   154      12.922   4.189 -13.221  1.00  0.00      PAA1
ATOM   2371  O   TYR   154      12.404   5.310 -13.143  1.00  0.00      PAA1
ATOM   2372  N   ASP   155      12.631   3.362 -14.225  1.00  0.00      PAA1
ATOM   2373  HN  ASP   155      13.090   2.491 -14.418  1.00  0.00      PAA1
ATOM   2374  CA  ASP   155      11.592   3.706 -15.200  1.00  0.00      PAA1
ATOM   2375  HA  ASP   155      11.232   4.711 -15.033  1.00  0.00      PAA1
ATOM   2376  CB  ASP   155      12.172   3.673 -16.625  1.00  0.00      PAA1
ATOM   2377  HB1 ASP   155      13.001   4.407 -16.701  1.00  0.00      PAA1
ATOM   2378  HB2 ASP   155      11.402   3.941 -17.377  1.00  0.00      PAA1
ATOM   2379  CG  ASP   155      12.743   2.317 -16.998  1.00  0.00      PAA1
ATOM   2380  OD1 ASP   155      13.029   1.513 -16.082  1.00  0.00      PAA1
ATOM   2381  OD2 ASP   155      12.918   2.065 -18.216  1.00  0.00      PAA1
ATOM   2382  C   ASP   155      10.354   2.808 -15.117  1.00  0.00      PAA1
ATOM   2383  O   ASP   155       9.363   3.054 -15.830  1.00  0.00      PAA1
ATOM   2384  N   CYS   156      10.376   1.807 -14.244  1.00  0.00      PAA1
ATOM   2385  HN  CYS   156      11.162   1.715 -13.626  1.00  0.00      PAA1
ATOM   2386  CA  CYS   156       9.366   0.755 -14.188  1.00  0.00      PAA1
ATOM   2387  HA  CYS   156       8.776   0.775 -15.094  1.00  0.00      PAA1
ATOM   2388  CB  CYS   156      10.044  -0.614 -14.065  1.00  0.00      PAA1
ATOM   2389  HB1 CYS   156      10.704  -0.601 -13.165  1.00  0.00      PAA1
ATOM   2390  HB2 CYS   156      10.713  -0.732 -14.945  1.00  0.00      PAA1
ATOM   2391  SG  CYS   156       8.915  -1.943 -13.970  1.00  0.00      PAA1
ATOM   2392  HG1 CYS   156       8.392  -1.574 -12.804  1.00  0.00      PAA1
ATOM   2393  C   CYS   156       8.425   0.961 -13.008  1.00  0.00      PAA1
ATOM   2394  O   CYS   156       8.881   1.080 -11.864  1.00  0.00      PAA1
ATOM   2395  N   VAL   157       7.117   0.982 -13.290  1.00  0.00      PAA1
ATOM   2396  HN  VAL   157       6.802   0.899 -14.240  1.00  0.00      PAA1
ATOM   2397  CA  VAL   157       6.083   1.086 -12.260  1.00  0.00      PAA1
ATOM   2398  HA  VAL   157       6.480   1.601 -11.395  1.00  0.00      PAA1
ATOM   2399  CB  VAL   157       4.848   1.855 -12.769  1.00  0.00      PAA1
ATOM   2400  HB  VAL   157       4.373   1.269 -13.597  1.00  0.00      PAA1
ATOM   2401  CG1 VAL   157       3.786   2.009 -11.630  1.00  0.00      PAA1
ATOM   2402 HG11 VAL   157       4.230   2.539 -10.762  1.00  0.00      PAA1
ATOM   2403 HG12 VAL   157       3.405   1.021 -11.295  1.00  0.00      PAA1
ATOM   2404 HG13 VAL   157       2.920   2.595 -11.998  1.00  0.00      PAA1
ATOM   2405  CG2 VAL   157       5.224   3.190 -13.319  1.00  0.00      PAA1
ATOM   2406 HG21 VAL   157       5.883   3.092 -14.209  1.00  0.00      PAA1
ATOM   2407 HG22 VAL   157       5.756   3.794 -12.551  1.00  0.00      PAA1
ATOM   2408 HG23 VAL   157       4.314   3.749 -13.632  1.00  0.00      PAA1
ATOM   2409  C   VAL   157       5.683  -0.323 -11.845  1.00  0.00      PAA1
ATOM   2410  O   VAL   157       5.124  -1.074 -12.651  1.00  0.00      PAA1
ATOM   2411  N   SER   158       5.906  -0.658 -10.578  1.00  0.00      PAA1
ATOM   2412  HN  SER   158       6.311   0.013  -9.950  1.00  0.00      PAA1
ATOM   2413  CA  SER   158       5.428  -1.904 -10.001  1.00  0.00      PAA1
ATOM   2414  HA  SER   158       5.281  -2.645 -10.772  1.00  0.00      PAA1
ATOM   2415  CB  SER   158       6.439  -2.450  -8.988  1.00  0.00      PAA1
ATOM   2416  HB1 SER   158       5.998  -3.319  -8.447  1.00  0.00      PAA1
ATOM   2417  HB2 SER   158       6.693  -1.670  -8.232  1.00  0.00      PAA1
ATOM   2418  OG  SER   158       7.626  -2.895  -9.640  1.00  0.00      PAA1
ATOM   2419  HG1 SER   158       8.267  -2.173  -9.530  1.00  0.00      PAA1
ATOM   2420  C   SER   158       4.074  -1.627  -9.334  1.00  0.00      PAA1
ATOM   2421  O   SER   158       4.013  -0.989  -8.287  1.00  0.00      PAA1
ATOM   2422  N   PHE   159       2.994  -2.100  -9.947  1.00  0.00      PAA1
ATOM   2423  HN  PHE   159       3.076  -2.629 -10.796  1.00  0.00      PAA1
ATOM   2424  CA  PHE   159       1.670  -1.989  -9.365  1.00  0.00      PAA1
ATOM   2425  HA  PHE   159       1.569  -1.030  -8.872  1.00  0.00      PAA1
ATOM   2426  CB  PHE   159       0.607  -2.116 -10.449  1.00  0.00      PAA1
ATOM   2427  HB1 PHE   159      -0.410  -2.141  -9.994  1.00  0.00      PAA1
ATOM   2428  HB2 PHE   159       0.737  -3.066 -11.002  1.00  0.00      PAA1
ATOM   2429  CG  PHE   159       0.614  -0.987 -11.429  1.00  0.00      PAA1
ATOM   2430  CD1 PHE   159      -0.000   0.211 -11.121  1.00  0.00      PAA1
ATOM   2431  HD1 PHE   159      -0.488   0.329 -10.162  1.00  0.00      PAA1
ATOM   2432  CE1 PHE   159      -0.001   1.272 -12.023  1.00  0.00      PAA1
ATOM   2433  HE1 PHE   159      -0.491   2.199 -11.764  1.00  0.00      PAA1
ATOM   2434  CZ  PHE   159       0.612   1.122 -13.239  1.00  0.00      PAA1
ATOM   2435  HZ  PHE   159       0.608   1.930 -13.959  1.00  0.00      PAA1
ATOM   2436  CD2 PHE   159       1.230  -1.120 -12.664  1.00  0.00      PAA1
ATOM   2437  HD2 PHE   159       1.713  -2.053 -12.924  1.00  0.00      PAA1
ATOM   2438  CE2 PHE   159       1.236  -0.079 -13.547  1.00  0.00      PAA1
ATOM   2439  HE2 PHE   159       1.693  -0.192 -14.521  1.00  0.00      PAA1
ATOM   2440  C   PHE   159       1.513  -3.070  -8.317  1.00  0.00      PAA1
ATOM   2441  O   PHE   159       1.865  -4.222  -8.565  1.00  0.00      PAA1
ATOM   2442  N   CYS   160       1.040  -2.698  -7.121  1.00  0.00      PAA1
ATOM   2443  HN  CYS   160       0.825  -1.740  -6.915  1.00  0.00      PAA1
ATOM   2444  CA  CYS   160       0.916  -3.689  -6.058  1.00  0.00      PAA1
ATOM   2445  HA  CYS   160       1.097  -4.675  -6.445  1.00  0.00      PAA1
ATOM   2446  CB  CYS   160       1.935  -3.427  -4.937  1.00  0.00      PAA1
ATOM   2447  HB1 CYS   160       2.940  -3.555  -5.399  1.00  0.00      PAA1
ATOM   2448  HB2 CYS   160       1.830  -4.235  -4.178  1.00  0.00      PAA1
ATOM   2449  SG  CYS   160       1.889  -1.842  -4.128  1.00  0.00      PAA1
ATOM   2450  HG1 CYS   160       0.867  -2.113  -3.323  1.00  0.00      PAA1
ATOM   2451  C   CYS   160      -0.465  -3.802  -5.432  1.00  0.00      PAA1
ATOM   2452  O   CYS   160      -0.726  -4.791  -4.728  1.00  0.00      PAA1
ATOM   2453  N   TYR   161      -1.335  -2.832  -5.623  1.00  0.00      PAA1
ATOM   2454  HN  TYR   161      -1.136  -2.057  -6.218  1.00  0.00      PAA1
ATOM   2455  CA  TYR   161      -2.596  -2.808  -4.907  1.00  0.00      PAA1
ATOM   2456  HA  TYR   161      -2.923  -3.815  -4.695  1.00  0.00      PAA1
ATOM   2457  CB  TYR   161      -2.459  -2.024  -3.613  1.00  0.00      PAA1
ATOM   2458  HB1 TYR   161      -2.029  -1.020  -3.822  1.00  0.00      PAA1
ATOM   2459  HB2 TYR   161      -1.727  -2.548  -2.956  1.00  0.00      PAA1
ATOM   2460  CG  TYR   161      -3.725  -1.829  -2.807  1.00  0.00      PAA1
ATOM   2461  CD1 TYR   161      -4.139  -2.780  -1.868  1.00  0.00      PAA1
ATOM   2462  HD1 TYR   161      -3.562  -3.687  -1.745  1.00  0.00      PAA1
ATOM   2463  CE1 TYR   161      -5.285  -2.581  -1.106  1.00  0.00      PAA1
ATOM   2464  HE1 TYR   161      -5.580  -3.338  -0.392  1.00  0.00      PAA1
ATOM   2465  CZ  TYR   161      -5.990  -1.428  -1.262  1.00  0.00      PAA1
ATOM   2466  OH  TYR   161      -7.100  -1.250  -0.527  1.00  0.00      PAA1
ATOM   2467  HH  TYR   161      -7.077  -1.905   0.176  1.00  0.00      PAA1
ATOM   2468  CD2 TYR   161      -4.476  -0.657  -2.938  1.00  0.00      PAA1
ATOM   2469  HD2 TYR   161      -4.162   0.098  -3.646  1.00  0.00      PAA1
ATOM   2470  CE2 TYR   161      -5.591  -0.454  -2.174  1.00  0.00      PAA1
ATOM   2471  HE2 TYR   161      -6.155   0.462  -2.260  1.00  0.00      PAA1
ATOM   2472  C   TYR   161      -3.641  -2.165  -5.790  1.00  0.00      PAA1
ATOM   2473  O   TYR   161      -3.352  -1.175  -6.476  1.00  0.00      PAA1
ATOM   2474  N   MET   162      -4.850  -2.731  -5.753  1.00  0.00      PAA1
ATOM   2475  HN  MET   162      -4.986  -3.624  -5.310  1.00  0.00      PAA1
ATOM   2476  CA  MET   162      -6.019  -2.104  -6.331  1.00  0.00      PAA1
ATOM   2477  HA  MET   162      -5.796  -1.086  -6.617  1.00  0.00      PAA1
ATOM   2478  CB  MET   162      -6.531  -2.846  -7.549  1.00  0.00      PAA1
ATOM   2479  HB1 MET   162      -6.656  -3.929  -7.303  1.00  0.00      PAA1
ATOM   2480  HB2 MET   162      -5.759  -2.783  -8.348  1.00  0.00      PAA1
ATOM   2481  CG  MET   162      -7.872  -2.295  -8.064  1.00  0.00      PAA1
ATOM   2482  HG1 MET   162      -7.775  -1.194  -8.186  1.00  0.00      PAA1
ATOM   2483  HG2 MET   162      -8.671  -2.487  -7.313  1.00  0.00      PAA1
ATOM   2484  SD  MET   162      -8.387  -3.035  -9.623  1.00  0.00      PAA1
ATOM   2485  CE  MET   162      -7.423  -2.062 -10.804  1.00  0.00      PAA1
ATOM   2486  HE1 MET   162      -6.354  -2.023 -10.507  1.00  0.00      PAA1
ATOM   2487  HE2 MET   162      -7.796  -1.017 -10.865  1.00  0.00      PAA1
ATOM   2488  HE3 MET   162      -7.469  -2.507 -11.817  1.00  0.00      PAA1
ATOM   2489  C   MET   162      -7.088  -2.047  -5.252  1.00  0.00      PAA1
ATOM   2490  O   MET   162      -7.374  -3.050  -4.589  1.00  0.00      PAA1
ATOM   2491  N   HSD   163      -7.658  -0.871  -5.067  1.00  0.00      PAA1
ATOM   2492  HN  HSD   163      -7.403  -0.080  -5.634  1.00  0.00      PAA1
ATOM   2493  CA  HSD   163      -8.571  -0.666  -3.962  1.00  0.00      PAA1
ATOM   2494  HA  HSD   163      -8.169  -1.149  -3.082  1.00  0.00      PAA1
ATOM   2495  CB  HSD   163      -8.738   0.828  -3.677  1.00  0.00      PAA1
ATOM   2496  HB1 HSD   163      -9.129   1.344  -4.582  1.00  0.00      PAA1
ATOM   2497  HB2 HSD   163      -7.759   1.289  -3.436  1.00  0.00      PAA1
ATOM   2498  ND1 HSD   163      -9.478   0.503  -1.311  1.00  0.00      PAA1
ATOM   2499  HD1 HSD   163      -8.666  -0.020  -1.032  1.00  0.00      PAA1
ATOM   2500  CG  HSD   163      -9.674   1.069  -2.556  1.00  0.00      PAA1
ATOM   2501  CE1 HSD   163     -10.496   0.812  -0.534  1.00  0.00      PAA1
ATOM   2502  HE1 HSD   163     -10.635   0.506   0.505  1.00  0.00      PAA1
ATOM   2503  NE2 HSD   163     -11.322   1.584  -1.215  1.00  0.00      PAA1
ATOM   2504  CD2 HSD   163     -10.853   1.721  -2.500  1.00  0.00      PAA1
ATOM   2505  HD2 HSD   163     -11.392   2.297  -3.237  1.00  0.00      PAA1
ATOM   2506  C   HSD   163      -9.913  -1.314  -4.269  1.00  0.00      PAA1
ATOM   2507  O   HSD   163     -10.462  -1.135  -5.353  1.00  0.00      PAA1
ATOM   2508  N   HSD   164     -10.415  -2.128  -3.347  1.00  0.00      PAA1
ATOM   2509  HN  HSD   164      -9.954  -2.306  -2.481  1.00  0.00      PAA1
ATOM   2510  CA  HSD   164     -11.733  -2.704  -3.546  1.00  0.00      PAA1
ATOM   2511  HA  HSD   164     -12.139  -2.461  -4.520  1.00  0.00      PAA1
ATOM   2512  CB  HSD   164     -11.693  -4.241  -3.463  1.00  0.00      PAA1
ATOM   2513  HB1 HSD   164     -12.723  -4.638  -3.307  1.00  0.00      PAA1
ATOM   2514  HB2 HSD   164     -11.094  -4.551  -2.580  1.00  0.00      PAA1
ATOM   2515  ND1 HSD   164     -11.907  -5.755  -5.485  1.00  0.00      PAA1
ATOM   2516  HD1 HSD   164     -12.852  -6.025  -5.297  1.00  0.00      PAA1
ATOM   2517  CG  HSD   164     -11.149  -4.915  -4.692  1.00  0.00      PAA1
ATOM   2518  CE1 HSD   164     -11.167  -6.208  -6.484  1.00  0.00      PAA1
ATOM   2519  HE1 HSD   164     -11.500  -6.897  -7.255  1.00  0.00      PAA1
ATOM   2520  NE2 HSD   164      -9.957  -5.681  -6.381  1.00  0.00      PAA1
ATOM   2521  CD2 HSD   164      -9.924  -4.863  -5.269  1.00  0.00      PAA1
ATOM   2522  HD2 HSD   164      -9.030  -4.372  -4.967  1.00  0.00      PAA1
ATOM   2523  C   HSD   164     -12.776  -2.188  -2.569  1.00  0.00      PAA1
ATOM   2524  O   HSD   164     -13.921  -1.913  -2.967  1.00  0.00      PAA1
ATOM   2525  N   MET   165     -12.464  -2.075  -1.289  1.00  0.00      PAA1
ATOM   2526  HN  MET   165     -11.568  -2.275  -0.893  1.00  0.00      PAA1
ATOM   2527  CA  MET   165     -13.559  -1.745  -0.402  1.00  0.00      PAA1
ATOM   2528  HA  MET   165     -13.981  -0.844  -0.799  1.00  0.00      PAA1
ATOM   2529  CB  MET   165     -14.449  -2.960  -0.182  1.00  0.00      PAA1
ATOM   2530  HB1 MET   165     -14.842  -3.312  -1.164  1.00  0.00      PAA1
ATOM   2531  HB2 MET   165     -15.346  -2.700   0.428  1.00  0.00      PAA1
ATOM   2532  CG  MET   165     -13.680  -4.049   0.483  1.00  0.00      PAA1
ATOM   2533  HG1 MET   165     -13.482  -3.777   1.546  1.00  0.00      PAA1
ATOM   2534  HG2 MET   165     -12.689  -4.215   0.009  1.00  0.00      PAA1
ATOM   2535  SD  MET   165     -14.559  -5.621   0.464  1.00  0.00      PAA1
ATOM   2536  CE  MET   165     -13.533  -6.495   1.643  1.00  0.00      PAA1
ATOM   2537  HE1 MET   165     -13.301  -5.853   2.519  1.00  0.00      PAA1
ATOM   2538  HE2 MET   165     -12.572  -6.805   1.181  1.00  0.00      PAA1
ATOM   2539  HE3 MET   165     -14.030  -7.403   2.035  1.00  0.00      PAA1
ATOM   2540  C   MET   165     -13.065  -1.263   0.943  1.00  0.00      PAA1
ATOM   2541  O   MET   165     -11.884  -1.394   1.290  1.00  0.00      PAA1
ATOM   2542  N   GLU   166     -14.010  -0.764   1.724  1.00  0.00      PAA1
ATOM   2543  HN  GLU   166     -14.958  -0.699   1.432  1.00  0.00      PAA1
ATOM   2544  CA  GLU   166     -13.746  -0.296   3.079  1.00  0.00      PAA1
ATOM   2545  HA  GLU   166     -12.685  -0.282   3.282  1.00  0.00      PAA1
ATOM   2546  CB  GLU   166     -14.277   1.132   3.252  1.00  0.00      PAA1
ATOM   2547  HB1 GLU   166     -15.372   1.139   3.048  1.00  0.00      PAA1
ATOM   2548  HB2 GLU   166     -13.804   1.772   2.470  1.00  0.00      PAA1
ATOM   2549  CG  GLU   166     -14.029   1.765   4.605  1.00  0.00      PAA1
ATOM   2550  HG1 GLU   166     -12.956   1.717   4.886  1.00  0.00      PAA1
ATOM   2551  HG2 GLU   166     -14.629   1.267   5.391  1.00  0.00      PAA1
ATOM   2552  CD  GLU   166     -14.419   3.252   4.636  1.00  0.00      PAA1
ATOM   2553  OE1 GLU   166     -15.542   3.560   5.076  1.00  0.00      PAA1
ATOM   2554  OE2 GLU   166     -13.604   4.116   4.216  1.00  0.00      PAA1
ATOM   2555  C   GLU   166     -14.389  -1.260   4.060  1.00  0.00      PAA1
ATOM   2556  O   GLU   166     -15.479  -1.783   3.804  1.00  0.00      PAA1
ATOM   2557  N   LEU   167     -13.701  -1.525   5.155  1.00  0.00      PAA1
ATOM   2558  HN  LEU   167     -12.834  -1.053   5.342  1.00  0.00      PAA1
ATOM   2559  CA  LEU   167     -14.301  -2.317   6.220  1.00  0.00      PAA1
ATOM   2560  HA  LEU   167     -14.992  -3.021   5.781  1.00  0.00      PAA1
ATOM   2561  CB  LEU   167     -13.222  -3.094   6.963  1.00  0.00      PAA1
ATOM   2562  HB1 LEU   167     -13.684  -3.784   7.705  1.00  0.00      PAA1
ATOM   2563  HB2 LEU   167     -12.597  -2.363   7.533  1.00  0.00      PAA1
ATOM   2564  CG  LEU   167     -12.247  -3.903   6.104  1.00  0.00      PAA1
ATOM   2565  HG  LEU   167     -11.753  -3.226   5.364  1.00  0.00      PAA1
ATOM   2566  CD1 LEU   167     -11.163  -4.504   6.971  1.00  0.00      PAA1
ATOM   2567 HD11 LEU   167     -11.586  -5.313   7.606  1.00  0.00      PAA1
ATOM   2568 HD12 LEU   167     -10.716  -3.753   7.646  1.00  0.00      PAA1
ATOM   2569 HD13 LEU   167     -10.360  -4.948   6.343  1.00  0.00      PAA1
ATOM   2570  CD2 LEU   167     -12.955  -5.010   5.379  1.00  0.00      PAA1
ATOM   2571 HD21 LEU   167     -13.706  -4.602   4.667  1.00  0.00      PAA1
ATOM   2572 HD22 LEU   167     -13.480  -5.679   6.096  1.00  0.00      PAA1
ATOM   2573 HD23 LEU   167     -12.231  -5.625   4.800  1.00  0.00      PAA1
ATOM   2574  C   LEU   167     -15.043  -1.411   7.194  1.00  0.00      PAA1
ATOM   2575  O   LEU   167     -14.750  -0.214   7.285  1.00  0.00      PAA1
ATOM   2576  N   PRO   168     -16.002  -1.950   7.956  1.00  0.00      PAA1
ATOM   2577  CD  PRO   168     -16.696  -3.239   7.745  1.00  0.00      PAA1
ATOM   2578  HD1 PRO   168     -16.052  -4.066   8.118  1.00  0.00      PAA1
ATOM   2579  HD2 PRO   168     -16.942  -3.393   6.670  1.00  0.00      PAA1
ATOM   2580  CA  PRO   168     -16.679  -1.116   8.973  1.00  0.00      PAA1
ATOM   2581  HA  PRO   168     -17.236  -0.352   8.447  1.00  0.00      PAA1
ATOM   2582  CB  PRO   168     -17.559  -2.137   9.707  1.00  0.00      PAA1
ATOM   2583  HB1 PRO   168     -18.434  -1.653  10.188  1.00  0.00      PAA1
ATOM   2584  HB2 PRO   168     -16.974  -2.692  10.473  1.00  0.00      PAA1
ATOM   2585  CG  PRO   168     -17.961  -3.098   8.584  1.00  0.00      PAA1
ATOM   2586  HG1 PRO   168     -18.333  -4.071   8.963  1.00  0.00      PAA1
ATOM   2587  HG2 PRO   168     -18.755  -2.620   7.965  1.00  0.00      PAA1
ATOM   2588  C   PRO   168     -15.743  -0.381   9.920  1.00  0.00      PAA1
ATOM   2589  O   PRO   168     -16.089   0.711  10.395  1.00  0.00      PAA1
ATOM   2590  N   THR   169     -14.563  -0.929  10.202  1.00  0.00      PAA1
ATOM   2591  HN  THR   169     -14.257  -1.786   9.797  1.00  0.00      PAA1
ATOM   2592  CA  THR   169     -13.576  -0.212  10.999  1.00  0.00      PAA1
ATOM   2593  HA  THR   169     -14.035   0.063  11.938  1.00  0.00      PAA1
ATOM   2594  CB  THR   169     -12.381  -1.116  11.248  1.00  0.00      PAA1
ATOM   2595  HB  THR   169     -11.471  -0.798  10.684  1.00  0.00      PAA1
ATOM   2596  OG1 THR   169     -12.696  -2.430  10.791  1.00  0.00      PAA1
ATOM   2597  HG1 THR   169     -13.332  -2.759  11.435  1.00  0.00      PAA1
ATOM   2598  CG2 THR   169     -12.040  -1.150  12.742  1.00  0.00      PAA1
ATOM   2599 HG21 THR   169     -12.901  -1.515  13.341  1.00  0.00      PAA1
ATOM   2600 HG22 THR   169     -11.778  -0.128  13.093  1.00  0.00      PAA1
ATOM   2601 HG23 THR   169     -11.170  -1.817  12.924  1.00  0.00      PAA1
ATOM   2602  C   THR   169     -13.086   1.078  10.346  1.00  0.00      PAA1
ATOM   2603  O   THR   169     -12.386   1.863  11.004  1.00  0.00      PAA1
ATOM   2604  N   GLY   170     -13.404   1.300   9.073  1.00  0.00      PAA1
ATOM   2605  HN  GLY   170     -14.039   0.715   8.555  1.00  0.00      PAA1
ATOM   2606  CA  GLY   170     -12.874   2.433   8.343  1.00  0.00      PAA1
ATOM   2607  HA1 GLY   170     -12.839   3.304   8.982  1.00  0.00      PAA1
ATOM   2608  HA2 GLY   170     -13.525   2.594   7.494  1.00  0.00      PAA1
ATOM   2609  C   GLY   170     -11.484   2.236   7.771  1.00  0.00      PAA1
ATOM   2610  O   GLY   170     -10.877   3.215   7.312  1.00  0.00      PAA1
ATOM   2611  N   VAL   171     -10.944   1.027   7.817  1.00  0.00      PAA1
ATOM   2612  HN  VAL   171     -11.485   0.280   8.178  1.00  0.00      PAA1
ATOM   2613  CA  VAL   171      -9.694   0.715   7.167  1.00  0.00      PAA1
ATOM   2614  HA  VAL   171      -9.154   1.626   6.948  1.00  0.00      PAA1
ATOM   2615  CB  VAL   171      -8.779  -0.190   8.040  1.00  0.00      PAA1
ATOM   2616  HB  VAL   171      -7.810  -0.353   7.510  1.00  0.00      PAA1
ATOM   2617  CG1 VAL   171      -8.462   0.485   9.388  1.00  0.00      PAA1
ATOM   2618 HG11 VAL   171      -9.195   1.281   9.644  1.00  0.00      PAA1
ATOM   2619 HG12 VAL   171      -7.441   0.922   9.389  1.00  0.00      PAA1
ATOM   2620 HG13 VAL   171      -8.595  -0.325  10.136  1.00  0.00      PAA1
ATOM   2621  CG2 VAL   171      -9.433  -1.550   8.248  1.00  0.00      PAA1
ATOM   2622 HG21 VAL   171      -9.534  -2.083   7.279  1.00  0.00      PAA1
ATOM   2623 HG22 VAL   171     -10.437  -1.459   8.713  1.00  0.00      PAA1
ATOM   2624 HG23 VAL   171      -8.803  -2.181   8.912  1.00  0.00      PAA1
ATOM   2625  C   VAL   171     -10.042   0.072   5.829  1.00  0.00      PAA1
ATOM   2626  O   VAL   171     -11.182  -0.267   5.554  1.00  0.00      PAA1
ATOM   2627  N   HSD   172      -9.039  -0.119   4.987  1.00  0.00      PAA1
ATOM   2628  HN  HSD   172      -8.099   0.114   5.235  1.00  0.00      PAA1
ATOM   2629  CA  HSD   172      -9.293  -0.432   3.584  1.00  0.00      PAA1
ATOM   2630  HA  HSD   172     -10.357  -0.516   3.399  1.00  0.00      PAA1
ATOM   2631  CB  HSD   172      -8.782   0.733   2.749  1.00  0.00      PAA1
ATOM   2632  HB1 HSD   172      -8.984   0.563   1.671  1.00  0.00      PAA1
ATOM   2633  HB2 HSD   172      -7.686   0.837   2.878  1.00  0.00      PAA1
ATOM   2634  ND1 HSD   172      -8.755   3.045   3.761  1.00  0.00      PAA1
ATOM   2635  HD1 HSD   172      -7.858   2.967   4.174  1.00  0.00      PAA1
ATOM   2636  CG  HSD   172      -9.432   2.024   3.131  1.00  0.00      PAA1
ATOM   2637  CE1 HSD   172      -9.599   4.031   4.016  1.00  0.00      PAA1
ATOM   2638  HE1 HSD   172      -9.370   4.946   4.566  1.00  0.00      PAA1
ATOM   2639  NE2 HSD   172     -10.794   3.681   3.582  1.00  0.00      PAA1
ATOM   2640  CD2 HSD   172     -10.720   2.427   3.036  1.00  0.00      PAA1
ATOM   2641  HD2 HSD   172     -11.599   1.949   2.625  1.00  0.00      PAA1
ATOM   2642  C   HSD   172      -8.686  -1.757   3.172  1.00  0.00      PAA1
ATOM   2643  O   HSD   172      -7.690  -2.214   3.741  1.00  0.00      PAA1
ATOM   2644  N   ALA   173      -9.328  -2.394   2.193  1.00  0.00      PAA1
ATOM   2645  HN  ALA   173     -10.186  -2.042   1.800  1.00  0.00      PAA1
ATOM   2646  CA  ALA   173      -8.882  -3.696   1.748  1.00  0.00      PAA1
ATOM   2647  HA  ALA   173      -7.841  -3.845   2.010  1.00  0.00      PAA1
ATOM   2648  CB  ALA   173      -9.711  -4.816   2.394  1.00  0.00      PAA1
ATOM   2649  HB1 ALA   173     -10.789  -4.706   2.141  1.00  0.00      PAA1
ATOM   2650  HB2 ALA   173      -9.616  -4.762   3.501  1.00  0.00      PAA1
ATOM   2651  HB3 ALA   173      -9.368  -5.822   2.072  1.00  0.00      PAA1
ATOM   2652  C   ALA   173      -8.975  -3.826   0.240  1.00  0.00      PAA1
ATOM   2653  O   ALA   173      -9.872  -3.268  -0.395  1.00  0.00      PAA1
ATOM   2654  N   GLY   174      -8.075  -4.638  -0.310  1.00  0.00      PAA1
ATOM   2655  HN  GLY   174      -7.453  -5.194   0.242  1.00  0.00      PAA1
ATOM   2656  CA  GLY   174      -7.988  -4.792  -1.742  1.00  0.00      PAA1
ATOM   2657  HA1 GLY   174      -7.561  -3.892  -2.161  1.00  0.00      PAA1
ATOM   2658  HA2 GLY   174      -8.968  -5.027  -2.132  1.00  0.00      PAA1
ATOM   2659  C   GLY   174      -7.097  -5.950  -2.126  1.00  0.00      PAA1
ATOM   2660  O   GLY   174      -6.766  -6.809  -1.308  1.00  0.00      PAA1
ATOM   2661  N   THR   175      -6.730  -5.955  -3.406  1.00  0.00      PAA1
ATOM   2662  HN  THR   175      -6.939  -5.186  -4.013  1.00  0.00      PAA1
ATOM   2663  CA  THR   175      -6.114  -7.088  -4.087  1.00  0.00      PAA1
ATOM   2664  HA  THR   175      -5.868  -7.859  -3.375  1.00  0.00      PAA1
ATOM   2665  CB  THR   175      -7.045  -7.655  -5.186  1.00  0.00      PAA1
ATOM   2666  HB  THR   175      -6.586  -8.571  -5.619  1.00  0.00      PAA1
ATOM   2667  OG1 THR   175      -7.177  -6.679  -6.250  1.00  0.00      PAA1
ATOM   2668  HG1 THR   175      -8.122  -6.445  -6.310  1.00  0.00      PAA1
ATOM   2669  CG2 THR   175      -8.394  -7.958  -4.625  1.00  0.00      PAA1
ATOM   2670 HG21 THR   175      -8.896  -7.068  -4.193  1.00  0.00      PAA1
ATOM   2671 HG22 THR   175      -8.343  -8.739  -3.843  1.00  0.00      PAA1
ATOM   2672 HG23 THR   175      -9.057  -8.346  -5.428  1.00  0.00      PAA1
ATOM   2673  C   THR   175      -4.813  -6.652  -4.749  1.00  0.00      PAA1
ATOM   2674  O   THR   175      -4.554  -5.458  -4.926  1.00  0.00      PAA1
ATOM   2675  N   ASP   176      -3.992  -7.636  -5.117  1.00  0.00      PAA1
ATOM   2676  HN  ASP   176      -4.210  -8.598  -4.949  1.00  0.00      PAA1
ATOM   2677  CA  ASP   176      -2.951  -7.403  -6.115  1.00  0.00      PAA1
ATOM   2678  HA  ASP   176      -2.480  -6.450  -5.918  1.00  0.00      PAA1
ATOM   2679  CB  ASP   176      -1.892  -8.500  -6.072  1.00  0.00      PAA1
ATOM   2680  HB1 ASP   176      -1.414  -8.486  -5.068  1.00  0.00      PAA1
ATOM   2681  HB2 ASP   176      -1.089  -8.347  -6.820  1.00  0.00      PAA1
ATOM   2682  CG  ASP   176      -2.459  -9.898  -6.278  1.00  0.00      PAA1
ATOM   2683  OD1 ASP   176      -3.462 -10.061  -6.996  1.00  0.00      PAA1
ATOM   2684  OD2 ASP   176      -1.893 -10.847  -5.711  1.00  0.00      PAA1
ATOM   2685  C   ASP   176      -3.609  -7.310  -7.489  1.00  0.00      PAA1
ATOM   2686  O   ASP   176      -4.823  -7.431  -7.639  1.00  0.00      PAA1
ATOM   2687  N   LEU   177      -2.819  -7.066  -8.504  1.00  0.00      PAA1
ATOM   2688  HN  LEU   177      -1.837  -6.975  -8.403  1.00  0.00      PAA1
ATOM   2689  CA  LEU   177      -3.407  -6.895  -9.822  1.00  0.00      PAA1
ATOM   2690  HA  LEU   177      -4.357  -6.383  -9.740  1.00  0.00      PAA1
ATOM   2691  CB  LEU   177      -2.493  -6.034 -10.693  1.00  0.00      PAA1
ATOM   2692  HB1 LEU   177      -2.662  -6.232 -11.777  1.00  0.00      PAA1
ATOM   2693  HB2 LEU   177      -1.440  -6.319 -10.477  1.00  0.00      PAA1
ATOM   2694  CG  LEU   177      -2.646  -4.514 -10.515  1.00  0.00      PAA1
ATOM   2695  HG  LEU   177      -1.781  -4.032 -11.032  1.00  0.00      PAA1
ATOM   2696  CD1 LEU   177      -3.919  -4.034 -11.212  1.00  0.00      PAA1
ATOM   2697 HD11 LEU   177      -4.821  -4.460 -10.723  1.00  0.00      PAA1
ATOM   2698 HD12 LEU   177      -3.921  -4.343 -12.279  1.00  0.00      PAA1
ATOM   2699 HD13 LEU   177      -3.992  -2.927 -11.167  1.00  0.00      PAA1
ATOM   2700  CD2 LEU   177      -2.656  -4.029  -9.053  1.00  0.00      PAA1
ATOM   2701 HD21 LEU   177      -1.743  -4.369  -8.522  1.00  0.00      PAA1
ATOM   2702 HD22 LEU   177      -3.548  -4.419  -8.516  1.00  0.00      PAA1
ATOM   2703 HD23 LEU   177      -2.696  -2.920  -9.014  1.00  0.00      PAA1
ATOM   2704  C   LEU   177      -3.727  -8.222 -10.502  1.00  0.00      PAA1
ATOM   2705  O   LEU   177      -4.170  -8.208 -11.644  1.00  0.00      PAA1
ATOM   2706  N   GLU   178      -3.550  -9.355  -9.824  1.00  0.00      PAA1
ATOM   2707  HN  GLU   178      -3.188  -9.384  -8.886  1.00  0.00      PAA1
ATOM   2708  CA  GLU   178      -4.154 -10.609 -10.264  1.00  0.00      PAA1
ATOM   2709  HA  GLU   178      -4.338 -10.579 -11.328  1.00  0.00      PAA1
ATOM   2710  CB  GLU   178      -3.211 -11.786  -9.989  1.00  0.00      PAA1
ATOM   2711  HB1 GLU   178      -3.681 -12.743 -10.315  1.00  0.00      PAA1
ATOM   2712  HB2 GLU   178      -3.055 -11.861  -8.883  1.00  0.00      PAA1
ATOM   2713  CG  GLU   178      -1.865 -11.649 -10.646  1.00  0.00      PAA1
ATOM   2714  HG1 GLU   178      -1.323 -10.752 -10.279  1.00  0.00      PAA1
ATOM   2715  HG2 GLU   178      -1.972 -11.564 -11.746  1.00  0.00      PAA1
ATOM   2716  CD  GLU   178      -0.948 -12.845 -10.365  1.00  0.00      PAA1
ATOM   2717  OE1 GLU   178      -1.168 -13.579  -9.368  1.00  0.00      PAA1
ATOM   2718  OE2 GLU   178      -0.001 -13.051 -11.147  1.00  0.00      PAA1
ATOM   2719  C   GLU   178      -5.495 -10.874  -9.590  1.00  0.00      PAA1
ATOM   2720  O   GLU   178      -6.084 -11.945  -9.791  1.00  0.00      PAA1
ATOM   2721  N   GLY   179      -5.977  -9.954  -8.773  1.00  0.00      PAA1
ATOM   2722  HN  GLY   179      -5.426  -9.149  -8.527  1.00  0.00      PAA1
ATOM   2723  CA  GLY   179      -7.287 -10.093  -8.172  1.00  0.00      PAA1
ATOM   2724  HA1 GLY   179      -7.970 -10.547  -8.877  1.00  0.00      PAA1
ATOM   2725  HA2 GLY   179      -7.595  -9.094  -7.902  1.00  0.00      PAA1
ATOM   2726  C   GLY   179      -7.342 -10.896  -6.897  1.00  0.00      PAA1
ATOM   2727  O   GLY   179      -8.448 -11.201  -6.425  1.00  0.00      PAA1
ATOM   2728  N   ASN   180      -6.195 -11.205  -6.292  1.00  0.00      PAA1
ATOM   2729  HN  ASN   180      -5.313 -10.898  -6.678  1.00  0.00      PAA1
ATOM   2730  CA  ASN   180      -6.149 -11.959  -5.046  1.00  0.00      PAA1
ATOM   2731  HA  ASN   180      -7.050 -12.551  -4.932  1.00  0.00      PAA1
ATOM   2732  CB  ASN   180      -4.925 -12.872  -4.979  1.00  0.00      PAA1
ATOM   2733  HB1 ASN   180      -4.861 -13.363  -3.982  1.00  0.00      PAA1
ATOM   2734  HB2 ASN   180      -4.008 -12.255  -5.120  1.00  0.00      PAA1
ATOM   2735  CG  ASN   180      -4.957 -13.984  -6.004  1.00  0.00      PAA1
ATOM   2736  OD1 ASN   180      -5.941 -14.717  -6.124  1.00  0.00      PAA1
ATOM   2737  ND2 ASN   180      -3.864 -14.125  -6.732  1.00  0.00      PAA1
ATOM   2738 HD21 ASN   180      -3.151 -13.422  -6.715  1.00  0.00      PAA1
ATOM   2739 HD22 ASN   180      -3.827 -14.856  -7.405  1.00  0.00      PAA1
ATOM   2740  C   ASN   180      -6.073 -10.968  -3.898  1.00  0.00      PAA1
ATOM   2741  O   ASN   180      -5.113 -10.192  -3.829  1.00  0.00      PAA1
ATOM   2742  N   PHE   181      -7.047 -11.031  -2.979  1.00  0.00      PAA1
ATOM   2743  HN  PHE   181      -7.794 -11.683  -3.063  1.00  0.00      PAA1
ATOM   2744  CA  PHE   181      -7.101 -10.117  -1.852  1.00  0.00      PAA1
ATOM   2745  HA  PHE   181      -7.106  -9.105  -2.222  1.00  0.00      PAA1
ATOM   2746  CB  PHE   181      -8.344 -10.359  -0.974  1.00  0.00      PAA1
ATOM   2747  HB1 PHE   181      -8.142 -10.167   0.106  1.00  0.00      PAA1
ATOM   2748  HB2 PHE   181      -8.666 -11.422  -1.035  1.00  0.00      PAA1
ATOM   2749  CG  PHE   181      -9.507  -9.477  -1.334  1.00  0.00      PAA1
ATOM   2750  CD1 PHE   181      -9.653  -8.231  -0.746  1.00  0.00      PAA1
ATOM   2751  HD1 PHE   181      -8.935  -7.917   0.002  1.00  0.00      PAA1
ATOM   2752  CE1 PHE   181     -10.672  -7.405  -1.100  1.00  0.00      PAA1
ATOM   2753  HE1 PHE   181     -10.775  -6.434  -0.631  1.00  0.00      PAA1
ATOM   2754  CZ  PHE   181     -11.569  -7.799  -2.066  1.00  0.00      PAA1
ATOM   2755  HZ  PHE   181     -12.381  -7.143  -2.347  1.00  0.00      PAA1
ATOM   2756  CD2 PHE   181     -10.421  -9.876  -2.300  1.00  0.00      PAA1
ATOM   2757  HD2 PHE   181     -10.312 -10.847  -2.765  1.00  0.00      PAA1
ATOM   2758  CE2 PHE   181     -11.451  -9.061  -2.654  1.00  0.00      PAA1
ATOM   2759  HE2 PHE   181     -12.166  -9.372  -3.403  1.00  0.00      PAA1
ATOM   2760  C   PHE   181      -5.854 -10.250  -0.995  1.00  0.00      PAA1
ATOM   2761  O   PHE   181      -5.262 -11.317  -0.872  1.00  0.00      PAA1
ATOM   2762  N   TYR   182      -5.438  -9.127  -0.436  1.00  0.00      PAA1
ATOM   2763  HN  TYR   182      -5.898  -8.258  -0.641  1.00  0.00      PAA1
ATOM   2764  CA  TYR   182      -4.519  -9.122   0.690  1.00  0.00      PAA1
ATOM   2765  HA  TYR   182      -3.784  -9.902   0.587  1.00  0.00      PAA1
ATOM   2766  CB  TYR   182      -3.818  -7.763   0.791  1.00  0.00      PAA1
ATOM   2767  HB1 TYR   182      -3.291  -7.667   1.767  1.00  0.00      PAA1
ATOM   2768  HB2 TYR   182      -4.575  -6.946   0.758  1.00  0.00      PAA1
ATOM   2769  CG  TYR   182      -2.787  -7.506  -0.283  1.00  0.00      PAA1
ATOM   2770  CD1 TYR   182      -1.490  -8.003  -0.159  1.00  0.00      PAA1
ATOM   2771  HD1 TYR   182      -1.217  -8.568   0.721  1.00  0.00      PAA1
ATOM   2772  CE1 TYR   182      -0.539  -7.781  -1.153  1.00  0.00      PAA1
ATOM   2773  HE1 TYR   182       0.458  -8.176  -1.045  1.00  0.00      PAA1
ATOM   2774  CZ  TYR   182      -0.875  -7.042  -2.269  1.00  0.00      PAA1
ATOM   2775  OH  TYR   182       0.062  -6.819  -3.235  1.00  0.00      PAA1
ATOM   2776  HH  TYR   182      -0.322  -6.174  -3.859  1.00  0.00      PAA1
ATOM   2777  CD2 TYR   182      -3.101  -6.773  -1.423  1.00  0.00      PAA1
ATOM   2778  HD2 TYR   182      -4.102  -6.381  -1.543  1.00  0.00      PAA1
ATOM   2779  CE2 TYR   182      -2.149  -6.528  -2.409  1.00  0.00      PAA1
ATOM   2780  HE2 TYR   182      -2.420  -5.952  -3.281  1.00  0.00      PAA1
ATOM   2781  C   TYR   182      -5.334  -9.406   1.947  1.00  0.00      PAA1
ATOM   2782  O   TYR   182      -6.339  -8.744   2.195  1.00  0.00      PAA1
ATOM   2783  N   GLY   183      -4.934 -10.415   2.714  1.00  0.00      PAA1
ATOM   2784  HN  GLY   183      -4.137 -10.958   2.482  1.00  0.00      PAA1
ATOM   2785  CA  GLY   183      -5.657 -10.766   3.903  1.00  0.00      PAA1
ATOM   2786  HA1 GLY   183      -6.013  -9.865   4.387  1.00  0.00      PAA1
ATOM   2787  HA2 GLY   183      -4.983 -11.340   4.521  1.00  0.00      PAA1
ATOM   2788  C   GLY   183      -6.858 -11.637   3.603  1.00  0.00      PAA1
ATOM   2789  O   GLY   183      -7.113 -12.018   2.459  1.00  0.00      PAA1
ATOM   2790  N   PRO   184      -7.623 -11.954   4.648  1.00  0.00      PAA1
ATOM   2791  CD  PRO   184      -7.373 -11.584   6.054  1.00  0.00      PAA1
ATOM   2792  HD1 PRO   184      -7.373 -10.477   6.182  1.00  0.00      PAA1
ATOM   2793  HD2 PRO   184      -6.399 -12.013   6.383  1.00  0.00      PAA1
ATOM   2794  CA  PRO   184      -8.735 -12.907   4.513  1.00  0.00      PAA1
ATOM   2795  HA  PRO   184      -8.471 -13.687   3.892  1.00  0.00      PAA1
ATOM   2796  CB  PRO   184      -8.923 -13.406   5.954  1.00  0.00      PAA1
ATOM   2797  HB1 PRO   184      -8.212 -14.246   6.131  1.00  0.00      PAA1
ATOM   2798  HB2 PRO   184      -9.949 -13.770   6.178  1.00  0.00      PAA1
ATOM   2799  CG  PRO   184      -8.515 -12.229   6.787  1.00  0.00      PAA1
ATOM   2800  HG1 PRO   184      -9.365 -11.505   6.837  1.00  0.00      PAA1
ATOM   2801  HG2 PRO   184      -8.243 -12.516   7.827  1.00  0.00      PAA1
ATOM   2802  C   PRO   184     -10.031 -12.314   3.971  1.00  0.00      PAA1
ATOM   2803  O   PRO   184     -11.073 -12.955   4.064  1.00  0.00      PAA1
ATOM   2804  N   PHE   185      -9.992 -11.133   3.379  1.00  0.00      PAA1
ATOM   2805  HN  PHE   185      -9.129 -10.675   3.196  1.00  0.00      PAA1
ATOM   2806  CA  PHE   185     -11.220 -10.418   3.061  1.00  0.00      PAA1
ATOM   2807  HA  PHE   185     -11.952 -10.641   3.827  1.00  0.00      PAA1
ATOM   2808  CB  PHE   185     -10.956  -8.903   3.062  1.00  0.00      PAA1
ATOM   2809  HB1 PHE   185     -11.917  -8.346   3.056  1.00  0.00      PAA1
ATOM   2810  HB2 PHE   185     -10.390  -8.620   2.146  1.00  0.00      PAA1
ATOM   2811  CG  PHE   185     -10.184  -8.452   4.250  1.00  0.00      PAA1
ATOM   2812  CD1 PHE   185     -10.750  -8.515   5.518  1.00  0.00      PAA1
ATOM   2813  HD1 PHE   185     -11.765  -8.876   5.627  1.00  0.00      PAA1
ATOM   2814  CE1 PHE   185     -10.037  -8.116   6.617  1.00  0.00      PAA1
ATOM   2815  HE1 PHE   185     -10.485  -8.170   7.601  1.00  0.00      PAA1
ATOM   2816  CZ  PHE   185      -8.732  -7.674   6.472  1.00  0.00      PAA1
ATOM   2817  HZ  PHE   185      -8.158  -7.368   7.338  1.00  0.00      PAA1
ATOM   2818  CD2 PHE   185      -8.891  -7.997   4.118  1.00  0.00      PAA1
ATOM   2819  HD2 PHE   185      -8.439  -7.941   3.138  1.00  0.00      PAA1
ATOM   2820  CE2 PHE   185      -8.168  -7.601   5.225  1.00  0.00      PAA1
ATOM   2821  HE2 PHE   185      -7.151  -7.246   5.105  1.00  0.00      PAA1
ATOM   2822  C   PHE   185     -11.811 -10.857   1.722  1.00  0.00      PAA1
ATOM   2823  O   PHE   185     -11.114 -11.359   0.833  1.00  0.00      PAA1
ATOM   2824  N   VAL   186     -13.121 -10.642   1.595  1.00  0.00      PAA1
ATOM   2825  HN  VAL   186     -13.615 -10.206   2.354  1.00  0.00      PAA1
ATOM   2826  CA  VAL   186     -13.913 -11.053   0.442  1.00  0.00      PAA1
ATOM   2827  HA  VAL   186     -13.254 -11.350  -0.363  1.00  0.00      PAA1
ATOM   2828  CB  VAL   186     -14.837 -12.224   0.823  1.00  0.00      PAA1
ATOM   2829  HB  VAL   186     -15.490 -12.463  -0.050  1.00  0.00      PAA1
ATOM   2830  CG1 VAL   186     -13.991 -13.434   1.120  1.00  0.00      PAA1
ATOM   2831 HG11 VAL   186     -13.355 -13.267   2.019  1.00  0.00      PAA1
ATOM   2832 HG12 VAL   186     -13.313 -13.665   0.269  1.00  0.00      PAA1
ATOM   2833 HG13 VAL   186     -14.624 -14.323   1.322  1.00  0.00      PAA1
ATOM   2834  CG2 VAL   186     -15.760 -11.816   2.023  1.00  0.00      PAA1
ATOM   2835 HG21 VAL   186     -16.318 -10.882   1.825  1.00  0.00      PAA1
ATOM   2836 HG22 VAL   186     -15.151 -11.667   2.939  1.00  0.00      PAA1
ATOM   2837 HG23 VAL   186     -16.487 -12.624   2.235  1.00  0.00      PAA1
ATOM   2838  C   VAL   186     -14.732  -9.882  -0.067  1.00  0.00      PAA1
ATOM   2839  O   VAL   186     -15.101  -8.990   0.702  1.00  0.00      PAA1
ATOM   2840  N   ASP   187     -15.038  -9.900  -1.381  1.00  0.00      PAA1
ATOM   2841  HN  ASP   187     -14.786 -10.618  -2.033  1.00  0.00      PAA1
ATOM   2842  CA  ASP   187     -15.732  -8.776  -2.016  1.00  0.00      PAA1
ATOM   2843  HA  ASP   187     -15.576  -7.880  -1.429  1.00  0.00      PAA1
ATOM   2844  CB  ASP   187     -15.182  -8.486  -3.417  1.00  0.00      PAA1
ATOM   2845  HB1 ASP   187     -14.139  -8.125  -3.337  1.00  0.00      PAA1
ATOM   2846  HB2 ASP   187     -15.781  -7.689  -3.907  1.00  0.00      PAA1
ATOM   2847  CG  ASP   187     -15.164  -9.688  -4.352  1.00  0.00      PAA1
ATOM   2848  OD1 ASP   187     -15.427 -10.822  -3.924  1.00  0.00      PAA1
ATOM   2849  OD2 ASP   187     -14.857  -9.473  -5.552  1.00  0.00      PAA1
ATOM   2850  C   ASP   187     -17.241  -9.033  -2.009  1.00  0.00      PAA1
ATOM   2851  O   ASP   187     -17.898  -9.206  -3.038  1.00  0.00      PAA1
ATOM   2852  N   ARG   188     -17.792  -8.982  -0.792  1.00  0.00      PAA1
ATOM   2853  HN  ARG   188     -17.215  -8.800   0.006  1.00  0.00      PAA1
ATOM   2854  CA  ARG   188     -19.224  -9.078  -0.558  1.00  0.00      PAA1
ATOM   2855  HA  ARG   188     -19.739  -8.539  -1.344  1.00  0.00      PAA1
ATOM   2856  CB  ARG   188     -19.698 -10.540  -0.535  1.00  0.00      PAA1
ATOM   2857  HB1 ARG   188     -19.337 -11.018  -1.474  1.00  0.00      PAA1
ATOM   2858  HB2 ARG   188     -20.814 -10.547  -0.566  1.00  0.00      PAA1
ATOM   2859  CG  ARG   188     -19.240 -11.334   0.666  1.00  0.00      PAA1
ATOM   2860  HG1 ARG   188     -19.736 -10.918   1.571  1.00  0.00      PAA1
ATOM   2861  HG2 ARG   188     -18.146 -11.235   0.804  1.00  0.00      PAA1
ATOM   2862  CD  ARG   188     -19.622 -12.858   0.600  1.00  0.00      PAA1
ATOM   2863  HD1 ARG   188     -20.644 -12.952   0.164  1.00  0.00      PAA1
ATOM   2864  HD2 ARG   188     -19.681 -13.247   1.641  1.00  0.00      PAA1
ATOM   2865  NE  ARG   188     -18.681 -13.629  -0.224  1.00  0.00      PAA1
ATOM   2866  HE  ARG   188     -18.581 -13.356  -1.175  1.00  0.00      PAA1
ATOM   2867  CZ  ARG   188     -17.863 -14.593   0.214  1.00  0.00      PAA1
ATOM   2868  NH1 ARG   188     -17.843 -14.973   1.487  1.00  0.00      PAA1
ATOM   2869 HH11 ARG   188     -18.487 -14.546   2.108  1.00  0.00      PAA1
ATOM   2870 HH12 ARG   188     -17.280 -15.742   1.755  1.00  0.00      PAA1
ATOM   2871  NH2 ARG   188     -17.060 -15.197  -0.648  1.00  0.00      PAA1
ATOM   2872 HH21 ARG   188     -17.071 -14.916  -1.599  1.00  0.00      PAA1
ATOM   2873 HH22 ARG   188     -16.441 -15.905  -0.335  1.00  0.00      PAA1
ATOM   2874  C   ARG   188     -19.541  -8.374   0.756  1.00  0.00      PAA1
ATOM   2875  O   ARG   188     -18.668  -8.163   1.606  1.00  0.00      PAA1
ATOM   2876  N   GLN   189     -20.801  -7.997   0.918  1.00  0.00      PAA1
ATOM   2877  HN  GLN   189     -21.505  -8.186   0.222  1.00  0.00      PAA1
ATOM   2878  CA  GLN   189     -21.214  -7.269   2.116  1.00  0.00      PAA1
ATOM   2879  HA  GLN   189     -20.400  -6.647   2.463  1.00  0.00      PAA1
ATOM   2880  CB  GLN   189     -22.407  -6.370   1.838  1.00  0.00      PAA1
ATOM   2881  HB1 GLN   189     -23.279  -6.968   1.494  1.00  0.00      PAA1
ATOM   2882  HB2 GLN   189     -22.119  -5.725   0.972  1.00  0.00      PAA1
ATOM   2883  CG  GLN   189     -22.772  -5.477   2.995  1.00  0.00      PAA1
ATOM   2884  HG1 GLN   189     -21.876  -4.934   3.367  1.00  0.00      PAA1
ATOM   2885  HG2 GLN   189     -23.163  -6.094   3.838  1.00  0.00      PAA1
ATOM   2886  CD  GLN   189     -23.875  -4.495   2.644  1.00  0.00      PAA1
ATOM   2887  OE1 GLN   189     -25.033  -4.877   2.488  1.00  0.00      PAA1
ATOM   2888  NE2 GLN   189     -23.518  -3.227   2.504  1.00  0.00      PAA1
ATOM   2889 HE21 GLN   189     -24.241  -2.589   2.256  1.00  0.00      PAA1
ATOM   2890 HE22 GLN   189     -22.568  -2.955   2.610  1.00  0.00      PAA1
ATOM   2891  C   GLN   189     -21.530  -8.286   3.200  1.00  0.00      PAA1
ATOM   2892  O   GLN   189     -22.655  -8.753   3.345  1.00  0.00      PAA1
ATOM   2893  N   THR   190     -20.532  -8.588   4.010  1.00  0.00      PAA1
ATOM   2894  HN  THR   190     -19.634  -8.165   3.907  1.00  0.00      PAA1
ATOM   2895  CA  THR   190     -20.676  -9.603   5.033  1.00  0.00      PAA1
ATOM   2896  HA  THR   190     -21.688  -9.579   5.417  1.00  0.00      PAA1
ATOM   2897  CB  THR   190     -20.356 -10.994   4.472  1.00  0.00      PAA1
ATOM   2898  HB  THR   190     -20.881 -11.112   3.495  1.00  0.00      PAA1
ATOM   2899  OG1 THR   190     -20.851 -11.995   5.368  1.00  0.00      PAA1
ATOM   2900  HG1 THR   190     -21.800 -12.056   5.206  1.00  0.00      PAA1
ATOM   2901  CG2 THR   190     -18.854 -11.155   4.282  1.00  0.00      PAA1
ATOM   2902 HG21 THR   190     -18.311 -11.175   5.252  1.00  0.00      PAA1
ATOM   2903 HG22 THR   190     -18.436 -10.337   3.658  1.00  0.00      PAA1
ATOM   2904 HG23 THR   190     -18.640 -12.120   3.777  1.00  0.00      PAA1
ATOM   2905  C   THR   190     -19.758  -9.226   6.181  1.00  0.00      PAA1
ATOM   2906  O   THR   190     -18.898  -8.354   6.055  1.00  0.00      PAA1
ATOM   2907  N   ALA   191     -19.948  -9.891   7.308  1.00  0.00      PAA1
ATOM   2908  HN  ALA   191     -20.554 -10.681   7.335  1.00  0.00      PAA1
ATOM   2909  CA  ALA   191     -19.148  -9.595   8.483  1.00  0.00      PAA1
ATOM   2910  HA  ALA   191     -19.101  -8.523   8.624  1.00  0.00      PAA1
ATOM   2911  CB  ALA   191     -19.755 -10.237   9.727  1.00  0.00      PAA1
ATOM   2912  HB1 ALA   191     -20.274 -11.188   9.480  1.00  0.00      PAA1
ATOM   2913  HB2 ALA   191     -20.439  -9.511  10.211  1.00  0.00      PAA1
ATOM   2914  HB3 ALA   191     -18.976 -10.467  10.488  1.00  0.00      PAA1
ATOM   2915  C   ALA   191     -17.735 -10.090   8.245  1.00  0.00      PAA1
ATOM   2916  O   ALA   191     -17.514 -11.276   7.983  1.00  0.00      PAA1
ATOM   2917  N   GLN   192     -16.783  -9.173   8.297  1.00  0.00      PAA1
ATOM   2918  HN  GLN   192     -16.985  -8.201   8.379  1.00  0.00      PAA1
ATOM   2919  CA  GLN   192     -15.384  -9.531   8.156  1.00  0.00      PAA1
ATOM   2920  HA  GLN   192     -15.179 -10.415   8.747  1.00  0.00      PAA1
ATOM   2921  CB  GLN   192     -14.999  -9.766   6.707  1.00  0.00      PAA1
ATOM   2922  HB1 GLN   192     -15.575 -10.656   6.351  1.00  0.00      PAA1
ATOM   2923  HB2 GLN   192     -13.919 -10.040   6.637  1.00  0.00      PAA1
ATOM   2924  CG  GLN   192     -15.297  -8.596   5.822  1.00  0.00      PAA1
ATOM   2925  HG1 GLN   192     -14.601  -7.754   6.031  1.00  0.00      PAA1
ATOM   2926  HG2 GLN   192     -16.331  -8.221   5.978  1.00  0.00      PAA1
ATOM   2927  CD  GLN   192     -15.103  -8.929   4.348  1.00  0.00      PAA1
ATOM   2928  OE1 GLN   192     -14.110  -9.529   3.971  1.00  0.00      PAA1
ATOM   2929  NE2 GLN   192     -16.063  -8.543   3.518  1.00  0.00      PAA1
ATOM   2930 HE21 GLN   192     -15.892  -8.654   2.537  1.00  0.00      PAA1
ATOM   2931 HE22 GLN   192     -16.852  -8.041   3.860  1.00  0.00      PAA1
ATOM   2932  C   GLN   192     -14.609  -8.376   8.743  1.00  0.00      PAA1
ATOM   2933  O   GLN   192     -14.856  -7.215   8.392  1.00  0.00      PAA1
ATOM   2934  N   ALA   193     -13.717  -8.690   9.658  1.00  0.00      PAA1
ATOM   2935  HN  ALA   193     -13.489  -9.634   9.882  1.00  0.00      PAA1
ATOM   2936  CA  ALA   193     -12.978  -7.681  10.389  1.00  0.00      PAA1
ATOM   2937  HA  ALA   193     -13.056  -6.723   9.890  1.00  0.00      PAA1
ATOM   2938  CB  ALA   193     -13.497  -7.551  11.826  1.00  0.00      PAA1
ATOM   2939  HB1 ALA   193     -13.408  -8.520  12.365  1.00  0.00      PAA1
ATOM   2940  HB2 ALA   193     -14.568  -7.256  11.817  1.00  0.00      PAA1
ATOM   2941  HB3 ALA   193     -12.927  -6.783  12.392  1.00  0.00      PAA1
ATOM   2942  C   ALA   193     -11.511  -8.064  10.375  1.00  0.00      PAA1
ATOM   2943  O   ALA   193     -11.159  -9.247  10.299  1.00  0.00      PAA1
ATOM   2944  N   ALA   194     -10.665  -7.044  10.430  1.00  0.00      PAA1
ATOM   2945  HN  ALA   194     -10.977  -6.104  10.510  1.00  0.00      PAA1
ATOM   2946  CA  ALA   194      -9.229  -7.245  10.456  1.00  0.00      PAA1
ATOM   2947  HA  ALA   194      -8.963  -7.908   9.644  1.00  0.00      PAA1
ATOM   2948  CB  ALA   194      -8.521  -5.913  10.287  1.00  0.00      PAA1
ATOM   2949  HB1 ALA   194      -8.656  -5.257  11.176  1.00  0.00      PAA1
ATOM   2950  HB2 ALA   194      -8.924  -5.382   9.399  1.00  0.00      PAA1
ATOM   2951  HB3 ALA   194      -7.437  -6.076  10.119  1.00  0.00      PAA1
ATOM   2952  C   ALA   194      -8.764  -7.873  11.759  1.00  0.00      PAA1
ATOM   2953  O   ALA   194      -9.294  -7.598  12.833  1.00  0.00      PAA1
ATOM   2954  N   GLY   195      -7.742  -8.700  11.658  1.00  0.00      PAA1
ATOM   2955  HN  GLY   195      -7.371  -8.952  10.771  1.00  0.00      PAA1
ATOM   2956  CA  GLY   195      -7.010  -9.100  12.841  1.00  0.00      PAA1
ATOM   2957  HA1 GLY   195      -6.189  -9.728  12.531  1.00  0.00      PAA1
ATOM   2958  HA2 GLY   195      -7.679  -9.575  13.536  1.00  0.00      PAA1
ATOM   2959  C   GLY   195      -6.422  -7.895  13.554  1.00  0.00      PAA1
ATOM   2960  O   GLY   195      -6.369  -6.771  13.043  1.00  0.00      PAA1
ATOM   2961  N   THR   196      -5.982  -8.140  14.783  1.00  0.00      PAA1
ATOM   2962  HN  THR   196      -6.073  -9.021  15.233  1.00  0.00      PAA1
ATOM   2963  CA  THR   196      -5.326  -7.087  15.529  1.00  0.00      PAA1
ATOM   2964  HA  THR   196      -5.990  -6.236  15.577  1.00  0.00      PAA1
ATOM   2965  CB  THR   196      -4.989  -7.533  16.957  1.00  0.00      PAA1
ATOM   2966  HB  THR   196      -4.242  -8.363  16.928  1.00  0.00      PAA1
ATOM   2967  OG1 THR   196      -6.168  -7.999  17.625  1.00  0.00      PAA1
ATOM   2968  HG1 THR   196      -5.861  -8.368  18.458  1.00  0.00      PAA1
ATOM   2969  CG2 THR   196      -4.426  -6.349  17.761  1.00  0.00      PAA1
ATOM   2970 HG21 THR   196      -5.117  -5.481  17.719  1.00  0.00      PAA1
ATOM   2971 HG22 THR   196      -3.438  -6.045  17.376  1.00  0.00      PAA1
ATOM   2972 HG23 THR   196      -4.286  -6.635  18.825  1.00  0.00      PAA1
ATOM   2973  C   THR   196      -4.062  -6.686  14.783  1.00  0.00      PAA1
ATOM   2974  O   THR   196      -3.257  -7.528  14.390  1.00  0.00      PAA1
ATOM   2975  N   ASP   197      -3.910  -5.401  14.550  1.00  0.00      PAA1
ATOM   2976  HN  ASP   197      -4.580  -4.720  14.812  1.00  0.00      PAA1
ATOM   2977  CA  ASP   197      -2.676  -4.932  13.951  1.00  0.00      PAA1
ATOM   2978  HA  ASP   197      -2.400  -5.649  13.186  1.00  0.00      PAA1
ATOM   2979  CB  ASP   197      -2.890  -3.555  13.352  1.00  0.00      PAA1
ATOM   2980  HB1 ASP   197      -2.766  -2.742  14.097  1.00  0.00      PAA1
ATOM   2981  HB2 ASP   197      -3.925  -3.489  12.949  1.00  0.00      PAA1
ATOM   2982  CG  ASP   197      -1.983  -3.315  12.183  1.00  0.00      PAA1
ATOM   2983  OD1 ASP   197      -1.542  -4.328  11.558  1.00  0.00      PAA1
ATOM   2984  OD2 ASP   197      -1.713  -2.139  11.894  1.00  0.00      PAA1
ATOM   2985  C   ASP   197      -1.533  -4.909  14.978  1.00  0.00      PAA1
ATOM   2986  O   ASP   197      -1.727  -5.079  16.191  1.00  0.00      PAA1
ATOM   2987  N   THR   198      -0.320  -4.727  14.455  1.00  0.00      PAA1
ATOM   2988  HN  THR   198      -0.227  -4.605  13.462  1.00  0.00      PAA1
ATOM   2989  CA  THR   198       0.905  -4.640  15.233  1.00  0.00      PAA1
ATOM   2990  HA  THR   198       0.681  -4.326  16.240  1.00  0.00      PAA1
ATOM   2991  CB  THR   198       1.637  -5.988  15.287  1.00  0.00      PAA1
ATOM   2992  HB  THR   198       1.163  -6.607  16.091  1.00  0.00      PAA1
ATOM   2993  OG1 THR   198       3.020  -5.778  15.603  1.00  0.00      PAA1
ATOM   2994  HG1 THR   198       3.065  -5.655  16.560  1.00  0.00      PAA1
ATOM   2995  CG2 THR   198       1.527  -6.738  13.996  1.00  0.00      PAA1
ATOM   2996 HG21 THR   198       2.141  -6.228  13.241  1.00  0.00      PAA1
ATOM   2997 HG22 THR   198       0.489  -6.902  13.647  1.00  0.00      PAA1
ATOM   2998 HG23 THR   198       1.989  -7.745  14.114  1.00  0.00      PAA1
ATOM   2999  C   THR   198       1.792  -3.550  14.643  1.00  0.00      PAA1
ATOM   3000  O   THR   198       1.529  -3.032  13.551  1.00  0.00      PAA1
ATOM   3001  N   THR   199       2.835  -3.151  15.390  1.00  0.00      PAA1
ATOM   3002  HN  THR   199       3.098  -3.670  16.203  1.00  0.00      PAA1
ATOM   3003  CA  THR   199       3.722  -2.082  14.926  1.00  0.00      PAA1
ATOM   3004  HA  THR   199       3.203  -1.437  14.230  1.00  0.00      PAA1
ATOM   3005  CB  THR   199       4.145  -1.231  16.110  1.00  0.00      PAA1
ATOM   3006  HB  THR   199       4.581  -1.880  16.908  1.00  0.00      PAA1
ATOM   3007  OG1 THR   199       2.968  -0.611  16.618  1.00  0.00      PAA1
ATOM   3008  HG1 THR   199       2.315  -1.318  16.636  1.00  0.00      PAA1
ATOM   3009  CG2 THR   199       5.154  -0.185  15.705  1.00  0.00      PAA1
ATOM   3010 HG21 THR   199       4.776   0.396  14.836  1.00  0.00      PAA1
ATOM   3011 HG22 THR   199       6.135  -0.632  15.439  1.00  0.00      PAA1
ATOM   3012 HG23 THR   199       5.321   0.530  16.538  1.00  0.00      PAA1
ATOM   3013  C   THR   199       4.924  -2.653  14.185  1.00  0.00      PAA1
ATOM   3014  O   THR   199       5.521  -3.629  14.638  1.00  0.00      PAA1
ATOM   3015  N   ILE   200       5.235  -2.076  13.009  1.00  0.00      PAA1
ATOM   3016  HN  ILE   200       4.703  -1.294  12.664  1.00  0.00      PAA1
ATOM   3017  CA  ILE   200       6.323  -2.552  12.158  1.00  0.00      PAA1
ATOM   3018  HA  ILE   200       6.314  -3.637  12.174  1.00  0.00      PAA1
ATOM   3019  CB  ILE   200       6.158  -2.114  10.685  1.00  0.00      PAA1
ATOM   3020  HB  ILE   200       6.241  -1.007  10.612  1.00  0.00      PAA1
ATOM   3021  CG2 ILE   200       7.206  -2.799   9.808  1.00  0.00      PAA1
ATOM   3022 HG21 ILE   200       7.150  -3.905   9.935  1.00  0.00      PAA1
ATOM   3023 HG22 ILE   200       8.233  -2.468  10.053  1.00  0.00      PAA1
ATOM   3024 HG23 ILE   200       7.019  -2.577   8.736  1.00  0.00      PAA1
ATOM   3025  CG1 ILE   200       4.773  -2.511  10.170  1.00  0.00      PAA1
ATOM   3026 HG11 ILE   200       4.077  -2.786  10.994  1.00  0.00      PAA1
ATOM   3027 HG12 ILE   200       4.873  -3.453   9.578  1.00  0.00      PAA1
ATOM   3028  CD  ILE   200       4.090  -1.459   9.335  1.00  0.00      PAA1
ATOM   3029  HD1 ILE   200       4.698  -1.217   8.437  1.00  0.00      PAA1
ATOM   3030  HD2 ILE   200       3.964  -0.522   9.920  1.00  0.00      PAA1
ATOM   3031  HD3 ILE   200       3.088  -1.797   8.995  1.00  0.00      PAA1
ATOM   3032  C   ILE   200       7.663  -2.070  12.705  1.00  0.00      PAA1
ATOM   3033  O   ILE   200       8.166  -0.988  12.363  1.00  0.00      PAA1
ATOM   3034  N   THR   201       8.274  -2.928  13.503  1.00  0.00      PAA1
ATOM   3035  HN  THR   201       7.792  -3.764  13.775  1.00  0.00      PAA1
ATOM   3036  CA  THR   201       9.432  -2.557  14.296  1.00  0.00      PAA1
ATOM   3037  HA  THR   201       9.153  -1.744  14.952  1.00  0.00      PAA1
ATOM   3038  CB  THR   201       9.864  -3.761  15.134  1.00  0.00      PAA1
ATOM   3039  HB  THR   201      10.142  -4.603  14.456  1.00  0.00      PAA1
ATOM   3040  OG1 THR   201       8.755  -4.223  15.929  1.00  0.00      PAA1
ATOM   3041  HG1 THR   201       8.861  -5.188  16.049  1.00  0.00      PAA1
ATOM   3042  CG2 THR   201      11.104  -3.410  16.017  1.00  0.00      PAA1
ATOM   3043 HG21 THR   201      10.888  -2.519  16.641  1.00  0.00      PAA1
ATOM   3044 HG22 THR   201      12.002  -3.212  15.400  1.00  0.00      PAA1
ATOM   3045 HG23 THR   201      11.314  -4.269  16.685  1.00  0.00      PAA1
ATOM   3046  C   THR   201      10.586  -2.081  13.422  1.00  0.00      PAA1
ATOM   3047  O   THR   201      11.241  -1.076  13.736  1.00  0.00      PAA1
ATOM   3048  N   VAL   202      10.887  -2.821  12.347  1.00  0.00      PAA1
ATOM   3049  HN  VAL   202      10.337  -3.611  12.086  1.00  0.00      PAA1
ATOM   3050  CA  VAL   202      12.008  -2.453  11.479  1.00  0.00      PAA1
ATOM   3051  HA  VAL   202      12.898  -2.397  12.089  1.00  0.00      PAA1
ATOM   3052  CB  VAL   202      12.236  -3.520  10.379  1.00  0.00      PAA1
ATOM   3053  HB  VAL   202      12.349  -4.510  10.884  1.00  0.00      PAA1
ATOM   3054  CG1 VAL   202      11.086  -3.634   9.363  1.00  0.00      PAA1
ATOM   3055 HG11 VAL   202      10.979  -2.711   8.756  1.00  0.00      PAA1
ATOM   3056 HG12 VAL   202      10.118  -3.845   9.864  1.00  0.00      PAA1
ATOM   3057 HG13 VAL   202      11.281  -4.474   8.661  1.00  0.00      PAA1
ATOM   3058  CG2 VAL   202      13.493  -3.201   9.625  1.00  0.00      PAA1
ATOM   3059 HG21 VAL   202      14.367  -3.131  10.305  1.00  0.00      PAA1
ATOM   3060 HG22 VAL   202      13.408  -2.247   9.063  1.00  0.00      PAA1
ATOM   3061 HG23 VAL   202      13.709  -4.000   8.881  1.00  0.00      PAA1
ATOM   3062  C   VAL   202      11.800  -1.066  10.878  1.00  0.00      PAA1
ATOM   3063  O   VAL   202      12.765  -0.319  10.640  1.00  0.00      PAA1
ATOM   3064  N   ASN   203      10.560  -0.717  10.591  1.00  0.00      PAA1
ATOM   3065  HN  ASN   203       9.794  -1.334  10.751  1.00  0.00      PAA1
ATOM   3066  CA  ASN   203      10.247   0.623  10.104  1.00  0.00      PAA1
ATOM   3067  HA  ASN   203      10.914   0.868   9.287  1.00  0.00      PAA1
ATOM   3068  CB  ASN   203       8.808   0.630   9.613  1.00  0.00      PAA1
ATOM   3069  HB1 ASN   203       8.498   1.680   9.412  1.00  0.00      PAA1
ATOM   3070  HB2 ASN   203       8.101   0.206  10.345  1.00  0.00      PAA1
ATOM   3071  CG  ASN   203       8.656  -0.117   8.276  1.00  0.00      PAA1
ATOM   3072  OD1 ASN   203       9.604  -0.739   7.806  1.00  0.00      PAA1
ATOM   3073  ND2 ASN   203       7.479  -0.064   7.692  1.00  0.00      PAA1
ATOM   3074 HD21 ASN   203       7.336  -0.657   6.896  1.00  0.00      PAA1
ATOM   3075 HD22 ASN   203       6.715   0.368   8.175  1.00  0.00      PAA1
ATOM   3076  C   ASN   203      10.481   1.688  11.172  1.00  0.00      PAA1
ATOM   3077  O   ASN   203      11.089   2.738  10.899  1.00  0.00      PAA1
ATOM   3078  N   VAL   204      10.023   1.437  12.407  1.00  0.00      PAA1
ATOM   3079  HN  VAL   204       9.497   0.608  12.608  1.00  0.00      PAA1
ATOM   3080  CA  VAL   204      10.289   2.380  13.490  1.00  0.00      PAA1
ATOM   3081  HA  VAL   204       9.840   3.328  13.235  1.00  0.00      PAA1
ATOM   3082  CB  VAL   204       9.691   1.892  14.817  1.00  0.00      PAA1
ATOM   3083  HB  VAL   204      10.037   0.855  15.034  1.00  0.00      PAA1
ATOM   3084  CG1 VAL   204      10.163   2.825  15.939  1.00  0.00      PAA1
ATOM   3085 HG11 VAL   204       9.950   3.884  15.678  1.00  0.00      PAA1
ATOM   3086 HG12 VAL   204      11.246   2.717  16.153  1.00  0.00      PAA1
ATOM   3087 HG13 VAL   204       9.616   2.587  16.879  1.00  0.00      PAA1
ATOM   3088  CG2 VAL   204       8.164   1.903  14.753  1.00  0.00      PAA1
ATOM   3089 HG21 VAL   204       7.794   1.187  13.989  1.00  0.00      PAA1
ATOM   3090 HG22 VAL   204       7.788   2.916  14.499  1.00  0.00      PAA1
ATOM   3091 HG23 VAL   204       7.728   1.611  15.733  1.00  0.00      PAA1
ATOM   3092  C   VAL   204      11.789   2.633  13.617  1.00  0.00      PAA1
ATOM   3093  O   VAL   204      12.245   3.782  13.741  1.00  0.00      PAA1
ATOM   3094  N   LEU   205      12.580   1.572  13.545  1.00  0.00      PAA1
ATOM   3095  HN  LEU   205      12.195   0.649  13.460  1.00  0.00      PAA1
ATOM   3096  CA  LEU   205      14.023   1.729  13.622  1.00  0.00      PAA1
ATOM   3097  HA  LEU   205      14.263   2.287  14.516  1.00  0.00      PAA1
ATOM   3098  CB  LEU   205      14.680   0.347  13.683  1.00  0.00      PAA1
ATOM   3099  HB1 LEU   205      15.777   0.441  13.509  1.00  0.00      PAA1
ATOM   3100  HB2 LEU   205      14.271  -0.269  12.849  1.00  0.00      PAA1
ATOM   3101  CG  LEU   205      14.504  -0.446  14.992  1.00  0.00      PAA1
ATOM   3102  HG  LEU   205      13.416  -0.438  15.256  1.00  0.00      PAA1
ATOM   3103  CD1 LEU   205      14.924  -1.936  14.894  1.00  0.00      PAA1
ATOM   3104 HD11 LEU   205      16.006  -2.018  14.664  1.00  0.00      PAA1
ATOM   3105 HD12 LEU   205      14.350  -2.440  14.089  1.00  0.00      PAA1
ATOM   3106 HD13 LEU   205      14.724  -2.456  15.855  1.00  0.00      PAA1
ATOM   3107  CD2 LEU   205      15.274   0.214  16.093  1.00  0.00      PAA1
ATOM   3108 HD21 LEU   205      14.920   1.251  16.276  1.00  0.00      PAA1
ATOM   3109 HD22 LEU   205      16.358   0.252  15.850  1.00  0.00      PAA1
ATOM   3110 HD23 LEU   205      15.160  -0.353  17.044  1.00  0.00      PAA1
ATOM   3111  C   LEU   205      14.558   2.561  12.450  1.00  0.00      PAA1
ATOM   3112  O   LEU   205      15.432   3.413  12.627  1.00  0.00      PAA1
ATOM   3113  N   ALA   206      14.051   2.330  11.247  1.00  0.00      PAA1
ATOM   3114  HN  ALA   206      13.359   1.621  11.088  1.00  0.00      PAA1
ATOM   3115  CA  ALA   206      14.505   3.111  10.106  1.00  0.00      PAA1
ATOM   3116  HA  ALA   206      15.576   2.993  10.015  1.00  0.00      PAA1
ATOM   3117  CB  ALA   206      13.832   2.609   8.824  1.00  0.00      PAA1
ATOM   3118  HB1 ALA   206      12.726   2.721   8.880  1.00  0.00      PAA1
ATOM   3119  HB2 ALA   206      14.051   1.531   8.685  1.00  0.00      PAA1
ATOM   3120  HB3 ALA   206      14.195   3.169   7.939  1.00  0.00      PAA1
ATOM   3121  C   ALA   206      14.230   4.591  10.330  1.00  0.00      PAA1
ATOM   3122  O   ALA   206      15.092   5.445  10.064  1.00  0.00      PAA1
ATOM   3123  N   TRP   207      13.045   4.903  10.858  1.00  0.00      PAA1
ATOM   3124  HN  TRP   207      12.373   4.177  11.048  1.00  0.00      PAA1
ATOM   3125  CA  TRP   207      12.669   6.273  11.160  1.00  0.00      PAA1
ATOM   3126  HA  TRP   207      12.796   6.868  10.267  1.00  0.00      PAA1
ATOM   3127  CB  TRP   207      11.210   6.253  11.552  1.00  0.00      PAA1
ATOM   3128  HB1 TRP   207      11.061   5.540  12.395  1.00  0.00      PAA1
ATOM   3129  HB2 TRP   207      10.637   5.809  10.704  1.00  0.00      PAA1
ATOM   3130  CG  TRP   207      10.595   7.495  11.897  1.00  0.00      PAA1
ATOM   3131  CD1 TRP   207      10.135   8.475  11.040  1.00  0.00      PAA1
ATOM   3132  HD1 TRP   207      10.238   8.426   9.965  1.00  0.00      PAA1
ATOM   3133  NE1 TRP   207       9.577   9.506  11.765  1.00  0.00      PAA1
ATOM   3134  HE1 TRP   207       9.148  10.324  11.452  1.00  0.00      PAA1
ATOM   3135  CE2 TRP   207       9.647   9.190  13.094  1.00  0.00      PAA1
ATOM   3136  CD2 TRP   207      10.274   7.926  13.207  1.00  0.00      PAA1
ATOM   3137  CE3 TRP   207      10.478   7.380  14.483  1.00  0.00      PAA1
ATOM   3138  HE3 TRP   207      10.967   6.423  14.607  1.00  0.00      PAA1
ATOM   3139  CZ3 TRP   207      10.030   8.095  15.586  1.00  0.00      PAA1
ATOM   3140  HZ3 TRP   207      10.202   7.701  16.574  1.00  0.00      PAA1
ATOM   3141  CZ2 TRP   207       9.202   9.899  14.202  1.00  0.00      PAA1
ATOM   3142  HZ2 TRP   207       8.705  10.846  14.092  1.00  0.00      PAA1
ATOM   3143  CH2 TRP   207       9.411   9.334  15.437  1.00  0.00      PAA1
ATOM   3144  HH2 TRP   207       8.991   9.819  16.311  1.00  0.00      PAA1
ATOM   3145  C   TRP   207      13.568   6.892  12.241  1.00  0.00      PAA1
ATOM   3146  O   TRP   207      13.945   8.059  12.137  1.00  0.00      PAA1
ATOM   3147  N   LEU   208      13.962   6.128  13.254  1.00  0.00      PAA1
ATOM   3148  HN  LEU   208      13.613   5.194  13.375  1.00  0.00      PAA1
ATOM   3149  CA  LEU   208      14.889   6.677  14.244  1.00  0.00      PAA1
ATOM   3150  HA  LEU   208      14.487   7.609  14.616  1.00  0.00      PAA1
ATOM   3151  CB  LEU   208      15.095   5.712  15.412  1.00  0.00      PAA1
ATOM   3152  HB1 LEU   208      15.915   6.100  16.060  1.00  0.00      PAA1
ATOM   3153  HB2 LEU   208      15.428   4.725  15.016  1.00  0.00      PAA1
ATOM   3154  CG  LEU   208      13.896   5.488  16.331  1.00  0.00      PAA1
ATOM   3155  HG  LEU   208      13.085   4.996  15.743  1.00  0.00      PAA1
ATOM   3156  CD1 LEU   208      14.301   4.505  17.478  1.00  0.00      PAA1
ATOM   3157 HD11 LEU   208      15.098   4.957  18.104  1.00  0.00      PAA1
ATOM   3158 HD12 LEU   208      14.678   3.553  17.051  1.00  0.00      PAA1
ATOM   3159 HD13 LEU   208      13.422   4.287  18.120  1.00  0.00      PAA1
ATOM   3160  CD2 LEU   208      13.334   6.759  16.925  1.00  0.00      PAA1
ATOM   3161 HD21 LEU   208      12.949   7.438  16.135  1.00  0.00      PAA1
ATOM   3162 HD22 LEU   208      14.111   7.301  17.505  1.00  0.00      PAA1
ATOM   3163 HD23 LEU   208      12.491   6.527  17.612  1.00  0.00      PAA1
ATOM   3164  C   LEU   208      16.227   7.021  13.603  1.00  0.00      PAA1
ATOM   3165  O   LEU   208      16.848   8.028  13.955  1.00  0.00      PAA1
ATOM   3166  N   TYR   209      16.682   6.214  12.640  1.00  0.00      PAA1
ATOM   3167  HN  TYR   209      16.201   5.368  12.396  1.00  0.00      PAA1
ATOM   3168  CA  TYR   209      17.896   6.586  11.908  1.00  0.00      PAA1
ATOM   3169  HA  TYR   209      18.681   6.800  12.622  1.00  0.00      PAA1
ATOM   3170  CB  TYR   209      18.349   5.449  10.981  1.00  0.00      PAA1
ATOM   3171  HB1 TYR   209      19.036   5.845  10.201  1.00  0.00      PAA1
ATOM   3172  HB2 TYR   209      17.476   5.009  10.455  1.00  0.00      PAA1
ATOM   3173  CG  TYR   209      19.111   4.337  11.664  1.00  0.00      PAA1
ATOM   3174  CD1 TYR   209      20.446   4.496  12.024  1.00  0.00      PAA1
ATOM   3175  HD1 TYR   209      20.941   5.434  11.823  1.00  0.00      PAA1
ATOM   3176  CE1 TYR   209      21.136   3.482  12.628  1.00  0.00      PAA1
ATOM   3177  HE1 TYR   209      22.172   3.625  12.899  1.00  0.00      PAA1
ATOM   3178  CZ  TYR   209      20.520   2.282  12.888  1.00  0.00      PAA1
ATOM   3179  OH  TYR   209      21.206   1.242  13.491  1.00  0.00      PAA1
ATOM   3180  HH  TYR   209      22.096   1.559  13.709  1.00  0.00      PAA1
ATOM   3181  CD2 TYR   209      18.502   3.116  11.947  1.00  0.00      PAA1
ATOM   3182  HD2 TYR   209      17.485   2.946  11.635  1.00  0.00      PAA1
ATOM   3183  CE2 TYR   209      19.206   2.094  12.541  1.00  0.00      PAA1
ATOM   3184  HE2 TYR   209      18.725   1.144  12.738  1.00  0.00      PAA1
ATOM   3185  C   TYR   209      17.690   7.867  11.107  1.00  0.00      PAA1
ATOM   3186  O   TYR   209      18.574   8.727  11.065  1.00  0.00      PAA1
ATOM   3187  N   ALA   210      16.537   8.005  10.451  1.00  0.00      PAA1
ATOM   3188  HN  ALA   210      15.845   7.278  10.462  1.00  0.00      PAA1
ATOM   3189  CA  ALA   210      16.272   9.224   9.706  1.00  0.00      PAA1
ATOM   3190  HA  ALA   210      17.046   9.337   8.959  1.00  0.00      PAA1
ATOM   3191  CB  ALA   210      14.916   9.139   9.017  1.00  0.00      PAA1
ATOM   3192  HB1 ALA   210      14.090   9.145   9.763  1.00  0.00      PAA1
ATOM   3193  HB2 ALA   210      14.824   8.191   8.451  1.00  0.00      PAA1
ATOM   3194  HB3 ALA   210      14.763   9.989   8.319  1.00  0.00      PAA1
ATOM   3195  C   ALA   210      16.347  10.432  10.630  1.00  0.00      PAA1
ATOM   3196  O   ALA   210      16.917  11.461  10.269  1.00  0.00      PAA1
ATOM   3197  N   ALA   211      15.817  10.302  11.847  1.00  0.00      PAA1
ATOM   3198  HN  ALA   211      15.326   9.466  12.113  1.00  0.00      PAA1
ATOM   3199  CA  ALA   211      15.921  11.375  12.826  1.00  0.00      PAA1
ATOM   3200  HA  ALA   211      15.416  12.246  12.437  1.00  0.00      PAA1
ATOM   3201  CB  ALA   211      15.268  10.951  14.138  1.00  0.00      PAA1
ATOM   3202  HB1 ALA   211      15.753  10.051  14.559  1.00  0.00      PAA1
ATOM   3203  HB2 ALA   211      14.200  10.694  13.961  1.00  0.00      PAA1
ATOM   3204  HB3 ALA   211      15.309  11.749  14.902  1.00  0.00      PAA1
ATOM   3205  C   ALA   211      17.371  11.760  13.053  1.00  0.00      PAA1
ATOM   3206  O   ALA   211      17.731  12.938  12.991  1.00  0.00      PAA1
ATOM   3207  N   VAL   212      18.229  10.771  13.286  1.00  0.00      PAA1
ATOM   3208  HN  VAL   212      17.908   9.822  13.333  1.00  0.00      PAA1
ATOM   3209  CA  VAL   212      19.633  11.040  13.567  1.00  0.00      PAA1
ATOM   3210  HA  VAL   212      19.690  11.718  14.407  1.00  0.00      PAA1
ATOM   3211  CB  VAL   212      20.345   9.721  13.934  1.00  0.00      PAA1
ATOM   3212  HB  VAL   212      20.068   8.936  13.188  1.00  0.00      PAA1
ATOM   3213  CG1 VAL   212      21.824   9.884  13.934  1.00  0.00      PAA1
ATOM   3214 HG11 VAL   212      22.139  10.716  14.600  1.00  0.00      PAA1
ATOM   3215 HG12 VAL   212      22.229  10.074  12.916  1.00  0.00      PAA1
ATOM   3216 HG13 VAL   212      22.313   8.956  14.301  1.00  0.00      PAA1
ATOM   3217  CG2 VAL   212      19.867   9.261  15.320  1.00  0.00      PAA1
ATOM   3218 HG21 VAL   212      18.781   9.029  15.310  1.00  0.00      PAA1
ATOM   3219 HG22 VAL   212      20.045  10.045  16.085  1.00  0.00      PAA1
ATOM   3220 HG23 VAL   212      20.406   8.340  15.629  1.00  0.00      PAA1
ATOM   3221  C   VAL   212      20.288  11.741  12.388  1.00  0.00      PAA1
ATOM   3222  O   VAL   212      21.030  12.714  12.570  1.00  0.00      PAA1
ATOM   3223  N   ILE   213      20.018  11.263  11.166  1.00  0.00      PAA1
ATOM   3224  HN  ILE   213      19.431  10.453  11.058  1.00  0.00      PAA1
ATOM   3225  CA  ILE   213      20.542  11.897   9.957  1.00  0.00      PAA1
ATOM   3226  HA  ILE   213      21.622  11.899  10.006  1.00  0.00      PAA1
ATOM   3227  CB  ILE   213      20.093  11.077   8.734  1.00  0.00      PAA1
ATOM   3228  HB  ILE   213      18.997  10.879   8.818  1.00  0.00      PAA1
ATOM   3229  CG2 ILE   213      20.368  11.773   7.425  1.00  0.00      PAA1
ATOM   3230 HG21 ILE   213      21.450  12.008   7.329  1.00  0.00      PAA1
ATOM   3231 HG22 ILE   213      19.796  12.721   7.336  1.00  0.00      PAA1
ATOM   3232 HG23 ILE   213      20.072  11.135   6.565  1.00  0.00      PAA1
ATOM   3233  CG1 ILE   213      20.835   9.741   8.779  1.00  0.00      PAA1
ATOM   3234 HG11 ILE   213      20.753   9.300   9.800  1.00  0.00      PAA1
ATOM   3235 HG12 ILE   213      21.920   9.934   8.605  1.00  0.00      PAA1
ATOM   3236  CD  ILE   213      20.361   8.694   7.824  1.00  0.00      PAA1
ATOM   3237  HD1 ILE   213      20.512   8.996   6.766  1.00  0.00      PAA1
ATOM   3238  HD2 ILE   213      19.278   8.483   7.974  1.00  0.00      PAA1
ATOM   3239  HD3 ILE   213      20.915   7.740   7.977  1.00  0.00      PAA1
ATOM   3240  C   ILE   213      20.114  13.356   9.892  1.00  0.00      PAA1
ATOM   3241  O   ILE   213      20.902  14.226   9.509  1.00  0.00      PAA1
ATOM   3242  N   ASN   214      18.898  13.662  10.338  1.00  0.00      PAA1
ATOM   3243  HN  ASN   214      18.286  12.942  10.678  1.00  0.00      PAA1
ATOM   3244  CA  ASN   214      18.426  15.046  10.329  1.00  0.00      PAA1
ATOM   3245  HA  ASN   214      18.872  15.572   9.494  1.00  0.00      PAA1
ATOM   3246  CB  ASN   214      16.907  15.091  10.222  1.00  0.00      PAA1
ATOM   3247  HB1 ASN   214      16.441  15.903  10.831  1.00  0.00      PAA1
ATOM   3248  HB2 ASN   214      16.480  14.141  10.618  1.00  0.00      PAA1
ATOM   3249  CG  ASN   214      16.450  15.350   8.832  1.00  0.00      PAA1
ATOM   3250  OD1 ASN   214      16.374  16.506   8.411  1.00  0.00      PAA1
ATOM   3251  ND2 ASN   214      16.173  14.282   8.084  1.00  0.00      PAA1
ATOM   3252 HD21 ASN   214      15.763  14.423   7.183  1.00  0.00      PAA1
ATOM   3253 HD22 ASN   214      16.304  13.368   8.467  1.00  0.00      PAA1
ATOM   3254  C   ASN   214      18.828  15.858  11.552  1.00  0.00      PAA1
ATOM   3255  O   ASN   214      18.469  17.043  11.618  1.00  0.00      PAA1
ATOM   3256  N   GLY   215      19.556  15.281  12.500  1.00  0.00      PAA1
ATOM   3257  HN  GLY   215      19.829  14.319  12.396  1.00  0.00      PAA1
ATOM   3258  CA  GLY   215      20.045  16.022  13.653  1.00  0.00      PAA1
ATOM   3259  HA1 GLY   215      20.140  17.071  13.408  1.00  0.00      PAA1
ATOM   3260  HA2 GLY   215      20.997  15.580  13.899  1.00  0.00      PAA1
ATOM   3261  C   GLY   215      19.211  15.948  14.916  1.00  0.00      PAA1
ATOM   3262  O   GLY   215      19.508  16.675  15.883  1.00  0.00      PAA1
ATOM   3263  N   ASP   216      18.195  15.094  14.949  1.00  0.00      PAA1
ATOM   3264  HN  ASP   216      17.981  14.517  14.156  1.00  0.00      PAA1
ATOM   3265  CA  ASP   216      17.342  14.886  16.124  1.00  0.00      PAA1
ATOM   3266  HA  ASP   216      17.427  15.751  16.770  1.00  0.00      PAA1
ATOM   3267  CB  ASP   216      15.903  14.687  15.658  1.00  0.00      PAA1
ATOM   3268  HB1 ASP   216      15.584  13.634  15.593  1.00  0.00      PAA1
ATOM   3269  HB2 ASP   216      15.795  15.124  14.641  1.00  0.00      PAA1
ATOM   3270  CG  ASP   216      14.875  15.427  16.515  1.00  0.00      PAA1
ATOM   3271  OD1 ASP   216      15.244  16.014  17.554  1.00  0.00      PAA1
ATOM   3272  OD2 ASP   216      13.677  15.416  16.141  1.00  0.00      PAA1
ATOM   3273  C   ASP   216      17.875  13.666  16.872  1.00  0.00      PAA1
ATOM   3274  O   ASP   216      17.539  12.537  16.522  1.00  0.00      PAA1
ATOM   3275  N   ARG   217      18.699  13.893  17.912  1.00  0.00      PAA1
ATOM   3276  HN  ARG   217      18.898  14.837  18.146  1.00  0.00      PAA1
ATOM   3277  CA  ARG   217      19.500  12.837  18.526  1.00  0.00      PAA1
ATOM   3278  HA  ARG   217      19.260  11.885  18.066  1.00  0.00      PAA1
ATOM   3279  CB  ARG   217      21.005  13.102  18.308  1.00  0.00      PAA1
ATOM   3280  HB1 ARG   217      21.610  12.301  18.793  1.00  0.00      PAA1
ATOM   3281  HB2 ARG   217      21.247  14.063  18.817  1.00  0.00      PAA1
ATOM   3282  CG  ARG   217      21.452  13.198  16.855  1.00  0.00      PAA1
ATOM   3283  HG1 ARG   217      20.772  13.847  16.263  1.00  0.00      PAA1
ATOM   3284  HG2 ARG   217      21.389  12.179  16.407  1.00  0.00      PAA1
ATOM   3285  CD  ARG   217      22.906  13.720  16.694  1.00  0.00      PAA1
ATOM   3286  HD1 ARG   217      23.234  13.454  15.660  1.00  0.00      PAA1
ATOM   3287  HD2 ARG   217      23.595  13.183  17.384  1.00  0.00      PAA1
ATOM   3288  NE  ARG   217      23.018  15.179  16.802  1.00  0.00      PAA1
ATOM   3289  HE  ARG   217      22.636  15.725  16.065  1.00  0.00      PAA1
ATOM   3290  CZ  ARG   217      23.493  15.842  17.860  1.00  0.00      PAA1
ATOM   3291  NH1 ARG   217      23.936  15.208  18.941  1.00  0.00      PAA1
ATOM   3292 HH11 ARG   217      23.911  14.215  18.934  1.00  0.00      PAA1
ATOM   3293 HH12 ARG   217      24.332  15.712  19.694  1.00  0.00      PAA1
ATOM   3294  NH2 ARG   217      23.523  17.167  17.834  1.00  0.00      PAA1
ATOM   3295 HH21 ARG   217      23.122  17.634  17.055  1.00  0.00      PAA1
ATOM   3296 HH22 ARG   217      23.827  17.670  18.631  1.00  0.00      PAA1
ATOM   3297  C   ARG   217      19.282  12.626  20.026  1.00  0.00      PAA1
ATOM   3298  O   ARG   217      20.026  11.847  20.630  1.00  0.00      PAA1
ATOM   3299  N   TRP   218      18.292  13.266  20.652  1.00  0.00      PAA1
ATOM   3300  HN  TRP   218      17.598  13.764  20.140  1.00  0.00      PAA1
ATOM   3301  CA  TRP   218      18.217  13.260  22.112  1.00  0.00      PAA1
ATOM   3302  HA  TRP   218      19.188  13.517  22.511  1.00  0.00      PAA1
ATOM   3303  CB  TRP   218      17.184  14.284  22.586  1.00  0.00      PAA1
ATOM   3304  HB1 TRP   218      17.500  15.287  22.227  1.00  0.00      PAA1
ATOM   3305  HB2 TRP   218      17.164  14.307  23.699  1.00  0.00      PAA1
ATOM   3306  CG  TRP   218      15.823  13.987  22.078  1.00  0.00      PAA1
ATOM   3307  CD1 TRP   218      15.238  14.484  20.941  1.00  0.00      PAA1
ATOM   3308  HD1 TRP   218      15.701  15.145  20.213  1.00  0.00      PAA1
ATOM   3309  NE1 TRP   218      13.972  13.972  20.798  1.00  0.00      PAA1
ATOM   3310  HE1 TRP   218      13.346  14.118  20.047  1.00  0.00      PAA1
ATOM   3311  CE2 TRP   218      13.719  13.117  21.843  1.00  0.00      PAA1
ATOM   3312  CD2 TRP   218      14.862  13.098  22.667  1.00  0.00      PAA1
ATOM   3313  CE3 TRP   218      14.859  12.291  23.807  1.00  0.00      PAA1
ATOM   3314  HE3 TRP   218      15.715  12.221  24.463  1.00  0.00      PAA1
ATOM   3315  CZ3 TRP   218      13.731  11.554  24.089  1.00  0.00      PAA1
ATOM   3316  HZ3 TRP   218      13.709  10.903  24.958  1.00  0.00      PAA1
ATOM   3317  CZ2 TRP   218      12.599  12.367  22.125  1.00  0.00      PAA1
ATOM   3318  HZ2 TRP   218      11.728  12.384  21.485  1.00  0.00      PAA1
ATOM   3319  CH2 TRP   218      12.621  11.590  23.244  1.00  0.00      PAA1
ATOM   3320  HH2 TRP   218      11.758  10.978  23.489  1.00  0.00      PAA1
ATOM   3321  C   TRP   218      17.873  11.888  22.692  1.00  0.00      PAA1
ATOM   3322  O   TRP   218      18.177  11.625  23.857  1.00  0.00      PAA1
ATOM   3323  N   PHE   219      17.248  11.009  21.921  1.00  0.00      PAA1
ATOM   3324  HN  PHE   219      17.031  11.206  20.971  1.00  0.00      PAA1
ATOM   3325  CA  PHE   219      16.761   9.723  22.415  1.00  0.00      PAA1
ATOM   3326  HA  PHE   219      16.440   9.820  23.445  1.00  0.00      PAA1
ATOM   3327  CB  PHE   219      15.565   9.272  21.564  1.00  0.00      PAA1
ATOM   3328  HB1 PHE   219      14.710   9.963  21.735  1.00  0.00      PAA1
ATOM   3329  HB2 PHE   219      15.235   8.258  21.878  1.00  0.00      PAA1
ATOM   3330  CG  PHE   219      15.874   9.263  20.078  1.00  0.00      PAA1
ATOM   3331  CD1 PHE   219      16.428   8.144  19.466  1.00  0.00      PAA1
ATOM   3332  HD1 PHE   219      16.625   7.254  20.050  1.00  0.00      PAA1
ATOM   3333  CE1 PHE   219      16.743   8.164  18.108  1.00  0.00      PAA1
ATOM   3334  HE1 PHE   219      17.179   7.291  17.642  1.00  0.00      PAA1
ATOM   3335  CZ  PHE   219      16.493   9.299  17.363  1.00  0.00      PAA1
ATOM   3336  HZ  PHE   219      16.731   9.313  16.310  1.00  0.00      PAA1
ATOM   3337  CD2 PHE   219      15.649  10.389  19.317  1.00  0.00      PAA1
ATOM   3338  HD2 PHE   219      15.198  11.261  19.774  1.00  0.00      PAA1
ATOM   3339  CE2 PHE   219      15.946  10.412  17.971  1.00  0.00      PAA1
ATOM   3340  HE2 PHE   219      15.702  11.286  17.384  1.00  0.00      PAA1
ATOM   3341  C   PHE   219      17.819   8.639  22.394  1.00  0.00      PAA1
ATOM   3342  O   PHE   219      17.549   7.518  22.845  1.00  0.00      PAA1
ATOM   3343  N   LEU   220      19.008   8.930  21.869  1.00  0.00      PAA1
ATOM   3344  HN  LEU   220      19.215   9.840  21.526  1.00  0.00      PAA1
ATOM   3345  CA  LEU   220      20.092   7.958  21.856  1.00  0.00      PAA1
ATOM   3346  HA  LEU   220      19.703   7.003  21.536  1.00  0.00      PAA1
ATOM   3347  CB  LEU   220      21.158   8.421  20.878  1.00  0.00      PAA1
ATOM   3348  HB1 LEU   220      22.036   7.734  20.951  1.00  0.00      PAA1
ATOM   3349  HB2 LEU   220      21.504   9.429  21.210  1.00  0.00      PAA1
ATOM   3350  CG  LEU   220      20.789   8.511  19.403  1.00  0.00      PAA1
ATOM   3351  HG  LEU   220      19.871   9.139  19.288  1.00  0.00      PAA1
ATOM   3352  CD1 LEU   220      21.939   9.192  18.696  1.00  0.00      PAA1
ATOM   3353 HD11 LEU   220      22.858   8.570  18.777  1.00  0.00      PAA1
ATOM   3354 HD12 LEU   220      22.146  10.183  19.148  1.00  0.00      PAA1
ATOM   3355 HD13 LEU   220      21.709   9.326  17.618  1.00  0.00      PAA1
ATOM   3356  CD2 LEU   220      20.519   7.138  18.811  1.00  0.00      PAA1
ATOM   3357 HD21 LEU   220      19.664   6.646  19.326  1.00  0.00      PAA1
ATOM   3358 HD22 LEU   220      21.408   6.480  18.919  1.00  0.00      PAA1
ATOM   3359 HD23 LEU   220      20.269   7.215  17.732  1.00  0.00      PAA1
ATOM   3360  C   LEU   220      20.700   7.775  23.247  1.00  0.00      PAA1
ATOM   3361  O   LEU   220      21.293   8.702  23.790  1.00  0.00      PAA1
ATOM   3362  N   ASN   221      20.615   6.560  23.804  1.00  0.00      PAA1
ATOM   3363  HN  ASN   221      20.190   5.798  23.306  1.00  0.00      PAA1
ATOM   3364  CA  ASN   221      21.165   6.300  25.122  1.00  0.00      PAA1
ATOM   3365  HA  ASN   221      21.330   7.236  25.638  1.00  0.00      PAA1
ATOM   3366  CB  ASN   221      20.174   5.484  25.958  1.00  0.00      PAA1
ATOM   3367  HB1 ASN   221      19.192   6.013  25.936  1.00  0.00      PAA1
ATOM   3368  HB2 ASN   221      20.486   5.424  27.020  1.00  0.00      PAA1
ATOM   3369  CG  ASN   221      19.963   4.059  25.443  1.00  0.00      PAA1
ATOM   3370  OD1 ASN   221      20.730   3.513  24.633  1.00  0.00      PAA1
ATOM   3371  ND2 ASN   221      18.928   3.437  25.953  1.00  0.00      PAA1
ATOM   3372 HD21 ASN   221      18.348   3.930  26.621  1.00  0.00      PAA1
ATOM   3373 HD22 ASN   221      18.643   2.576  25.542  1.00  0.00      PAA1
ATOM   3374  C   ASN   221      22.525   5.609  25.003  1.00  0.00      PAA1
ATOM   3375  O   ASN   221      23.022   5.331  23.917  1.00  0.00      PAA1
ATOM   3376  N   ARG   222      23.145   5.355  26.140  1.00  0.00      PAA1
ATOM   3377  HN  ARG   222      22.687   5.543  26.996  1.00  0.00      PAA1
ATOM   3378  CA  ARG   222      24.502   4.831  26.195  1.00  0.00      PAA1
ATOM   3379  HA  ARG   222      25.055   5.186  25.334  1.00  0.00      PAA1
ATOM   3380  CB  ARG   222      25.190   5.342  27.480  1.00  0.00      PAA1
ATOM   3381  HB1 ARG   222      25.130   6.453  27.458  1.00  0.00      PAA1
ATOM   3382  HB2 ARG   222      26.268   5.066  27.458  1.00  0.00      PAA1
ATOM   3383  CG  ARG   222      24.541   4.811  28.782  1.00  0.00      PAA1
ATOM   3384  HG1 ARG   222      24.827   3.740  28.899  1.00  0.00      PAA1
ATOM   3385  HG2 ARG   222      23.432   4.840  28.707  1.00  0.00      PAA1
ATOM   3386  CD  ARG   222      24.962   5.591  30.042  1.00  0.00      PAA1
ATOM   3387  HD1 ARG   222      24.642   6.656  29.971  1.00  0.00      PAA1
ATOM   3388  HD2 ARG   222      26.075   5.601  30.086  1.00  0.00      PAA1
ATOM   3389  NE  ARG   222      24.485   4.965  31.283  1.00  0.00      PAA1
ATOM   3390  HE  ARG   222      24.968   4.160  31.609  1.00  0.00      PAA1
ATOM   3391  CZ  ARG   222      23.369   5.303  31.939  1.00  0.00      PAA1
ATOM   3392  NH1 ARG   222      22.581   6.274  31.493  1.00  0.00      PAA1
ATOM   3393 HH11 ARG   222      22.767   6.637  30.591  1.00  0.00      PAA1
ATOM   3394 HH12 ARG   222      21.685   6.413  31.900  1.00  0.00      PAA1
ATOM   3395  NH2 ARG   222      23.038   4.663  33.059  1.00  0.00      PAA1
ATOM   3396 HH21 ARG   222      23.635   3.955  33.412  1.00  0.00      PAA1
ATOM   3397 HH22 ARG   222      22.215   4.937  33.542  1.00  0.00      PAA1
ATOM   3398  C   ARG   222      24.571   3.303  26.150  1.00  0.00      PAA1
ATOM   3399  O   ARG   222      25.669   2.747  26.256  1.00  0.00      PAA1
ATOM   3400  N   PHE   223      23.454   2.609  25.968  1.00  0.00      PAA1
ATOM   3401  HN  PHE   223      22.627   3.038  25.599  1.00  0.00      PAA1
ATOM   3402  CA  PHE   223      23.436   1.171  26.133  1.00  0.00      PAA1
ATOM   3403  HA  PHE   223      24.329   0.845  26.650  1.00  0.00      PAA1
ATOM   3404  CB  PHE   223      22.215   0.752  26.968  1.00  0.00      PAA1
ATOM   3405  HB1 PHE   223      22.203  -0.346  27.147  1.00  0.00      PAA1
ATOM   3406  HB2 PHE   223      21.292   1.007  26.396  1.00  0.00      PAA1
ATOM   3407  CG  PHE   223      22.144   1.413  28.296  1.00  0.00      PAA1
ATOM   3408  CD1 PHE   223      23.102   1.147  29.267  1.00  0.00      PAA1
ATOM   3409  HD1 PHE   223      23.894   0.443  29.050  1.00  0.00      PAA1
ATOM   3410  CE1 PHE   223      23.049   1.771  30.509  1.00  0.00      PAA1
ATOM   3411  HE1 PHE   223      23.760   1.533  31.270  1.00  0.00      PAA1
ATOM   3412  CZ  PHE   223      22.024   2.659  30.775  1.00  0.00      PAA1
ATOM   3413  HZ  PHE   223      21.845   3.012  31.771  1.00  0.00      PAA1
ATOM   3414  CD2 PHE   223      21.131   2.315  28.579  1.00  0.00      PAA1
ATOM   3415  HD2 PHE   223      20.370   2.513  27.841  1.00  0.00      PAA1
ATOM   3416  CE2 PHE   223      21.068   2.938  29.799  1.00  0.00      PAA1
ATOM   3417  HE2 PHE   223      20.237   3.601  30.012  1.00  0.00      PAA1
ATOM   3418  C   PHE   223      23.424   0.435  24.801  1.00  0.00      PAA1
ATOM   3419  O   PHE   223      23.145   0.991  23.726  1.00  0.00      PAA1
ATOM   3420  N   THR   224      23.704  -0.855  24.898  1.00  0.00      PAA1
ATOM   3421  HN  THR   224      23.979  -1.240  25.769  1.00  0.00      PAA1
ATOM   3422  CA  THR   224      23.415  -1.827  23.854  1.00  0.00      PAA1
ATOM   3423  HA  THR   224      22.933  -1.328  23.022  1.00  0.00      PAA1
ATOM   3424  CB  THR   224      24.713  -2.465  23.337  1.00  0.00      PAA1
ATOM   3425  HB  THR   224      25.450  -1.650  23.137  1.00  0.00      PAA1
ATOM   3426  OG1 THR   224      24.442  -3.128  22.098  1.00  0.00      PAA1
ATOM   3427  HG1 THR   224      24.605  -2.415  21.438  1.00  0.00      PAA1
ATOM   3428  CG2 THR   224      25.303  -3.461  24.345  1.00  0.00      PAA1
ATOM   3429 HG21 THR   224      24.642  -4.340  24.490  1.00  0.00      PAA1
ATOM   3430 HG22 THR   224      25.490  -2.975  25.323  1.00  0.00      PAA1
ATOM   3431 HG23 THR   224      26.273  -3.838  23.953  1.00  0.00      PAA1
ATOM   3432  C   THR   224      22.420  -2.858  24.406  1.00  0.00      PAA1
ATOM   3433  O   THR   224      21.949  -2.755  25.545  1.00  0.00      PAA1
ATOM   3434  N   THR   225      22.068  -3.823  23.562  1.00  0.00      PAA1
ATOM   3435  HN  THR   225      22.519  -3.866  22.663  1.00  0.00      PAA1
ATOM   3436  CA  THR   225      21.173  -4.912  23.937  1.00  0.00      PAA1
ATOM   3437  HA  THR   225      21.455  -5.262  24.921  1.00  0.00      PAA1
ATOM   3438  CB  THR   225      19.689  -4.510  23.928  1.00  0.00      PAA1
ATOM   3439  HB  THR   225      19.554  -3.630  24.598  1.00  0.00      PAA1
ATOM   3440  OG1 THR   225      18.896  -5.599  24.390  1.00  0.00      PAA1
ATOM   3441  HG1 THR   225      18.938  -6.263  23.676  1.00  0.00      PAA1
ATOM   3442  CG2 THR   225      19.209  -4.159  22.506  1.00  0.00      PAA1
ATOM   3443 HG21 THR   225      19.257  -5.021  21.809  1.00  0.00      PAA1
ATOM   3444 HG22 THR   225      19.836  -3.345  22.095  1.00  0.00      PAA1
ATOM   3445 HG23 THR   225      18.162  -3.792  22.531  1.00  0.00      PAA1
ATOM   3446  C   THR   225      21.396  -6.050  22.962  1.00  0.00      PAA1
ATOM   3447  O   THR   225      21.878  -5.851  21.841  1.00  0.00      PAA1
ATOM   3448  N   THR   226      20.994  -7.241  23.383  1.00  0.00      PAA1
ATOM   3449  HN  THR   226      20.642  -7.395  24.304  1.00  0.00      PAA1
ATOM   3450  CA  THR   226      20.973  -8.380  22.480  1.00  0.00      PAA1
ATOM   3451  HA  THR   226      21.767  -8.280  21.757  1.00  0.00      PAA1
ATOM   3452  CB  THR   226      21.134  -9.703  23.227  1.00  0.00      PAA1
ATOM   3453  HB  THR   226      21.300 -10.531  22.499  1.00  0.00      PAA1
ATOM   3454  OG1 THR   226      19.930  -9.962  23.951  1.00  0.00      PAA1
ATOM   3455  HG1 THR   226      20.137  -9.954  24.906  1.00  0.00      PAA1
ATOM   3456  CG2 THR   226      22.323  -9.659  24.219  1.00  0.00      PAA1
ATOM   3457 HG21 THR   226      22.092  -8.999  25.083  1.00  0.00      PAA1
ATOM   3458 HG22 THR   226      23.246  -9.283  23.751  1.00  0.00      PAA1
ATOM   3459 HG23 THR   226      22.516 -10.677  24.622  1.00  0.00      PAA1
ATOM   3460  C   THR   226      19.650  -8.382  21.729  1.00  0.00      PAA1
ATOM   3461  O   THR   226      18.643  -7.846  22.201  1.00  0.00      PAA1
ATOM   3462  N   LEU   227      19.649  -9.045  20.572  1.00  0.00      PAA1
ATOM   3463  HN  LEU   227      20.473  -9.429  20.169  1.00  0.00      PAA1
ATOM   3464  CA  LEU   227      18.423  -9.173  19.801  1.00  0.00      PAA1
ATOM   3465  HA  LEU   227      18.087  -8.172  19.570  1.00  0.00      PAA1
ATOM   3466  CB  LEU   227      18.682  -9.958  18.521  1.00  0.00      PAA1
ATOM   3467  HB1 LEU   227      18.927 -11.020  18.749  1.00  0.00      PAA1
ATOM   3468  HB2 LEU   227      19.581  -9.519  18.028  1.00  0.00      PAA1
ATOM   3469  CG  LEU   227      17.554  -9.914  17.482  1.00  0.00      PAA1
ATOM   3470  HG  LEU   227      16.654 -10.425  17.907  1.00  0.00      PAA1
ATOM   3471  CD1 LEU   227      17.157  -8.482  17.126  1.00  0.00      PAA1
ATOM   3472 HD11 LEU   227      18.039  -7.905  16.777  1.00  0.00      PAA1
ATOM   3473 HD12 LEU   227      16.693  -7.957  17.987  1.00  0.00      PAA1
ATOM   3474 HD13 LEU   227      16.412  -8.497  16.300  1.00  0.00      PAA1
ATOM   3475  CD2 LEU   227      17.981 -10.680  16.254  1.00  0.00      PAA1
ATOM   3476 HD21 LEU   227      18.236 -11.733  16.504  1.00  0.00      PAA1
ATOM   3477 HD22 LEU   227      18.870 -10.210  15.780  1.00  0.00      PAA1
ATOM   3478 HD23 LEU   227      17.162 -10.691  15.500  1.00  0.00      PAA1
ATOM   3479  C   LEU   227      17.333  -9.833  20.632  1.00  0.00      PAA1
ATOM   3480  O   LEU   227      16.182  -9.378  20.633  1.00  0.00      PAA1
ATOM   3481  N   ASN   228      17.694 -10.863  21.398  1.00  0.00      PAA1
ATOM   3482  HN  ASN   228      18.634 -11.177  21.427  1.00  0.00      PAA1
ATOM   3483  CA  ASN   228      16.692 -11.609  22.150  1.00  0.00      PAA1
ATOM   3484  HA  ASN   228      15.877 -11.870  21.485  1.00  0.00      PAA1
ATOM   3485  CB  ASN   228      17.309 -12.882  22.746  1.00  0.00      PAA1
ATOM   3486  HB1 ASN   228      16.629 -13.299  23.526  1.00  0.00      PAA1
ATOM   3487  HB2 ASN   228      18.277 -12.637  23.232  1.00  0.00      PAA1
ATOM   3488  CG  ASN   228      17.491 -13.984  21.713  1.00  0.00      PAA1
ATOM   3489  OD1 ASN   228      16.849 -13.983  20.658  1.00  0.00      PAA1
ATOM   3490  ND2 ASN   228      18.374 -14.935  22.013  1.00  0.00      PAA1
ATOM   3491 HD21 ASN   228      18.487 -15.660  21.339  1.00  0.00      PAA1
ATOM   3492 HD22 ASN   228      18.844 -14.922  22.890  1.00  0.00      PAA1
ATOM   3493  C   ASN   228      16.065 -10.741  23.234  1.00  0.00      PAA1
ATOM   3494  O   ASN   228      14.839 -10.717  23.380  1.00  0.00      PAA1
ATOM   3495  N   ASP   229      16.885  -9.994  23.983  1.00  0.00      PAA1
ATOM   3496  HN  ASP   229      17.882 -10.047  23.905  1.00  0.00      PAA1
ATOM   3497  CA  ASP   229      16.352  -9.137  25.040  1.00  0.00      PAA1
ATOM   3498  HA  ASP   229      15.680  -9.726  25.655  1.00  0.00      PAA1
ATOM   3499  CB  ASP   229      17.490  -8.587  25.906  1.00  0.00      PAA1
ATOM   3500  HB1 ASP   229      17.112  -7.847  26.641  1.00  0.00      PAA1
ATOM   3501  HB2 ASP   229      18.265  -8.112  25.273  1.00  0.00      PAA1
ATOM   3502  CG  ASP   229      18.162  -9.677  26.730  1.00  0.00      PAA1
ATOM   3503  OD1 ASP   229      19.346  -9.506  27.112  1.00  0.00      PAA1
ATOM   3504  OD2 ASP   229      17.504 -10.721  26.969  1.00  0.00      PAA1
ATOM   3505  C   ASP   229      15.524  -7.995  24.469  1.00  0.00      PAA1
ATOM   3506  O   ASP   229      14.522  -7.576  25.071  1.00  0.00      PAA1
ATOM   3507  N   PHE   230      15.936  -7.454  23.327  1.00  0.00      PAA1
ATOM   3508  HN  PHE   230      16.747  -7.794  22.845  1.00  0.00      PAA1
ATOM   3509  CA  PHE   230      15.103  -6.442  22.692  1.00  0.00      PAA1
ATOM   3510  HA  PHE   230      14.952  -5.626  23.384  1.00  0.00      PAA1
ATOM   3511  CB  PHE   230      15.753  -5.911  21.418  1.00  0.00      PAA1
ATOM   3512  HB1 PHE   230      16.063  -6.759  20.766  1.00  0.00      PAA1
ATOM   3513  HB2 PHE   230      16.670  -5.335  21.659  1.00  0.00      PAA1
ATOM   3514  CG  PHE   230      14.832  -5.027  20.631  1.00  0.00      PAA1
ATOM   3515  CD1 PHE   230      14.556  -3.751  21.068  1.00  0.00      PAA1
ATOM   3516  HD1 PHE   230      15.040  -3.372  21.958  1.00  0.00      PAA1
ATOM   3517  CE1 PHE   230      13.699  -2.944  20.381  1.00  0.00      PAA1
ATOM   3518  HE1 PHE   230      13.504  -1.936  20.728  1.00  0.00      PAA1
ATOM   3519  CZ  PHE   230      13.075  -3.408  19.251  1.00  0.00      PAA1
ATOM   3520  HZ  PHE   230      12.379  -2.777  18.714  1.00  0.00      PAA1
ATOM   3521  CD2 PHE   230      14.192  -5.499  19.491  1.00  0.00      PAA1
ATOM   3522  HD2 PHE   230      14.373  -6.509  19.145  1.00  0.00      PAA1
ATOM   3523  CE2 PHE   230      13.318  -4.693  18.802  1.00  0.00      PAA1
ATOM   3524  HE2 PHE   230      12.823  -5.079  17.923  1.00  0.00      PAA1
ATOM   3525  C   PHE   230      13.716  -6.998  22.371  1.00  0.00      PAA1
ATOM   3526  O   PHE   230      12.699  -6.364  22.666  1.00  0.00      PAA1
ATOM   3527  N   ASN   231      13.647  -8.188  21.767  1.00  0.00      PAA1
ATOM   3528  HN  ASN   231      14.473  -8.697  21.515  1.00  0.00      PAA1
ATOM   3529  CA  ASN   231      12.343  -8.693  21.315  1.00  0.00      PAA1
ATOM   3530  HA  ASN   231      11.835  -7.899  20.781  1.00  0.00      PAA1
ATOM   3531  CB  ASN   231      12.566  -9.876  20.367  1.00  0.00      PAA1
ATOM   3532  HB1 ASN   231      11.621 -10.450  20.240  1.00  0.00      PAA1
ATOM   3533  HB2 ASN   231      13.337 -10.555  20.784  1.00  0.00      PAA1
ATOM   3534  CG  ASN   231      12.958  -9.407  18.954  1.00  0.00      PAA1
ATOM   3535  OD1 ASN   231      12.492  -8.368  18.487  1.00  0.00      PAA1
ATOM   3536  ND2 ASN   231      13.838 -10.144  18.298  1.00  0.00      PAA1
ATOM   3537 HD21 ASN   231      14.072  -9.881  17.357  1.00  0.00      PAA1
ATOM   3538 HD22 ASN   231      14.263 -10.930  18.735  1.00  0.00      PAA1
ATOM   3539  C   ASN   231      11.407  -9.030  22.483  1.00  0.00      PAA1
ATOM   3540  O   ASN   231      10.189  -8.841  22.376  1.00  0.00      PAA1
ATOM   3541  N   LEU   232      11.937  -9.432  23.630  1.00  0.00      PAA1
ATOM   3542  HN  LEU   232      12.916  -9.621  23.718  1.00  0.00      PAA1
ATOM   3543  CA  LEU   232      11.068  -9.665  24.776  1.00  0.00      PAA1
ATOM   3544  HA  LEU   232      10.295 -10.368  24.494  1.00  0.00      PAA1
ATOM   3545  CB  LEU   232      11.862 -10.206  25.963  1.00  0.00      PAA1
ATOM   3546  HB1 LEU   232      11.178 -10.259  26.846  1.00  0.00      PAA1
ATOM   3547  HB2 LEU   232      12.664  -9.470  26.216  1.00  0.00      PAA1
ATOM   3548  CG  LEU   232      12.523 -11.564  25.871  1.00  0.00      PAA1
ATOM   3549  HG  LEU   232      13.329 -11.527  25.102  1.00  0.00      PAA1
ATOM   3550  CD1 LEU   232      13.187 -11.878  27.229  1.00  0.00      PAA1
ATOM   3551 HD11 LEU   232      12.431 -11.924  28.039  1.00  0.00      PAA1
ATOM   3552 HD12 LEU   232      13.941 -11.101  27.481  1.00  0.00      PAA1
ATOM   3553 HD13 LEU   232      13.713 -12.855  27.181  1.00  0.00      PAA1
ATOM   3554  CD2 LEU   232      11.555 -12.656  25.486  1.00  0.00      PAA1
ATOM   3555 HD21 LEU   232      11.134 -12.475  24.474  1.00  0.00      PAA1
ATOM   3556 HD22 LEU   232      10.716 -12.716  26.212  1.00  0.00      PAA1
ATOM   3557 HD23 LEU   232      12.071 -13.641  25.468  1.00  0.00      PAA1
ATOM   3558  C   LEU   232      10.368  -8.388  25.195  1.00  0.00      PAA1
ATOM   3559  O   LEU   232       9.189  -8.402  25.563  1.00  0.00      PAA1
ATOM   3560  N   VAL   233      11.093  -7.275  25.197  1.00  0.00      PAA1
ATOM   3561  HN  VAL   233      12.043  -7.279  24.886  1.00  0.00      PAA1
ATOM   3562  CA  VAL   233      10.467  -5.998  25.521  1.00  0.00      PAA1
ATOM   3563  HA  VAL   233       9.908  -6.104  26.441  1.00  0.00      PAA1
ATOM   3564  CB  VAL   233      11.545  -4.917  25.721  1.00  0.00      PAA1
ATOM   3565  HB  VAL   233      12.169  -4.857  24.796  1.00  0.00      PAA1
ATOM   3566  CG1 VAL   233      10.935  -3.546  25.983  1.00  0.00      PAA1
ATOM   3567 HG11 VAL   233      10.255  -3.584  26.860  1.00  0.00      PAA1
ATOM   3568 HG12 VAL   233      10.353  -3.181  25.109  1.00  0.00      PAA1
ATOM   3569 HG13 VAL   233      11.717  -2.791  26.193  1.00  0.00      PAA1
ATOM   3570  CG2 VAL   233      12.441  -5.329  26.879  1.00  0.00      PAA1
ATOM   3571 HG21 VAL   233      12.937  -6.312  26.738  1.00  0.00      PAA1
ATOM   3572 HG22 VAL   233      11.783  -5.347  27.751  1.00  0.00      PAA1
ATOM   3573 HG23 VAL   233      13.194  -4.551  27.097  1.00  0.00      PAA1
ATOM   3574  C   VAL   233       9.465  -5.621  24.444  1.00  0.00      PAA1
ATOM   3575  O   VAL   233       8.298  -5.354  24.731  1.00  0.00      PAA1
ATOM   3576  N   ALA   234       9.890  -5.640  23.188  1.00  0.00      PAA1
ATOM   3577  HN  ALA   234      10.825  -5.912  22.944  1.00  0.00      PAA1
ATOM   3578  CA  ALA   234       9.016  -5.191  22.102  1.00  0.00      PAA1
ATOM   3579  HA  ALA   234       8.749  -4.158  22.281  1.00  0.00      PAA1
ATOM   3580  CB  ALA   234       9.756  -5.296  20.775  1.00  0.00      PAA1
ATOM   3581  HB1 ALA   234       9.998  -6.355  20.534  1.00  0.00      PAA1
ATOM   3582  HB2 ALA   234      10.719  -4.743  20.837  1.00  0.00      PAA1
ATOM   3583  HB3 ALA   234       9.196  -4.874  19.925  1.00  0.00      PAA1
ATOM   3584  C   ALA   234       7.716  -5.986  22.036  1.00  0.00      PAA1
ATOM   3585  O   ALA   234       6.645  -5.418  21.766  1.00  0.00      PAA1
ATOM   3586  N   MET   235       7.795  -7.303  22.250  1.00  0.00      PAA1
ATOM   3587  HN  MET   235       8.681  -7.762  22.366  1.00  0.00      PAA1
ATOM   3588  CA  MET   235       6.593  -8.132  22.308  1.00  0.00      PAA1
ATOM   3589  HA  MET   235       6.168  -8.182  21.313  1.00  0.00      PAA1
ATOM   3590  CB  MET   235       6.965  -9.539  22.787  1.00  0.00      PAA1
ATOM   3591  HB1 MET   235       7.591  -9.458  23.705  1.00  0.00      PAA1
ATOM   3592  HB2 MET   235       7.617  -9.981  22.001  1.00  0.00      PAA1
ATOM   3593  CG  MET   235       5.775 -10.430  23.083  1.00  0.00      PAA1
ATOM   3594  HG1 MET   235       5.027 -10.305  22.265  1.00  0.00      PAA1
ATOM   3595  HG2 MET   235       5.280 -10.098  24.022  1.00  0.00      PAA1
ATOM   3596  SD  MET   235       6.188 -12.194  23.215  1.00  0.00      PAA1
ATOM   3597  CE  MET   235       6.556 -12.583  21.498  1.00  0.00      PAA1
ATOM   3598  HE1 MET   235       6.865 -11.684  20.924  1.00  0.00      PAA1
ATOM   3599  HE2 MET   235       5.663 -13.007  20.989  1.00  0.00      PAA1
ATOM   3600  HE3 MET   235       7.381 -13.322  21.423  1.00  0.00      PAA1
ATOM   3601  C   MET   235       5.532  -7.511  23.213  1.00  0.00      PAA1
ATOM   3602  O   MET   235       4.345  -7.515  22.876  1.00  0.00      PAA1
ATOM   3603  N   LYS   236       5.942  -6.954  24.359  1.00  0.00      PAA1
ATOM   3604  HN  LYS   236       6.918  -6.846  24.552  1.00  0.00      PAA1
ATOM   3605  CA  LYS   236       4.986  -6.418  25.321  1.00  0.00      PAA1
ATOM   3606  HA  LYS   236       4.239  -7.171  25.531  1.00  0.00      PAA1
ATOM   3607  CB  LYS   236       5.698  -5.985  26.607  1.00  0.00      PAA1
ATOM   3608  HB1 LYS   236       5.045  -5.221  27.104  1.00  0.00      PAA1
ATOM   3609  HB2 LYS   236       6.643  -5.448  26.387  1.00  0.00      PAA1
ATOM   3610  CG  LYS   236       5.906  -7.073  27.598  1.00  0.00      PAA1
ATOM   3611  HG1 LYS   236       6.829  -7.650  27.351  1.00  0.00      PAA1
ATOM   3612  HG2 LYS   236       5.030  -7.757  27.470  1.00  0.00      PAA1
ATOM   3613  CD  LYS   236       5.918  -6.535  29.016  1.00  0.00      PAA1
ATOM   3614  HD1 LYS   236       5.373  -5.566  29.102  1.00  0.00      PAA1
ATOM   3615  HD2 LYS   236       6.971  -6.336  29.319  1.00  0.00      PAA1
ATOM   3616  CE  LYS   236       5.248  -7.520  29.985  1.00  0.00      PAA1
ATOM   3617  HE1 LYS   236       4.142  -7.439  29.872  1.00  0.00      PAA1
ATOM   3618  HE2 LYS   236       5.510  -7.270  31.036  1.00  0.00      PAA1
ATOM   3619  NZ  LYS   236       5.602  -8.955  29.739  1.00  0.00      PAA1
ATOM   3620  HZ1 LYS   236       6.625  -9.082  29.867  1.00  0.00      PAA1
ATOM   3621  HZ2 LYS   236       5.362  -9.189  28.754  1.00  0.00      PAA1
ATOM   3622  HZ3 LYS   236       5.081  -9.582  30.383  1.00  0.00      PAA1
ATOM   3623  C   LYS   236       4.224  -5.231  24.767  1.00  0.00      PAA1
ATOM   3624  O   LYS   236       3.087  -4.955  25.188  1.00  0.00      PAA1
ATOM   3625  N   TYR   237       4.846  -4.467  23.886  1.00  0.00      PAA1
ATOM   3626  HN  TYR   237       5.738  -4.719  23.512  1.00  0.00      PAA1
ATOM   3627  CA  TYR   237       4.229  -3.251  23.396  1.00  0.00      PAA1
ATOM   3628  HA  TYR   237       3.431  -2.929  24.055  1.00  0.00      PAA1
ATOM   3629  CB  TYR   237       5.277  -2.146  23.379  1.00  0.00      PAA1
ATOM   3630  HB1 TYR   237       4.858  -1.204  22.959  1.00  0.00      PAA1
ATOM   3631  HB2 TYR   237       6.146  -2.438  22.748  1.00  0.00      PAA1
ATOM   3632  CG  TYR   237       5.775  -1.841  24.789  1.00  0.00      PAA1
ATOM   3633  CD1 TYR   237       6.860  -2.492  25.314  1.00  0.00      PAA1
ATOM   3634  HD1 TYR   237       7.388  -3.197  24.694  1.00  0.00      PAA1
ATOM   3635  CE1 TYR   237       7.323  -2.222  26.615  1.00  0.00      PAA1
ATOM   3636  HE1 TYR   237       8.187  -2.741  26.998  1.00  0.00      PAA1
ATOM   3637  CZ  TYR   237       6.674  -1.302  27.380  1.00  0.00      PAA1
ATOM   3638  OH  TYR   237       7.138  -1.021  28.646  1.00  0.00      PAA1
ATOM   3639  HH  TYR   237       6.781  -0.157  28.880  1.00  0.00      PAA1
ATOM   3640  CD2 TYR   237       5.130  -0.910  25.586  1.00  0.00      PAA1
ATOM   3641  HD2 TYR   237       4.272  -0.379  25.199  1.00  0.00      PAA1
ATOM   3642  CE2 TYR   237       5.578  -0.633  26.868  1.00  0.00      PAA1
ATOM   3643  HE2 TYR   237       5.070   0.119  27.457  1.00  0.00      PAA1
ATOM   3644  C   TYR   237       3.579  -3.459  22.049  1.00  0.00      PAA1
ATOM   3645  O   TYR   237       3.262  -2.486  21.351  1.00  0.00      PAA1
ATOM   3646  N   ASN   238       3.363  -4.714  21.681  1.00  0.00      PAA1
ATOM   3647  HN  ASN   238       3.645  -5.464  22.279  1.00  0.00      PAA1
ATOM   3648  CA  ASN   238       2.723  -5.089  20.423  1.00  0.00      PAA1
ATOM   3649  HA  ASN   238       2.645  -6.168  20.439  1.00  0.00      PAA1
ATOM   3650  CB  ASN   238       1.339  -4.465  20.294  1.00  0.00      PAA1
ATOM   3651  HB1 ASN   238       1.395  -3.387  20.042  1.00  0.00      PAA1
ATOM   3652  HB2 ASN   238       0.818  -4.560  21.272  1.00  0.00      PAA1
ATOM   3653  CG  ASN   238       0.447  -5.197  19.259  1.00  0.00      PAA1
ATOM   3654  OD1 ASN   238       0.589  -6.400  19.029  1.00  0.00      PAA1
ATOM   3655  ND2 ASN   238      -0.477  -4.461  18.650  1.00  0.00      PAA1
ATOM   3656 HD21 ASN   238      -0.980  -4.890  17.891  1.00  0.00      PAA1
ATOM   3657 HD22 ASN   238      -0.527  -3.484  18.819  1.00  0.00      PAA1
ATOM   3658  C   ASN   238       3.565  -4.726  19.208  1.00  0.00      PAA1
ATOM   3659  O   ASN   238       3.027  -4.353  18.171  1.00  0.00      PAA1
ATOM   3660  N   TYR   239       4.881  -4.804  19.345  1.00  0.00      PAA1
ATOM   3661  HN  TYR   239       5.296  -5.063  20.217  1.00  0.00      PAA1
ATOM   3662  CA  TYR   239       5.790  -4.700  18.217  1.00  0.00      PAA1
ATOM   3663  HA  TYR   239       5.343  -4.119  17.419  1.00  0.00      PAA1
ATOM   3664  CB  TYR   239       7.096  -4.042  18.648  1.00  0.00      PAA1
ATOM   3665  HB1 TYR   239       7.983  -4.382  18.092  1.00  0.00      PAA1
ATOM   3666  HB2 TYR   239       7.265  -4.333  19.702  1.00  0.00      PAA1
ATOM   3667  CG  TYR   239       7.050  -2.542  18.664  1.00  0.00      PAA1
ATOM   3668  CD1 TYR   239       6.090  -1.854  19.407  1.00  0.00      PAA1
ATOM   3669  HD1 TYR   239       5.355  -2.393  19.982  1.00  0.00      PAA1
ATOM   3670  CE1 TYR   239       6.057  -0.478  19.418  1.00  0.00      PAA1
ATOM   3671  HE1 TYR   239       5.297   0.043  19.983  1.00  0.00      PAA1
ATOM   3672  CZ  TYR   239       7.013   0.219  18.684  1.00  0.00      PAA1
ATOM   3673  OH  TYR   239       7.044   1.582  18.655  1.00  0.00      PAA1
ATOM   3674  HH  TYR   239       6.167   1.884  18.904  1.00  0.00      PAA1
ATOM   3675  CD2 TYR   239       7.996  -1.811  17.964  1.00  0.00      PAA1
ATOM   3676  HD2 TYR   239       8.767  -2.322  17.414  1.00  0.00      PAA1
ATOM   3677  CE2 TYR   239       7.988  -0.451  17.985  1.00  0.00      PAA1
ATOM   3678  HE2 TYR   239       8.733   0.106  17.431  1.00  0.00      PAA1
ATOM   3679  C   TYR   239       6.096  -6.076  17.635  1.00  0.00      PAA1
ATOM   3680  O   TYR   239       6.230  -7.071  18.357  1.00  0.00      PAA1
ATOM   3681  N   GLU   240       6.245  -6.111  16.324  1.00  0.00      PAA1
ATOM   3682  HN  GLU   240       6.072  -5.315  15.737  1.00  0.00      PAA1
ATOM   3683  CA  GLU   240       6.633  -7.330  15.639  1.00  0.00      PAA1
ATOM   3684  HA  GLU   240       5.923  -8.088  15.928  1.00  0.00      PAA1
ATOM   3685  CB  GLU   240       6.582  -7.145  14.128  1.00  0.00      PAA1
ATOM   3686  HB1 GLU   240       7.261  -7.872  13.612  1.00  0.00      PAA1
ATOM   3687  HB2 GLU   240       6.941  -6.127  13.851  1.00  0.00      PAA1
ATOM   3688  CG  GLU   240       5.214  -7.382  13.573  1.00  0.00      PAA1
ATOM   3689  HG1 GLU   240       4.542  -6.548  13.866  1.00  0.00      PAA1
ATOM   3690  HG2 GLU   240       4.776  -8.334  13.945  1.00  0.00      PAA1
ATOM   3691  CD  GLU   240       5.203  -7.415  12.070  1.00  0.00      PAA1
ATOM   3692  OE1 GLU   240       4.698  -8.418  11.518  1.00  0.00      PAA1
ATOM   3693  OE2 GLU   240       5.699  -6.441  11.449  1.00  0.00      PAA1
ATOM   3694  C   GLU   240       8.048  -7.751  16.012  1.00  0.00      PAA1
ATOM   3695  O   GLU   240       8.889  -6.912  16.318  1.00  0.00      PAA1
ATOM   3696  N   PRO   241       8.332  -9.055  15.964  1.00  0.00      PAA1
ATOM   3697  CD  PRO   241       7.390 -10.171  15.774  1.00  0.00      PAA1
ATOM   3698  HD1 PRO   241       7.178 -10.281  14.687  1.00  0.00      PAA1
ATOM   3699  HD2 PRO   241       6.446 -10.031  16.345  1.00  0.00      PAA1
ATOM   3700  CA  PRO   241       9.714  -9.518  16.128  1.00  0.00      PAA1
ATOM   3701  HA  PRO   241      10.049  -9.222  17.112  1.00  0.00      PAA1
ATOM   3702  CB  PRO   241       9.604 -11.047  15.946  1.00  0.00      PAA1
ATOM   3703  HB1 PRO   241      10.352 -11.587  16.562  1.00  0.00      PAA1
ATOM   3704  HB2 PRO   241       9.752 -11.323  14.875  1.00  0.00      PAA1
ATOM   3705  CG  PRO   241       8.182 -11.379  16.321  1.00  0.00      PAA1
ATOM   3706  HG1 PRO   241       7.824 -12.337  15.890  1.00  0.00      PAA1
ATOM   3707  HG2 PRO   241       8.071 -11.405  17.428  1.00  0.00      PAA1
ATOM   3708  C   PRO   241      10.650  -8.895  15.100  1.00  0.00      PAA1
ATOM   3709  O   PRO   241      10.333  -8.785  13.905  1.00  0.00      PAA1
ATOM   3710  N   LEU   242      11.798  -8.446  15.587  1.00  0.00      PAA1
ATOM   3711  HN  LEU   242      11.963  -8.424  16.576  1.00  0.00      PAA1
ATOM   3712  CA  LEU   242      12.902  -8.031  14.734  1.00  0.00      PAA1
ATOM   3713  HA  LEU   242      12.501  -7.662  13.806  1.00  0.00      PAA1
ATOM   3714  CB  LEU   242      13.730  -6.936  15.400  1.00  0.00      PAA1
ATOM   3715  HB1 LEU   242      14.228  -7.349  16.308  1.00  0.00      PAA1
ATOM   3716  HB2 LEU   242      13.035  -6.142  15.759  1.00  0.00      PAA1
ATOM   3717  CG  LEU   242      14.770  -6.285  14.493  1.00  0.00      PAA1
ATOM   3718  HG  LEU   242      15.354  -7.072  13.953  1.00  0.00      PAA1
ATOM   3719  CD1 LEU   242      14.089  -5.389  13.480  1.00  0.00      PAA1
ATOM   3720 HD11 LEU   242      13.516  -4.591  14.000  1.00  0.00      PAA1
ATOM   3721 HD12 LEU   242      13.378  -5.945  12.840  1.00  0.00      PAA1
ATOM   3722 HD13 LEU   242      14.846  -4.894  12.834  1.00  0.00      PAA1
ATOM   3723  CD2 LEU   242      15.747  -5.497  15.340  1.00  0.00      PAA1
ATOM   3724 HD21 LEU   242      16.290  -6.155  16.048  1.00  0.00      PAA1
ATOM   3725 HD22 LEU   242      15.211  -4.725  15.934  1.00  0.00      PAA1
ATOM   3726 HD23 LEU   242      16.497  -4.986  14.699  1.00  0.00      PAA1
ATOM   3727  C   LEU   242      13.778  -9.249  14.455  1.00  0.00      PAA1
ATOM   3728  O   LEU   242      14.329  -9.850  15.381  1.00  0.00      PAA1
ATOM   3729  N   THR   243      13.944  -9.573  13.186  1.00  0.00      PAA1
ATOM   3730  HN  THR   243      13.526  -9.089  12.424  1.00  0.00      PAA1
ATOM   3731  CA  THR   243      14.747 -10.709  12.761  1.00  0.00      PAA1
ATOM   3732  HA  THR   243      14.885 -11.393  13.586  1.00  0.00      PAA1
ATOM   3733  CB  THR   243      14.056 -11.445  11.624  1.00  0.00      PAA1
ATOM   3734  HB  THR   243      14.515 -12.450  11.468  1.00  0.00      PAA1
ATOM   3735  OG1 THR   243      14.211 -10.672  10.442  1.00  0.00      PAA1
ATOM   3736  HG1 THR   243      13.662 -11.080   9.758  1.00  0.00      PAA1
ATOM   3737  CG2 THR   243      12.564 -11.596  11.907  1.00  0.00      PAA1
ATOM   3738 HG21 THR   243      12.029 -10.623  11.888  1.00  0.00      PAA1
ATOM   3739 HG22 THR   243      12.396 -12.072  12.897  1.00  0.00      PAA1
ATOM   3740 HG23 THR   243      12.093 -12.239  11.132  1.00  0.00      PAA1
ATOM   3741  C   THR   243      16.115 -10.252  12.288  1.00  0.00      PAA1
ATOM   3742  O   THR   243      16.372  -9.060  12.086  1.00  0.00      PAA1
ATOM   3743  N   GLN   244      16.990 -11.226  12.055  1.00  0.00      PAA1
ATOM   3744  HN  GLN   244      16.786 -12.189  12.177  1.00  0.00      PAA1
ATOM   3745  CA  GLN   244      18.321 -10.888  11.568  1.00  0.00      PAA1
ATOM   3746  HA  GLN   244      18.730 -10.103  12.191  1.00  0.00      PAA1
ATOM   3747  CB  GLN   244      19.246 -12.102  11.659  1.00  0.00      PAA1
ATOM   3748  HB1 GLN   244      18.841 -12.913  11.008  1.00  0.00      PAA1
ATOM   3749  HB2 GLN   244      19.236 -12.478  12.708  1.00  0.00      PAA1
ATOM   3750  CG  GLN   244      20.698 -11.826  11.235  1.00  0.00      PAA1
ATOM   3751  HG1 GLN   244      20.774 -11.535  10.165  1.00  0.00      PAA1
ATOM   3752  HG2 GLN   244      21.145 -12.831  11.398  1.00  0.00      PAA1
ATOM   3753  CD  GLN   244      21.415 -10.837  12.152  1.00  0.00      PAA1
ATOM   3754  OE1 GLN   244      21.314 -10.919  13.372  1.00  0.00      PAA1
ATOM   3755  NE2 GLN   244      22.106  -9.877  11.558  1.00  0.00      PAA1
ATOM   3756 HE21 GLN   244      22.068  -9.770  10.551  1.00  0.00      PAA1
ATOM   3757 HE22 GLN   244      22.557  -9.195  12.117  1.00  0.00      PAA1
ATOM   3758  C   GLN   244      18.246 -10.325  10.153  1.00  0.00      PAA1
ATOM   3759  O   GLN   244      19.056  -9.466   9.797  1.00  0.00      PAA1
ATOM   3760  N   ASP   245      17.249 -10.737   9.356  1.00  0.00      PAA1
ATOM   3761  HN  ASP   245      16.652 -11.501   9.561  1.00  0.00      PAA1
ATOM   3762  CA  ASP   245      17.078 -10.123   8.047  1.00  0.00      PAA1
ATOM   3763  HA  ASP   245      18.017 -10.190   7.505  1.00  0.00      PAA1
ATOM   3764  CB  ASP   245      15.960 -10.800   7.250  1.00  0.00      PAA1
ATOM   3765  HB1 ASP   245      15.529 -10.102   6.497  1.00  0.00      PAA1
ATOM   3766  HB2 ASP   245      15.140 -11.160   7.897  1.00  0.00      PAA1
ATOM   3767  CG  ASP   245      16.471 -11.986   6.414  1.00  0.00      PAA1
ATOM   3768  OD1 ASP   245      17.549 -12.557   6.730  1.00  0.00      PAA1
ATOM   3769  OD2 ASP   245      15.791 -12.336   5.431  1.00  0.00      PAA1
ATOM   3770  C   ASP   245      16.778  -8.641   8.191  1.00  0.00      PAA1
ATOM   3771  O   ASP   245      17.301  -7.827   7.425  1.00  0.00      PAA1
ATOM   3772  N   HSD   246      15.943  -8.273   9.182  1.00  0.00      PAA1
ATOM   3773  HN  HSD   246      15.526  -8.971   9.766  1.00  0.00      PAA1
ATOM   3774  CA  HSD   246      15.650  -6.864   9.425  1.00  0.00      PAA1
ATOM   3775  HA  HSD   246      15.253  -6.435   8.516  1.00  0.00      PAA1
ATOM   3776  CB  HSD   246      14.637  -6.719  10.558  1.00  0.00      PAA1
ATOM   3777  HB1 HSD   246      14.503  -5.639  10.777  1.00  0.00      PAA1
ATOM   3778  HB2 HSD   246      15.010  -7.218  11.475  1.00  0.00      PAA1
ATOM   3779  ND1 HSD   246      12.419  -7.764  11.148  1.00  0.00      PAA1
ATOM   3780  HD1 HSD   246      12.507  -7.677  12.137  1.00  0.00      PAA1
ATOM   3781  CG  HSD   246      13.280  -7.237  10.210  1.00  0.00      PAA1
ATOM   3782  CE1 HSD   246      11.299  -8.133  10.554  1.00  0.00      PAA1
ATOM   3783  HE1 HSD   246      10.415  -8.542  11.053  1.00  0.00      PAA1
ATOM   3784  NE2 HSD   246      11.400  -7.848   9.269  1.00  0.00      PAA1
ATOM   3785  CD2 HSD   246      12.626  -7.284   9.030  1.00  0.00      PAA1
ATOM   3786  HD2 HSD   246      12.920  -6.980   8.034  1.00  0.00      PAA1
ATOM   3787  C   HSD   246      16.924  -6.099   9.755  1.00  0.00      PAA1
ATOM   3788  O   HSD   246      17.191  -5.041   9.182  1.00  0.00      PAA1
ATOM   3789  N   VAL   247      17.748  -6.664  10.643  1.00  0.00      PAA1
ATOM   3790  HN  VAL   247      17.543  -7.567  11.023  1.00  0.00      PAA1
ATOM   3791  CA  VAL   247      19.031  -6.054  10.998  1.00  0.00      PAA1
ATOM   3792  HA  VAL   247      18.838  -5.077  11.413  1.00  0.00      PAA1
ATOM   3793  CB  VAL   247      19.747  -6.925  12.046  1.00  0.00      PAA1
ATOM   3794  HB  VAL   247      19.955  -7.929  11.600  1.00  0.00      PAA1
ATOM   3795  CG1 VAL   247      21.075  -6.292  12.442  1.00  0.00      PAA1
ATOM   3796 HG11 VAL   247      20.927  -5.251  12.786  1.00  0.00      PAA1
ATOM   3797 HG12 VAL   247      21.786  -6.284  11.587  1.00  0.00      PAA1
ATOM   3798 HG13 VAL   247      21.546  -6.876  13.262  1.00  0.00      PAA1
ATOM   3799  CG2 VAL   247      18.855  -7.132  13.267  1.00  0.00      PAA1
ATOM   3800 HG21 VAL   247      17.894  -7.613  13.020  1.00  0.00      PAA1
ATOM   3801 HG22 VAL   247      18.636  -6.159  13.756  1.00  0.00      PAA1
ATOM   3802 HG23 VAL   247      19.372  -7.784  14.005  1.00  0.00      PAA1
ATOM   3803  C   VAL   247      19.908  -5.847   9.758  1.00  0.00      PAA1
ATOM   3804  O   VAL   247      20.544  -4.794   9.585  1.00  0.00      PAA1
ATOM   3805  N   ASP   248      19.996  -6.861   8.905  1.00  0.00      PAA1
ATOM   3806  HN  ASP   248      19.605  -7.772   9.078  1.00  0.00      PAA1
ATOM   3807  CA  ASP   248      20.816  -6.733   7.707  1.00  0.00      PAA1
ATOM   3808  HA  ASP   248      21.825  -6.473   7.999  1.00  0.00      PAA1
ATOM   3809  CB  ASP   248      20.826  -8.059   6.937  1.00  0.00      PAA1
ATOM   3810  HB1 ASP   248      21.375  -7.971   5.979  1.00  0.00      PAA1
ATOM   3811  HB2 ASP   248      19.790  -8.398   6.723  1.00  0.00      PAA1
ATOM   3812  CG  ASP   248      21.508  -9.181   7.725  1.00  0.00      PAA1
ATOM   3813  OD1 ASP   248      22.300  -8.873   8.633  1.00  0.00      PAA1
ATOM   3814  OD2 ASP   248      21.251 -10.358   7.446  1.00  0.00      PAA1
ATOM   3815  C   ASP   248      20.297  -5.614   6.836  1.00  0.00      PAA1
ATOM   3816  O   ASP   248      21.075  -4.823   6.280  1.00  0.00      PAA1
ATOM   3817  N   ILE   249      18.978  -5.530   6.719  1.00  0.00      PAA1
ATOM   3818  HN  ILE   249      18.400  -6.242   7.133  1.00  0.00      PAA1
ATOM   3819  CA  ILE   249      18.332  -4.506   5.909  1.00  0.00      PAA1
ATOM   3820  HA  ILE   249      18.750  -4.529   4.913  1.00  0.00      PAA1
ATOM   3821  CB  ILE   249      16.829  -4.835   5.835  1.00  0.00      PAA1
ATOM   3822  HB  ILE   249      16.493  -5.178   6.841  1.00  0.00      PAA1
ATOM   3823  CG2 ILE   249      16.023  -3.639   5.440  1.00  0.00      PAA1
ATOM   3824 HG21 ILE   249      16.347  -3.249   4.451  1.00  0.00      PAA1
ATOM   3825 HG22 ILE   249      16.138  -2.835   6.190  1.00  0.00      PAA1
ATOM   3826 HG23 ILE   249      14.940  -3.885   5.379  1.00  0.00      PAA1
ATOM   3827  CG1 ILE   249      16.584  -5.986   4.840  1.00  0.00      PAA1
ATOM   3828 HG11 ILE   249      17.345  -6.783   5.010  1.00  0.00      PAA1
ATOM   3829 HG12 ILE   249      16.713  -5.622   3.800  1.00  0.00      PAA1
ATOM   3830  CD  ILE   249      15.186  -6.646   5.003  1.00  0.00      PAA1
ATOM   3831  HD1 ILE   249      14.371  -5.934   4.767  1.00  0.00      PAA1
ATOM   3832  HD2 ILE   249      15.056  -7.010   6.045  1.00  0.00      PAA1
ATOM   3833  HD3 ILE   249      15.098  -7.522   4.325  1.00  0.00      PAA1
ATOM   3834  C   ILE   249      18.595  -3.114   6.462  1.00  0.00      PAA1
ATOM   3835  O   ILE   249      18.628  -2.136   5.709  1.00  0.00      PAA1
ATOM   3836  N   LEU   250      18.806  -2.996   7.763  1.00  0.00      PAA1
ATOM   3837  HN  LEU   250      18.731  -3.798   8.361  1.00  0.00      PAA1
ATOM   3838  CA  LEU   250      19.157  -1.705   8.352  1.00  0.00      PAA1
ATOM   3839  HA  LEU   250      18.610  -0.923   7.847  1.00  0.00      PAA1
ATOM   3840  CB  LEU   250      18.763  -1.703   9.840  1.00  0.00      PAA1
ATOM   3841  HB1 LEU   250      19.220  -0.849  10.386  1.00  0.00      PAA1
ATOM   3842  HB2 LEU   250      19.146  -2.644  10.296  1.00  0.00      PAA1
ATOM   3843  CG  LEU   250      17.242  -1.636  10.050  1.00  0.00      PAA1
ATOM   3844  HG  LEU   250      16.743  -2.315   9.313  1.00  0.00      PAA1
ATOM   3845  CD1 LEU   250      16.820  -2.083  11.427  1.00  0.00      PAA1
ATOM   3846 HD11 LEU   250      17.334  -1.481  12.207  1.00  0.00      PAA1
ATOM   3847 HD12 LEU   250      17.079  -3.154  11.583  1.00  0.00      PAA1
ATOM   3848 HD13 LEU   250      15.724  -1.963  11.566  1.00  0.00      PAA1
ATOM   3849  CD2 LEU   250      16.755  -0.220   9.815  1.00  0.00      PAA1
ATOM   3850 HD21 LEU   250      16.971   0.113   8.780  1.00  0.00      PAA1
ATOM   3851 HD22 LEU   250      17.242   0.485  10.523  1.00  0.00      PAA1
ATOM   3852 HD23 LEU   250      15.654  -0.160   9.972  1.00  0.00      PAA1
ATOM   3853  C   LEU   250      20.631  -1.358   8.185  1.00  0.00      PAA1
ATOM   3854  O   LEU   250      21.057  -0.304   8.653  1.00  0.00      PAA1
ATOM   3855  N   GLY   251      21.406  -2.178   7.486  1.00  0.00      PAA1
ATOM   3856  HN  GLY   251      21.040  -3.046   7.130  1.00  0.00      PAA1
ATOM   3857  CA  GLY   251      22.827  -1.961   7.373  1.00  0.00      PAA1
ATOM   3858  HA1 GLY   251      23.211  -2.713   6.700  1.00  0.00      PAA1
ATOM   3859  HA2 GLY   251      23.255  -2.044   8.363  1.00  0.00      PAA1
ATOM   3860  C   GLY   251      23.225  -0.599   6.821  1.00  0.00      PAA1
ATOM   3861  O   GLY   251      24.121   0.052   7.349  1.00  0.00      PAA1
ATOM   3862  N   PRO   252      22.602  -0.158   5.726  1.00  0.00      PAA1
ATOM   3863  CD  PRO   252      21.736  -0.932   4.814  1.00  0.00      PAA1
ATOM   3864  HD1 PRO   252      20.704  -0.937   5.229  1.00  0.00      PAA1
ATOM   3865  HD2 PRO   252      22.095  -1.978   4.677  1.00  0.00      PAA1
ATOM   3866  CA  PRO   252      23.006   1.146   5.155  1.00  0.00      PAA1
ATOM   3867  HA  PRO   252      24.062   1.101   4.929  1.00  0.00      PAA1
ATOM   3868  CB  PRO   252      22.130   1.277   3.901  1.00  0.00      PAA1
ATOM   3869  HB1 PRO   252      22.664   1.805   3.084  1.00  0.00      PAA1
ATOM   3870  HB2 PRO   252      21.189   1.832   4.127  1.00  0.00      PAA1
ATOM   3871  CG  PRO   252      21.765  -0.139   3.539  1.00  0.00      PAA1
ATOM   3872  HG1 PRO   252      20.801  -0.204   2.988  1.00  0.00      PAA1
ATOM   3873  HG2 PRO   252      22.565  -0.560   2.884  1.00  0.00      PAA1
ATOM   3874  C   PRO   252      22.804   2.308   6.119  1.00  0.00      PAA1
ATOM   3875  O   PRO   252      23.644   3.200   6.184  1.00  0.00      PAA1
ATOM   3876  N   LEU   253      21.728   2.312   6.896  1.00  0.00      PAA1
ATOM   3877  HN  LEU   253      21.079   1.555   6.887  1.00  0.00      PAA1
ATOM   3878  CA  LEU   253      21.516   3.397   7.841  1.00  0.00      PAA1
ATOM   3879  HA  LEU   253      21.719   4.339   7.352  1.00  0.00      PAA1
ATOM   3880  CB  LEU   253      20.068   3.356   8.306  1.00  0.00      PAA1
ATOM   3881  HB1 LEU   253      19.885   4.165   9.042  1.00  0.00      PAA1
ATOM   3882  HB2 LEU   253      19.846   2.381   8.798  1.00  0.00      PAA1
ATOM   3883  CG  LEU   253      19.125   3.558   7.111  1.00  0.00      PAA1
ATOM   3884  HG  LEU   253      19.300   2.765   6.342  1.00  0.00      PAA1
ATOM   3885  CD1 LEU   253      17.707   3.418   7.561  1.00  0.00      PAA1
ATOM   3886 HD11 LEU   253      17.432   4.222   8.279  1.00  0.00      PAA1
ATOM   3887 HD12 LEU   253      17.542   2.438   8.062  1.00  0.00      PAA1
ATOM   3888 HD13 LEU   253      17.010   3.478   6.696  1.00  0.00      PAA1
ATOM   3889  CD2 LEU   253      19.290   4.912   6.452  1.00  0.00      PAA1
ATOM   3890 HD21 LEU   253      20.290   5.022   5.982  1.00  0.00      PAA1
ATOM   3891 HD22 LEU   253      19.156   5.728   7.194  1.00  0.00      PAA1
ATOM   3892 HD23 LEU   253      18.529   5.045   5.652  1.00  0.00      PAA1
ATOM   3893  C   LEU   253      22.501   3.321   9.001  1.00  0.00      PAA1
ATOM   3894  O   LEU   253      23.028   4.344   9.449  1.00  0.00      PAA1
ATOM   3895  N   SER   254      22.795   2.124   9.481  1.00  0.00      PAA1
ATOM   3896  HN  SER   254      22.352   1.296   9.127  1.00  0.00      PAA1
ATOM   3897  CA  SER   254      23.796   1.994  10.529  1.00  0.00      PAA1
ATOM   3898  HA  SER   254      23.507   2.614  11.365  1.00  0.00      PAA1
ATOM   3899  CB  SER   254      23.867   0.545  10.992  1.00  0.00      PAA1
ATOM   3900  HB1 SER   254      24.172  -0.129  10.159  1.00  0.00      PAA1
ATOM   3901  HB2 SER   254      22.861   0.218  11.343  1.00  0.00      PAA1
ATOM   3902  OG  SER   254      24.794   0.439  12.051  1.00  0.00      PAA1
ATOM   3903  HG1 SER   254      24.507   1.063  12.745  1.00  0.00      PAA1
ATOM   3904  C   SER   254      25.158   2.486  10.059  1.00  0.00      PAA1
ATOM   3905  O   SER   254      25.838   3.231  10.772  1.00  0.00      PAA1
ATOM   3906  N   ALA   255      25.571   2.097   8.845  1.00  0.00      PAA1
ATOM   3907  HN  ALA   255      25.037   1.460   8.282  1.00  0.00      PAA1
ATOM   3908  CA  ALA   255      26.854   2.558   8.322  1.00  0.00      PAA1
ATOM   3909  HA  ALA   255      27.630   2.281   9.025  1.00  0.00      PAA1
ATOM   3910  CB  ALA   255      27.150   1.934   6.956  1.00  0.00      PAA1
ATOM   3911  HB1 ALA   255      26.364   2.201   6.216  1.00  0.00      PAA1
ATOM   3912  HB2 ALA   255      27.167   0.826   7.045  1.00  0.00      PAA1
ATOM   3913  HB3 ALA   255      28.137   2.263   6.568  1.00  0.00      PAA1
ATOM   3914  C   ALA   255      26.886   4.071   8.190  1.00  0.00      PAA1
ATOM   3915  O   ALA   255      27.882   4.705   8.547  1.00  0.00      PAA1
ATOM   3916  N   GLN   256      25.812   4.669   7.671  1.00  0.00      PAA1
ATOM   3917  HN  GLN   256      25.023   4.138   7.352  1.00  0.00      PAA1
ATOM   3918  CA  GLN   256      25.824   6.112   7.456  1.00  0.00      PAA1
ATOM   3919  HA  GLN   256      26.700   6.376   6.885  1.00  0.00      PAA1
ATOM   3920  CB  GLN   256      24.557   6.554   6.724  1.00  0.00      PAA1
ATOM   3921  HB1 GLN   256      23.669   6.432   7.387  1.00  0.00      PAA1
ATOM   3922  HB2 GLN   256      24.396   5.863   5.866  1.00  0.00      PAA1
ATOM   3923  CG  GLN   256      24.664   7.986   6.213  1.00  0.00      PAA1
ATOM   3924  HG1 GLN   256      25.509   8.055   5.493  1.00  0.00      PAA1
ATOM   3925  HG2 GLN   256      24.880   8.670   7.063  1.00  0.00      PAA1
ATOM   3926  CD  GLN   256      23.408   8.461   5.502  1.00  0.00      PAA1
ATOM   3927  OE1 GLN   256      22.627   7.661   4.961  1.00  0.00      PAA1
ATOM   3928  NE2 GLN   256      23.199   9.777   5.507  1.00  0.00      PAA1
ATOM   3929 HE21 GLN   256      22.391  10.095   5.021  1.00  0.00      PAA1
ATOM   3930 HE22 GLN   256      23.842  10.379   5.965  1.00  0.00      PAA1
ATOM   3931  C   GLN   256      25.958   6.870   8.773  1.00  0.00      PAA1
ATOM   3932  O   GLN   256      26.743   7.815   8.875  1.00  0.00      PAA1
ATOM   3933  N   THR   257      25.239   6.444   9.805  1.00  0.00      PAA1
ATOM   3934  HN  THR   257      24.669   5.628   9.705  1.00  0.00      PAA1
ATOM   3935  CA  THR   257      25.202   7.188  11.061  1.00  0.00      PAA1
ATOM   3936  HA  THR   257      25.363   8.239  10.871  1.00  0.00      PAA1
ATOM   3937  CB  THR   257      23.830   7.024  11.714  1.00  0.00      PAA1
ATOM   3938  HB  THR   257      23.763   7.679  12.616  1.00  0.00      PAA1
ATOM   3939  OG1 THR   257      23.696   5.653  12.136  1.00  0.00      PAA1
ATOM   3940  HG1 THR   257      23.561   5.142  11.323  1.00  0.00      PAA1
ATOM   3941  CG2 THR   257      22.727   7.423  10.716  1.00  0.00      PAA1
ATOM   3942 HG21 THR   257      22.667   6.735   9.851  1.00  0.00      PAA1
ATOM   3943 HG22 THR   257      22.918   8.448  10.337  1.00  0.00      PAA1
ATOM   3944 HG23 THR   257      21.739   7.422  11.225  1.00  0.00      PAA1
ATOM   3945  C   THR   257      26.265   6.748  12.055  1.00  0.00      PAA1
ATOM   3946  O   THR   257      26.549   7.483  13.007  1.00  0.00      PAA1
ATOM   3947  N   GLY   258      26.858   5.580  11.874  1.00  0.00      PAA1
ATOM   3948  HN  GLY   258      26.625   4.982  11.103  1.00  0.00      PAA1
ATOM   3949  CA  GLY   258      27.769   5.054  12.867  1.00  0.00      PAA1
ATOM   3950  HA1 GLY   258      28.381   5.848  13.273  1.00  0.00      PAA1
ATOM   3951  HA2 GLY   258      28.365   4.307  12.365  1.00  0.00      PAA1
ATOM   3952  C   GLY   258      27.120   4.342  14.044  1.00  0.00      PAA1
ATOM   3953  O   GLY   258      27.837   3.875  14.931  1.00  0.00      PAA1
ATOM   3954  N   ILE   259      25.804   4.208  14.064  1.00  0.00      PAA1
ATOM   3955  HN  ILE   259      25.254   4.594  13.325  1.00  0.00      PAA1
ATOM   3956  CA  ILE   259      25.091   3.605  15.182  1.00  0.00      PAA1
ATOM   3957  HA  ILE   259      25.724   3.572  16.060  1.00  0.00      PAA1
ATOM   3958  CB  ILE   259      23.836   4.395  15.539  1.00  0.00      PAA1
ATOM   3959  HB  ILE   259      23.209   4.491  14.621  1.00  0.00      PAA1
ATOM   3960  CG2 ILE   259      23.035   3.686  16.611  1.00  0.00      PAA1
ATOM   3961 HG21 ILE   259      23.668   3.457  17.497  1.00  0.00      PAA1
ATOM   3962 HG22 ILE   259      22.594   2.737  16.242  1.00  0.00      PAA1
ATOM   3963 HG23 ILE   259      22.188   4.318  16.956  1.00  0.00      PAA1
ATOM   3964  CG1 ILE   259      24.242   5.798  15.964  1.00  0.00      PAA1
ATOM   3965 HG11 ILE   259      25.109   6.174  15.373  1.00  0.00      PAA1
ATOM   3966 HG12 ILE   259      24.579   5.767  17.028  1.00  0.00      PAA1
ATOM   3967  CD  ILE   259      23.142   6.772  15.788  1.00  0.00      PAA1
ATOM   3968  HD1 ILE   259      22.265   6.509  16.422  1.00  0.00      PAA1
ATOM   3969  HD2 ILE   259      22.802   6.790  14.728  1.00  0.00      PAA1
ATOM   3970  HD3 ILE   259      23.471   7.797  16.068  1.00  0.00      PAA1
ATOM   3971  C   ILE   259      24.738   2.178  14.805  1.00  0.00      PAA1
ATOM   3972  O   ILE   259      23.949   1.941  13.883  1.00  0.00      PAA1
ATOM   3973  N   ALA   260      25.338   1.230  15.519  1.00  0.00      PAA1
ATOM   3974  HN  ALA   260      25.993   1.464  16.234  1.00  0.00      PAA1
ATOM   3975  CA  ALA   260      24.972  -0.178  15.400  1.00  0.00      PAA1
ATOM   3976  HA  ALA   260      25.231  -0.512  14.405  1.00  0.00      PAA1
ATOM   3977  CB  ALA   260      25.764  -0.979  16.437  1.00  0.00      PAA1
ATOM   3978  HB1 ALA   260      25.532  -0.632  17.470  1.00  0.00      PAA1
ATOM   3979  HB2 ALA   260      26.854  -0.836  16.276  1.00  0.00      PAA1
ATOM   3980  HB3 ALA   260      25.546  -2.066  16.372  1.00  0.00      PAA1
ATOM   3981  C   ALA   260      23.470  -0.384  15.604  1.00  0.00      PAA1
ATOM   3982  O   ALA   260      22.823   0.300  16.406  1.00  0.00      PAA1
ATOM   3983  N   VAL   261      22.910  -1.358  14.878  1.00  0.00      PAA1
ATOM   3984  HN  VAL   261      23.421  -1.855  14.184  1.00  0.00      PAA1
ATOM   3985  CA  VAL   261      21.470  -1.612  14.963  1.00  0.00      PAA1
ATOM   3986  HA  VAL   261      20.926  -0.706  14.759  1.00  0.00      PAA1
ATOM   3987  CB  VAL   261      21.044  -2.675  13.937  1.00  0.00      PAA1
ATOM   3988  HB  VAL   261      21.681  -3.579  14.071  1.00  0.00      PAA1
ATOM   3989  CG1 VAL   261      19.554  -3.101  14.136  1.00  0.00      PAA1
ATOM   3990 HG11 VAL   261      18.895  -2.208  14.108  1.00  0.00      PAA1
ATOM   3991 HG12 VAL   261      19.402  -3.632  15.098  1.00  0.00      PAA1
ATOM   3992 HG13 VAL   261      19.243  -3.783  13.317  1.00  0.00      PAA1
ATOM   3993  CG2 VAL   261      21.224  -2.172  12.484  1.00  0.00      PAA1
ATOM   3994 HG21 VAL   261      22.281  -1.915  12.274  1.00  0.00      PAA1
ATOM   3995 HG22 VAL   261      20.601  -1.269  12.309  1.00  0.00      PAA1
ATOM   3996 HG23 VAL   261      20.914  -2.959  11.762  1.00  0.00      PAA1
ATOM   3997  C   VAL   261      21.078  -2.008  16.394  1.00  0.00      PAA1
ATOM   3998  O   VAL   261      20.104  -1.496  16.955  1.00  0.00      PAA1
ATOM   3999  N   LEU   262      21.853  -2.899  17.024  1.00  0.00      PAA1
ATOM   4000  HN  LEU   262      22.645  -3.315  16.594  1.00  0.00      PAA1
ATOM   4001  CA  LEU   262      21.497  -3.303  18.382  1.00  0.00      PAA1
ATOM   4002  HA  LEU   262      20.457  -3.591  18.392  1.00  0.00      PAA1
ATOM   4003  CB  LEU   262      22.355  -4.484  18.813  1.00  0.00      PAA1
ATOM   4004  HB1 LEU   262      22.283  -4.623  19.911  1.00  0.00      PAA1
ATOM   4005  HB2 LEU   262      23.422  -4.269  18.585  1.00  0.00      PAA1
ATOM   4006  CG  LEU   262      21.913  -5.786  18.140  1.00  0.00      PAA1
ATOM   4007  HG  LEU   262      22.010  -5.654  17.034  1.00  0.00      PAA1
ATOM   4008  CD1 LEU   262      22.888  -6.869  18.565  1.00  0.00      PAA1
ATOM   4009 HD11 LEU   262      22.445  -7.409  19.426  1.00  0.00      PAA1
ATOM   4010 HD12 LEU   262      23.895  -6.446  18.753  1.00  0.00      PAA1
ATOM   4011 HD13 LEU   262      22.990  -7.619  17.750  1.00  0.00      PAA1
ATOM   4012  CD2 LEU   262      20.475  -6.213  18.446  1.00  0.00      PAA1
ATOM   4013 HD21 LEU   262      19.739  -5.501  18.018  1.00  0.00      PAA1
ATOM   4014 HD22 LEU   262      20.316  -6.269  19.544  1.00  0.00      PAA1
ATOM   4015 HD23 LEU   262      20.271  -7.212  18.004  1.00  0.00      PAA1
ATOM   4016  C   LEU   262      21.590  -2.146  19.377  1.00  0.00      PAA1
ATOM   4017  O   LEU   262      20.830  -2.124  20.356  1.00  0.00      PAA1
ATOM   4018  N   ASP   263      22.478  -1.161  19.130  1.00  0.00      PAA1
ATOM   4019  HN  ASP   263      23.137  -1.194  18.388  1.00  0.00      PAA1
ATOM   4020  CA  ASP   263      22.506   0.058  19.939  1.00  0.00      PAA1
ATOM   4021  HA  ASP   263      22.553  -0.205  20.990  1.00  0.00      PAA1
ATOM   4022  CB  ASP   263      23.689   0.944  19.568  1.00  0.00      PAA1
ATOM   4023  HB1 ASP   263      23.548   1.967  19.994  1.00  0.00      PAA1
ATOM   4024  HB2 ASP   263      23.820   1.052  18.476  1.00  0.00      PAA1
ATOM   4025  CG  ASP   263      24.984   0.471  20.156  1.00  0.00      PAA1
ATOM   4026  OD1 ASP   263      25.032  -0.672  20.646  1.00  0.00      PAA1
ATOM   4027  OD2 ASP   263      25.952   1.259  20.111  1.00  0.00      PAA1
ATOM   4028  C   ASP   263      21.238   0.877  19.751  1.00  0.00      PAA1
ATOM   4029  O   ASP   263      20.672   1.404  20.714  1.00  0.00      PAA1
ATOM   4030  N   MET   264      20.801   1.029  18.502  1.00  0.00      PAA1
ATOM   4031  HN  MET   264      21.328   0.670  17.729  1.00  0.00      PAA1
ATOM   4032  CA  MET   264      19.551   1.738  18.245  1.00  0.00      PAA1
ATOM   4033  HA  MET   264      19.614   2.705  18.724  1.00  0.00      PAA1
ATOM   4034  CB  MET   264      19.313   1.916  16.757  1.00  0.00      PAA1
ATOM   4035  HB1 MET   264      19.149   0.930  16.265  1.00  0.00      PAA1
ATOM   4036  HB2 MET   264      20.232   2.347  16.298  1.00  0.00      PAA1
ATOM   4037  CG  MET   264      18.133   2.847  16.461  1.00  0.00      PAA1
ATOM   4038  HG1 MET   264      17.199   2.456  16.917  1.00  0.00      PAA1
ATOM   4039  HG2 MET   264      17.954   2.838  15.361  1.00  0.00      PAA1
ATOM   4040  SD  MET   264      18.410   4.546  17.001  1.00  0.00      PAA1
ATOM   4041  CE  MET   264      19.137   5.159  15.466  1.00  0.00      PAA1
ATOM   4042  HE1 MET   264      18.453   4.991  14.606  1.00  0.00      PAA1
ATOM   4043  HE2 MET   264      20.094   4.640  15.244  1.00  0.00      PAA1
ATOM   4044  HE3 MET   264      19.342   6.247  15.530  1.00  0.00      PAA1
ATOM   4045  C   MET   264      18.385   1.003  18.857  1.00  0.00      PAA1
ATOM   4046  O   MET   264      17.410   1.644  19.261  1.00  0.00      PAA1
ATOM   4047  N   CYS   265      18.468  -0.342  18.922  1.00  0.00      PAA1
ATOM   4048  HN  CYS   265      19.230  -0.817  18.473  1.00  0.00      PAA1
ATOM   4049  CA  CYS   265      17.435  -1.120  19.584  1.00  0.00      PAA1
ATOM   4050  HA  CYS   265      16.473  -0.850  19.167  1.00  0.00      PAA1
ATOM   4051  CB  CYS   265      17.658  -2.637  19.407  1.00  0.00      PAA1
ATOM   4052  HB1 CYS   265      17.014  -3.188  20.124  1.00  0.00      PAA1
ATOM   4053  HB2 CYS   265      18.701  -2.904  19.657  1.00  0.00      PAA1
ATOM   4054  SG  CYS   265      17.240  -3.226  17.745  1.00  0.00      PAA1
ATOM   4055  HG1 CYS   265      18.210  -2.554  17.130  1.00  0.00      PAA1
ATOM   4056  C   CYS   265      17.377  -0.777  21.065  1.00  0.00      PAA1
ATOM   4057  O   CYS   265      16.298  -0.723  21.642  1.00  0.00      PAA1
ATOM   4058  N   ALA   266      18.531  -0.545  21.703  1.00  0.00      PAA1
ATOM   4059  HN  ALA   266      19.418  -0.585  21.239  1.00  0.00      PAA1
ATOM   4060  CA  ALA   266      18.503  -0.196  23.122  1.00  0.00      PAA1
ATOM   4061  HA  ALA   266      17.900  -0.929  23.640  1.00  0.00      PAA1
ATOM   4062  CB  ALA   266      19.920  -0.242  23.707  1.00  0.00      PAA1
ATOM   4063  HB1 ALA   266      20.564   0.538  23.242  1.00  0.00      PAA1
ATOM   4064  HB2 ALA   266      20.383  -1.227  23.497  1.00  0.00      PAA1
ATOM   4065  HB3 ALA   266      19.912  -0.076  24.804  1.00  0.00      PAA1
ATOM   4066  C   ALA   266      17.826   1.163  23.336  1.00  0.00      PAA1
ATOM   4067  O   ALA   266      17.032   1.327  24.267  1.00  0.00      PAA1
ATOM   4068  N   SER   267      18.064   2.128  22.450  1.00  0.00      PAA1
ATOM   4069  HN  SER   267      18.720   1.981  21.710  1.00  0.00      PAA1
ATOM   4070  CA  SER   267      17.376   3.410  22.563  1.00  0.00      PAA1
ATOM   4071  HA  SER   267      17.519   3.803  23.561  1.00  0.00      PAA1
ATOM   4072  CB  SER   267      17.973   4.405  21.567  1.00  0.00      PAA1
ATOM   4073  HB1 SER   267      17.458   5.387  21.648  1.00  0.00      PAA1
ATOM   4074  HB2 SER   267      17.851   4.038  20.522  1.00  0.00      PAA1
ATOM   4075  OG  SER   267      19.352   4.588  21.832  1.00  0.00      PAA1
ATOM   4076  HG1 SER   267      19.803   3.731  21.785  1.00  0.00      PAA1
ATOM   4077  C   SER   267      15.865   3.249  22.358  1.00  0.00      PAA1
ATOM   4078  O   SER   267      15.060   3.786  23.124  1.00  0.00      PAA1
ATOM   4079  N   LEU   268      15.451   2.492  21.335  1.00  0.00      PAA1
ATOM   4080  HN  LEU   268      16.091   2.089  20.676  1.00  0.00      PAA1
ATOM   4081  CA  LEU   268      14.016   2.257  21.160  1.00  0.00      PAA1
ATOM   4082  HA  LEU   268      13.517   3.213  21.087  1.00  0.00      PAA1
ATOM   4083  CB  LEU   268      13.768   1.456  19.889  1.00  0.00      PAA1
ATOM   4084  HB1 LEU   268      14.448   0.572  19.880  1.00  0.00      PAA1
ATOM   4085  HB2 LEU   268      14.054   2.086  19.018  1.00  0.00      PAA1
ATOM   4086  CG  LEU   268      12.339   0.954  19.685  1.00  0.00      PAA1
ATOM   4087  HG  LEU   268      12.087   0.212  20.482  1.00  0.00      PAA1
ATOM   4088  CD1 LEU   268      11.318   2.115  19.797  1.00  0.00      PAA1
ATOM   4089 HD11 LEU   268      11.518   2.871  19.010  1.00  0.00      PAA1
ATOM   4090 HD12 LEU   268      11.337   2.621  20.778  1.00  0.00      PAA1
ATOM   4091 HD13 LEU   268      10.290   1.721  19.640  1.00  0.00      PAA1
ATOM   4092  CD2 LEU   268      12.232   0.200  18.341  1.00  0.00      PAA1
ATOM   4093 HD21 LEU   268      12.977  -0.619  18.290  1.00  0.00      PAA1
ATOM   4094 HD22 LEU   268      12.419   0.896  17.496  1.00  0.00      PAA1
ATOM   4095 HD23 LEU   268      11.214  -0.230  18.220  1.00  0.00      PAA1
ATOM   4096  C   LEU   268      13.407   1.527  22.366  1.00  0.00      PAA1
ATOM   4097  O   LEU   268      12.293   1.844  22.799  1.00  0.00      PAA1
ATOM   4098  N   LYS   269      14.104   0.535  22.908  1.00  0.00      PAA1
ATOM   4099  HN  LYS   269      14.976   0.235  22.512  1.00  0.00      PAA1
ATOM   4100  CA  LYS   269      13.640  -0.080  24.154  1.00  0.00      PAA1
ATOM   4101  HA  LYS   269      12.712  -0.600  23.954  1.00  0.00      PAA1
ATOM   4102  CB  LYS   269      14.691  -1.072  24.654  1.00  0.00      PAA1
ATOM   4103  HB1 LYS   269      15.697  -0.629  24.503  1.00  0.00      PAA1
ATOM   4104  HB2 LYS   269      14.622  -1.962  23.993  1.00  0.00      PAA1
ATOM   4105  CG  LYS   269      14.561  -1.447  26.136  1.00  0.00      PAA1
ATOM   4106  HG1 LYS   269      13.579  -1.926  26.325  1.00  0.00      PAA1
ATOM   4107  HG2 LYS   269      14.605  -0.538  26.784  1.00  0.00      PAA1
ATOM   4108  CD  LYS   269      15.699  -2.341  26.620  1.00  0.00      PAA1
ATOM   4109  HD1 LYS   269      15.576  -2.506  27.717  1.00  0.00      PAA1
ATOM   4110  HD2 LYS   269      16.652  -1.781  26.467  1.00  0.00      PAA1
ATOM   4111  CE  LYS   269      15.738  -3.671  25.887  1.00  0.00      PAA1
ATOM   4112  HE1 LYS   269      15.827  -3.500  24.791  1.00  0.00      PAA1
ATOM   4113  HE2 LYS   269      14.850  -4.301  26.052  1.00  0.00      PAA1
ATOM   4114  NZ  LYS   269      16.950  -4.464  26.263  1.00  0.00      PAA1
ATOM   4115  HZ1 LYS   269      16.713  -5.172  26.985  1.00  0.00      PAA1
ATOM   4116  HZ2 LYS   269      17.677  -3.827  26.641  1.00  0.00      PAA1
ATOM   4117  HZ3 LYS   269      17.366  -4.959  25.437  1.00  0.00      PAA1
ATOM   4118  C   LYS   269      13.315   0.970  25.223  1.00  0.00      PAA1
ATOM   4119  O   LYS   269      12.250   0.926  25.859  1.00  0.00      PAA1
ATOM   4120  N   GLU   270      14.201   1.938  25.421  1.00  0.00      PAA1
ATOM   4121  HN  GLU   270      15.049   2.002  24.894  1.00  0.00      PAA1
ATOM   4122  CA  GLU   270      13.954   2.954  26.446  1.00  0.00      PAA1
ATOM   4123  HA  GLU   270      13.723   2.453  27.378  1.00  0.00      PAA1
ATOM   4124  CB  GLU   270      15.208   3.808  26.658  1.00  0.00      PAA1
ATOM   4125  HB1 GLU   270      15.445   4.379  25.733  1.00  0.00      PAA1
ATOM   4126  HB2 GLU   270      16.061   3.117  26.846  1.00  0.00      PAA1
ATOM   4127  CG  GLU   270      15.106   4.791  27.858  1.00  0.00      PAA1
ATOM   4128  HG1 GLU   270      14.890   4.206  28.775  1.00  0.00      PAA1
ATOM   4129  HG2 GLU   270      14.294   5.528  27.696  1.00  0.00      PAA1
ATOM   4130  CD  GLU   270      16.402   5.572  28.123  1.00  0.00      PAA1
ATOM   4131  OE1 GLU   270      17.491   4.961  28.111  1.00  0.00      PAA1
ATOM   4132  OE2 GLU   270      16.337   6.808  28.341  1.00  0.00      PAA1
ATOM   4133  C   GLU   270      12.751   3.823  26.099  1.00  0.00      PAA1
ATOM   4134  O   GLU   270      11.970   4.194  26.986  1.00  0.00      PAA1
ATOM   4135  N   LEU   271      12.570   4.152  24.815  1.00  0.00      PAA1
ATOM   4136  HN  LEU   271      13.243   3.898  24.119  1.00  0.00      PAA1
ATOM   4137  CA  LEU   271      11.409   4.936  24.414  1.00  0.00      PAA1
ATOM   4138  HA  LEU   271      11.364   5.828  25.025  1.00  0.00      PAA1
ATOM   4139  CB  LEU   271      11.520   5.336  22.932  1.00  0.00      PAA1
ATOM   4140  HB1 LEU   271      10.543   5.715  22.556  1.00  0.00      PAA1
ATOM   4141  HB2 LEU   271      11.766   4.420  22.349  1.00  0.00      PAA1
ATOM   4142  CG  LEU   271      12.575   6.410  22.628  1.00  0.00      PAA1
ATOM   4143  HG  LEU   271      13.485   6.185  23.240  1.00  0.00      PAA1
ATOM   4144  CD1 LEU   271      13.016   6.402  21.168  1.00  0.00      PAA1
ATOM   4145 HD11 LEU   271      12.135   6.521  20.501  1.00  0.00      PAA1
ATOM   4146 HD12 LEU   271      13.516   5.443  20.917  1.00  0.00      PAA1
ATOM   4147 HD13 LEU   271      13.718   7.227  20.948  1.00  0.00      PAA1
ATOM   4148  CD2 LEU   271      12.073   7.819  23.047  1.00  0.00      PAA1
ATOM   4149 HD21 LEU   271      11.774   7.830  24.117  1.00  0.00      PAA1
ATOM   4150 HD22 LEU   271      11.203   8.099  22.421  1.00  0.00      PAA1
ATOM   4151 HD23 LEU   271      12.876   8.570  22.897  1.00  0.00      PAA1
ATOM   4152  C   LEU   271      10.123   4.169  24.683  1.00  0.00      PAA1
ATOM   4153  O   LEU   271       9.119   4.763  25.091  1.00  0.00      PAA1
ATOM   4154  N   LEU   272      10.136   2.843  24.476  1.00  0.00      PAA1
ATOM   4155  HN  LEU   272      10.943   2.378  24.102  1.00  0.00      PAA1
ATOM   4156  CA  LEU   272       8.924   2.070  24.723  1.00  0.00      PAA1
ATOM   4157  HA  LEU   272       8.088   2.561  24.246  1.00  0.00      PAA1
ATOM   4158  CB  LEU   272       9.068   0.653  24.180  1.00  0.00      PAA1
ATOM   4159  HB1 LEU   272       8.186   0.045  24.495  1.00  0.00      PAA1
ATOM   4160  HB2 LEU   272       9.972   0.188  24.638  1.00  0.00      PAA1
ATOM   4161  CG  LEU   272       9.181   0.511  22.662  1.00  0.00      PAA1
ATOM   4162  HG  LEU   272      10.033   1.135  22.306  1.00  0.00      PAA1
ATOM   4163  CD1 LEU   272       9.476  -0.940  22.278  1.00  0.00      PAA1
ATOM   4164 HD11 LEU   272       8.651  -1.604  22.614  1.00  0.00      PAA1
ATOM   4165 HD12 LEU   272      10.425  -1.283  22.741  1.00  0.00      PAA1
ATOM   4166 HD13 LEU   272       9.568  -1.032  21.174  1.00  0.00      PAA1
ATOM   4167  CD2 LEU   272       7.935   1.000  21.964  1.00  0.00      PAA1
ATOM   4168 HD21 LEU   272       7.709   2.056  22.218  1.00  0.00      PAA1
ATOM   4169 HD22 LEU   272       7.056   0.371  22.224  1.00  0.00      PAA1
ATOM   4170 HD23 LEU   272       8.101   0.950  20.871  1.00  0.00      PAA1
ATOM   4171  C   LEU   272       8.595   2.029  26.207  1.00  0.00      PAA1
ATOM   4172  O   LEU   272       7.427   2.120  26.585  1.00  0.00      PAA1
ATOM   4173  N   GLN   273       9.621   1.917  27.055  1.00  0.00      PAA1
ATOM   4174  HN  GLN   273      10.555   1.872  26.698  1.00  0.00      PAA1
ATOM   4175  CA  GLN   273       9.442   1.726  28.489  1.00  0.00      PAA1
ATOM   4176  HA  GLN   273       8.604   1.069  28.662  1.00  0.00      PAA1
ATOM   4177  CB  GLN   273      10.706   1.101  29.075  1.00  0.00      PAA1
ATOM   4178  HB1 GLN   273      10.721   1.217  30.185  1.00  0.00      PAA1
ATOM   4179  HB2 GLN   273      11.589   1.653  28.677  1.00  0.00      PAA1
ATOM   4180  CG  GLN   273      10.816  -0.395  28.749  1.00  0.00      PAA1
ATOM   4181  HG1 GLN   273      10.679  -0.531  27.653  1.00  0.00      PAA1
ATOM   4182  HG2 GLN   273       9.992  -0.933  29.266  1.00  0.00      PAA1
ATOM   4183  CD  GLN   273      12.163  -1.022  29.100  1.00  0.00      PAA1
ATOM   4184  OE1 GLN   273      13.199  -0.359  29.127  1.00  0.00      PAA1
ATOM   4185  NE2 GLN   273      12.150  -2.314  29.311  1.00  0.00      PAA1
ATOM   4186 HE21 GLN   273      13.009  -2.726  29.595  1.00  0.00      PAA1
ATOM   4187 HE22 GLN   273      11.283  -2.796  29.284  1.00  0.00      PAA1
ATOM   4188  C   GLN   273       9.106   3.028  29.188  1.00  0.00      PAA1
ATOM   4189  O   GLN   273       8.280   3.043  30.103  1.00  0.00      PAA1
ATOM   4190  N   ASN   274       9.694   4.133  28.736  1.00  0.00      PAA1
ATOM   4191  HN  ASN   274      10.369   4.074  27.997  1.00  0.00      PAA1
ATOM   4192  CA  ASN   274       9.577   5.416  29.410  1.00  0.00      PAA1
ATOM   4193  HA  ASN   274       9.112   5.284  30.380  1.00  0.00      PAA1
ATOM   4194  CB  ASN   274      10.970   6.030  29.620  1.00  0.00      PAA1
ATOM   4195  HB1 ASN   274      10.870   7.039  30.040  1.00  0.00      PAA1
ATOM   4196  HB2 ASN   274      11.442   6.149  28.616  1.00  0.00      PAA1
ATOM   4197  CG  ASN   274      11.864   5.156  30.453  1.00  0.00      PAA1
ATOM   4198  OD1 ASN   274      11.395   4.242  31.125  1.00  0.00      PAA1
ATOM   4199  ND2 ASN   274      13.162   5.449  30.438  1.00  0.00      PAA1
ATOM   4200 HD21 ASN   274      13.768   4.845  30.944  1.00  0.00      PAA1
ATOM   4201 HD22 ASN   274      13.517   6.137  29.808  1.00  0.00      PAA1
ATOM   4202  C   ASN   274       8.717   6.427  28.678  1.00  0.00      PAA1
ATOM   4203  O   ASN   274       8.290   7.398  29.299  1.00  0.00      PAA1
ATOM   4204  N   GLY   275       8.410   6.220  27.407  1.00  0.00      PAA1
ATOM   4205  HN  GLY   275       8.731   5.415  26.902  1.00  0.00      PAA1
ATOM   4206  CA  GLY   275       7.748   7.266  26.660  1.00  0.00      PAA1
ATOM   4207  HA1 GLY   275       6.953   7.703  27.250  1.00  0.00      PAA1
ATOM   4208  HA2 GLY   275       7.401   6.817  25.741  1.00  0.00      PAA1
ATOM   4209  C   GLY   275       8.734   8.346  26.287  1.00  0.00      PAA1
ATOM   4210  O   GLY   275       9.938   8.254  26.563  1.00  0.00      PAA1
ATOM   4211  N   MET   276       8.213   9.401  25.647  1.00  0.00      PAA1
ATOM   4212  HN  MET   276       7.255   9.394  25.383  1.00  0.00      PAA1
ATOM   4213  CA  MET   276       9.025  10.505  25.145  1.00  0.00      PAA1
ATOM   4214  HA  MET   276      10.053  10.181  25.043  1.00  0.00      PAA1
ATOM   4215  CB  MET   276       8.527  10.973  23.780  1.00  0.00      PAA1
ATOM   4216  HB1 MET   276       9.148  11.856  23.474  1.00  0.00      PAA1
ATOM   4217  HB2 MET   276       7.474  11.340  23.857  1.00  0.00      PAA1
ATOM   4218  CG  MET   276       8.613   9.965  22.713  1.00  0.00      PAA1
ATOM   4219  HG1 MET   276       7.816   9.195  22.838  1.00  0.00      PAA1
ATOM   4220  HG2 MET   276       9.588   9.435  22.756  1.00  0.00      PAA1
ATOM   4221  SD  MET   276       8.459  10.780  21.123  1.00  0.00      PAA1
ATOM   4222  CE  MET   276       7.631   9.452  20.289  1.00  0.00      PAA1
ATOM   4223  HE1 MET   276       6.627   9.265  20.725  1.00  0.00      PAA1
ATOM   4224  HE2 MET   276       8.215   8.514  20.370  1.00  0.00      PAA1
ATOM   4225  HE3 MET   276       7.507   9.691  19.212  1.00  0.00      PAA1
ATOM   4226  C   MET   276       9.043  11.730  26.054  1.00  0.00      PAA1
ATOM   4227  O   MET   276       9.805  12.661  25.780  1.00  0.00      PAA1
ATOM   4228  N   ASN   277       8.179  11.776  27.066  1.00  0.00      PAA1
ATOM   4229  HN  ASN   277       7.635  10.963  27.257  1.00  0.00      PAA1
ATOM   4230  CA  ASN   277       8.173  12.829  28.083  1.00  0.00      PAA1
ATOM   4231  HA  ASN   277       7.299  12.641  28.694  1.00  0.00      PAA1
ATOM   4232  CB  ASN   277       9.439  12.782  28.936  1.00  0.00      PAA1
ATOM   4233  HB1 ASN   277      10.037  13.587  28.587  1.00  0.00      PAA1
ATOM   4234  HB2 ASN   277      10.003  11.854  28.672  1.00  0.00      PAA1
ATOM   4235  CG  ASN   277       9.129  12.607  30.414  1.00  0.00      PAA1
ATOM   4236  OD1 ASN   277       8.864  11.496  30.877  1.00  0.00      PAA1
ATOM   4237  ND2 ASN   277       9.139  13.710  31.158  1.00  0.00      PAA1
ATOM   4238 HD21 ASN   277       8.978  13.590  32.133  1.00  0.00      PAA1
ATOM   4239 HD22 ASN   277       9.508  14.551  30.772  1.00  0.00      PAA1
ATOM   4240  C   ASN   277       7.975  14.216  27.479  1.00  0.00      PAA1
ATOM   4241  O   ASN   277       8.586  15.199  27.904  1.00  0.00      PAA1
ATOM   4242  N   GLY   278       7.063  14.314  26.533  1.00  0.00      PAA1
ATOM   4243  HN  GLY   278       6.585  13.502  26.212  1.00  0.00      PAA1
ATOM   4244  CA  GLY   278       6.730  15.578  25.922  1.00  0.00      PAA1
ATOM   4245  HA1 GLY   278       6.795  16.375  26.651  1.00  0.00      PAA1
ATOM   4246  HA2 GLY   278       5.729  15.481  25.528  1.00  0.00      PAA1
ATOM   4247  C   GLY   278       7.599  15.972  24.752  1.00  0.00      PAA1
ATOM   4248  O   GLY   278       7.244  16.908  24.031  1.00  0.00      PAA1
ATOM   4249  N   ARG   279       8.720  15.290  24.533  1.00  0.00      PAA1
ATOM   4250  HN  ARG   279       8.975  14.508  25.102  1.00  0.00      PAA1
ATOM   4251  CA  ARG   279       9.589  15.620  23.417  1.00  0.00      PAA1
ATOM   4252  HA  ARG   279       9.580  16.692  23.272  1.00  0.00      PAA1
ATOM   4253  CB  ARG   279      11.024  15.173  23.711  1.00  0.00      PAA1
ATOM   4254  HB1 ARG   279      11.649  15.387  22.822  1.00  0.00      PAA1
ATOM   4255  HB2 ARG   279      11.035  14.061  23.830  1.00  0.00      PAA1
ATOM   4256  CG  ARG   279      11.536  15.782  25.010  1.00  0.00      PAA1
ATOM   4257  HG1 ARG   279      11.178  15.174  25.876  1.00  0.00      PAA1
ATOM   4258  HG2 ARG   279      11.097  16.802  25.132  1.00  0.00      PAA1
ATOM   4259  CD  ARG   279      13.015  15.894  25.025  1.00  0.00      PAA1
ATOM   4260  HD1 ARG   279      13.455  14.863  25.022  1.00  0.00      PAA1
ATOM   4261  HD2 ARG   279      13.347  16.433  25.946  1.00  0.00      PAA1
ATOM   4262  NE  ARG   279      13.479  16.605  23.836  1.00  0.00      PAA1
ATOM   4263  HE  ARG   279      12.811  16.826  23.136  1.00  0.00      PAA1
ATOM   4264  CZ  ARG   279      14.748  16.901  23.585  1.00  0.00      PAA1
ATOM   4265  NH1 ARG   279      15.683  16.556  24.457  1.00  0.00      PAA1
ATOM   4266 HH11 ARG   279      15.402  15.997  25.227  1.00  0.00      PAA1
ATOM   4267 HH12 ARG   279      16.634  16.747  24.267  1.00  0.00      PAA1
ATOM   4268  NH2 ARG   279      15.073  17.534  22.461  1.00  0.00      PAA1
ATOM   4269 HH21 ARG   279      14.381  17.630  21.753  1.00  0.00      PAA1
ATOM   4270 HH22 ARG   279      16.022  17.725  22.261  1.00  0.00      PAA1
ATOM   4271  C   ARG   279       9.065  14.995  22.128  1.00  0.00      PAA1
ATOM   4272  O   ARG   279       8.151  14.165  22.121  1.00  0.00      PAA1
ATOM   4273  N   THR   280       9.654  15.420  21.018  1.00  0.00      PAA1
ATOM   4274  HN  THR   280      10.367  16.108  21.014  1.00  0.00      PAA1
ATOM   4275  CA  THR   280       9.213  14.986  19.704  1.00  0.00      PAA1
ATOM   4276  HA  THR   280       8.510  14.166  19.788  1.00  0.00      PAA1
ATOM   4277  CB  THR   280       8.541  16.132  18.926  1.00  0.00      PAA1
ATOM   4278  HB  THR   280       8.297  15.794  17.889  1.00  0.00      PAA1
ATOM   4279  OG1 THR   280       9.444  17.243  18.859  1.00  0.00      PAA1
ATOM   4280  HG1 THR   280      10.261  16.908  18.469  1.00  0.00      PAA1
ATOM   4281  CG2 THR   280       7.245  16.558  19.584  1.00  0.00      PAA1
ATOM   4282 HG21 THR   280       7.426  16.963  20.603  1.00  0.00      PAA1
ATOM   4283 HG22 THR   280       6.552  15.692  19.674  1.00  0.00      PAA1
ATOM   4284 HG23 THR   280       6.746  17.347  18.983  1.00  0.00      PAA1
ATOM   4285  C   THR   280      10.404  14.458  18.908  1.00  0.00      PAA1
ATOM   4286  O   THR   280      11.555  14.812  19.163  1.00  0.00      PAA1
ATOM   4287  N   ILE   281      10.105  13.635  17.907  1.00  0.00      PAA1
ATOM   4288  HN  ILE   281       9.163  13.305  17.766  1.00  0.00      PAA1
ATOM   4289  CA  ILE   281      11.122  13.110  17.002  1.00  0.00      PAA1
ATOM   4290  HA  ILE   281      12.058  13.637  17.135  1.00  0.00      PAA1
ATOM   4291  CB  ILE   281      11.372  11.607  17.232  1.00  0.00      PAA1
ATOM   4292  HB  ILE   281      10.408  11.073  17.120  1.00  0.00      PAA1
ATOM   4293  CG2 ILE   281      12.383  11.124  16.235  1.00  0.00      PAA1
ATOM   4294 HG21 ILE   281      13.321  11.717  16.300  1.00  0.00      PAA1
ATOM   4295 HG22 ILE   281      12.001  11.170  15.192  1.00  0.00      PAA1
ATOM   4296 HG23 ILE   281      12.641  10.058  16.420  1.00  0.00      PAA1
ATOM   4297  CG1 ILE   281      11.862  11.360  18.671  1.00  0.00      PAA1
ATOM   4298 HG11 ILE   281      11.193  11.890  19.384  1.00  0.00      PAA1
ATOM   4299 HG12 ILE   281      12.881  11.791  18.787  1.00  0.00      PAA1
ATOM   4300  CD  ILE   281      11.857   9.906  19.101  1.00  0.00      PAA1
ATOM   4301  HD1 ILE   281      12.580   9.309  18.505  1.00  0.00      PAA1
ATOM   4302  HD2 ILE   281      10.846   9.461  18.969  1.00  0.00      PAA1
ATOM   4303  HD3 ILE   281      12.140   9.810  20.173  1.00  0.00      PAA1
ATOM   4304  C   ILE   281      10.665  13.366  15.573  1.00  0.00      PAA1
ATOM   4305  O   ILE   281       9.619  12.859  15.152  1.00  0.00      PAA1
ATOM   4306  N   LEU   282      11.447  14.140  14.819  1.00  0.00      PAA1
ATOM   4307  HN  LEU   282      12.303  14.526  15.202  1.00  0.00      PAA1
ATOM   4308  CA  LEU   282      11.053  14.516  13.457  1.00  0.00      PAA1
ATOM   4309  HA  LEU   282      11.719  15.297  13.130  1.00  0.00      PAA1
ATOM   4310  CB  LEU   282      11.109  13.316  12.516  1.00  0.00      PAA1
ATOM   4311  HB1 LEU   282      10.613  13.562  11.548  1.00  0.00      PAA1
ATOM   4312  HB2 LEU   282      10.547  12.456  12.946  1.00  0.00      PAA1
ATOM   4313  CG  LEU   282      12.512  12.832  12.141  1.00  0.00      PAA1
ATOM   4314  HG  LEU   282      13.070  12.617  13.084  1.00  0.00      PAA1
ATOM   4315  CD1 LEU   282      12.459  11.510  11.330  1.00  0.00      PAA1
ATOM   4316 HD11 LEU   282      11.820  11.630  10.432  1.00  0.00      PAA1
ATOM   4317 HD12 LEU   282      12.043  10.693  11.958  1.00  0.00      PAA1
ATOM   4318 HD13 LEU   282      13.473  11.211  11.003  1.00  0.00      PAA1
ATOM   4319  CD2 LEU   282      13.252  13.938  11.384  1.00  0.00      PAA1
ATOM   4320 HD21 LEU   282      13.454  14.808  12.042  1.00  0.00      PAA1
ATOM   4321 HD22 LEU   282      12.657  14.274  10.510  1.00  0.00      PAA1
ATOM   4322 HD23 LEU   282      14.226  13.554  11.016  1.00  0.00      PAA1
ATOM   4323  C   LEU   282       9.653  15.126  13.458  1.00  0.00      PAA1
ATOM   4324  O   LEU   282       8.811  14.820  12.613  1.00  0.00      PAA1
ATOM   4325  N   GLY   283       9.388  15.955  14.461  1.00  0.00      PAA1
ATOM   4326  HN  GLY   283      10.091  16.133  15.145  1.00  0.00      PAA1
ATOM   4327  CA  GLY   283       8.098  16.595  14.572  1.00  0.00      PAA1
ATOM   4328  HA1 GLY   283       7.839  17.033  13.618  1.00  0.00      PAA1
ATOM   4329  HA2 GLY   283       8.179  17.338  15.351  1.00  0.00      PAA1
ATOM   4330  C   GLY   283       6.947  15.703  14.963  1.00  0.00      PAA1
ATOM   4331  O   GLY   283       5.798  16.148  14.878  1.00  0.00      PAA1
ATOM   4332  N   SER   284       7.194  14.467  15.391  1.00  0.00      PAA1
ATOM   4333  HN  SER   284       8.111  14.063  15.356  1.00  0.00      PAA1
ATOM   4334  CA  SER   284       6.115  13.587  15.806  1.00  0.00      PAA1
ATOM   4335  HA  SER   284       5.151  14.056  15.668  1.00  0.00      PAA1
ATOM   4336  CB  SER   284       6.099  12.292  14.987  1.00  0.00      PAA1
ATOM   4337  HB1 SER   284       7.097  11.808  15.040  1.00  0.00      PAA1
ATOM   4338  HB2 SER   284       5.869  12.515  13.921  1.00  0.00      PAA1
ATOM   4339  OG  SER   284       5.133  11.379  15.513  1.00  0.00      PAA1
ATOM   4340  HG1 SER   284       4.871  10.781  14.773  1.00  0.00      PAA1
ATOM   4341  C   SER   284       6.232  13.256  17.286  1.00  0.00      PAA1
ATOM   4342  O   SER   284       7.340  13.102  17.818  1.00  0.00      PAA1
ATOM   4343  N   ALA   285       5.080  13.141  17.934  1.00  0.00      PAA1
ATOM   4344  HN  ALA   285       4.221  13.217  17.438  1.00  0.00      PAA1
ATOM   4345  CA  ALA   285       5.004  12.788  19.341  1.00  0.00      PAA1
ATOM   4346  HA  ALA   285       5.937  13.029  19.835  1.00  0.00      PAA1
ATOM   4347  CB  ALA   285       3.874  13.549  20.037  1.00  0.00      PAA1
ATOM   4348  HB1 ALA   285       2.888  13.295  19.590  1.00  0.00      PAA1
ATOM   4349  HB2 ALA   285       4.033  14.643  19.930  1.00  0.00      PAA1
ATOM   4350  HB3 ALA   285       3.843  13.310  21.123  1.00  0.00      PAA1
ATOM   4351  C   ALA   285       4.795  11.304  19.518  1.00  0.00      PAA1
ATOM   4352  O   ALA   285       4.678  10.844  20.647  1.00  0.00      PAA1
ATOM   4353  N   LEU   286       4.774  10.559  18.411  1.00  0.00      PAA1
ATOM   4354  HN  LEU   286       4.962  10.959  17.508  1.00  0.00      PAA1
ATOM   4355  CA  LEU   286       4.535   9.127  18.382  1.00  0.00      PAA1
ATOM   4356  HA  LEU   286       4.602   8.720  19.382  1.00  0.00      PAA1
ATOM   4357  CB  LEU   286       3.171   8.788  17.759  1.00  0.00      PAA1
ATOM   4358  HB1 LEU   286       3.088   7.679  17.655  1.00  0.00      PAA1
ATOM   4359  HB2 LEU   286       3.189   9.197  16.717  1.00  0.00      PAA1
ATOM   4360  CG  LEU   286       1.872   9.264  18.389  1.00  0.00      PAA1
ATOM   4361  HG  LEU   286       1.912  10.376  18.489  1.00  0.00      PAA1
ATOM   4362  CD1 LEU   286       0.725   8.903  17.448  1.00  0.00      PAA1
ATOM   4363 HD11 LEU   286       0.659   7.797  17.385  1.00  0.00      PAA1
ATOM   4364 HD12 LEU   286       0.922   9.298  16.428  1.00  0.00      PAA1
ATOM   4365 HD13 LEU   286      -0.196   9.386  17.827  1.00  0.00      PAA1
ATOM   4366  CD2 LEU   286       1.696   8.649  19.776  1.00  0.00      PAA1
ATOM   4367 HD21 LEU   286       2.531   8.953  20.444  1.00  0.00      PAA1
ATOM   4368 HD22 LEU   286       1.677   7.540  19.711  1.00  0.00      PAA1
ATOM   4369 HD23 LEU   286       0.744   8.992  20.232  1.00  0.00      PAA1
ATOM   4370  C   LEU   286       5.637   8.483  17.550  1.00  0.00      PAA1
ATOM   4371  O   LEU   286       6.251   9.130  16.698  1.00  0.00      PAA1
ATOM   4372  N   LEU   287       5.876   7.193  17.775  1.00  0.00      PAA1
ATOM   4373  HN  LEU   287       5.353   6.651  18.421  1.00  0.00      PAA1
ATOM   4374  CA  LEU   287       6.837   6.486  16.939  1.00  0.00      PAA1
ATOM   4375  HA  LEU   287       7.658   7.145  16.698  1.00  0.00      PAA1
ATOM   4376  CB  LEU   287       7.385   5.274  17.669  1.00  0.00      PAA1
ATOM   4377  HB1 LEU   287       8.128   4.739  17.039  1.00  0.00      PAA1
ATOM   4378  HB2 LEU   287       6.558   4.563  17.893  1.00  0.00      PAA1
ATOM   4379  CG  LEU   287       8.065   5.692  19.001  1.00  0.00      PAA1
ATOM   4380  HG  LEU   287       7.331   6.269  19.618  1.00  0.00      PAA1
ATOM   4381  CD1 LEU   287       8.425   4.493  19.823  1.00  0.00      PAA1
ATOM   4382 HD11 LEU   287       9.124   3.836  19.261  1.00  0.00      PAA1
ATOM   4383 HD12 LEU   287       7.523   3.892  20.070  1.00  0.00      PAA1
ATOM   4384 HD13 LEU   287       8.915   4.787  20.777  1.00  0.00      PAA1
ATOM   4385  CD2 LEU   287       9.272   6.564  18.804  1.00  0.00      PAA1
ATOM   4386 HD21 LEU   287       8.990   7.539  18.352  1.00  0.00      PAA1
ATOM   4387 HD22 LEU   287      10.012   6.059  18.145  1.00  0.00      PAA1
ATOM   4388 HD23 LEU   287       9.768   6.775  19.777  1.00  0.00      PAA1
ATOM   4389  C   LEU   287       6.168   6.116  15.616  1.00  0.00      PAA1
ATOM   4390  O   LEU   287       5.075   5.551  15.604  1.00  0.00      PAA1
ATOM   4391  N   GLU   288       6.801   6.499  14.507  1.00  0.00      PAA1
ATOM   4392  HN  GLU   288       7.657   7.005  14.548  1.00  0.00      PAA1
ATOM   4393  CA  GLU   288       6.240   6.287  13.173  1.00  0.00      PAA1
ATOM   4394  HA  GLU   288       5.159   6.244  13.235  1.00  0.00      PAA1
ATOM   4395  CB  GLU   288       6.628   7.440  12.237  1.00  0.00      PAA1
ATOM   4396  HB1 GLU   288       6.238   7.264  11.212  1.00  0.00      PAA1
ATOM   4397  HB2 GLU   288       7.738   7.444  12.167  1.00  0.00      PAA1
ATOM   4398  CG  GLU   288       6.185   8.821  12.746  1.00  0.00      PAA1
ATOM   4399  HG1 GLU   288       6.768   9.611  12.232  1.00  0.00      PAA1
ATOM   4400  HG2 GLU   288       6.358   8.938  13.836  1.00  0.00      PAA1
ATOM   4401  CD  GLU   288       4.719   9.134  12.464  1.00  0.00      PAA1
ATOM   4402  OE1 GLU   288       4.175  10.039  13.134  1.00  0.00      PAA1
ATOM   4403  OE2 GLU   288       4.113   8.485  11.571  1.00  0.00      PAA1
ATOM   4404  C   GLU   288       6.744   4.973  12.590  1.00  0.00      PAA1
ATOM   4405  O   GLU   288       7.953   4.704  12.626  1.00  0.00      PAA1
ATOM   4406  N   ASP   289       5.823   4.178  12.009  1.00  0.00      PAA1
ATOM   4407  HN  ASP   289       4.840   4.347  12.076  1.00  0.00      PAA1
ATOM   4408  CA  ASP   289       6.186   2.880  11.439  1.00  0.00      PAA1
ATOM   4409  HA  ASP   289       7.261   2.758  11.470  1.00  0.00      PAA1
ATOM   4410  CB  ASP   289       5.584   1.748  12.282  1.00  0.00      PAA1
ATOM   4411  HB1 ASP   289       5.697   1.966  13.362  1.00  0.00      PAA1
ATOM   4412  HB2 ASP   289       6.108   0.795  12.060  1.00  0.00      PAA1
ATOM   4413  CG  ASP   289       4.086   1.510  12.015  1.00  0.00      PAA1
ATOM   4414  OD1 ASP   289       3.366   2.379  11.460  1.00  0.00      PAA1
ATOM   4415  OD2 ASP   289       3.615   0.416  12.395  1.00  0.00      PAA1
ATOM   4416  C   ASP   289       5.791   2.712   9.970  1.00  0.00      PAA1
ATOM   4417  O   ASP   289       5.707   1.576   9.482  1.00  0.00      PAA1
ATOM   4418  N   GLU   290       5.598   3.793   9.221  1.00  0.00      PAA1
ATOM   4419  HN  GLU   290       5.579   4.687   9.648  1.00  0.00      PAA1
ATOM   4420  CA  GLU   290       5.290   3.630   7.797  1.00  0.00      PAA1
ATOM   4421  HA  GLU   290       5.217   2.585   7.523  1.00  0.00      PAA1
ATOM   4422  CB  GLU   290       3.909   4.231   7.480  1.00  0.00      PAA1
ATOM   4423  HB1 GLU   290       3.735   4.140   6.380  1.00  0.00      PAA1
ATOM   4424  HB2 GLU   290       3.852   5.295   7.757  1.00  0.00      PAA1
ATOM   4425  CG  GLU   290       2.807   3.426   8.204  1.00  0.00      PAA1
ATOM   4426  HG1 GLU   290       2.656   3.792   9.240  1.00  0.00      PAA1
ATOM   4427  HG2 GLU   290       3.143   2.366   8.284  1.00  0.00      PAA1
ATOM   4428  CD  GLU   290       1.463   3.366   7.506  1.00  0.00      PAA1
ATOM   4429  OE1 GLU   290       1.287   4.111   6.508  1.00  0.00      PAA1
ATOM   4430  OE2 GLU   290       0.582   2.567   7.975  1.00  0.00      PAA1
ATOM   4431  C   GLU   290       6.380   4.175   6.879  1.00  0.00      PAA1
ATOM   4432  O   GLU   290       6.110   4.489   5.712  1.00  0.00      PAA1
ATOM   4433  N   PHE   291       7.631   4.198   7.361  1.00  0.00      PAA1
ATOM   4434  HN  PHE   291       7.805   3.910   8.298  1.00  0.00      PAA1
ATOM   4435  CA  PHE   291       8.808   4.387   6.520  1.00  0.00      PAA1
ATOM   4436  HA  PHE   291       8.511   4.528   5.487  1.00  0.00      PAA1
ATOM   4437  CB  PHE   291       9.625   5.589   6.977  1.00  0.00      PAA1
ATOM   4438  HB1 PHE   291      10.548   5.677   6.360  1.00  0.00      PAA1
ATOM   4439  HB2 PHE   291       9.951   5.441   8.033  1.00  0.00      PAA1
ATOM   4440  CG  PHE   291       8.899   6.910   6.889  1.00  0.00      PAA1
ATOM   4441  CD1 PHE   291       8.863   7.614   5.696  1.00  0.00      PAA1
ATOM   4442  HD1 PHE   291       9.346   7.193   4.824  1.00  0.00      PAA1
ATOM   4443  CE1 PHE   291       8.223   8.845   5.608  1.00  0.00      PAA1
ATOM   4444  HE1 PHE   291       8.236   9.383   4.670  1.00  0.00      PAA1
ATOM   4445  CZ  PHE   291       7.613   9.370   6.703  1.00  0.00      PAA1
ATOM   4446  HZ  PHE   291       7.131  10.337   6.654  1.00  0.00      PAA1
ATOM   4447  CD2 PHE   291       8.281   7.452   7.985  1.00  0.00      PAA1
ATOM   4448  HD2 PHE   291       8.299   6.915   8.928  1.00  0.00      PAA1
ATOM   4449  CE2 PHE   291       7.629   8.667   7.903  1.00  0.00      PAA1
ATOM   4450  HE2 PHE   291       7.157   9.080   8.787  1.00  0.00      PAA1
ATOM   4451  C   PHE   291       9.683   3.134   6.560  1.00  0.00      PAA1
ATOM   4452  O   PHE   291      10.188   2.761   7.620  1.00  0.00      PAA1
ATOM   4453  N   THR   292       9.874   2.486   5.408  1.00  0.00      PAA1
ATOM   4454  HN  THR   292       9.453   2.796   4.550  1.00  0.00      PAA1
ATOM   4455  CA  THR   292      10.792   1.365   5.350  1.00  0.00      PAA1
ATOM   4456  HA  THR   292      10.625   0.751   6.221  1.00  0.00      PAA1
ATOM   4457  CB  THR   292      10.577   0.511   4.099  1.00  0.00      PAA1
ATOM   4458  HB  THR   292      11.167  -0.431   4.155  1.00  0.00      PAA1
ATOM   4459  OG1 THR   292      11.053   1.254   2.963  1.00  0.00      PAA1
ATOM   4460  HG1 THR   292      10.282   1.750   2.633  1.00  0.00      PAA1
ATOM   4461  CG2 THR   292       9.132   0.116   3.918  1.00  0.00      PAA1
ATOM   4462 HG21 THR   292       8.478   0.999   3.763  1.00  0.00      PAA1
ATOM   4463 HG22 THR   292       8.764  -0.439   4.811  1.00  0.00      PAA1
ATOM   4464 HG23 THR   292       9.019  -0.550   3.035  1.00  0.00      PAA1
ATOM   4465  C   THR   292      12.236   1.876   5.341  1.00  0.00      PAA1
ATOM   4466  O   THR   292      12.502   3.052   5.078  1.00  0.00      PAA1
ATOM   4467  N   PRO   293      13.194   1.008   5.633  1.00  0.00      PAA1
ATOM   4468  CD  PRO   293      13.039  -0.321   6.230  1.00  0.00      PAA1
ATOM   4469  HD1 PRO   293      12.689  -1.048   5.465  1.00  0.00      PAA1
ATOM   4470  HD2 PRO   293      12.333  -0.307   7.095  1.00  0.00      PAA1
ATOM   4471  CA  PRO   293      14.598   1.409   5.468  1.00  0.00      PAA1
ATOM   4472  HA  PRO   293      14.812   2.204   6.164  1.00  0.00      PAA1
ATOM   4473  CB  PRO   293      15.351   0.114   5.771  1.00  0.00      PAA1
ATOM   4474  HB1 PRO   293      16.338   0.310   6.243  1.00  0.00      PAA1
ATOM   4475  HB2 PRO   293      15.526  -0.480   4.843  1.00  0.00      PAA1
ATOM   4476  CG  PRO   293      14.436  -0.665   6.659  1.00  0.00      PAA1
ATOM   4477  HG1 PRO   293      14.570  -1.760   6.659  1.00  0.00      PAA1
ATOM   4478  HG2 PRO   293      14.575  -0.326   7.713  1.00  0.00      PAA1
ATOM   4479  C   PRO   293      14.889   1.960   4.069  1.00  0.00      PAA1
ATOM   4480  O   PRO   293      15.573   2.987   3.932  1.00  0.00      PAA1
ATOM   4481  N   PHE   294      14.364   1.326   3.021  1.00  0.00      PAA1
ATOM   4482  HN  PHE   294      13.753   0.547   3.134  1.00  0.00      PAA1
ATOM   4483  CA  PHE   294      14.602   1.840   1.664  1.00  0.00      PAA1
ATOM   4484  HA  PHE   294      15.673   1.920   1.538  1.00  0.00      PAA1
ATOM   4485  CB  PHE   294      14.021   0.895   0.606  1.00  0.00      PAA1
ATOM   4486  HB1 PHE   294      12.907   0.935   0.599  1.00  0.00      PAA1
ATOM   4487  HB2 PHE   294      14.310  -0.148   0.863  1.00  0.00      PAA1
ATOM   4488  CG  PHE   294      14.558   1.142  -0.803  1.00  0.00      PAA1
ATOM   4489  CD1 PHE   294      13.695   1.376  -1.863  1.00  0.00      PAA1
ATOM   4490  HD1 PHE   294      12.626   1.368  -1.695  1.00  0.00      PAA1
ATOM   4491  CE1 PHE   294      14.185   1.597  -3.141  1.00  0.00      PAA1
ATOM   4492  HE1 PHE   294      13.498   1.742  -3.967  1.00  0.00      PAA1
ATOM   4493  CZ  PHE   294      15.550   1.594  -3.370  1.00  0.00      PAA1
ATOM   4494  HZ  PHE   294      15.926   1.752  -4.372  1.00  0.00      PAA1
ATOM   4495  CD2 PHE   294      15.926   1.141  -1.053  1.00  0.00      PAA1
ATOM   4496  HD2 PHE   294      16.617   0.948  -0.244  1.00  0.00      PAA1
ATOM   4497  CE2 PHE   294      16.421   1.368  -2.327  1.00  0.00      PAA1
ATOM   4498  HE2 PHE   294      17.488   1.355  -2.504  1.00  0.00      PAA1
ATOM   4499  C   PHE   294      14.032   3.235   1.491  1.00  0.00      PAA1
ATOM   4500  O   PHE   294      14.673   4.078   0.863  1.00  0.00      PAA1
ATOM   4501  N   ASP   295      12.830   3.511   2.052  1.00  0.00      PAA1
ATOM   4502  HN  ASP   295      12.288   2.801   2.511  1.00  0.00      PAA1
ATOM   4503  CA  ASP   295      12.259   4.862   1.968  1.00  0.00      PAA1
ATOM   4504  HA  ASP   295      12.149   5.119   0.924  1.00  0.00      PAA1
ATOM   4505  CB  ASP   295      10.909   4.960   2.681  1.00  0.00      PAA1
ATOM   4506  HB1 ASP   295      10.499   5.990   2.636  1.00  0.00      PAA1
ATOM   4507  HB2 ASP   295      11.018   4.673   3.750  1.00  0.00      PAA1
ATOM   4508  CG  ASP   295       9.856   4.043   2.080  1.00  0.00      PAA1
ATOM   4509  OD1 ASP   295      10.010   3.654   0.890  1.00  0.00      PAA1
ATOM   4510  OD2 ASP   295       8.890   3.728   2.812  1.00  0.00      PAA1
ATOM   4511  C   ASP   295      13.185   5.886   2.593  1.00  0.00      PAA1
ATOM   4512  O   ASP   295      13.325   7.012   2.096  1.00  0.00      PAA1
ATOM   4513  N   VAL   296      13.735   5.559   3.758  1.00  0.00      PAA1
ATOM   4514  HN  VAL   296      13.555   4.666   4.183  1.00  0.00      PAA1
ATOM   4515  CA  VAL   296      14.631   6.498   4.420  1.00  0.00      PAA1
ATOM   4516  HA  VAL   296      14.120   7.443   4.534  1.00  0.00      PAA1
ATOM   4517  CB  VAL   296      15.025   5.985   5.818  1.00  0.00      PAA1
ATOM   4518  HB  VAL   296      15.470   4.966   5.735  1.00  0.00      PAA1
ATOM   4519  CG1 VAL   296      16.048   6.945   6.438  1.00  0.00      PAA1
ATOM   4520 HG11 VAL   296      15.670   7.988   6.423  1.00  0.00      PAA1
ATOM   4521 HG12 VAL   296      17.020   6.914   5.904  1.00  0.00      PAA1
ATOM   4522 HG13 VAL   296      16.244   6.653   7.494  1.00  0.00      PAA1
ATOM   4523  CG2 VAL   296      13.784   5.907   6.727  1.00  0.00      PAA1
ATOM   4524 HG21 VAL   296      13.014   5.223   6.312  1.00  0.00      PAA1
ATOM   4525 HG22 VAL   296      13.336   6.908   6.874  1.00  0.00      PAA1
ATOM   4526 HG23 VAL   296      14.074   5.518   7.724  1.00  0.00      PAA1
ATOM   4527  C   VAL   296      15.853   6.752   3.543  1.00  0.00      PAA1
ATOM   4528  O   VAL   296      16.214   7.898   3.283  1.00  0.00      PAA1
ATOM   4529  N   VAL   297      16.498   5.677   3.069  1.00  0.00      PAA1
ATOM   4530  HN  VAL   297      16.194   4.745   3.294  1.00  0.00      PAA1
ATOM   4531  CA  VAL   297      17.655   5.830   2.187  1.00  0.00      PAA1
ATOM   4532  HA  VAL   297      18.440   6.338   2.728  1.00  0.00      PAA1
ATOM   4533  CB  VAL   297      18.167   4.452   1.726  1.00  0.00      PAA1
ATOM   4534  HB  VAL   297      17.294   3.837   1.393  1.00  0.00      PAA1
ATOM   4535  CG1 VAL   297      19.116   4.609   0.558  1.00  0.00      PAA1
ATOM   4536 HG11 VAL   297      19.927   5.331   0.797  1.00  0.00      PAA1
ATOM   4537 HG12 VAL   297      18.603   4.940  -0.370  1.00  0.00      PAA1
ATOM   4538 HG13 VAL   297      19.593   3.631   0.325  1.00  0.00      PAA1
ATOM   4539  CG2 VAL   297      18.868   3.720   2.847  1.00  0.00      PAA1
ATOM   4540 HG21 VAL   297      18.182   3.551   3.707  1.00  0.00      PAA1
ATOM   4541 HG22 VAL   297      19.745   4.297   3.211  1.00  0.00      PAA1
ATOM   4542 HG23 VAL   297      19.226   2.725   2.502  1.00  0.00      PAA1
ATOM   4543  C   VAL   297      17.300   6.710   0.992  1.00  0.00      PAA1
ATOM   4544  O   VAL   297      18.048   7.622   0.629  1.00  0.00      PAA1
ATOM   4545  N   ARG   298      16.157   6.437   0.351  1.00  0.00      PAA1
ATOM   4546  HN  ARG   298      15.586   5.658   0.638  1.00  0.00      PAA1
ATOM   4547  CA  ARG   298      15.792   7.144  -0.876  1.00  0.00      PAA1
ATOM   4548  HA  ARG   298      16.622   7.105  -1.568  1.00  0.00      PAA1
ATOM   4549  CB  ARG   298      14.575   6.467  -1.520  1.00  0.00      PAA1
ATOM   4550  HB1 ARG   298      13.998   5.972  -0.701  1.00  0.00      PAA1
ATOM   4551  HB2 ARG   298      14.933   5.657  -2.195  1.00  0.00      PAA1
ATOM   4552  CG  ARG   298      13.599   7.397  -2.246  1.00  0.00      PAA1
ATOM   4553  HG1 ARG   298      14.107   7.932  -3.078  1.00  0.00      PAA1
ATOM   4554  HG2 ARG   298      13.214   8.165  -1.537  1.00  0.00      PAA1
ATOM   4555  CD  ARG   298      12.398   6.617  -2.794  1.00  0.00      PAA1
ATOM   4556  HD1 ARG   298      12.454   5.568  -2.418  1.00  0.00      PAA1
ATOM   4557  HD2 ARG   298      12.478   6.547  -3.903  1.00  0.00      PAA1
ATOM   4558  NE  ARG   298      11.123   7.254  -2.462  1.00  0.00      PAA1
ATOM   4559  HE  ARG   298      10.973   8.192  -2.744  1.00  0.00      PAA1
ATOM   4560  CZ  ARG   298      10.119   6.670  -1.805  1.00  0.00      PAA1
ATOM   4561  NH1 ARG   298       9.005   7.357  -1.570  1.00  0.00      PAA1
ATOM   4562 HH11 ARG   298       8.859   8.244  -1.979  1.00  0.00      PAA1
ATOM   4563 HH12 ARG   298       8.240   6.868  -1.162  1.00  0.00      PAA1
ATOM   4564  NH2 ARG   298      10.205   5.404  -1.405  1.00  0.00      PAA1
ATOM   4565 HH21 ARG   298       9.610   4.992  -0.704  1.00  0.00      PAA1
ATOM   4566 HH22 ARG   298      11.031   4.885  -1.563  1.00  0.00      PAA1
ATOM   4567  C   ARG   298      15.521   8.617  -0.607  1.00  0.00      PAA1
ATOM   4568  O   ARG   298      15.900   9.484  -1.407  1.00  0.00      PAA1
ATOM   4569  N   GLN   299      14.869   8.925   0.514  1.00  0.00      PAA1
ATOM   4570  HN  GLN   299      14.550   8.213   1.149  1.00  0.00      PAA1
ATOM   4571  CA  GLN   299      14.537  10.315   0.786  1.00  0.00      PAA1
ATOM   4572  HA  GLN   299      14.228  10.800  -0.131  1.00  0.00      PAA1
ATOM   4573  CB  GLN   299      13.378  10.406   1.780  1.00  0.00      PAA1
ATOM   4574  HB1 GLN   299      13.600   9.762   2.664  1.00  0.00      PAA1
ATOM   4575  HB2 GLN   299      12.505   9.959   1.249  1.00  0.00      PAA1
ATOM   4576  CG  GLN   299      13.081  11.834   2.241  1.00  0.00      PAA1
ATOM   4577  HG1 GLN   299      13.060  12.515   1.362  1.00  0.00      PAA1
ATOM   4578  HG2 GLN   299      13.872  12.199   2.933  1.00  0.00      PAA1
ATOM   4579  CD  GLN   299      11.756  12.015   2.970  1.00  0.00      PAA1
ATOM   4580  OE1 GLN   299      11.477  13.107   3.478  1.00  0.00      PAA1
ATOM   4581  NE2 GLN   299      10.939  10.962   3.020  1.00  0.00      PAA1
ATOM   4582 HE21 GLN   299      10.059  11.105   3.480  1.00  0.00      PAA1
ATOM   4583 HE22 GLN   299      11.252  10.074   2.698  1.00  0.00      PAA1
ATOM   4584  C   GLN   299      15.727  11.097   1.303  1.00  0.00      PAA1
ATOM   4585  O   GLN   299      15.774  12.318   1.128  1.00  0.00      PAA1
ATOM   4586  N   CYS   300      16.672  10.438   1.968  1.00  0.00      PAA1
ATOM   4587  HN  CYS   300      16.567   9.461   2.182  1.00  0.00      PAA1
ATOM   4588  CA  CYS   300      17.895  11.087   2.425  1.00  0.00      PAA1
ATOM   4589  HA  CYS   300      17.738  12.155   2.495  1.00  0.00      PAA1
ATOM   4590  CB  CYS   300      18.261  10.585   3.821  1.00  0.00      PAA1
ATOM   4591  HB1 CYS   300      19.172  11.117   4.177  1.00  0.00      PAA1
ATOM   4592  HB2 CYS   300      18.521   9.502   3.763  1.00  0.00      PAA1
ATOM   4593  SG  CYS   300      16.940  10.812   5.039  1.00  0.00      PAA1
ATOM   4594  HG1 CYS   300      16.258   9.745   4.629  1.00  0.00      PAA1
ATOM   4595  C   CYS   300      19.073  10.884   1.465  1.00  0.00      PAA1
ATOM   4596  O   CYS   300      20.214  11.171   1.831  1.00  0.00      PAA1
ATOM   4597  N   SER   301      18.825  10.395   0.244  1.00  0.00      PAA1
ATOM   4598  HN  SER   301      17.931  10.006   0.040  1.00  0.00      PAA1
ATOM   4599  CA  SER   301      19.856  10.311  -0.779  1.00  0.00      PAA1
ATOM   4600  HA  SER   301      20.709  10.909  -0.491  1.00  0.00      PAA1
ATOM   4601  CB  SER   301      20.330   8.860  -0.948  1.00  0.00      PAA1
ATOM   4602  HB1 SER   301      20.436   8.357   0.039  1.00  0.00      PAA1
ATOM   4603  HB2 SER   301      21.333   8.867  -1.434  1.00  0.00      PAA1
ATOM   4604  OG  SER   301      19.456   8.146  -1.804  1.00  0.00      PAA1
ATOM   4605  HG1 SER   301      18.796   7.775  -1.198  1.00  0.00      PAA1
ATOM   4606  C   SER   301      19.423  10.832  -2.151  1.00  0.00      PAA1
ATOM   4607  O   SER   301      20.283  10.971  -3.031  1.00  0.00      PAA1
ATOM   4608  N   GLY   302      18.138  11.103  -2.371  1.00  0.00      PAA1
ATOM   4609  HN  GLY   302      17.434  10.834  -1.715  1.00  0.00      PAA1
ATOM   4610  CA  GLY   302      17.718  11.813  -3.569  1.00  0.00      PAA1
ATOM   4611  HA1 GLY   302      18.099  12.781  -3.798  1.00  0.00      PAA1
ATOM   4612  HA2 GLY   302      16.691  11.849  -3.289  1.00  0.00      PAA1
ATOM   4613  C   GLY   302      17.474  10.971  -4.800  1.00  0.00      PAA1
ATOM   4614  O   GLY   302      17.596  11.483  -5.924  1.00  0.00      PAA1
ATOM   4615  N   VAL   303      17.123   9.693  -4.636  1.00  0.00      PAA1
ATOM   4616  HN  VAL   303      17.071   9.290  -3.729  1.00  0.00      PAA1
ATOM   4617  CA  VAL   303      16.866   8.834  -5.788  1.00  0.00      PAA1
ATOM   4618  HA  VAL   303      17.748   8.837  -6.412  1.00  0.00      PAA1
ATOM   4619  CB  VAL   303      16.578   7.393  -5.331  1.00  0.00      PAA1
ATOM   4620  HB  VAL   303      15.648   7.396  -4.712  1.00  0.00      PAA1
ATOM   4621  CG1 VAL   303      16.336   6.471  -6.539  1.00  0.00      PAA1
ATOM   4622 HG11 VAL   303      17.216   6.478  -7.216  1.00  0.00      PAA1
ATOM   4623 HG12 VAL   303      15.441   6.778  -7.122  1.00  0.00      PAA1
ATOM   4624 HG13 VAL   303      16.174   5.426  -6.198  1.00  0.00      PAA1
ATOM   4625  CG2 VAL   303      17.710   6.866  -4.469  1.00  0.00      PAA1
ATOM   4626 HG21 VAL   303      17.807   7.438  -3.526  1.00  0.00      PAA1
ATOM   4627 HG22 VAL   303      18.679   6.927  -5.011  1.00  0.00      PAA1
ATOM   4628 HG23 VAL   303      17.535   5.800  -4.204  1.00  0.00      PAA1
ATOM   4629  C   VAL   303      15.706   9.400  -6.599  1.00  0.00      PAA1
ATOM   4630  O   VAL   303      14.621   9.670  -6.062  1.00  0.00      PAA1
ATOM   4631  N   THR   304      15.923   9.551  -7.907  1.00  0.00      PAA1
ATOM   4632  HN  THR   304      16.816   9.356  -8.299  1.00  0.00      PAA1
ATOM   4633  CA  THR   304      14.960  10.099  -8.858  1.00  0.00      PAA1
ATOM   4634  HA  THR   304      14.089  10.455  -8.327  1.00  0.00      PAA1
ATOM   4635  CB  THR   304      15.581  11.270  -9.637  1.00  0.00      PAA1
ATOM   4636  HB  THR   304      14.869  11.642 -10.414  1.00  0.00      PAA1
ATOM   4637  OG1 THR   304      16.787  10.835 -10.284  1.00  0.00      PAA1
ATOM   4638  HG1 THR   304      16.526  10.162 -10.924  1.00  0.00      PAA1
ATOM   4639  CG2 THR   304      15.902  12.436  -8.709  1.00  0.00      PAA1
ATOM   4640 HG21 THR   304      16.720  12.163  -8.013  1.00  0.00      PAA1
ATOM   4641 HG22 THR   304      15.014  12.731  -8.112  1.00  0.00      PAA1
ATOM   4642 HG23 THR   304      16.246  13.310  -9.300  1.00  0.00      PAA1
ATOM   4643  C   THR   304      14.476   9.019  -9.832  1.00  0.00      PAA1
ATOM   4644  O   THR   304      15.036   7.917  -9.918  1.00  0.00      PAA1
ATOM   4645  N   PHE   305      13.425   9.355 -10.584  1.00  0.00      PAA1
ATOM   4646  HN  PHE   305      13.051  10.270 -10.655  1.00  0.00      PAA1
ATOM   4647  CA  PHE   305      12.815   8.403 -11.531  1.00  0.00      PAA1
ATOM   4648  HA  PHE   305      13.509   7.599 -11.739  1.00  0.00      PAA1
ATOM   4649  CB  PHE   305      11.523   7.804 -10.940  1.00  0.00      PAA1
ATOM   4650  HB1 PHE   305      11.377   6.777 -11.338  1.00  0.00      PAA1
ATOM   4651  HB2 PHE   305      10.647   8.413 -11.247  1.00  0.00      PAA1
ATOM   4652  CG  PHE   305      11.524   7.763  -9.438  1.00  0.00      PAA1
ATOM   4653  CD1 PHE   305      12.049   6.676  -8.761  1.00  0.00      PAA1
ATOM   4654  HD1 PHE   305      12.442   5.843  -9.325  1.00  0.00      PAA1
ATOM   4655  CE1 PHE   305      12.081   6.651  -7.377  1.00  0.00      PAA1
ATOM   4656  HE1 PHE   305      12.499   5.791  -6.871  1.00  0.00      PAA1
ATOM   4657  CZ  PHE   305      11.606   7.738  -6.653  1.00  0.00      PAA1
ATOM   4658  HZ  PHE   305      11.657   7.738  -5.576  1.00  0.00      PAA1
ATOM   4659  CD2 PHE   305      11.048   8.844  -8.700  1.00  0.00      PAA1
ATOM   4660  HD2 PHE   305      10.671   9.709  -9.225  1.00  0.00      PAA1
ATOM   4661  CE2 PHE   305      11.082   8.831  -7.316  1.00  0.00      PAA1
ATOM   4662  HE2 PHE   305      10.736   9.689  -6.756  1.00  0.00      PAA1
ATOM   4663  C   PHE   305      12.532   9.071 -12.878  1.00  0.00      PAA1
ATOM   4664  OT1 PHE   305      12.836  10.286 -13.011  1.00  0.00      PAA1
ATOM   4665  OT2 PHE   305      12.008   8.372 -13.786  1.00  0.00      PAA1
TER
END
