# Supplementary material for: The Dual-Targeted Fusion Inhibitor Clofazimine Binds to the S2 Segment of the SARS-CoV-2 Spike Protein
Source: Viruses. 2024 Apr 20;16(4):640. doi: 10.3390/v16040640 (PMC11054727; doi:10.3390/v16040640)
Supplement: Supplementary file 1 [file viruses-16-00640-s001.zip › S2_Site1/ligand.pdb]

REMARK  0001 RUN NUMBER      8                                                        
REMARK       ROTATION NUMBER 7  175.987 DEGREES                                       
REMARK                AXIS   4.5531 4.24539 4.84674 CENTER -3.17631 3.28825 3.6844    
REMARK  0001 RMS 7.12449 DG -8.582 -42.67 -1.6                                        
REMARK   DATE:     3/17/21     17:32:48      CREATED BY USER: rsa002                  
ATOM      1  C0  UNK     1      -3.004  -0.670   3.941  1.00  0.00      SEG5
ATOM      2  C1  UNK     1      -2.940   0.261   2.723  1.00  0.00      SEG5
ATOM      3  C2  UNK     1      -2.534  -0.538   1.482  1.00  0.00      SEG5
ATOM      4  N0  UNK     1      -1.887   1.262   2.931  1.00  0.00      SEG5
ATOM      5  C3  UNK     1      -1.946   2.340   3.884  1.00  0.00      SEG5
ATOM      6  C4  UNK     1      -2.884   3.349   3.718  1.00  0.00      SEG5
ATOM      7  C5  UNK     1      -3.015   4.405   4.649  1.00  0.00      SEG5
ATOM      8  C6  UNK     1      -2.106   4.393   5.772  1.00  0.00      SEG5
ATOM      9  N1  UNK     1      -2.223   5.335   6.767  1.00  0.00      SEG5
ATOM     10  C7  UNK     1      -3.239   6.255   6.737  1.00  0.00      SEG5
ATOM     11  C8  UNK     1      -3.386   7.143   7.822  1.00  0.00      SEG5
ATOM     12  C9  UNK     1      -4.419   8.080   7.853  1.00  0.00      SEG5
ATOM     13  C10 UNK     1      -5.300   8.161   6.769  1.00  0.00      SEG5
ATOM     14  C11 UNK     1      -5.161   7.300   5.681  1.00  0.00      SEG5
ATOM     15  C12 UNK     1      -4.152   6.312   5.615  1.00  0.00      SEG5
ATOM     16  N2  UNK     1      -4.002   5.404   4.537  1.00  0.00      SEG5
ATOM     17  C13 UNK     1      -4.800   5.478   3.442  1.00  0.00      SEG5
ATOM     18  C14 UNK     1      -4.285   5.721   2.147  1.00  0.00      SEG5
ATOM     19  C15 UNK     1      -5.125   5.850   1.042  1.00  0.00      SEG5
ATOM     20  C16 UNK     1      -6.483   5.631   1.192  1.00  0.00      SEG5
ATOM     21  C17 UNK     1      -7.021   5.369   2.437  1.00  0.00      SEG5
ATOM     22  C18 UNK     1      -6.179   5.306   3.542  1.00  0.00      SEG5
ATOM     23  CL0 UNK     1      -7.532   5.672  -0.192  1.00  0.00      SEG5
ATOM     24  C19 UNK     1      -1.117   3.401   5.877  1.00  0.00      SEG5
ATOM     25  C20 UNK     1      -1.044   2.355   4.953  1.00  0.00      SEG5
ATOM     26  N   UNK     1      -0.121   1.352   5.085  1.00  0.00      SEG5
ATOM     27  C21 UNK     1       1.074   1.351   4.441  1.00  0.00      SEG5
ATOM     28  C22 UNK     1       1.514   2.441   3.689  1.00  0.00      SEG5
ATOM     29  C23 UNK     1       2.738   2.401   3.047  1.00  0.00      SEG5
ATOM     30  C24 UNK     1       3.532   1.268   3.157  1.00  0.00      SEG5
ATOM     31  C25 UNK     1       3.113   0.164   3.877  1.00  0.00      SEG5
ATOM     32  C   UNK     1       1.881   0.211   4.530  1.00  0.00      SEG5
ATOM     33  CL  UNK     1       5.087   1.233   2.384  1.00  0.00      SEG5
ATOM     34  H0  UNK     1      -2.009  -0.784   4.371  1.00  0.00      SEG5
ATOM     35  H1  UNK     1      -3.680  -0.308   4.717  1.00  0.00      SEG5
ATOM     36  H2  UNK     1      -3.337  -1.665   3.654  1.00  0.00      SEG5
ATOM     37  H3  UNK     1      -3.906   0.743   2.556  1.00  0.00      SEG5
ATOM     38  H4  UNK     1      -1.677  -1.175   1.706  1.00  0.00      SEG5
ATOM     39  H5  UNK     1      -3.342  -1.181   1.138  1.00  0.00      SEG5
ATOM     40  H6  UNK     1      -2.254   0.124   0.664  1.00  0.00      SEG5
ATOM     41  H7  UNK     1      -3.530   3.284   2.856  1.00  0.00      SEG5
ATOM     42  H8  UNK     1      -2.690   7.088   8.645  1.00  0.00      SEG5
ATOM     43  H9  UNK     1      -4.533   8.729   8.705  1.00  0.00      SEG5
ATOM     44  H10 UNK     1      -6.102   8.883   6.765  1.00  0.00      SEG5
ATOM     45  H11 UNK     1      -5.890   7.429   4.896  1.00  0.00      SEG5
ATOM     46  H12 UNK     1      -3.225   5.811   1.996  1.00  0.00      SEG5
ATOM     47  H13 UNK     1      -4.726   6.115   0.069  1.00  0.00      SEG5
ATOM     48  H14 UNK     1      -8.084   5.221   2.559  1.00  0.00      SEG5
ATOM     49  H15 UNK     1      -6.619   5.124   4.513  1.00  0.00      SEG5
ATOM     50  H16 UNK     1      -0.419   3.459   6.704  1.00  0.00      SEG5
ATOM     51  H17 UNK     1      -0.393   0.516   5.565  1.00  0.00      SEG5
ATOM     52  H18 UNK     1       0.915   3.336   3.590  1.00  0.00      SEG5
ATOM     53  H19 UNK     1       3.049   3.257   2.475  1.00  0.00      SEG5
ATOM     54  H20 UNK     1       3.727  -0.723   3.939  1.00  0.00      SEG5
ATOM     55  H   UNK     1       1.559  -0.641   5.105  1.00  0.00      SEG5
TER      56      UNK      1
END
