# Supplementary material for: The Dual-Targeted Fusion Inhibitor Clofazimine Binds to the S2 Segment of the SARS-CoV-2 Spike Protein
Source: Viruses. 2024 Apr 20;16(4):640. doi: 10.3390/v16040640 (PMC11054727; doi:10.3390/v16040640)
Supplement: Supplementary file 1 [file viruses-16-00640-s001.zip › S2_Site1/protein_docking.pdb]

REMARK  GRID FOR SYSTEM 0001                                                          
REMARK   DATE:    11/28/22     13:16:57      CREATED BY USER: rsa002                  
ATOM      1  N   SER   711     -25.439   3.460 -25.776  1.00  0.00      SEG1
ATOM      2  HT1 SER   711     -24.640   3.007 -26.260  1.00  0.00      SEG1
ATOM      3  HT2 SER   711     -26.344   3.233 -26.231  1.00  0.00      SEG1
ATOM      4  HT3 SER   711     -25.399   3.131 -24.786  1.00  0.00      SEG1
ATOM      5  CA  SER   711     -25.205   4.893 -25.703  1.00  0.00      SEG1
ATOM      6  HA  SER   711     -24.953   5.249 -26.703  1.00  0.00      SEG1
ATOM      7  CB  SER   711     -26.407   5.652 -25.098  1.00  0.00      SEG1
ATOM      8  HB1 SER   711     -26.599   5.278 -24.085  1.00  0.00      SEG1
ATOM      9  HB2 SER   711     -27.327   5.484 -25.667  1.00  0.00      SEG1
ATOM     10  OG  SER   711     -26.217   7.048 -24.984  1.00  0.00      SEG1
ATOM     11  HG1 SER   711     -25.892   7.423 -25.800  1.00  0.00      SEG1
ATOM     12  C   SER   711     -24.018   5.014 -24.771  1.00  0.00      SEG1
ATOM     13  O   SER   711     -24.020   4.334 -23.748  1.00  0.00      SEG1
ATOM     14  N   ILE   712     -23.052   5.815 -25.235  1.00  0.00      SEG1
ATOM     15  HN  ILE   712     -23.244   6.403 -26.023  1.00  0.00      SEG1
ATOM     16  CA  ILE   712     -21.815   6.059 -24.526  1.00  0.00      SEG1
ATOM     17  HA  ILE   712     -21.901   5.615 -23.536  1.00  0.00      SEG1
ATOM     18  CB  ILE   712     -20.616   5.482 -25.312  1.00  0.00      SEG1
ATOM     19  HB  ILE   712     -20.843   4.431 -25.480  1.00  0.00      SEG1
ATOM     20  CG2 ILE   712     -20.387   6.151 -26.688  1.00  0.00      SEG1
ATOM     21 HG21 ILE   712     -20.006   7.167 -26.585  1.00  0.00      SEG1
ATOM     22 HG22 ILE   712     -21.309   6.217 -27.264  1.00  0.00      SEG1
ATOM     23 HG23 ILE   712     -19.659   5.606 -27.286  1.00  0.00      SEG1
ATOM     24  CG1 ILE   712     -19.348   5.561 -24.451  1.00  0.00      SEG1
ATOM     25 HG11 ILE   712     -19.586   5.244 -23.434  1.00  0.00      SEG1
ATOM     26 HG12 ILE   712     -19.007   6.595 -24.376  1.00  0.00      SEG1
ATOM     27  CD  ILE   712     -18.210   4.692 -24.977  1.00  0.00      SEG1
ATOM     28  HD1 ILE   712     -17.919   4.962 -25.991  1.00  0.00      SEG1
ATOM     29  HD2 ILE   712     -18.477   3.634 -24.961  1.00  0.00      SEG1
ATOM     30  HD3 ILE   712     -17.350   4.849 -24.336  1.00  0.00      SEG1
ATOM     31  C   ILE   712     -21.690   7.568 -24.412  1.00  0.00      SEG1
ATOM     32  O   ILE   712     -21.948   8.266 -25.390  1.00  0.00      SEG1
ATOM     33  N   ALA   713     -21.269   8.026 -23.223  1.00  0.00      SEG1
ATOM     34  HN  ALA   713     -21.137   7.371 -22.465  1.00  0.00      SEG1
ATOM     35  CA  ALA   713     -20.924   9.436 -23.060  1.00  0.00      SEG1
ATOM     36  HA  ALA   713     -21.352  10.013 -23.880  1.00  0.00      SEG1
ATOM     37  CB  ALA   713     -21.471   9.964 -21.735  1.00  0.00      SEG1
ATOM     38  HB1 ALA   713     -21.165   9.345 -20.894  1.00  0.00      SEG1
ATOM     39  HB2 ALA   713     -22.559   9.986 -21.744  1.00  0.00      SEG1
ATOM     40  HB3 ALA   713     -21.132  10.982 -21.536  1.00  0.00      SEG1
ATOM     41  C   ALA   713     -19.401   9.541 -23.103  1.00  0.00      SEG1
ATOM     42  O   ALA   713     -18.711   8.807 -22.417  1.00  0.00      SEG1
ATOM     43  N   ILE   714     -18.929  10.448 -23.973  1.00  0.00      SEG1
ATOM     44  HN  ILE   714     -19.561  10.994 -24.534  1.00  0.00      SEG1
ATOM     45  CA  ILE   714     -17.499  10.663 -24.159  1.00  0.00      SEG1
ATOM     46  HA  ILE   714     -16.967  10.043 -23.443  1.00  0.00      SEG1
ATOM     47  CB  ILE   714     -17.082  10.255 -25.590  1.00  0.00      SEG1
ATOM     48  HB  ILE   714     -17.692  10.816 -26.299  1.00  0.00      SEG1
ATOM     49  CG2 ILE   714     -15.605  10.572 -25.908  1.00  0.00      SEG1
ATOM     50 HG21 ILE   714     -14.925  10.014 -25.262  1.00  0.00      SEG1
ATOM     51 HG22 ILE   714     -15.372  11.631 -25.784  1.00  0.00      SEG1
ATOM     52 HG23 ILE   714     -15.344  10.326 -26.939  1.00  0.00      SEG1
ATOM     53  CG1 ILE   714     -17.364   8.754 -25.777  1.00  0.00      SEG1
ATOM     54 HG11 ILE   714     -18.374   8.513 -25.455  1.00  0.00      SEG1
ATOM     55 HG12 ILE   714     -16.684   8.166 -25.158  1.00  0.00      SEG1
ATOM     56  CD  ILE   714     -17.262   8.309 -27.227  1.00  0.00      SEG1
ATOM     57  HD1 ILE   714     -16.241   8.381 -27.604  1.00  0.00      SEG1
ATOM     58  HD2 ILE   714     -17.917   8.925 -27.839  1.00  0.00      SEG1
ATOM     59  HD3 ILE   714     -17.575   7.272 -27.329  1.00  0.00      SEG1
ATOM     60  C   ILE   714     -17.295  12.153 -23.882  1.00  0.00      SEG1
ATOM     61  O   ILE   714     -18.088  12.943 -24.397  1.00  0.00      SEG1
ATOM     62  N   PRO   715     -16.268  12.472 -23.060  1.00  0.00      SEG1
ATOM     63  CD  PRO   715     -15.378  11.503 -22.421  1.00  0.00      SEG1
ATOM     64  HD1 PRO   715     -14.972  10.779 -23.128  1.00  0.00      SEG1
ATOM     65  HD2 PRO   715     -15.927  10.963 -21.652  1.00  0.00      SEG1
ATOM     66  CA  PRO   715     -15.942  13.850 -22.748  1.00  0.00      SEG1
ATOM     67  HA  PRO   715     -16.847  14.343 -22.431  1.00  0.00      SEG1
ATOM     68  CB  PRO   715     -14.920  13.733 -21.618  1.00  0.00      SEG1
ATOM     69  HB1 PRO   715     -15.470  13.759 -20.678  1.00  0.00      SEG1
ATOM     70  HB2 PRO   715     -14.182  14.537 -21.620  1.00  0.00      SEG1
ATOM     71  CG  PRO   715     -14.277  12.358 -21.815  1.00  0.00      SEG1
ATOM     72  HG1 PRO   715     -13.484  12.458 -22.555  1.00  0.00      SEG1
ATOM     73  HG2 PRO   715     -13.844  11.927 -20.912  1.00  0.00      SEG1
ATOM     74  C   PRO   715     -15.370  14.562 -23.978  1.00  0.00      SEG1
ATOM     75  O   PRO   715     -14.610  13.968 -24.726  1.00  0.00      SEG1
ATOM     76  N   THR   716     -15.825  15.806 -24.193  1.00  0.00      SEG1
ATOM     77  HN  THR   716     -16.498  16.208 -23.577  1.00  0.00      SEG1
ATOM     78  CA  THR   716     -15.344  16.598 -25.319  1.00  0.00      SEG1
ATOM     79  HA  THR   716     -14.843  15.949 -26.037  1.00  0.00      SEG1
ATOM     80  CB  THR   716     -16.573  17.263 -25.951  1.00  0.00      SEG1
ATOM     81  HB  THR   716     -16.251  17.862 -26.818  1.00  0.00      SEG1
ATOM     82  OG1 THR   716     -17.269  18.058 -24.999  1.00  0.00      SEG1
ATOM     83  HG1 THR   716     -16.730  18.820 -24.765  1.00  0.00      SEG1
ATOM     84  CG2 THR   716     -17.613  16.239 -26.419  1.00  0.00      SEG1
ATOM     85 HG21 THR   716     -18.036  15.675 -25.588  1.00  0.00      SEG1
ATOM     86 HG22 THR   716     -17.178  15.522 -27.111  1.00  0.00      SEG1
ATOM     87 HG23 THR   716     -18.430  16.734 -26.938  1.00  0.00      SEG1
ATOM     88  C   THR   716     -14.337  17.683 -24.885  1.00  0.00      SEG1
ATOM     89  O   THR   716     -13.731  18.352 -25.706  1.00  0.00      SEG1
ATOM     90  N   ASN   717     -14.279  17.889 -23.560  1.00  0.00      SEG1
ATOM     91  HN  ASN   717     -14.725  17.243 -22.941  1.00  0.00      SEG1
ATOM     92  CA  ASN   717     -13.380  18.902 -23.001  1.00  0.00      SEG1
ATOM     93  HA  ASN   717     -12.510  18.989 -23.657  1.00  0.00      SEG1
ATOM     94  CB  ASN   717     -14.119  20.253 -22.861  1.00  0.00      SEG1
ATOM     95  HB1 ASN   717     -14.818  20.232 -22.025  1.00  0.00      SEG1
ATOM     96  HB2 ASN   717     -14.710  20.441 -23.757  1.00  0.00      SEG1
ATOM     97  CG  ASN   717     -13.178  21.458 -22.678  1.00  0.00      SEG1
ATOM     98  OD1 ASN   717     -11.989  21.351 -22.425  1.00  0.00      SEG1
ATOM     99  ND2 ASN   717     -13.798  22.637 -22.831  1.00  0.00      SEG1
ATOM    100 HD21 ASN   717     -13.176  23.419 -22.767  1.00  0.00      SEG1
ATOM    101 HD22 ASN   717     -14.779  22.735 -23.029  1.00  0.00      SEG1
ATOM    102  C   ASN   717     -12.930  18.369 -21.637  1.00  0.00      SEG1
ATOM    103  O   ASN   717     -13.537  17.447 -21.090  1.00  0.00      SEG1
ATOM    104  N   PHE   718     -11.893  19.006 -21.076  1.00  0.00      SEG1
ATOM    105  HN  PHE   718     -11.435  19.742 -21.584  1.00  0.00      SEG1
ATOM    106  CA  PHE   718     -11.323  18.609 -19.797  1.00  0.00      SEG1
ATOM    107  HA  PHE   718     -12.080  18.068 -19.235  1.00  0.00      SEG1
ATOM    108  CB  PHE   718     -10.110  17.701 -20.049  1.00  0.00      SEG1
ATOM    109  HB1 PHE   718     -10.409  16.836 -20.644  1.00  0.00      SEG1
ATOM    110  HB2 PHE   718      -9.705  17.308 -19.116  1.00  0.00      SEG1
ATOM    111  CG  PHE   718      -9.040  18.450 -20.787  1.00  0.00      SEG1
ATOM    112  CD1 PHE   718      -8.129  19.229 -20.088  1.00  0.00      SEG1
ATOM    113  HD1 PHE   718      -8.146  19.263 -19.013  1.00  0.00      SEG1
ATOM    114  CD2 PHE   718      -8.970  18.399 -22.174  1.00  0.00      SEG1
ATOM    115  HD2 PHE   718      -9.670  17.787 -22.725  1.00  0.00      SEG1
ATOM    116  CE1 PHE   718      -7.190  19.979 -20.766  1.00  0.00      SEG1
ATOM    117  HE1 PHE   718      -6.520  20.594 -20.199  1.00  0.00      SEG1
ATOM    118  CE2 PHE   718      -8.018  19.139 -22.857  1.00  0.00      SEG1
ATOM    119  HE2 PHE   718      -7.970  19.105 -23.936  1.00  0.00      SEG1
ATOM    120  CZ  PHE   718      -7.130  19.935 -22.152  1.00  0.00      SEG1
ATOM    121  HZ  PHE   718      -6.401  20.519 -22.692  1.00  0.00      SEG1
ATOM    122  C   PHE   718     -10.942  19.863 -18.983  1.00  0.00      SEG1
ATOM    123  O   PHE   718     -10.982  21.003 -19.428  1.00  0.00      SEG1
ATOM    124  N   THR   719     -10.589  19.612 -17.723  1.00  0.00      SEG1
ATOM    125  HN  THR   719     -10.618  18.672 -17.394  1.00  0.00      SEG1
ATOM    126  CA  THR   719     -10.002  20.606 -16.848  1.00  0.00      SEG1
ATOM    127  HA  THR   719      -9.606  21.414 -17.466  1.00  0.00      SEG1
ATOM    128  CB  THR   719     -11.036  21.152 -15.835  1.00  0.00      SEG1
ATOM    129  HB  THR   719     -11.803  21.669 -16.416  1.00  0.00      SEG1
ATOM    130  OG1 THR   719     -10.512  22.090 -14.894  1.00  0.00      SEG1
ATOM    131  HG1 THR   719      -9.617  21.844 -14.667  1.00  0.00      SEG1
ATOM    132  CG2 THR   719     -11.713  20.046 -15.024  1.00  0.00      SEG1
ATOM    133 HG21 THR   719     -10.997  19.582 -14.349  1.00  0.00      SEG1
ATOM    134 HG22 THR   719     -12.136  19.268 -15.659  1.00  0.00      SEG1
ATOM    135 HG23 THR   719     -12.521  20.463 -14.426  1.00  0.00      SEG1
ATOM    136  C   THR   719      -8.856  19.905 -16.128  1.00  0.00      SEG1
ATOM    137  O   THR   719      -8.935  18.754 -15.724  1.00  0.00      SEG1
ATOM    138  N   ILE   720      -7.800  20.706 -15.966  1.00  0.00      SEG1
ATOM    139  HN  ILE   720      -7.770  21.605 -16.408  1.00  0.00      SEG1
ATOM    140  CA  ILE   720      -6.733  20.324 -15.068  1.00  0.00      SEG1
ATOM    141  HA  ILE   720      -6.723  19.239 -14.970  1.00  0.00      SEG1
ATOM    142  CB  ILE   720      -5.378  20.812 -15.601  1.00  0.00      SEG1
ATOM    143  HB  ILE   720      -5.364  21.904 -15.598  1.00  0.00      SEG1
ATOM    144  CG2 ILE   720      -4.220  20.338 -14.708  1.00  0.00      SEG1
ATOM    145 HG21 ILE   720      -4.252  19.259 -14.553  1.00  0.00      SEG1
ATOM    146 HG22 ILE   720      -4.256  20.816 -13.729  1.00  0.00      SEG1
ATOM    147 HG23 ILE   720      -3.253  20.573 -15.153  1.00  0.00      SEG1
ATOM    148  CG1 ILE   720      -5.168  20.376 -17.061  1.00  0.00      SEG1
ATOM    149 HG11 ILE   720      -4.182  20.707 -17.368  1.00  0.00      SEG1
ATOM    150 HG12 ILE   720      -5.856  20.903 -17.720  1.00  0.00      SEG1
ATOM    151  CD  ILE   720      -5.295  18.865 -17.302  1.00  0.00      SEG1
ATOM    152  HD1 ILE   720      -6.295  18.495 -17.075  1.00  0.00      SEG1
ATOM    153  HD2 ILE   720      -4.576  18.319 -16.694  1.00  0.00      SEG1
ATOM    154  HD3 ILE   720      -5.086  18.632 -18.345  1.00  0.00      SEG1
ATOM    155  C   ILE   720      -7.094  20.946 -13.733  1.00  0.00      SEG1
ATOM    156  O   ILE   720      -7.407  22.132 -13.652  1.00  0.00      SEG1
ATOM    157  N   SER   721      -7.082  20.095 -12.701  1.00  0.00      SEG1
ATOM    158  HN  SER   721      -6.887  19.122 -12.870  1.00  0.00      SEG1
ATOM    159  CA  SER   721      -7.281  20.569 -11.339  1.00  0.00      SEG1
ATOM    160  HA  SER   721      -7.402  21.656 -11.340  1.00  0.00      SEG1
ATOM    161  CB  SER   721      -8.534  19.889 -10.767  1.00  0.00      SEG1
ATOM    162  HB1 SER   721      -9.390  20.184 -11.374  1.00  0.00      SEG1
ATOM    163  HB2 SER   721      -8.758  20.240  -9.758  1.00  0.00      SEG1
ATOM    164  OG  SER   721      -8.529  18.474 -10.792  1.00  0.00      SEG1
ATOM    165  HG1 SER   721      -7.654  18.096 -10.647  1.00  0.00      SEG1
ATOM    166  C   SER   721      -6.024  20.245 -10.532  1.00  0.00      SEG1
ATOM    167  O   SER   721      -5.237  19.393 -10.928  1.00  0.00      SEG1
ATOM    168  N   VAL   722      -5.890  20.988  -9.419  1.00  0.00      SEG1
ATOM    169  HN  VAL   722      -6.504  21.732  -9.158  1.00  0.00      SEG1
ATOM    170  CA  VAL   722      -4.859  20.663  -8.453  1.00  0.00      SEG1
ATOM    171  HA  VAL   722      -4.420  19.710  -8.730  1.00  0.00      SEG1
ATOM    172  CB  VAL   722      -3.774  21.756  -8.481  1.00  0.00      SEG1
ATOM    173  HB  VAL   722      -4.222  22.712  -8.207  1.00  0.00      SEG1
ATOM    174  CG1 VAL   722      -2.660  21.443  -7.472  1.00  0.00      SEG1
ATOM    175 HG11 VAL   722      -2.279  20.429  -7.608  1.00  0.00      SEG1
ATOM    176 HG12 VAL   722      -3.022  21.527  -6.446  1.00  0.00      SEG1
ATOM    177 HG13 VAL   722      -1.822  22.133  -7.573  1.00  0.00      SEG1
ATOM    178  CG2 VAL   722      -3.190  21.893  -9.903  1.00  0.00      SEG1
ATOM    179 HG21 VAL   722      -3.944  22.156 -10.645  1.00  0.00      SEG1
ATOM    180 HG22 VAL   722      -2.757  20.948 -10.227  1.00  0.00      SEG1
ATOM    181 HG23 VAL   722      -2.412  22.658  -9.950  1.00  0.00      SEG1
ATOM    182  C   VAL   722      -5.587  20.491  -7.114  1.00  0.00      SEG1
ATOM    183  O   VAL   722      -6.497  21.254  -6.813  1.00  0.00      SEG1
ATOM    184  N   THR   723      -5.222  19.420  -6.388  1.00  0.00      SEG1
ATOM    185  HN  THR   723      -4.575  18.746  -6.767  1.00  0.00      SEG1
ATOM    186  CA  THR   723      -5.778  19.246  -5.056  1.00  0.00      SEG1
ATOM    187  HA  THR   723      -6.371  20.119  -4.774  1.00  0.00      SEG1
ATOM    188  CB  THR   723      -6.644  17.972  -5.024  1.00  0.00      SEG1
ATOM    189  HB  THR   723      -7.133  17.876  -4.047  1.00  0.00      SEG1
ATOM    190  OG1 THR   723      -5.914  16.798  -5.281  1.00  0.00      SEG1
ATOM    191  HG1 THR   723      -5.096  16.803  -4.787  1.00  0.00      SEG1
ATOM    192  CG2 THR   723      -7.714  17.984  -6.121  1.00  0.00      SEG1
ATOM    193 HG21 THR   723      -7.258  17.945  -7.113  1.00  0.00      SEG1
ATOM    194 HG22 THR   723      -8.330  18.880  -6.066  1.00  0.00      SEG1
ATOM    195 HG23 THR   723      -8.357  17.108  -6.039  1.00  0.00      SEG1
ATOM    196  C   THR   723      -4.589  19.165  -4.114  1.00  0.00      SEG1
ATOM    197  O   THR   723      -3.475  18.905  -4.555  1.00  0.00      SEG1
ATOM    198  N   THR   724      -4.878  19.355  -2.826  1.00  0.00      SEG1
ATOM    199  HN  THR   724      -5.766  19.701  -2.538  1.00  0.00      SEG1
ATOM    200  CA  THR   724      -3.841  19.308  -1.816  1.00  0.00      SEG1
ATOM    201  HA  THR   724      -2.878  19.142  -2.294  1.00  0.00      SEG1
ATOM    202  CB  THR   724      -3.847  20.649  -1.091  1.00  0.00      SEG1
ATOM    203  HB  THR   724      -4.790  20.782  -0.557  1.00  0.00      SEG1
ATOM    204  OG1 THR   724      -3.845  21.631  -2.096  1.00  0.00      SEG1
ATOM    205  HG1 THR   724      -2.951  21.898  -2.270  1.00  0.00      SEG1
ATOM    206  CG2 THR   724      -2.695  20.728  -0.072  1.00  0.00      SEG1
ATOM    207 HG21 THR   724      -1.769  20.396  -0.543  1.00  0.00      SEG1
ATOM    208 HG22 THR   724      -2.883  20.044   0.754  1.00  0.00      SEG1
ATOM    209 HG23 THR   724      -2.552  21.725   0.342  1.00  0.00      SEG1
ATOM    210  C   THR   724      -4.136  18.203  -0.811  1.00  0.00      SEG1
ATOM    211  O   THR   724      -5.166  18.240  -0.148  1.00  0.00      SEG1
ATOM    212  N   GLU   725      -3.171  17.287  -0.712  1.00  0.00      SEG1
ATOM    213  HN  GLU   725      -2.312  17.409  -1.211  1.00  0.00      SEG1
ATOM    214  CA  GLU   725      -3.266  16.228   0.267  1.00  0.00      SEG1
ATOM    215  HA  GLU   725      -4.245  16.270   0.745  1.00  0.00      SEG1
ATOM    216  CB  GLU   725      -3.089  14.870  -0.397  1.00  0.00      SEG1
ATOM    217  HB1 GLU   725      -2.105  14.789  -0.863  1.00  0.00      SEG1
ATOM    218  HB2 GLU   725      -3.820  14.761  -1.199  1.00  0.00      SEG1
ATOM    219  CG  GLU   725      -3.279  13.773   0.660  1.00  0.00      SEG1
ATOM    220  HG1 GLU   725      -4.213  13.934   1.195  1.00  0.00      SEG1
ATOM    221  HG2 GLU   725      -2.463  13.790   1.380  1.00  0.00      SEG1
ATOM    222  CD  GLU   725      -3.321  12.363   0.101  1.00  0.00      SEG1
ATOM    223  OE1 GLU   725      -3.006  12.129  -1.052  1.00  0.00      SEG1
ATOM    224  OE2 GLU   725      -3.655  11.462   0.855  1.00  0.00      SEG1
ATOM    225  C   GLU   725      -2.177  16.447   1.311  1.00  0.00      SEG1
ATOM    226  O   GLU   725      -1.006  16.594   0.991  1.00  0.00      SEG1
ATOM    227  N   ILE   726      -2.631  16.458   2.571  1.00  0.00      SEG1
ATOM    228  HN  ILE   726      -3.572  16.192   2.777  1.00  0.00      SEG1
ATOM    229  CA  ILE   726      -1.735  16.771   3.671  1.00  0.00      SEG1
ATOM    230  HA  ILE   726      -0.750  17.045   3.285  1.00  0.00      SEG1
ATOM    231  CB  ILE   726      -2.329  17.967   4.427  1.00  0.00      SEG1
ATOM    232  HB  ILE   726      -3.335  17.696   4.756  1.00  0.00      SEG1
ATOM    233  CG2 ILE   726      -1.496  18.288   5.671  1.00  0.00      SEG1
ATOM    234 HG21 ILE   726      -0.448  18.462   5.423  1.00  0.00      SEG1
ATOM    235 HG22 ILE   726      -1.534  17.435   6.345  1.00  0.00      SEG1
ATOM    236 HG23 ILE   726      -1.872  19.147   6.221  1.00  0.00      SEG1
ATOM    237  CG1 ILE   726      -2.414  19.178   3.478  1.00  0.00      SEG1
ATOM    238 HG11 ILE   726      -2.814  18.886   2.510  1.00  0.00      SEG1
ATOM    239 HG12 ILE   726      -1.418  19.571   3.282  1.00  0.00      SEG1
ATOM    240  CD  ILE   726      -3.312  20.297   3.984  1.00  0.00      SEG1
ATOM    241  HD1 ILE   726      -3.018  20.636   4.974  1.00  0.00      SEG1
ATOM    242  HD2 ILE   726      -4.346  19.957   4.031  1.00  0.00      SEG1
ATOM    243  HD3 ILE   726      -3.272  21.159   3.315  1.00  0.00      SEG1
ATOM    244  C   ILE   726      -1.586  15.503   4.513  1.00  0.00      SEG1
ATOM    245  O   ILE   726      -2.563  14.835   4.853  1.00  0.00      SEG1
ATOM    246  N   LEU   727      -0.309  15.174   4.798  1.00  0.00      SEG1
ATOM    247  HN  LEU   727       0.450  15.714   4.420  1.00  0.00      SEG1
ATOM    248  CA  LEU   727       0.028  14.016   5.625  1.00  0.00      SEG1
ATOM    249  HA  LEU   727      -0.888  13.630   6.063  1.00  0.00      SEG1
ATOM    250  CB  LEU   727       0.680  12.927   4.759  1.00  0.00      SEG1
ATOM    251  HB1 LEU   727       0.958  12.087   5.399  1.00  0.00      SEG1
ATOM    252  HB2 LEU   727       1.619  13.303   4.347  1.00  0.00      SEG1
ATOM    253  CG  LEU   727      -0.195  12.383   3.618  1.00  0.00      SEG1
ATOM    254  HG  LEU   727      -0.527  13.206   2.984  1.00  0.00      SEG1
ATOM    255  CD1 LEU   727       0.638  11.424   2.767  1.00  0.00      SEG1
ATOM    256 HD11 LEU   727       0.989  10.578   3.361  1.00  0.00      SEG1
ATOM    257 HD12 LEU   727       1.515  11.920   2.357  1.00  0.00      SEG1
ATOM    258 HD13 LEU   727       0.056  11.034   1.934  1.00  0.00      SEG1
ATOM    259  CD2 LEU   727      -1.435  11.648   4.143  1.00  0.00      SEG1
ATOM    260 HD21 LEU   727      -2.081  12.296   4.730  1.00  0.00      SEG1
ATOM    261 HD22 LEU   727      -1.150  10.807   4.776  1.00  0.00      SEG1
ATOM    262 HD23 LEU   727      -2.038  11.255   3.322  1.00  0.00      SEG1
ATOM    263  C   LEU   727       1.057  14.420   6.712  1.00  0.00      SEG1
ATOM    264  O   LEU   727       2.073  15.027   6.387  1.00  0.00      SEG1
ATOM    265  N   PRO   728       0.789  14.029   7.985  1.00  0.00      SEG1
ATOM    266  CD  PRO   728      -0.519  13.563   8.445  1.00  0.00      SEG1
ATOM    267  HD1 PRO   728      -0.679  12.532   8.123  1.00  0.00      SEG1
ATOM    268  HD2 PRO   728      -1.331  14.186   8.072  1.00  0.00      SEG1
ATOM    269  CA  PRO   728       1.807  14.015   9.047  1.00  0.00      SEG1
ATOM    270  HA  PRO   728       2.144  15.037   9.234  1.00  0.00      SEG1
ATOM    271  CB  PRO   728       1.063  13.430  10.257  1.00  0.00      SEG1
ATOM    272  HB1 PRO   728       1.388  13.883  11.190  1.00  0.00      SEG1
ATOM    273  HB2 PRO   728       1.223  12.352  10.330  1.00  0.00      SEG1
ATOM    274  CG  PRO   728      -0.421  13.654   9.962  1.00  0.00      SEG1
ATOM    275  HG1 PRO   728      -1.068  12.931  10.461  1.00  0.00      SEG1
ATOM    276  HG2 PRO   728      -0.716  14.654  10.276  1.00  0.00      SEG1
ATOM    277  C   PRO   728       3.016  13.126   8.695  1.00  0.00      SEG1
ATOM    278  O   PRO   728       2.845  12.091   8.058  1.00  0.00      SEG1
ATOM    279  N   VAL   729       4.222  13.561   9.032  1.00  0.00      SEG1
ATOM    280  HN  VAL   729       4.324  14.434   9.509  1.00  0.00      SEG1
ATOM    281  CA  VAL   729       5.399  12.714   8.856  1.00  0.00      SEG1
ATOM    282  HA  VAL   729       5.097  11.728   8.499  1.00  0.00      SEG1
ATOM    283  CB  VAL   729       6.352  13.348   7.832  1.00  0.00      SEG1
ATOM    284  HB  VAL   729       6.576  14.366   8.152  1.00  0.00      SEG1
ATOM    285  CG1 VAL   729       7.685  12.585   7.744  1.00  0.00      SEG1
ATOM    286 HG11 VAL   729       7.515  11.520   7.579  1.00  0.00      SEG1
ATOM    287 HG12 VAL   729       8.275  12.695   8.656  1.00  0.00      SEG1
ATOM    288 HG13 VAL   729       8.291  12.951   6.916  1.00  0.00      SEG1
ATOM    289  CG2 VAL   729       5.680  13.406   6.449  1.00  0.00      SEG1
ATOM    290 HG21 VAL   729       4.750  13.971   6.453  1.00  0.00      SEG1
ATOM    291 HG22 VAL   729       5.446  12.402   6.099  1.00  0.00      SEG1
ATOM    292 HG23 VAL   729       6.340  13.863   5.713  1.00  0.00      SEG1
ATOM    293  C   VAL   729       6.078  12.469  10.206  1.00  0.00      SEG1
ATOM    294  O   VAL   729       6.600  11.386  10.464  1.00  0.00      SEG1
ATOM    295  N   SER   730       6.074  13.492  11.061  1.00  0.00      SEG1
ATOM    296  HN  SER   730       5.575  14.341  10.898  1.00  0.00      SEG1
ATOM    297  CA  SER   730       6.804  13.368  12.306  1.00  0.00      SEG1
ATOM    298  HA  SER   730       6.972  12.313  12.526  1.00  0.00      SEG1
ATOM    299  CB  SER   730       8.156  14.094  12.163  1.00  0.00      SEG1
ATOM    300  HB1 SER   730       8.780  13.520  11.458  1.00  0.00      SEG1
ATOM    301  HB2 SER   730       8.715  14.055  13.100  1.00  0.00      SEG1
ATOM    302  OG  SER   730       8.008  15.465  11.765  1.00  0.00      SEG1
ATOM    303  HG1 SER   730       8.068  15.512  10.811  1.00  0.00      SEG1
ATOM    304  C   SER   730       5.913  13.866  13.438  1.00  0.00      SEG1
ATOM    305  O   SER   730       4.786  14.305  13.234  1.00  0.00      SEG1
ATOM    306  N   MET   731       6.479  13.685  14.639  1.00  0.00      SEG1
ATOM    307  HN  MET   731       7.335  13.170  14.716  1.00  0.00      SEG1
ATOM    308  CA  MET   731       5.920  14.247  15.850  1.00  0.00      SEG1
ATOM    309  HA  MET   731       5.323  15.116  15.568  1.00  0.00      SEG1
ATOM    310  CB  MET   731       5.051  13.214  16.600  1.00  0.00      SEG1
ATOM    311  HB1 MET   731       4.191  12.981  15.969  1.00  0.00      SEG1
ATOM    312  HB2 MET   731       4.657  13.671  17.502  1.00  0.00      SEG1
ATOM    313  CG  MET   731       5.753  11.905  16.974  1.00  0.00      SEG1
ATOM    314  HG1 MET   731       6.620  12.076  17.615  1.00  0.00      SEG1
ATOM    315  HG2 MET   731       6.124  11.424  16.074  1.00  0.00      SEG1
ATOM    316  SD  MET   731       4.610  10.744  17.749  1.00  0.00      SEG1
ATOM    317  CE  MET   731       4.724  11.251  19.473  1.00  0.00      SEG1
ATOM    318  HE1 MET   731       4.343  12.263  19.596  1.00  0.00      SEG1
ATOM    319  HE2 MET   731       5.760  11.238  19.810  1.00  0.00      SEG1
ATOM    320  HE3 MET   731       4.145  10.569  20.098  1.00  0.00      SEG1
ATOM    321  C   MET   731       7.104  14.738  16.684  1.00  0.00      SEG1
ATOM    322  O   MET   731       8.240  14.307  16.519  1.00  0.00      SEG1
ATOM    323  N   THR   732       6.807  15.662  17.600  1.00  0.00      SEG1
ATOM    324  HN  THR   732       5.866  15.979  17.728  1.00  0.00      SEG1
ATOM    325  CA  THR   732       7.864  16.225  18.425  1.00  0.00      SEG1
ATOM    326  HA  THR   732       8.558  16.709  17.737  1.00  0.00      SEG1
ATOM    327  CB  THR   732       7.210  17.255  19.342  1.00  0.00      SEG1
ATOM    328  HB  THR   732       6.459  16.735  19.938  1.00  0.00      SEG1
ATOM    329  OG1 THR   732       6.496  18.170  18.524  1.00  0.00      SEG1
ATOM    330  HG1 THR   732       7.076  18.785  18.081  1.00  0.00      SEG1
ATOM    331  CG2 THR   732       8.204  17.903  20.317  1.00  0.00      SEG1
ATOM    332 HG21 THR   732       9.039  18.341  19.774  1.00  0.00      SEG1
ATOM    333 HG22 THR   732       8.618  17.169  21.011  1.00  0.00      SEG1
ATOM    334 HG23 THR   732       7.747  18.688  20.915  1.00  0.00      SEG1
ATOM    335  C   THR   732       8.619  15.139  19.230  1.00  0.00      SEG1
ATOM    336  O   THR   732       8.026  14.274  19.869  1.00  0.00      SEG1
ATOM    337  N   LYS   733       9.956  15.250  19.139  1.00  0.00      SEG1
ATOM    338  HN  LYS   733      10.356  15.960  18.563  1.00  0.00      SEG1
ATOM    339  CA  LYS   733      10.863  14.321  19.798  1.00  0.00      SEG1
ATOM    340  HA  LYS   733      10.455  13.314  19.704  1.00  0.00      SEG1
ATOM    341  CB  LYS   733      12.229  14.418  19.118  1.00  0.00      SEG1
ATOM    342  HB1 LYS   733      12.948  13.850  19.709  1.00  0.00      SEG1
ATOM    343  HB2 LYS   733      12.559  15.459  19.143  1.00  0.00      SEG1
ATOM    344  CG  LYS   733      12.236  13.913  17.671  1.00  0.00      SEG1
ATOM    345  HG1 LYS   733      11.415  14.359  17.106  1.00  0.00      SEG1
ATOM    346  HG2 LYS   733      12.077  12.835  17.645  1.00  0.00      SEG1
ATOM    347  CD  LYS   733      13.541  14.277  16.967  1.00  0.00      SEG1
ATOM    348  HD1 LYS   733      13.642  15.363  16.970  1.00  0.00      SEG1
ATOM    349  HD2 LYS   733      13.485  13.978  15.919  1.00  0.00      SEG1
ATOM    350  CE  LYS   733      14.770  13.638  17.618  1.00  0.00      SEG1
ATOM    351  HE1 LYS   733      14.678  12.557  17.651  1.00  0.00      SEG1
ATOM    352  HE2 LYS   733      14.903  13.989  18.640  1.00  0.00      SEG1
ATOM    353  NZ  LYS   733      15.979  13.939  16.873  1.00  0.00      SEG1
ATOM    354  HZ1 LYS   733      16.096  14.967  16.810  1.00  0.00      SEG1
ATOM    355  HZ2 LYS   733      15.889  13.527  15.916  1.00  0.00      SEG1
ATOM    356  HZ3 LYS   733      16.809  13.494  17.293  1.00  0.00      SEG1
ATOM    357  C   LYS   733      11.018  14.694  21.283  1.00  0.00      SEG1
ATOM    358  O   LYS   733      11.986  15.319  21.708  1.00  0.00      SEG1
ATOM    359  N   THR   734      10.002  14.309  22.066  1.00  0.00      SEG1
ATOM    360  HN  THR   734       9.186  13.913  21.637  1.00  0.00      SEG1
ATOM    361  CA  THR   734      10.144  14.588  23.492  1.00  0.00      SEG1
ATOM    362  HA  THR   734      10.542  15.601  23.597  1.00  0.00      SEG1
ATOM    363  CB  THR   734       8.771  14.520  24.187  1.00  0.00      SEG1
ATOM    364  HB  THR   734       8.895  14.892  25.210  1.00  0.00      SEG1
ATOM    365  OG1 THR   734       8.255  13.207  24.308  1.00  0.00      SEG1
ATOM    366  HG1 THR   734       8.821  12.603  23.801  1.00  0.00      SEG1
ATOM    367  CG2 THR   734       7.721  15.398  23.485  1.00  0.00      SEG1
ATOM    368 HG21 THR   734       7.541  15.071  22.459  1.00  0.00      SEG1
ATOM    369 HG22 THR   734       8.042  16.440  23.444  1.00  0.00      SEG1
ATOM    370 HG23 THR   734       6.760  15.366  24.002  1.00  0.00      SEG1
ATOM    371  C   THR   734      11.124  13.576  24.133  1.00  0.00      SEG1
ATOM    372  O   THR   734      11.360  12.487  23.627  1.00  0.00      SEG1
ATOM    373  N   SER   735      11.631  13.992  25.295  1.00  0.00      SEG1
ATOM    374  HN  SER   735      11.492  14.936  25.610  1.00  0.00      SEG1
ATOM    375  CA  SER   735      12.419  13.114  26.128  1.00  0.00      SEG1
ATOM    376  HA  SER   735      12.125  12.078  25.938  1.00  0.00      SEG1
ATOM    377  CB  SER   735      13.896  13.358  25.793  1.00  0.00      SEG1
ATOM    378  HB1 SER   735      14.139  14.427  25.790  1.00  0.00      SEG1
ATOM    379  HB2 SER   735      14.078  13.017  24.768  1.00  0.00      SEG1
ATOM    380  OG  SER   735      14.772  12.639  26.646  1.00  0.00      SEG1
ATOM    381  HG1 SER   735      14.786  12.990  27.537  1.00  0.00      SEG1
ATOM    382  C   SER   735      12.049  13.514  27.553  1.00  0.00      SEG1
ATOM    383  O   SER   735      11.901  14.702  27.805  1.00  0.00      SEG1
ATOM    384  N   VAL   736      11.855  12.486  28.387  1.00  0.00      SEG1
ATOM    385  HN  VAL   736      12.046  11.554  28.087  1.00  0.00      SEG1
ATOM    386  CA  VAL   736      11.545  12.687  29.781  1.00  0.00      SEG1
ATOM    387  HA  VAL   736      11.627  13.751  30.004  1.00  0.00      SEG1
ATOM    388  CB  VAL   736      10.116  12.202  30.071  1.00  0.00      SEG1
ATOM    389  HB  VAL   736      10.038  11.138  29.838  1.00  0.00      SEG1
ATOM    390  CG1 VAL   736       9.791  12.379  31.558  1.00  0.00      SEG1
ATOM    391 HG11 VAL   736      10.051  13.384  31.891  1.00  0.00      SEG1
ATOM    392 HG12 VAL   736      10.374  11.682  32.163  1.00  0.00      SEG1
ATOM    393 HG13 VAL   736       8.736  12.207  31.760  1.00  0.00      SEG1
ATOM    394  CG2 VAL   736       9.105  12.960  29.198  1.00  0.00      SEG1
ATOM    395 HG21 VAL   736       9.193  12.690  28.145  1.00  0.00      SEG1
ATOM    396 HG22 VAL   736       9.279  14.034  29.265  1.00  0.00      SEG1
ATOM    397 HG23 VAL   736       8.078  12.761  29.503  1.00  0.00      SEG1
ATOM    398  C   VAL   736      12.586  11.923  30.600  1.00  0.00      SEG1
ATOM    399  O   VAL   736      12.829  10.737  30.380  1.00  0.00      SEG1
ATOM    400  N   ASP   737      13.141  12.692  31.536  1.00  0.00      SEG1
ATOM    401  HN  ASP   737      12.975  13.676  31.579  1.00  0.00      SEG1
ATOM    402  CA  ASP   737      13.968  12.130  32.571  1.00  0.00      SEG1
ATOM    403  HA  ASP   737      14.596  11.351  32.132  1.00  0.00      SEG1
ATOM    404  CB  ASP   737      14.857  13.236  33.127  1.00  0.00      SEG1
ATOM    405  HB1 ASP   737      14.265  14.079  33.482  1.00  0.00      SEG1
ATOM    406  HB2 ASP   737      15.491  13.624  32.329  1.00  0.00      SEG1
ATOM    407  CG  ASP   737      15.765  12.728  34.250  1.00  0.00      SEG1
ATOM    408  OD1 ASP   737      15.589  11.598  34.726  1.00  0.00      SEG1
ATOM    409  OD2 ASP   737      16.641  13.479  34.649  1.00  0.00      SEG1
ATOM    410  C   ASP   737      13.021  11.550  33.628  1.00  0.00      SEG1
ATOM    411  O   ASP   737      12.316  12.241  34.365  1.00  0.00      SEG1
ATOM    412  N   CYS   738      13.000  10.209  33.622  1.00  0.00      SEG1
ATOM    413  HN  CYS   738      13.483   9.741  32.885  1.00  0.00      SEG1
ATOM    414  CA  CYS   738      12.070   9.555  34.520  1.00  0.00      SEG1
ATOM    415  HA  CYS   738      11.099  10.030  34.366  1.00  0.00      SEG1
ATOM    416  CB  CYS   738      11.954   8.082  34.156  1.00  0.00      SEG1
ATOM    417  HB1 CYS   738      11.487   7.987  33.176  1.00  0.00      SEG1
ATOM    418  HB2 CYS   738      11.305   7.569  34.867  1.00  0.00      SEG1
ATOM    419  SG  CYS   738      13.559   7.261  34.098  1.00  0.00      SEG1
ATOM    420  HG1 CYS   738      14.081   7.541  32.921  1.00  0.00      SEG1
ATOM    421  C   CYS   738      12.445   9.723  36.003  1.00  0.00      SEG1
ATOM    422  O   CYS   738      11.548   9.661  36.832  1.00  0.00      SEG1
ATOM    423  N   THR   739      13.748   9.910  36.285  1.00  0.00      SEG1
ATOM    424  HN  THR   739      14.438  10.163  35.601  1.00  0.00      SEG1
ATOM    425  CA  THR   739      14.153  10.126  37.665  1.00  0.00      SEG1
ATOM    426  HA  THR   739      13.594   9.428  38.293  1.00  0.00      SEG1
ATOM    427  CB  THR   739      15.661   9.851  37.818  1.00  0.00      SEG1
ATOM    428  HB  THR   739      16.239  10.550  37.195  1.00  0.00      SEG1
ATOM    429  OG1 THR   739      15.909   8.509  37.401  1.00  0.00      SEG1
ATOM    430  HG1 THR   739      15.584   8.418  36.514  1.00  0.00      SEG1
ATOM    431  CG2 THR   739      16.130  10.032  39.274  1.00  0.00      SEG1
ATOM    432 HG21 THR   739      15.551   9.430  39.974  1.00  0.00      SEG1
ATOM    433 HG22 THR   739      16.036  11.072  39.593  1.00  0.00      SEG1
ATOM    434 HG23 THR   739      17.180   9.768  39.398  1.00  0.00      SEG1
ATOM    435  C   THR   739      13.768  11.545  38.085  1.00  0.00      SEG1
ATOM    436  O   THR   739      13.129  11.741  39.111  1.00  0.00      SEG1
ATOM    437  N   MET   740      14.151  12.526  37.250  1.00  0.00      SEG1
ATOM    438  HN  MET   740      14.657  12.348  36.394  1.00  0.00      SEG1
ATOM    439  CA  MET   740      13.913  13.898  37.688  1.00  0.00      SEG1
ATOM    440  HA  MET   740      14.368  14.009  38.676  1.00  0.00      SEG1
ATOM    441  CB  MET   740      14.568  14.866  36.709  1.00  0.00      SEG1
ATOM    442  HB1 MET   740      14.171  14.713  35.706  1.00  0.00      SEG1
ATOM    443  HB2 MET   740      15.633  14.637  36.663  1.00  0.00      SEG1
ATOM    444  CG  MET   740      14.398  16.327  37.134  1.00  0.00      SEG1
ATOM    445  HG1 MET   740      14.753  16.480  38.156  1.00  0.00      SEG1
ATOM    446  HG2 MET   740      13.346  16.611  37.130  1.00  0.00      SEG1
ATOM    447  SD  MET   740      15.281  17.428  36.024  1.00  0.00      SEG1
ATOM    448  CE  MET   740      14.746  18.981  36.756  1.00  0.00      SEG1
ATOM    449  HE1 MET   740      15.120  19.059  37.778  1.00  0.00      SEG1
ATOM    450  HE2 MET   740      13.657  19.010  36.793  1.00  0.00      SEG1
ATOM    451  HE3 MET   740      15.113  19.817  36.165  1.00  0.00      SEG1
ATOM    452  C   MET   740      12.412  14.191  37.827  1.00  0.00      SEG1
ATOM    453  O   MET   740      11.989  14.920  38.710  1.00  0.00      SEG1
ATOM    454  N   TYR   741      11.643  13.545  36.937  1.00  0.00      SEG1
ATOM    455  HN  TYR   741      12.111  12.986  36.248  1.00  0.00      SEG1
ATOM    456  CA  TYR   741      10.191  13.710  36.963  1.00  0.00      SEG1
ATOM    457  HA  TYR   741       9.993  14.780  36.874  1.00  0.00      SEG1
ATOM    458  CB  TYR   741       9.570  12.959  35.762  1.00  0.00      SEG1
ATOM    459  HB1 TYR   741       9.925  11.927  35.738  1.00  0.00      SEG1
ATOM    460  HB2 TYR   741       9.920  13.422  34.836  1.00  0.00      SEG1
ATOM    461  CG  TYR   741       8.061  12.972  35.782  1.00  0.00      SEG1
ATOM    462  CD1 TYR   741       7.355  14.078  35.330  1.00  0.00      SEG1
ATOM    463  HD1 TYR   741       7.883  14.936  34.934  1.00  0.00      SEG1
ATOM    464  CE1 TYR   741       5.965  14.097  35.372  1.00  0.00      SEG1
ATOM    465  HE1 TYR   741       5.501  15.000  35.016  1.00  0.00      SEG1
ATOM    466  CD2 TYR   741       7.347  11.879  36.263  1.00  0.00      SEG1
ATOM    467  HD2 TYR   741       7.881  11.004  36.591  1.00  0.00      SEG1
ATOM    468  CE2 TYR   741       5.957  11.893  36.308  1.00  0.00      SEG1
ATOM    469  HE2 TYR   741       5.414  11.040  36.683  1.00  0.00      SEG1
ATOM    470  CZ  TYR   741       5.252  13.002  35.864  1.00  0.00      SEG1
ATOM    471  OH  TYR   741       3.861  12.991  35.926  1.00  0.00      SEG1
ATOM    472  HH  TYR   741       3.579  13.872  35.729  1.00  0.00      SEG1
ATOM    473  C   TYR   741       9.617  13.223  38.316  1.00  0.00      SEG1
ATOM    474  O   TYR   741       8.868  13.908  38.997  1.00  0.00      SEG1
ATOM    475  N   ILE   742       9.994  11.968  38.649  1.00  0.00      SEG1
ATOM    476  HN  ILE   742      10.700  11.489  38.120  1.00  0.00      SEG1
ATOM    477  CA  ILE   742       9.401  11.356  39.852  1.00  0.00      SEG1
ATOM    478  HA  ILE   742       8.332  11.569  39.823  1.00  0.00      SEG1
ATOM    479  CB  ILE   742       9.585   9.823  39.831  1.00  0.00      SEG1
ATOM    480  HB  ILE   742      10.655   9.610  39.778  1.00  0.00      SEG1
ATOM    481  CG2 ILE   742       9.049   9.183  41.122  1.00  0.00      SEG1
ATOM    482 HG21 ILE   742       8.005   9.443  41.284  1.00  0.00      SEG1
ATOM    483 HG22 ILE   742       9.609   9.536  41.988  1.00  0.00      SEG1
ATOM    484 HG23 ILE   742       9.155   8.102  41.130  1.00  0.00      SEG1
ATOM    485  CG1 ILE   742       8.881   9.199  38.611  1.00  0.00      SEG1
ATOM    486 HG11 ILE   742       9.156   9.736  37.706  1.00  0.00      SEG1
ATOM    487 HG12 ILE   742       7.800   9.287  38.727  1.00  0.00      SEG1
ATOM    488  CD  ILE   742       9.260   7.734  38.397  1.00  0.00      SEG1
ATOM    489  HD1 ILE   742       8.975   7.098  39.236  1.00  0.00      SEG1
ATOM    490  HD2 ILE   742      10.336   7.634  38.259  1.00  0.00      SEG1
ATOM    491  HD3 ILE   742       8.770   7.328  37.518  1.00  0.00      SEG1
ATOM    492  C   ILE   742       9.941  12.001  41.157  1.00  0.00      SEG1
ATOM    493  O   ILE   742       9.184  12.414  42.039  1.00  0.00      SEG1
ATOM    494  N   CYS   743      11.269  12.097  41.198  1.00  0.00      SEG1
ATOM    495  HN  CYS   743      11.808  11.777  40.431  1.00  0.00      SEG1
ATOM    496  CA  CYS   743      12.049  12.436  42.379  1.00  0.00      SEG1
ATOM    497  HA  CYS   743      11.373  12.670  43.204  1.00  0.00      SEG1
ATOM    498  CB  CYS   743      12.954  11.235  42.720  1.00  0.00      SEG1
ATOM    499  HB1 CYS   743      13.492  11.432  43.647  1.00  0.00      SEG1
ATOM    500  HB2 CYS   743      13.729  11.116  41.964  1.00  0.00      SEG1
ATOM    501  SG  CYS   743      12.121   9.634  42.841  1.00  0.00      SEG1
ATOM    502  HG1 CYS   743      12.760   8.899  43.757  1.00  0.00      SEG1
ATOM    503  C   CYS   743      12.960  13.643  42.084  1.00  0.00      SEG1
ATOM    504  O   CYS   743      14.173  13.554  42.203  1.00  0.00      SEG1
ATOM    505  N   GLY   744      12.347  14.772  41.697  1.00  0.00      SEG1
ATOM    506  HN  GLY   744      11.361  14.746  41.580  1.00  0.00      SEG1
ATOM    507  CA  GLY   744      13.167  15.942  41.368  1.00  0.00      SEG1
ATOM    508  HA1 GLY   744      12.488  16.740  41.068  1.00  0.00      SEG1
ATOM    509  HA2 GLY   744      13.803  15.687  40.519  1.00  0.00      SEG1
ATOM    510  C   GLY   744      13.998  16.375  42.589  1.00  0.00      SEG1
ATOM    511  O   GLY   744      13.447  16.607  43.649  1.00  0.00      SEG1
ATOM    512  N   ASP   745      15.330  16.361  42.404  1.00  0.00      SEG1
ATOM    513  HN  ASP   745      15.702  16.166  41.498  1.00  0.00      SEG1
ATOM    514  CA  ASP   745      16.311  16.880  43.368  1.00  0.00      SEG1
ATOM    515  HA  ASP   745      17.273  16.538  42.981  1.00  0.00      SEG1
ATOM    516  CB  ASP   745      16.304  18.425  43.380  1.00  0.00      SEG1
ATOM    517  HB1 ASP   745      17.032  18.786  44.106  1.00  0.00      SEG1
ATOM    518  HB2 ASP   745      15.327  18.784  43.704  1.00  0.00      SEG1
ATOM    519  CG  ASP   745      16.648  19.059  42.017  1.00  0.00      SEG1
ATOM    520  OD1 ASP   745      17.271  18.397  41.190  1.00  0.00      SEG1
ATOM    521  OD2 ASP   745      16.282  20.213  41.783  1.00  0.00      SEG1
ATOM    522  C   ASP   745      16.208  16.289  44.805  1.00  0.00      SEG1
ATOM    523  O   ASP   745      16.567  16.919  45.799  1.00  0.00      SEG1
ATOM    524  N   SER   746      15.770  15.011  44.859  1.00  0.00      SEG1
ATOM    525  HN  SER   746      15.566  14.500  44.024  1.00  0.00      SEG1
ATOM    526  CA  SER   746      15.654  14.324  46.149  1.00  0.00      SEG1
ATOM    527  HA  SER   746      16.106  14.958  46.912  1.00  0.00      SEG1
ATOM    528  CB  SER   746      14.187  14.080  46.539  1.00  0.00      SEG1
ATOM    529  HB1 SER   746      13.689  13.555  45.724  1.00  0.00      SEG1
ATOM    530  HB2 SER   746      13.656  15.035  46.620  1.00  0.00      SEG1
ATOM    531  OG  SER   746      14.045  13.311  47.745  1.00  0.00      SEG1
ATOM    532  HG1 SER   746      14.551  13.715  48.462  1.00  0.00      SEG1
ATOM    533  C   SER   746      16.427  12.997  46.102  1.00  0.00      SEG1
ATOM    534  O   SER   746      16.201  12.126  45.262  1.00  0.00      SEG1
ATOM    535  N   THR   747      17.345  12.913  47.088  1.00  0.00      SEG1
ATOM    536  HN  THR   747      17.434  13.691  47.705  1.00  0.00      SEG1
ATOM    537  CA  THR   747      18.135  11.703  47.278  1.00  0.00      SEG1
ATOM    538  HA  THR   747      18.454  11.365  46.291  1.00  0.00      SEG1
ATOM    539  CB  THR   747      19.361  12.014  48.158  1.00  0.00      SEG1
ATOM    540  HB  THR   747      19.056  12.369  49.154  1.00  0.00      SEG1
ATOM    541  OG1 THR   747      20.181  12.969  47.500  1.00  0.00      SEG1
ATOM    542  HG1 THR   747      19.862  13.857  47.631  1.00  0.00      SEG1
ATOM    543  CG2 THR   747      20.225  10.769  48.365  1.00  0.00      SEG1
ATOM    544 HG21 THR   747      20.435  10.278  47.415  1.00  0.00      SEG1
ATOM    545 HG22 THR   747      19.711  10.051  49.005  1.00  0.00      SEG1
ATOM    546 HG23 THR   747      21.170  11.026  48.842  1.00  0.00      SEG1
ATOM    547  C   THR   747      17.271  10.600  47.906  1.00  0.00      SEG1
ATOM    548  O   THR   747      17.291   9.437  47.519  1.00  0.00      SEG1
ATOM    549  N   GLU   748      16.468  11.040  48.889  1.00  0.00      SEG1
ATOM    550  HN  GLU   748      16.472  11.998  49.174  1.00  0.00      SEG1
ATOM    551  CA  GLU   748      15.646  10.109  49.644  1.00  0.00      SEG1
ATOM    552  HA  GLU   748      16.324   9.371  50.075  1.00  0.00      SEG1
ATOM    553  CB  GLU   748      14.908  10.858  50.772  1.00  0.00      SEG1
ATOM    554  HB1 GLU   748      14.285  10.143  51.315  1.00  0.00      SEG1
ATOM    555  HB2 GLU   748      14.220  11.603  50.373  1.00  0.00      SEG1
ATOM    556  CG  GLU   748      15.845  11.524  51.801  1.00  0.00      SEG1
ATOM    557  HG1 GLU   748      16.634  10.828  52.091  1.00  0.00      SEG1
ATOM    558  HG2 GLU   748      15.286  11.716  52.720  1.00  0.00      SEG1
ATOM    559  CD  GLU   748      16.488  12.860  51.377  1.00  0.00      SEG1
ATOM    560  OE1 GLU   748      16.111  13.430  50.346  1.00  0.00      SEG1
ATOM    561  OE2 GLU   748      17.392  13.300  52.082  1.00  0.00      SEG1
ATOM    562  C   GLU   748      14.679   9.386  48.688  1.00  0.00      SEG1
ATOM    563  O   GLU   748      14.579   8.166  48.663  1.00  0.00      SEG1
ATOM    564  N   CYS   749      14.016  10.227  47.878  1.00  0.00      SEG1
ATOM    565  HN  CYS   749      14.205  11.209  47.940  1.00  0.00      SEG1
ATOM    566  CA  CYS   749      13.077   9.677  46.912  1.00  0.00      SEG1
ATOM    567  HA  CYS   749      12.403   9.028  47.472  1.00  0.00      SEG1
ATOM    568  CB  CYS   749      12.284  10.842  46.310  1.00  0.00      SEG1
ATOM    569  HB1 CYS   749      12.942  11.468  45.714  1.00  0.00      SEG1
ATOM    570  HB2 CYS   749      11.947  11.474  47.131  1.00  0.00      SEG1
ATOM    571  SG  CYS   749      10.816  10.403  45.338  1.00  0.00      SEG1
ATOM    572  HG1 CYS   749      10.152   9.424  45.945  1.00  0.00      SEG1
ATOM    573  C   CYS   749      13.796   8.801  45.859  1.00  0.00      SEG1
ATOM    574  O   CYS   749      13.321   7.725  45.498  1.00  0.00      SEG1
ATOM    575  N   SER   750      14.959   9.271  45.377  1.00  0.00      SEG1
ATOM    576  HN  SER   750      15.288  10.143  45.740  1.00  0.00      SEG1
ATOM    577  CA  SER   750      15.711   8.540  44.354  1.00  0.00      SEG1
ATOM    578  HA  SER   750      15.051   8.445  43.490  1.00  0.00      SEG1
ATOM    579  CB  SER   750      16.983   9.326  43.976  1.00  0.00      SEG1
ATOM    580  HB1 SER   750      17.574   9.551  44.871  1.00  0.00      SEG1
ATOM    581  HB2 SER   750      16.681  10.284  43.557  1.00  0.00      SEG1
ATOM    582  OG  SER   750      17.816   8.704  43.006  1.00  0.00      SEG1
ATOM    583  HG1 SER   750      17.982   7.811  43.292  1.00  0.00      SEG1
ATOM    584  C   SER   750      16.065   7.124  44.832  1.00  0.00      SEG1
ATOM    585  O   SER   750      15.922   6.147  44.107  1.00  0.00      SEG1
ATOM    586  N   ASN   751      16.506   7.010  46.091  1.00  0.00      SEG1
ATOM    587  HN  ASN   751      16.647   7.862  46.602  1.00  0.00      SEG1
ATOM    588  CA  ASN   751      16.905   5.701  46.625  1.00  0.00      SEG1
ATOM    589  HA  ASN   751      17.618   5.276  45.917  1.00  0.00      SEG1
ATOM    590  CB  ASN   751      17.572   5.875  48.001  1.00  0.00      SEG1
ATOM    591  HB1 ASN   751      17.655   4.913  48.508  1.00  0.00      SEG1
ATOM    592  HB2 ASN   751      16.981   6.534  48.639  1.00  0.00      SEG1
ATOM    593  CG  ASN   751      19.003   6.422  47.856  1.00  0.00      SEG1
ATOM    594  OD1 ASN   751      19.668   6.232  46.844  1.00  0.00      SEG1
ATOM    595  ND2 ASN   751      19.472   7.053  48.940  1.00  0.00      SEG1
ATOM    596 HD21 ASN   751      20.406   7.404  48.924  1.00  0.00      SEG1
ATOM    597 HD22 ASN   751      18.878   7.179  49.736  1.00  0.00      SEG1
ATOM    598  C   ASN   751      15.712   4.716  46.679  1.00  0.00      SEG1
ATOM    599  O   ASN   751      15.840   3.521  46.421  1.00  0.00      SEG1
ATOM    600  N   LEU   752      14.533   5.301  46.964  1.00  0.00      SEG1
ATOM    601  HN  LEU   752      14.484   6.258  47.268  1.00  0.00      SEG1
ATOM    602  CA  LEU   752      13.319   4.478  46.948  1.00  0.00      SEG1
ATOM    603  HA  LEU   752      13.523   3.583  47.538  1.00  0.00      SEG1
ATOM    604  CB  LEU   752      12.126   5.248  47.544  1.00  0.00      SEG1
ATOM    605  HB1 LEU   752      11.203   4.694  47.361  1.00  0.00      SEG1
ATOM    606  HB2 LEU   752      12.019   6.196  47.019  1.00  0.00      SEG1
ATOM    607  CG  LEU   752      12.204   5.525  49.056  1.00  0.00      SEG1
ATOM    608  HG  LEU   752      13.162   5.993  49.291  1.00  0.00      SEG1
ATOM    609  CD1 LEU   752      11.097   6.513  49.442  1.00  0.00      SEG1
ATOM    610 HD11 LEU   752      10.112   6.109  49.205  1.00  0.00      SEG1
ATOM    611 HD12 LEU   752      11.223   7.448  48.901  1.00  0.00      SEG1
ATOM    612 HD13 LEU   752      11.122   6.743  50.505  1.00  0.00      SEG1
ATOM    613  CD2 LEU   752      12.061   4.237  49.882  1.00  0.00      SEG1
ATOM    614 HD21 LEU   752      12.858   3.527  49.663  1.00  0.00      SEG1
ATOM    615 HD22 LEU   752      11.111   3.740  49.671  1.00  0.00      SEG1
ATOM    616 HD23 LEU   752      12.097   4.443  50.954  1.00  0.00      SEG1
ATOM    617  C   LEU   752      12.973   4.044  45.504  1.00  0.00      SEG1
ATOM    618  O   LEU   752      12.533   2.926  45.247  1.00  0.00      SEG1
ATOM    619  N   LEU   753      13.195   4.980  44.572  1.00  0.00      SEG1
ATOM    620  HN  LEU   753      13.526   5.889  44.825  1.00  0.00      SEG1
ATOM    621  CA  LEU   753      12.874   4.702  43.177  1.00  0.00      SEG1
ATOM    622  HA  LEU   753      11.824   4.413  43.168  1.00  0.00      SEG1
ATOM    623  CB  LEU   753      13.083   5.990  42.369  1.00  0.00      SEG1
ATOM    624  HB1 LEU   753      14.130   6.288  42.438  1.00  0.00      SEG1
ATOM    625  HB2 LEU   753      12.526   6.798  42.845  1.00  0.00      SEG1
ATOM    626  CG  LEU   753      12.688   5.905  40.885  1.00  0.00      SEG1
ATOM    627  HG  LEU   753      13.300   5.141  40.403  1.00  0.00      SEG1
ATOM    628  CD1 LEU   753      11.212   5.527  40.703  1.00  0.00      SEG1
ATOM    629 HD11 LEU   753      10.566   6.263  41.185  1.00  0.00      SEG1
ATOM    630 HD12 LEU   753      10.993   4.548  41.133  1.00  0.00      SEG1
ATOM    631 HD13 LEU   753      10.939   5.478  39.647  1.00  0.00      SEG1
ATOM    632  CD2 LEU   753      12.986   7.249  40.210  1.00  0.00      SEG1
ATOM    633 HD21 LEU   753      14.040   7.514  40.315  1.00  0.00      SEG1
ATOM    634 HD22 LEU   753      12.404   8.048  40.672  1.00  0.00      SEG1
ATOM    635 HD23 LEU   753      12.740   7.234  39.150  1.00  0.00      SEG1
ATOM    636  C   LEU   753      13.717   3.535  42.617  1.00  0.00      SEG1
ATOM    637  O   LEU   753      13.283   2.752  41.767  1.00  0.00      SEG1
ATOM    638  N   LEU   754      14.946   3.430  43.160  1.00  0.00      SEG1
ATOM    639  HN  LEU   754      15.231   4.100  43.850  1.00  0.00      SEG1
ATOM    640  CA  LEU   754      15.847   2.375  42.715  1.00  0.00      SEG1
ATOM    641  HA  LEU   754      15.929   2.490  41.637  1.00  0.00      SEG1
ATOM    642  CB  LEU   754      17.229   2.491  43.374  1.00  0.00      SEG1
ATOM    643  HB1 LEU   754      17.803   1.584  43.181  1.00  0.00      SEG1
ATOM    644  HB2 LEU   754      17.095   2.534  44.456  1.00  0.00      SEG1
ATOM    645  CG  LEU   754      18.064   3.699  42.917  1.00  0.00      SEG1
ATOM    646  HG  LEU   754      17.486   4.607  43.090  1.00  0.00      SEG1
ATOM    647  CD1 LEU   754      19.336   3.778  43.771  1.00  0.00      SEG1
ATOM    648 HD11 LEU   754      19.935   2.875  43.660  1.00  0.00      SEG1
ATOM    649 HD12 LEU   754      19.083   3.868  44.829  1.00  0.00      SEG1
ATOM    650 HD13 LEU   754      19.954   4.637  43.508  1.00  0.00      SEG1
ATOM    651  CD2 LEU   754      18.419   3.626  41.424  1.00  0.00      SEG1
ATOM    652 HD21 LEU   754      17.528   3.632  40.797  1.00  0.00      SEG1
ATOM    653 HD22 LEU   754      18.979   2.717  41.207  1.00  0.00      SEG1
ATOM    654 HD23 LEU   754      19.030   4.476  41.120  1.00  0.00      SEG1
ATOM    655  C   LEU   754      15.263   0.973  42.940  1.00  0.00      SEG1
ATOM    656  O   LEU   754      15.572   0.059  42.175  1.00  0.00      SEG1
ATOM    657  N   GLN   755      14.364   0.872  43.947  1.00  0.00      SEG1
ATOM    658  HN  GLN   755      14.145   1.675  44.512  1.00  0.00      SEG1
ATOM    659  CA  GLN   755      13.820  -0.433  44.355  1.00  0.00      SEG1
ATOM    660  HA  GLN   755      14.674  -1.101  44.468  1.00  0.00      SEG1
ATOM    661  CB  GLN   755      13.072  -0.296  45.697  1.00  0.00      SEG1
ATOM    662  HB1 GLN   755      12.564  -1.231  45.933  1.00  0.00      SEG1
ATOM    663  HB2 GLN   755      12.283   0.455  45.610  1.00  0.00      SEG1
ATOM    664  CG  GLN   755      13.999   0.069  46.869  1.00  0.00      SEG1
ATOM    665  HG1 GLN   755      14.457   1.049  46.719  1.00  0.00      SEG1
ATOM    666  HG2 GLN   755      14.808  -0.655  46.948  1.00  0.00      SEG1
ATOM    667  CD  GLN   755      13.234   0.069  48.202  1.00  0.00      SEG1
ATOM    668  OE1 GLN   755      12.020  -0.039  48.260  1.00  0.00      SEG1
ATOM    669  NE2 GLN   755      14.004   0.162  49.284  1.00  0.00      SEG1
ATOM    670 HE21 GLN   755      13.519   0.276  50.151  1.00  0.00      SEG1
ATOM    671 HE22 GLN   755      14.999   0.195  49.235  1.00  0.00      SEG1
ATOM    672  C   GLN   755      12.884  -1.069  43.298  1.00  0.00      SEG1
ATOM    673  O   GLN   755      12.503  -2.246  43.394  1.00  0.00      SEG1
ATOM    674  N   TYR   756      12.547  -0.207  42.304  1.00  0.00      SEG1
ATOM    675  HN  TYR   756      12.847   0.742  42.381  1.00  0.00      SEG1
ATOM    676  CA  TYR   756      11.693  -0.568  41.182  1.00  0.00      SEG1
ATOM    677  HA  TYR   756      11.073  -1.409  41.493  1.00  0.00      SEG1
ATOM    678  CB  TYR   756      10.818   0.651  40.819  1.00  0.00      SEG1
ATOM    679  HB1 TYR   756      10.302   0.492  39.877  1.00  0.00      SEG1
ATOM    680  HB2 TYR   756      11.444   1.530  40.659  1.00  0.00      SEG1
ATOM    681  CG  TYR   756       9.792   0.958  41.882  1.00  0.00      SEG1
ATOM    682  CD1 TYR   756      10.113   1.784  42.952  1.00  0.00      SEG1
ATOM    683  HD1 TYR   756      11.098   2.214  43.031  1.00  0.00      SEG1
ATOM    684  CE1 TYR   756       9.192   2.060  43.954  1.00  0.00      SEG1
ATOM    685  HE1 TYR   756       9.501   2.712  44.760  1.00  0.00      SEG1
ATOM    686  CD2 TYR   756       8.510   0.419  41.826  1.00  0.00      SEG1
ATOM    687  HD2 TYR   756       8.214  -0.236  41.019  1.00  0.00      SEG1
ATOM    688  CE2 TYR   756       7.583   0.692  42.829  1.00  0.00      SEG1
ATOM    689  HE2 TYR   756       6.596   0.256  42.770  1.00  0.00      SEG1
ATOM    690  CZ  TYR   756       7.919   1.507  43.908  1.00  0.00      SEG1
ATOM    691  OH  TYR   756       6.999   1.748  44.917  1.00  0.00      SEG1
ATOM    692  HH  TYR   756       7.381   2.209  45.669  1.00  0.00      SEG1
ATOM    693  C   TYR   756      12.546  -1.002  39.966  1.00  0.00      SEG1
ATOM    694  O   TYR   756      12.051  -1.188  38.848  1.00  0.00      SEG1
ATOM    695  N   GLY   757      13.861  -1.136  40.192  1.00  0.00      SEG1
ATOM    696  HN  GLY   757      14.233  -0.897  41.093  1.00  0.00      SEG1
ATOM    697  CA  GLY   757      14.727  -1.675  39.159  1.00  0.00      SEG1
ATOM    698  HA1 GLY   757      14.383  -2.692  38.964  1.00  0.00      SEG1
ATOM    699  HA2 GLY   757      15.724  -1.732  39.592  1.00  0.00      SEG1
ATOM    700  C   GLY   757      14.744  -0.831  37.860  1.00  0.00      SEG1
ATOM    701  O   GLY   757      15.069   0.350  37.819  1.00  0.00      SEG1
ATOM    702  N   SER   758      14.428  -1.527  36.755  1.00  0.00      SEG1
ATOM    703  HN  SER   758      14.139  -2.466  36.921  1.00  0.00      SEG1
ATOM    704  CA  SER   758      14.553  -0.929  35.436  1.00  0.00      SEG1
ATOM    705  HA  SER   758      15.332  -0.168  35.486  1.00  0.00      SEG1
ATOM    706  CB  SER   758      14.951  -2.005  34.423  1.00  0.00      SEG1
ATOM    707  HB1 SER   758      15.902  -2.467  34.700  1.00  0.00      SEG1
ATOM    708  HB2 SER   758      15.112  -1.526  33.454  1.00  0.00      SEG1
ATOM    709  OG  SER   758      13.961  -3.004  34.246  1.00  0.00      SEG1
ATOM    710  HG1 SER   758      13.705  -3.373  35.091  1.00  0.00      SEG1
ATOM    711  C   SER   758      13.260  -0.260  34.961  1.00  0.00      SEG1
ATOM    712  O   SER   758      13.152   0.107  33.798  1.00  0.00      SEG1
ATOM    713  N   PHE   759      12.283  -0.133  35.886  1.00  0.00      SEG1
ATOM    714  HN  PHE   759      12.362  -0.518  36.814  1.00  0.00      SEG1
ATOM    715  CA  PHE   759      11.021   0.503  35.500  1.00  0.00      SEG1
ATOM    716  HA  PHE   759      10.633  -0.117  34.698  1.00  0.00      SEG1
ATOM    717  CB  PHE   759      10.013   0.556  36.674  1.00  0.00      SEG1
ATOM    718  HB1 PHE   759       9.402   1.456  36.620  1.00  0.00      SEG1
ATOM    719  HB2 PHE   759      10.538   0.627  37.628  1.00  0.00      SEG1
ATOM    720  CG  PHE   759       9.032  -0.596  36.704  1.00  0.00      SEG1
ATOM    721  CD1 PHE   759       8.773  -1.258  37.901  1.00  0.00      SEG1
ATOM    722  HD1 PHE   759       9.272  -1.000  38.821  1.00  0.00      SEG1
ATOM    723  CD2 PHE   759       8.333  -0.994  35.558  1.00  0.00      SEG1
ATOM    724  HD2 PHE   759       8.464  -0.479  34.618  1.00  0.00      SEG1
ATOM    725  CE1 PHE   759       7.830  -2.269  37.965  1.00  0.00      SEG1
ATOM    726  HE1 PHE   759       7.590  -2.724  38.918  1.00  0.00      SEG1
ATOM    727  CE2 PHE   759       7.412  -2.035  35.616  1.00  0.00      SEG1
ATOM    728  HE2 PHE   759       6.877  -2.366  34.736  1.00  0.00      SEG1
ATOM    729  CZ  PHE   759       7.157  -2.662  36.827  1.00  0.00      SEG1
ATOM    730  HZ  PHE   759       6.419  -3.440  36.930  1.00  0.00      SEG1
ATOM    731  C   PHE   759      11.279   1.894  34.870  1.00  0.00      SEG1
ATOM    732  O   PHE   759      10.802   2.191  33.787  1.00  0.00      SEG1
ATOM    733  N   CYS   760      12.136   2.654  35.576  1.00  0.00      SEG1
ATOM    734  HN  CYS   760      12.512   2.285  36.430  1.00  0.00      SEG1
ATOM    735  CA  CYS   760      12.490   4.020  35.169  1.00  0.00      SEG1
ATOM    736  HA  CYS   760      11.549   4.561  35.061  1.00  0.00      SEG1
ATOM    737  CB  CYS   760      13.292   4.585  36.382  1.00  0.00      SEG1
ATOM    738  HB1 CYS   760      14.301   4.171  36.411  1.00  0.00      SEG1
ATOM    739  HB2 CYS   760      12.821   4.220  37.298  1.00  0.00      SEG1
ATOM    740  SG  CYS   760      13.401   6.372  36.622  1.00  0.00      SEG1
ATOM    741  HG1 CYS   760      14.092   6.651  37.736  1.00  0.00      SEG1
ATOM    742  C   CYS   760      13.227   4.013  33.775  1.00  0.00      SEG1
ATOM    743  O   CYS   760      12.789   4.508  32.739  1.00  0.00      SEG1
ATOM    744  N   THR   761      14.393   3.329  33.776  1.00  0.00      SEG1
ATOM    745  HN  THR   761      14.735   2.864  34.591  1.00  0.00      SEG1
ATOM    746  CA  THR   761      15.258   3.413  32.593  1.00  0.00      SEG1
ATOM    747  HA  THR   761      15.388   4.477  32.384  1.00  0.00      SEG1
ATOM    748  CB  THR   761      16.632   2.797  32.911  1.00  0.00      SEG1
ATOM    749  HB  THR   761      17.224   2.832  31.992  1.00  0.00      SEG1
ATOM    750  OG1 THR   761      16.532   1.421  33.275  1.00  0.00      SEG1
ATOM    751  HG1 THR   761      16.818   1.319  34.180  1.00  0.00      SEG1
ATOM    752  CG2 THR   761      17.376   3.646  33.960  1.00  0.00      SEG1
ATOM    753 HG21 THR   761      16.852   3.672  34.918  1.00  0.00      SEG1
ATOM    754 HG22 THR   761      17.464   4.678  33.623  1.00  0.00      SEG1
ATOM    755 HG23 THR   761      18.388   3.279  34.138  1.00  0.00      SEG1
ATOM    756  C   THR   761      14.656   2.786  31.313  1.00  0.00      SEG1
ATOM    757  O   THR   761      15.046   3.109  30.194  1.00  0.00      SEG1
ATOM    758  N   GLN   762      13.727   1.825  31.501  1.00  0.00      SEG1
ATOM    759  HN  GLN   762      13.471   1.587  32.443  1.00  0.00      SEG1
ATOM    760  CA  GLN   762      13.132   1.241  30.300  1.00  0.00      SEG1
ATOM    761  HA  GLN   762      13.945   1.076  29.592  1.00  0.00      SEG1
ATOM    762  CB  GLN   762      12.478  -0.118  30.556  1.00  0.00      SEG1
ATOM    763  HB1 GLN   762      13.172  -0.769  31.089  1.00  0.00      SEG1
ATOM    764  HB2 GLN   762      12.293  -0.591  29.590  1.00  0.00      SEG1
ATOM    765  CG  GLN   762      11.141  -0.054  31.298  1.00  0.00      SEG1
ATOM    766  HG1 GLN   762      10.395   0.542  30.771  1.00  0.00      SEG1
ATOM    767  HG2 GLN   762      11.245   0.380  32.291  1.00  0.00      SEG1
ATOM    768  CD  GLN   762      10.611  -1.477  31.372  1.00  0.00      SEG1
ATOM    769  OE1 GLN   762      10.119  -2.036  30.397  1.00  0.00      SEG1
ATOM    770  NE2 GLN   762      10.777  -2.015  32.584  1.00  0.00      SEG1
ATOM    771 HE21 GLN   762      10.344  -2.878  32.822  1.00  0.00      SEG1
ATOM    772 HE22 GLN   762      11.326  -1.562  33.291  1.00  0.00      SEG1
ATOM    773  C   GLN   762      12.149   2.195  29.612  1.00  0.00      SEG1
ATOM    774  O   GLN   762      11.833   1.980  28.451  1.00  0.00      SEG1
ATOM    775  N   LEU   763      11.698   3.215  30.375  1.00  0.00      SEG1
ATOM    776  HN  LEU   763      11.980   3.363  31.328  1.00  0.00      SEG1
ATOM    777  CA  LEU   763      10.818   4.227  29.810  1.00  0.00      SEG1
ATOM    778  HA  LEU   763      10.126   3.738  29.123  1.00  0.00      SEG1
ATOM    779  CB  LEU   763      10.073   4.977  30.925  1.00  0.00      SEG1
ATOM    780  HB1 LEU   763       9.524   5.818  30.498  1.00  0.00      SEG1
ATOM    781  HB2 LEU   763      10.790   5.427  31.615  1.00  0.00      SEG1
ATOM    782  CG  LEU   763       9.101   4.089  31.711  1.00  0.00      SEG1
ATOM    783  HG  LEU   763       9.636   3.224  32.091  1.00  0.00      SEG1
ATOM    784  CD1 LEU   763       8.556   4.859  32.912  1.00  0.00      SEG1
ATOM    785 HD11 LEU   763       8.015   5.738  32.575  1.00  0.00      SEG1
ATOM    786 HD12 LEU   763       9.355   5.193  33.574  1.00  0.00      SEG1
ATOM    787 HD13 LEU   763       7.865   4.268  33.511  1.00  0.00      SEG1
ATOM    788  CD2 LEU   763       7.955   3.592  30.826  1.00  0.00      SEG1
ATOM    789 HD21 LEU   763       8.313   3.007  29.981  1.00  0.00      SEG1
ATOM    790 HD22 LEU   763       7.377   4.427  30.434  1.00  0.00      SEG1
ATOM    791 HD23 LEU   763       7.272   2.956  31.381  1.00  0.00      SEG1
ATOM    792  C   LEU   763      11.651   5.212  29.007  1.00  0.00      SEG1
ATOM    793  O   LEU   763      11.287   5.617  27.919  1.00  0.00      SEG1
ATOM    794  N   ASN   764      12.807   5.548  29.607  1.00  0.00      SEG1
ATOM    795  HN  ASN   764      13.004   5.244  30.539  1.00  0.00      SEG1
ATOM    796  CA  ASN   764      13.753   6.434  28.913  1.00  0.00      SEG1
ATOM    797  HA  ASN   764      13.249   7.390  28.768  1.00  0.00      SEG1
ATOM    798  CB  ASN   764      15.064   6.620  29.720  1.00  0.00      SEG1
ATOM    799  HB1 ASN   764      15.831   7.083  29.099  1.00  0.00      SEG1
ATOM    800  HB2 ASN   764      15.460   5.662  30.053  1.00  0.00      SEG1
ATOM    801  CG  ASN   764      14.896   7.543  30.936  1.00  0.00      SEG1
ATOM    802  OD1 ASN   764      13.928   8.279  31.058  1.00  0.00      SEG1
ATOM    803  ND2 ASN   764      15.879   7.451  31.840  1.00  0.00      SEG1
ATOM    804 HD21 ASN   764      15.818   7.984  32.684  1.00  0.00      SEG1
ATOM    805 HD22 ASN   764      16.707   6.913  31.703  1.00  0.00      SEG1
ATOM    806  C   ASN   764      14.084   5.849  27.525  1.00  0.00      SEG1
ATOM    807  O   ASN   764      14.169   6.538  26.508  1.00  0.00      SEG1
ATOM    808  N   ARG   765      14.263   4.507  27.576  1.00  0.00      SEG1
ATOM    809  HN  ARG   765      14.229   4.092  28.486  1.00  0.00      SEG1
ATOM    810  CA  ARG   765      14.586   3.765  26.362  1.00  0.00      SEG1
ATOM    811  HA  ARG   765      15.476   4.238  25.942  1.00  0.00      SEG1
ATOM    812  CB  ARG   765      14.870   2.280  26.677  1.00  0.00      SEG1
ATOM    813  HB1 ARG   765      13.981   1.822  27.113  1.00  0.00      SEG1
ATOM    814  HB2 ARG   765      15.648   2.222  27.437  1.00  0.00      SEG1
ATOM    815  CG  ARG   765      15.288   1.471  25.430  1.00  0.00      SEG1
ATOM    816  HG1 ARG   765      16.177   1.901  24.967  1.00  0.00      SEG1
ATOM    817  HG2 ARG   765      14.513   1.535  24.662  1.00  0.00      SEG1
ATOM    818  CD  ARG   765      15.524  -0.015  25.704  1.00  0.00      SEG1
ATOM    819  HD1 ARG   765      15.791  -0.529  24.778  1.00  0.00      SEG1
ATOM    820  HD2 ARG   765      14.628  -0.501  26.090  1.00  0.00      SEG1
ATOM    821  NE  ARG   765      16.665  -0.185  26.600  1.00  0.00      SEG1
ATOM    822  HE  ARG   765      17.533   0.014  26.134  1.00  0.00      SEG1
ATOM    823  CZ  ARG   765      16.584  -0.631  27.874  1.00  0.00      SEG1
ATOM    824  NH1 ARG   765      15.408  -0.972  28.399  1.00  0.00      SEG1
ATOM    825 HH11 ARG   765      14.601  -0.851  27.815  1.00  0.00      SEG1
ATOM    826 HH12 ARG   765      15.302  -1.360  29.313  1.00  0.00      SEG1
ATOM    827  NH2 ARG   765      17.704  -0.738  28.589  1.00  0.00      SEG1
ATOM    828 HH21 ARG   765      18.569  -0.470  28.160  1.00  0.00      SEG1
ATOM    829 HH22 ARG   765      17.694  -1.075  29.530  1.00  0.00      SEG1
ATOM    830  C   ARG   765      13.464   3.870  25.318  1.00  0.00      SEG1
ATOM    831  O   ARG   765      13.735   4.067  24.145  1.00  0.00      SEG1
ATOM    832  N   ALA   766      12.224   3.638  25.790  1.00  0.00      SEG1
ATOM    833  HN  ALA   766      12.052   3.528  26.770  1.00  0.00      SEG1
ATOM    834  CA  ALA   766      11.087   3.635  24.880  1.00  0.00      SEG1
ATOM    835  HA  ALA   766      11.275   2.887  24.107  1.00  0.00      SEG1
ATOM    836  CB  ALA   766       9.822   3.283  25.671  1.00  0.00      SEG1
ATOM    837  HB1 ALA   766       9.662   3.994  26.483  1.00  0.00      SEG1
ATOM    838  HB2 ALA   766       9.898   2.284  26.103  1.00  0.00      SEG1
ATOM    839  HB3 ALA   766       8.943   3.288  25.023  1.00  0.00      SEG1
ATOM    840  C   ALA   766      10.920   5.013  24.222  1.00  0.00      SEG1
ATOM    841  O   ALA   766      10.576   5.147  23.058  1.00  0.00      SEG1
ATOM    842  N   LEU   767      11.131   6.057  25.043  1.00  0.00      SEG1
ATOM    843  HN  LEU   767      11.388   5.889  26.001  1.00  0.00      SEG1
ATOM    844  CA  LEU   767      10.977   7.388  24.459  1.00  0.00      SEG1
ATOM    845  HA  LEU   767      10.059   7.393  23.870  1.00  0.00      SEG1
ATOM    846  CB  LEU   767      10.933   8.468  25.539  1.00  0.00      SEG1
ATOM    847  HB1 LEU   767      11.049   9.452  25.078  1.00  0.00      SEG1
ATOM    848  HB2 LEU   767      11.802   8.342  26.184  1.00  0.00      SEG1
ATOM    849  CG  LEU   767       9.644   8.465  26.367  1.00  0.00      SEG1
ATOM    850  HG  LEU   767       9.482   7.457  26.754  1.00  0.00      SEG1
ATOM    851  CD1 LEU   767       9.814   9.414  27.558  1.00  0.00      SEG1
ATOM    852 HD11 LEU   767      10.008  10.432  27.217  1.00  0.00      SEG1
ATOM    853 HD12 LEU   767      10.659   9.111  28.179  1.00  0.00      SEG1
ATOM    854 HD13 LEU   767       8.927   9.426  28.191  1.00  0.00      SEG1
ATOM    855  CD2 LEU   767       8.420   8.862  25.519  1.00  0.00      SEG1
ATOM    856 HD21 LEU   767       8.239   8.155  24.712  1.00  0.00      SEG1
ATOM    857 HD22 LEU   767       8.538   9.856  25.088  1.00  0.00      SEG1
ATOM    858 HD23 LEU   767       7.511   8.868  26.120  1.00  0.00      SEG1
ATOM    859  C   LEU   767      12.120   7.693  23.493  1.00  0.00      SEG1
ATOM    860  O   LEU   767      11.935   8.389  22.501  1.00  0.00      SEG1
ATOM    861  N   THR   768      13.307   7.151  23.818  1.00  0.00      SEG1
ATOM    862  HN  THR   768      13.426   6.529  24.586  1.00  0.00      SEG1
ATOM    863  CA  THR   768      14.418   7.329  22.890  1.00  0.00      SEG1
ATOM    864  HA  THR   768      14.501   8.401  22.695  1.00  0.00      SEG1
ATOM    865  CB  THR   768      15.750   6.809  23.461  1.00  0.00      SEG1
ATOM    866  HB  THR   768      15.666   5.732  23.634  1.00  0.00      SEG1
ATOM    867  OG1 THR   768      16.095   7.462  24.680  1.00  0.00      SEG1
ATOM    868  HG1 THR   768      15.340   7.437  25.264  1.00  0.00      SEG1
ATOM    869  CG2 THR   768      16.898   7.026  22.461  1.00  0.00      SEG1
ATOM    870 HG21 THR   768      16.950   8.067  22.139  1.00  0.00      SEG1
ATOM    871 HG22 THR   768      16.761   6.418  21.564  1.00  0.00      SEG1
ATOM    872 HG23 THR   768      17.859   6.750  22.891  1.00  0.00      SEG1
ATOM    873  C   THR   768      14.106   6.625  21.566  1.00  0.00      SEG1
ATOM    874  O   THR   768      14.358   7.178  20.506  1.00  0.00      SEG1
ATOM    875  N   GLY   769      13.529   5.423  21.638  1.00  0.00      SEG1
ATOM    876  HN  GLY   769      13.351   5.025  22.536  1.00  0.00      SEG1
ATOM    877  CA  GLY   769      13.172   4.736  20.411  1.00  0.00      SEG1
ATOM    878  HA1 GLY   769      12.653   3.816  20.680  1.00  0.00      SEG1
ATOM    879  HA2 GLY   769      14.103   4.493  19.892  1.00  0.00      SEG1
ATOM    880  C   GLY   769      12.323   5.636  19.504  1.00  0.00      SEG1
ATOM    881  O   GLY   769      12.658   5.794  18.346  1.00  0.00      SEG1
ATOM    882  N   ILE   770      11.290   6.242  20.116  1.00  0.00      SEG1
ATOM    883  HN  ILE   770      11.132   6.060  21.089  1.00  0.00      SEG1
ATOM    884  CA  ILE   770      10.380   7.063  19.320  1.00  0.00      SEG1
ATOM    885  HA  ILE   770       9.974   6.410  18.546  1.00  0.00      SEG1
ATOM    886  CB  ILE   770       9.240   7.629  20.199  1.00  0.00      SEG1
ATOM    887  HB  ILE   770       9.684   8.124  21.064  1.00  0.00      SEG1
ATOM    888  CG2 ILE   770       8.409   8.678  19.428  1.00  0.00      SEG1
ATOM    889 HG21 ILE   770       8.065   8.267  18.478  1.00  0.00      SEG1
ATOM    890 HG22 ILE   770       8.991   9.574  19.212  1.00  0.00      SEG1
ATOM    891 HG23 ILE   770       7.530   9.011  19.974  1.00  0.00      SEG1
ATOM    892  CG1 ILE   770       8.339   6.491  20.708  1.00  0.00      SEG1
ATOM    893 HG11 ILE   770       8.951   5.697  21.135  1.00  0.00      SEG1
ATOM    894 HG12 ILE   770       7.812   6.050  19.861  1.00  0.00      SEG1
ATOM    895  CD  ILE   770       7.332   6.958  21.762  1.00  0.00      SEG1
ATOM    896  HD1 ILE   770       6.590   7.619  21.319  1.00  0.00      SEG1
ATOM    897  HD2 ILE   770       7.835   7.492  22.565  1.00  0.00      SEG1
ATOM    898  HD3 ILE   770       6.784   6.125  22.199  1.00  0.00      SEG1
ATOM    899  C   ILE   770      11.129   8.212  18.627  1.00  0.00      SEG1
ATOM    900  O   ILE   770      10.919   8.516  17.462  1.00  0.00      SEG1
ATOM    901  N   ALA   771      11.946   8.877  19.465  1.00  0.00      SEG1
ATOM    902  HN  ALA   771      12.083   8.561  20.405  1.00  0.00      SEG1
ATOM    903  CA  ALA   771      12.643  10.067  19.016  1.00  0.00      SEG1
ATOM    904  HA  ALA   771      11.872  10.783  18.728  1.00  0.00      SEG1
ATOM    905  CB  ALA   771      13.494  10.651  20.154  1.00  0.00      SEG1
ATOM    906  HB1 ALA   771      14.250   9.940  20.485  1.00  0.00      SEG1
ATOM    907  HB2 ALA   771      12.879  10.917  21.014  1.00  0.00      SEG1
ATOM    908  HB3 ALA   771      14.007  11.558  19.833  1.00  0.00      SEG1
ATOM    909  C   ALA   771      13.516   9.783  17.785  1.00  0.00      SEG1
ATOM    910  O   ALA   771      13.636  10.646  16.922  1.00  0.00      SEG1
ATOM    911  N   VAL   772      14.126   8.584  17.797  1.00  0.00      SEG1
ATOM    912  HN  VAL   772      14.006   8.004  18.603  1.00  0.00      SEG1
ATOM    913  CA  VAL   772      14.983   8.167  16.693  1.00  0.00      SEG1
ATOM    914  HA  VAL   772      15.660   8.997  16.497  1.00  0.00      SEG1
ATOM    915  CB  VAL   772      15.811   6.922  17.098  1.00  0.00      SEG1
ATOM    916  HB  VAL   772      15.139   6.146  17.471  1.00  0.00      SEG1
ATOM    917  CG1 VAL   772      16.564   6.336  15.895  1.00  0.00      SEG1
ATOM    918 HG11 VAL   772      17.111   7.121  15.371  1.00  0.00      SEG1
ATOM    919 HG12 VAL   772      15.871   5.892  15.180  1.00  0.00      SEG1
ATOM    920 HG13 VAL   772      17.276   5.566  16.187  1.00  0.00      SEG1
ATOM    921  CG2 VAL   772      16.813   7.270  18.213  1.00  0.00      SEG1
ATOM    922 HG21 VAL   772      16.309   7.635  19.107  1.00  0.00      SEG1
ATOM    923 HG22 VAL   772      17.495   8.053  17.880  1.00  0.00      SEG1
ATOM    924 HG23 VAL   772      17.408   6.402  18.497  1.00  0.00      SEG1
ATOM    925  C   VAL   772      14.154   7.961  15.408  1.00  0.00      SEG1
ATOM    926  O   VAL   772      14.482   8.480  14.342  1.00  0.00      SEG1
ATOM    927  N   GLU   773      13.054   7.178  15.565  1.00  0.00      SEG1
ATOM    928  HN  GLU   773      12.788   6.772  16.445  1.00  0.00      SEG1
ATOM    929  CA  GLU   773      12.290   6.866  14.363  1.00  0.00      SEG1
ATOM    930  HA  GLU   773      13.028   6.482  13.657  1.00  0.00      SEG1
ATOM    931  CB  GLU   773      11.253   5.750  14.582  1.00  0.00      SEG1
ATOM    932  HB1 GLU   773      11.727   4.916  15.102  1.00  0.00      SEG1
ATOM    933  HB2 GLU   773      10.955   5.364  13.606  1.00  0.00      SEG1
ATOM    934  CG  GLU   773       9.981   6.167  15.335  1.00  0.00      SEG1
ATOM    935  HG1 GLU   773       9.477   6.983  14.817  1.00  0.00      SEG1
ATOM    936  HG2 GLU   773      10.233   6.510  16.334  1.00  0.00      SEG1
ATOM    937  CD  GLU   773       9.001   4.989  15.455  1.00  0.00      SEG1
ATOM    938  OE1 GLU   773       9.407   3.921  15.878  1.00  0.00      SEG1
ATOM    939  OE2 GLU   773       7.835   5.135  15.109  1.00  0.00      SEG1
ATOM    940  C   GLU   773      11.665   8.125  13.729  1.00  0.00      SEG1
ATOM    941  O   GLU   773      11.324   8.122  12.556  1.00  0.00      SEG1
ATOM    942  N   GLN   774      11.558   9.207  14.536  1.00  0.00      SEG1
ATOM    943  HN  GLN   774      11.791   9.090  15.505  1.00  0.00      SEG1
ATOM    944  CA  GLN   774      11.033  10.442  13.956  1.00  0.00      SEG1
ATOM    945  HA  GLN   774      10.103  10.176  13.453  1.00  0.00      SEG1
ATOM    946  CB  GLN   774      10.795  11.525  15.030  1.00  0.00      SEG1
ATOM    947  HB1 GLN   774      10.473  12.443  14.536  1.00  0.00      SEG1
ATOM    948  HB2 GLN   774      11.729  11.763  15.539  1.00  0.00      SEG1
ATOM    949  CG  GLN   774       9.721  11.164  16.065  1.00  0.00      SEG1
ATOM    950  HG1 GLN   774       9.402  12.044  16.621  1.00  0.00      SEG1
ATOM    951  HG2 GLN   774      10.108  10.465  16.793  1.00  0.00      SEG1
ATOM    952  CD  GLN   774       8.510  10.559  15.353  1.00  0.00      SEG1
ATOM    953  OE1 GLN   774       7.856  11.195  14.537  1.00  0.00      SEG1
ATOM    954  NE2 GLN   774       8.302   9.267  15.617  1.00  0.00      SEG1
ATOM    955 HE21 GLN   774       8.900   8.710  16.200  1.00  0.00      SEG1
ATOM    956 HE22 GLN   774       7.541   8.792  15.182  1.00  0.00      SEG1
ATOM    957  C   GLN   774      11.938  11.000  12.852  1.00  0.00      SEG1
ATOM    958  O   GLN   774      11.458  11.601  11.886  1.00  0.00      SEG1
ATOM    959  N   ASP   775      13.253  10.799  13.084  1.00  0.00      SEG1
ATOM    960  HN  ASP   775      13.591  10.252  13.856  1.00  0.00      SEG1
ATOM    961  CA  ASP   775      14.227  11.276  12.114  1.00  0.00      SEG1
ATOM    962  HA  ASP   775      13.894  12.248  11.744  1.00  0.00      SEG1
ATOM    963  CB  ASP   775      15.641  11.396  12.726  1.00  0.00      SEG1
ATOM    964  HB1 ASP   775      16.350  11.573  11.915  1.00  0.00      SEG1
ATOM    965  HB2 ASP   775      15.935  10.455  13.193  1.00  0.00      SEG1
ATOM    966  CG  ASP   775      15.781  12.561  13.731  1.00  0.00      SEG1
ATOM    967  OD1 ASP   775      15.248  13.643  13.494  1.00  0.00      SEG1
ATOM    968  OD2 ASP   775      16.442  12.404  14.759  1.00  0.00      SEG1
ATOM    969  C   ASP   775      14.186  10.316  10.928  1.00  0.00      SEG1
ATOM    970  O   ASP   775      14.244  10.705   9.767  1.00  0.00      SEG1
ATOM    971  N   LYS   776      13.986   9.020  11.235  1.00  0.00      SEG1
ATOM    972  HN  LYS   776      13.996   8.752  12.203  1.00  0.00      SEG1
ATOM    973  CA  LYS   776      13.835   8.037  10.168  1.00  0.00      SEG1
ATOM    974  HA  LYS   776      14.746   8.090   9.568  1.00  0.00      SEG1
ATOM    975  CB  LYS   776      13.713   6.636  10.777  1.00  0.00      SEG1
ATOM    976  HB1 LYS   776      12.828   6.582  11.410  1.00  0.00      SEG1
ATOM    977  HB2 LYS   776      14.570   6.459  11.430  1.00  0.00      SEG1
ATOM    978  CG  LYS   776      13.632   5.523   9.728  1.00  0.00      SEG1
ATOM    979  HG1 LYS   776      14.487   5.565   9.052  1.00  0.00      SEG1
ATOM    980  HG2 LYS   776      12.746   5.659   9.102  1.00  0.00      SEG1
ATOM    981  CD  LYS   776      13.556   4.154  10.393  1.00  0.00      SEG1
ATOM    982  HD1 LYS   776      12.730   4.158  11.108  1.00  0.00      SEG1
ATOM    983  HD2 LYS   776      14.466   3.973  10.968  1.00  0.00      SEG1
ATOM    984  CE  LYS   776      13.325   3.046   9.369  1.00  0.00      SEG1
ATOM    985  HE1 LYS   776      14.128   3.011   8.627  1.00  0.00      SEG1
ATOM    986  HE2 LYS   776      12.402   3.215   8.809  1.00  0.00      SEG1
ATOM    987  NZ  LYS   776      13.216   1.755  10.040  1.00  0.00      SEG1
ATOM    988  HZ1 LYS   776      12.492   1.799  10.790  1.00  0.00      SEG1
ATOM    989  HZ2 LYS   776      14.127   1.496  10.462  1.00  0.00      SEG1
ATOM    990  HZ3 LYS   776      12.920   1.062   9.329  1.00  0.00      SEG1
ATOM    991  C   LYS   776      12.634   8.377   9.255  1.00  0.00      SEG1
ATOM    992  O   LYS   776      12.743   8.347   8.042  1.00  0.00      SEG1
ATOM    993  N   ASN   777      11.519   8.728   9.899  1.00  0.00      SEG1
ATOM    994  HN  ASN   777      11.532   8.773  10.892  1.00  0.00      SEG1
ATOM    995  CA  ASN   777      10.298   9.031   9.167  1.00  0.00      SEG1
ATOM    996  HA  ASN   777      10.040   8.146   8.577  1.00  0.00      SEG1
ATOM    997  CB  ASN   777       9.158   9.446  10.101  1.00  0.00      SEG1
ATOM    998  HB1 ASN   777       8.330   9.863   9.529  1.00  0.00      SEG1
ATOM    999  HB2 ASN   777       9.492  10.215  10.797  1.00  0.00      SEG1
ATOM   1000  CG  ASN   777       8.613   8.260  10.879  1.00  0.00      SEG1
ATOM   1001  OD1 ASN   777       8.834   7.107  10.552  1.00  0.00      SEG1
ATOM   1002  ND2 ASN   777       7.945   8.596  11.972  1.00  0.00      SEG1
ATOM   1003 HD21 ASN   777       7.603   7.906  12.594  1.00  0.00      SEG1
ATOM   1004 HD22 ASN   777       7.721   9.554  12.148  1.00  0.00      SEG1
ATOM   1005  C   ASN   777      10.533  10.189   8.218  1.00  0.00      SEG1
ATOM   1006  O   ASN   777      10.126  10.130   7.067  1.00  0.00      SEG1
ATOM   1007  N   THR   778      11.208  11.229   8.754  1.00  0.00      SEG1
ATOM   1008  HN  THR   778      11.500  11.239   9.712  1.00  0.00      SEG1
ATOM   1009  CA  THR   778      11.496  12.372   7.895  1.00  0.00      SEG1
ATOM   1010  HA  THR   778      10.546  12.732   7.502  1.00  0.00      SEG1
ATOM   1011  CB  THR   778      12.191  13.483   8.717  1.00  0.00      SEG1
ATOM   1012  HB  THR   778      13.147  13.123   9.123  1.00  0.00      SEG1
ATOM   1013  OG1 THR   778      11.393  13.997   9.767  1.00  0.00      SEG1
ATOM   1014  HG1 THR   778      11.311  13.374  10.488  1.00  0.00      SEG1
ATOM   1015  CG2 THR   778      12.474  14.720   7.879  1.00  0.00      SEG1
ATOM   1016 HG21 THR   778      11.570  15.074   7.384  1.00  0.00      SEG1
ATOM   1017 HG22 THR   778      13.215  14.520   7.107  1.00  0.00      SEG1
ATOM   1018 HG23 THR   778      12.850  15.522   8.512  1.00  0.00      SEG1
ATOM   1019  C   THR   778      12.366  11.924   6.698  1.00  0.00      SEG1
ATOM   1020  O   THR   778      12.125  12.219   5.537  1.00  0.00      SEG1
ATOM   1021  N   GLN   779      13.430  11.202   7.057  1.00  0.00      SEG1
ATOM   1022  HN  GLN   779      13.552  10.914   8.004  1.00  0.00      SEG1
ATOM   1023  CA  GLN   779      14.428  10.846   6.068  1.00  0.00      SEG1
ATOM   1024  HA  GLN   779      14.789  11.790   5.651  1.00  0.00      SEG1
ATOM   1025  CB  GLN   779      15.578  10.091   6.755  1.00  0.00      SEG1
ATOM   1026  HB1 GLN   779      15.212   9.135   7.131  1.00  0.00      SEG1
ATOM   1027  HB2 GLN   779      15.882  10.658   7.637  1.00  0.00      SEG1
ATOM   1028  CG  GLN   779      16.813   9.865   5.862  1.00  0.00      SEG1
ATOM   1029  HG1 GLN   779      16.544   9.374   4.925  1.00  0.00      SEG1
ATOM   1030  HG2 GLN   779      17.524   9.223   6.380  1.00  0.00      SEG1
ATOM   1031  CD  GLN   779      17.523  11.191   5.558  1.00  0.00      SEG1
ATOM   1032  OE1 GLN   779      17.187  12.232   6.101  1.00  0.00      SEG1
ATOM   1033  NE2 GLN   779      18.555  11.071   4.717  1.00  0.00      SEG1
ATOM   1034 HE21 GLN   779      19.136  11.867   4.556  1.00  0.00      SEG1
ATOM   1035 HE22 GLN   779      18.776  10.234   4.221  1.00  0.00      SEG1
ATOM   1036  C   GLN   779      13.791  10.037   4.927  1.00  0.00      SEG1
ATOM   1037  O   GLN   779      14.034  10.331   3.772  1.00  0.00      SEG1
ATOM   1038  N   GLU   780      12.972   9.036   5.286  1.00  0.00      SEG1
ATOM   1039  HN  GLU   780      12.746   8.860   6.244  1.00  0.00      SEG1
ATOM   1040  CA  GLU   780      12.359   8.161   4.288  1.00  0.00      SEG1
ATOM   1041  HA  GLU   780      13.166   7.796   3.650  1.00  0.00      SEG1
ATOM   1042  CB  GLU   780      11.629   6.977   4.956  1.00  0.00      SEG1
ATOM   1043  HB1 GLU   780      10.994   6.488   4.216  1.00  0.00      SEG1
ATOM   1044  HB2 GLU   780      10.952   7.351   5.725  1.00  0.00      SEG1
ATOM   1045  CG  GLU   780      12.571   5.907   5.551  1.00  0.00      SEG1
ATOM   1046  HG1 GLU   780      13.144   6.333   6.374  1.00  0.00      SEG1
ATOM   1047  HG2 GLU   780      13.289   5.600   4.792  1.00  0.00      SEG1
ATOM   1048  CD  GLU   780      11.830   4.639   6.066  1.00  0.00      SEG1
ATOM   1049  OE1 GLU   780      10.609   4.641   6.212  1.00  0.00      SEG1
ATOM   1050  OE2 GLU   780      12.477   3.624   6.343  1.00  0.00      SEG1
ATOM   1051  C   GLU   780      11.366   8.923   3.390  1.00  0.00      SEG1
ATOM   1052  O   GLU   780      11.135   8.551   2.240  1.00  0.00      SEG1
ATOM   1053  N   VAL   781      10.773  10.006   3.908  1.00  0.00      SEG1
ATOM   1054  HN  VAL   781      10.865  10.174   4.894  1.00  0.00      SEG1
ATOM   1055  CA  VAL   781       9.853  10.757   3.060  1.00  0.00      SEG1
ATOM   1056  HA  VAL   781       9.304  10.044   2.441  1.00  0.00      SEG1
ATOM   1057  CB  VAL   781       8.807  11.490   3.924  1.00  0.00      SEG1
ATOM   1058  HB  VAL   781       9.325  12.108   4.661  1.00  0.00      SEG1
ATOM   1059  CG1 VAL   781       7.907  12.393   3.065  1.00  0.00      SEG1
ATOM   1060 HG11 VAL   781       7.482  11.831   2.230  1.00  0.00      SEG1
ATOM   1061 HG12 VAL   781       8.456  13.231   2.633  1.00  0.00      SEG1
ATOM   1062 HG13 VAL   781       7.081  12.810   3.638  1.00  0.00      SEG1
ATOM   1063  CG2 VAL   781       7.932  10.474   4.680  1.00  0.00      SEG1
ATOM   1064 HG21 VAL   781       8.521   9.808   5.308  1.00  0.00      SEG1
ATOM   1065 HG22 VAL   781       7.376   9.850   3.983  1.00  0.00      SEG1
ATOM   1066 HG23 VAL   781       7.211  10.980   5.321  1.00  0.00      SEG1
ATOM   1067  C   VAL   781      10.621  11.667   2.076  1.00  0.00      SEG1
ATOM   1068  O   VAL   781      10.338  11.668   0.893  1.00  0.00      SEG1
ATOM   1069  N   PHE   782      11.550  12.460   2.627  1.00  0.00      SEG1
ATOM   1070  HN  PHE   782      11.740  12.380   3.610  1.00  0.00      SEG1
ATOM   1071  CA  PHE   782      12.094  13.556   1.816  1.00  0.00      SEG1
ATOM   1072  HA  PHE   782      11.365  13.819   1.048  1.00  0.00      SEG1
ATOM   1073  CB  PHE   782      12.320  14.771   2.726  1.00  0.00      SEG1
ATOM   1074  HB1 PHE   782      12.876  15.542   2.192  1.00  0.00      SEG1
ATOM   1075  HB2 PHE   782      12.927  14.499   3.593  1.00  0.00      SEG1
ATOM   1076  CG  PHE   782      11.011  15.360   3.180  1.00  0.00      SEG1
ATOM   1077  CD1 PHE   782      10.507  15.093   4.449  1.00  0.00      SEG1
ATOM   1078  HD1 PHE   782      11.056  14.442   5.115  1.00  0.00      SEG1
ATOM   1079  CD2 PHE   782      10.286  16.186   2.326  1.00  0.00      SEG1
ATOM   1080  HD2 PHE   782      10.663  16.384   1.334  1.00  0.00      SEG1
ATOM   1081  CE1 PHE   782       9.312  15.657   4.872  1.00  0.00      SEG1
ATOM   1082  HE1 PHE   782       8.959  15.428   5.873  1.00  0.00      SEG1
ATOM   1083  CE2 PHE   782       9.086  16.749   2.734  1.00  0.00      SEG1
ATOM   1084  HE2 PHE   782       8.540  17.369   2.033  1.00  0.00      SEG1
ATOM   1085  CZ  PHE   782       8.604  16.492   4.015  1.00  0.00      SEG1
ATOM   1086  HZ  PHE   782       7.681  16.936   4.358  1.00  0.00      SEG1
ATOM   1087  C   PHE   782      13.395  13.200   1.071  1.00  0.00      SEG1
ATOM   1088  O   PHE   782      13.692  13.713  -0.011  1.00  0.00      SEG1
ATOM   1089  N   ALA   783      14.214  12.365   1.731  1.00  0.00      SEG1
ATOM   1090  HN  ALA   783      13.861  11.868   2.522  1.00  0.00      SEG1
ATOM   1091  CA  ALA   783      15.538  12.076   1.189  1.00  0.00      SEG1
ATOM   1092  HA  ALA   783      15.877  12.951   0.632  1.00  0.00      SEG1
ATOM   1093  CB  ALA   783      16.547  11.818   2.311  1.00  0.00      SEG1
ATOM   1094  HB1 ALA   783      16.312  10.903   2.852  1.00  0.00      SEG1
ATOM   1095  HB2 ALA   783      16.566  12.646   3.019  1.00  0.00      SEG1
ATOM   1096  HB3 ALA   783      17.550  11.708   1.897  1.00  0.00      SEG1
ATOM   1097  C   ALA   783      15.462  10.878   0.230  1.00  0.00      SEG1
ATOM   1098  O   ALA   783      16.111   9.845   0.410  1.00  0.00      SEG1
ATOM   1099  N   GLN   784      14.670  11.075  -0.841  1.00  0.00      SEG1
ATOM   1100  HN  GLN   784      14.176  11.952  -0.881  1.00  0.00      SEG1
ATOM   1101  CA  GLN   784      14.546  10.046  -1.878  1.00  0.00      SEG1
ATOM   1102  HA  GLN   784      14.930   9.098  -1.497  1.00  0.00      SEG1
ATOM   1103  CB  GLN   784      13.076   9.867  -2.248  1.00  0.00      SEG1
ATOM   1104  HB1 GLN   784      13.003   9.146  -3.065  1.00  0.00      SEG1
ATOM   1105  HB2 GLN   784      12.640  10.797  -2.615  1.00  0.00      SEG1
ATOM   1106  CG  GLN   784      12.262   9.351  -1.060  1.00  0.00      SEG1
ATOM   1107  HG1 GLN   784      12.171  10.100  -0.272  1.00  0.00      SEG1
ATOM   1108  HG2 GLN   784      12.736   8.471  -0.624  1.00  0.00      SEG1
ATOM   1109  CD  GLN   784      10.868   8.966  -1.543  1.00  0.00      SEG1
ATOM   1110  OE1 GLN   784      10.488   9.179  -2.696  1.00  0.00      SEG1
ATOM   1111  NE2 GLN   784      10.133   8.392  -0.590  1.00  0.00      SEG1
ATOM   1112 HE21 GLN   784       9.209   8.055  -0.778  1.00  0.00      SEG1
ATOM   1113 HE22 GLN   784      10.548   8.404   0.318  1.00  0.00      SEG1
ATOM   1114  C   GLN   784      15.354  10.411  -3.132  1.00  0.00      SEG1
ATOM   1115  O   GLN   784      15.326   9.735  -4.159  1.00  0.00      SEG1
ATOM   1116  N   VAL   785      16.053  11.549  -3.056  1.00  0.00      SEG1
ATOM   1117  HN  VAL   785      16.062  12.057  -2.196  1.00  0.00      SEG1
ATOM   1118  CA  VAL   785      16.822  11.992  -4.206  1.00  0.00      SEG1
ATOM   1119  HA  VAL   785      16.684  11.292  -5.034  1.00  0.00      SEG1
ATOM   1120  CB  VAL   785      16.266  13.344  -4.660  1.00  0.00      SEG1
ATOM   1121  HB  VAL   785      15.196  13.215  -4.813  1.00  0.00      SEG1
ATOM   1122  CG1 VAL   785      16.443  14.436  -3.597  1.00  0.00      SEG1
ATOM   1123 HG11 VAL   785      17.497  14.687  -3.473  1.00  0.00      SEG1
ATOM   1124 HG12 VAL   785      16.053  14.126  -2.625  1.00  0.00      SEG1
ATOM   1125 HG13 VAL   785      15.909  15.344  -3.874  1.00  0.00      SEG1
ATOM   1126  CG2 VAL   785      16.853  13.737  -6.013  1.00  0.00      SEG1
ATOM   1127 HG21 VAL   785      16.617  12.991  -6.772  1.00  0.00      SEG1
ATOM   1128 HG22 VAL   785      17.936  13.791  -5.959  1.00  0.00      SEG1
ATOM   1129 HG23 VAL   785      16.480  14.704  -6.347  1.00  0.00      SEG1
ATOM   1130  C   VAL   785      18.319  11.993  -3.834  1.00  0.00      SEG1
ATOM   1131  O   VAL   785      18.746  12.516  -2.810  1.00  0.00      SEG1
ATOM   1132  N   LYS   786      19.094  11.349  -4.721  1.00  0.00      SEG1
ATOM   1133  HN  LYS   786      18.656  10.957  -5.525  1.00  0.00      SEG1
ATOM   1134  CA  LYS   786      20.520  11.224  -4.455  1.00  0.00      SEG1
ATOM   1135  HA  LYS   786      20.628  10.919  -3.411  1.00  0.00      SEG1
ATOM   1136  CB  LYS   786      21.138  10.144  -5.357  1.00  0.00      SEG1
ATOM   1137  HB1 LYS   786      20.686   9.177  -5.135  1.00  0.00      SEG1
ATOM   1138  HB2 LYS   786      22.194  10.047  -5.098  1.00  0.00      SEG1
ATOM   1139  CG  LYS   786      21.016  10.432  -6.862  1.00  0.00      SEG1
ATOM   1140  HG1 LYS   786      21.400  11.426  -7.085  1.00  0.00      SEG1
ATOM   1141  HG2 LYS   786      19.970  10.445  -7.172  1.00  0.00      SEG1
ATOM   1142  CD  LYS   786      21.788   9.413  -7.699  1.00  0.00      SEG1
ATOM   1143  HD1 LYS   786      21.319   8.433  -7.590  1.00  0.00      SEG1
ATOM   1144  HD2 LYS   786      22.799   9.323  -7.295  1.00  0.00      SEG1
ATOM   1145  CE  LYS   786      21.851   9.832  -9.171  1.00  0.00      SEG1
ATOM   1146  HE1 LYS   786      22.287  10.833  -9.252  1.00  0.00      SEG1
ATOM   1147  HE2 LYS   786      20.850   9.896  -9.610  1.00  0.00      SEG1
ATOM   1148  NZ  LYS   786      22.649   8.911  -9.980  1.00  0.00      SEG1
ATOM   1149  HZ1 LYS   786      22.226   7.962  -9.988  1.00  0.00      SEG1
ATOM   1150  HZ2 LYS   786      23.622   8.865  -9.613  1.00  0.00      SEG1
ATOM   1151  HZ3 LYS   786      22.641   9.278 -10.954  1.00  0.00      SEG1
ATOM   1152  C   LYS   786      21.279  12.555  -4.646  1.00  0.00      SEG1
ATOM   1153  O   LYS   786      22.427  12.681  -4.239  1.00  0.00      SEG1
ATOM   1154  N   GLN   787      20.651  13.515  -5.334  1.00  0.00      SEG1
ATOM   1155  HN  GLN   787      19.693  13.404  -5.605  1.00  0.00      SEG1
ATOM   1156  CA  GLN   787      21.342  14.759  -5.644  1.00  0.00      SEG1
ATOM   1157  HA  GLN   787      22.151  14.917  -4.927  1.00  0.00      SEG1
ATOM   1158  CB  GLN   787      21.854  14.752  -7.091  1.00  0.00      SEG1
ATOM   1159  HB1 GLN   787      22.097  15.767  -7.414  1.00  0.00      SEG1
ATOM   1160  HB2 GLN   787      21.061  14.408  -7.760  1.00  0.00      SEG1
ATOM   1161  CG  GLN   787      23.106  13.894  -7.274  1.00  0.00      SEG1
ATOM   1162  HG1 GLN   787      22.942  12.863  -6.974  1.00  0.00      SEG1
ATOM   1163  HG2 GLN   787      23.918  14.277  -6.654  1.00  0.00      SEG1
ATOM   1164  CD  GLN   787      23.517  13.910  -8.752  1.00  0.00      SEG1
ATOM   1165  OE1 GLN   787      22.702  13.942  -9.666  1.00  0.00      SEG1
ATOM   1166  NE2 GLN   787      24.834  13.939  -8.943  1.00  0.00      SEG1
ATOM   1167 HE21 GLN   787      25.231  14.010  -9.859  1.00  0.00      SEG1
ATOM   1168 HE22 GLN   787      25.443  13.907  -8.155  1.00  0.00      SEG1
ATOM   1169  C   GLN   787      20.361  15.906  -5.511  1.00  0.00      SEG1
ATOM   1170  O   GLN   787      19.171  15.760  -5.727  1.00  0.00      SEG1
ATOM   1171  N   ILE   788      20.947  17.077  -5.229  1.00  0.00      SEG1
ATOM   1172  HN  ILE   788      21.939  17.154  -5.147  1.00  0.00      SEG1
ATOM   1173  CA  ILE   788      20.120  18.267  -5.136  1.00  0.00      SEG1
ATOM   1174  HA  ILE   788      19.116  17.969  -4.835  1.00  0.00      SEG1
ATOM   1175  CB  ILE   788      20.691  19.190  -4.044  1.00  0.00      SEG1
ATOM   1176  HB  ILE   788      21.682  19.510  -4.371  1.00  0.00      SEG1
ATOM   1177  CG2 ILE   788      19.837  20.457  -3.865  1.00  0.00      SEG1
ATOM   1178 HG21 ILE   788      18.938  20.255  -3.282  1.00  0.00      SEG1
ATOM   1179 HG22 ILE   788      19.501  20.868  -4.816  1.00  0.00      SEG1
ATOM   1180 HG23 ILE   788      20.393  21.238  -3.348  1.00  0.00      SEG1
ATOM   1181  CG1 ILE   788      20.867  18.443  -2.696  1.00  0.00      SEG1
ATOM   1182 HG11 ILE   788      21.259  19.132  -1.947  1.00  0.00      SEG1
ATOM   1183 HG12 ILE   788      21.622  17.664  -2.791  1.00  0.00      SEG1
ATOM   1184  CD  ILE   788      19.582  17.797  -2.144  1.00  0.00      SEG1
ATOM   1185  HD1 ILE   788      19.165  17.053  -2.822  1.00  0.00      SEG1
ATOM   1186  HD2 ILE   788      18.797  18.531  -1.961  1.00  0.00      SEG1
ATOM   1187  HD3 ILE   788      19.768  17.291  -1.196  1.00  0.00      SEG1
ATOM   1188  C   ILE   788      20.056  18.913  -6.537  1.00  0.00      SEG1
ATOM   1189  O   ILE   788      21.025  19.470  -7.040  1.00  0.00      SEG1
ATOM   1190  N   TYR   789      18.857  18.805  -7.123  1.00  0.00      SEG1
ATOM   1191  HN  TYR   789      18.115  18.290  -6.691  1.00  0.00      SEG1
ATOM   1192  CA  TYR   789      18.611  19.403  -8.433  1.00  0.00      SEG1
ATOM   1193  HA  TYR   789      19.552  19.431  -8.985  1.00  0.00      SEG1
ATOM   1194  CB  TYR   789      17.561  18.598  -9.202  1.00  0.00      SEG1
ATOM   1195  HB1 TYR   789      17.326  19.079 -10.152  1.00  0.00      SEG1
ATOM   1196  HB2 TYR   789      16.628  18.563  -8.634  1.00  0.00      SEG1
ATOM   1197  CG  TYR   789      18.044  17.204  -9.480  1.00  0.00      SEG1
ATOM   1198  CD1 TYR   789      17.463  16.122  -8.839  1.00  0.00      SEG1
ATOM   1199  HD1 TYR   789      16.643  16.270  -8.154  1.00  0.00      SEG1
ATOM   1200  CE1 TYR   789      17.920  14.834  -9.074  1.00  0.00      SEG1
ATOM   1201  HE1 TYR   789      17.445  14.005  -8.579  1.00  0.00      SEG1
ATOM   1202  CD2 TYR   789      19.082  16.973 -10.375  1.00  0.00      SEG1
ATOM   1203  HD2 TYR   789      19.545  17.794 -10.904  1.00  0.00      SEG1
ATOM   1204  CE2 TYR   789      19.545  15.684 -10.608  1.00  0.00      SEG1
ATOM   1205  HE2 TYR   789      20.347  15.566 -11.319  1.00  0.00      SEG1
ATOM   1206  CZ  TYR   789      18.969  14.602  -9.945  1.00  0.00      SEG1
ATOM   1207  OH  TYR   789      19.412  13.301 -10.110  1.00  0.00      SEG1
ATOM   1208  HH  TYR   789      20.097  13.278 -10.760  1.00  0.00      SEG1
ATOM   1209  C   TYR   789      18.105  20.827  -8.236  1.00  0.00      SEG1
ATOM   1210  O   TYR   789      17.556  21.171  -7.192  1.00  0.00      SEG1
ATOM   1211  N   LYS   790      18.364  21.651  -9.262  1.00  0.00      SEG1
ATOM   1212  HN  LYS   790      18.746  21.287 -10.114  1.00  0.00      SEG1
ATOM   1213  CA  LYS   790      17.851  23.006  -9.221  1.00  0.00      SEG1
ATOM   1214  HA  LYS   790      16.947  23.019  -8.607  1.00  0.00      SEG1
ATOM   1215  CB  LYS   790      18.911  23.957  -8.644  1.00  0.00      SEG1
ATOM   1216  HB1 LYS   790      19.142  23.634  -7.627  1.00  0.00      SEG1
ATOM   1217  HB2 LYS   790      18.483  24.956  -8.549  1.00  0.00      SEG1
ATOM   1218  CG  LYS   790      20.214  24.027  -9.457  1.00  0.00      SEG1
ATOM   1219  HG1 LYS   790      20.006  24.386 -10.467  1.00  0.00      SEG1
ATOM   1220  HG2 LYS   790      20.637  23.029  -9.572  1.00  0.00      SEG1
ATOM   1221  CD  LYS   790      21.237  24.941  -8.781  1.00  0.00      SEG1
ATOM   1222  HD1 LYS   790      21.457  24.536  -7.791  1.00  0.00      SEG1
ATOM   1223  HD2 LYS   790      20.782  25.920  -8.623  1.00  0.00      SEG1
ATOM   1224  CE  LYS   790      22.522  25.078  -9.607  1.00  0.00      SEG1
ATOM   1225  HE1 LYS   790      22.304  25.509 -10.588  1.00  0.00      SEG1
ATOM   1226  HE2 LYS   790      22.969  24.097  -9.783  1.00  0.00      SEG1
ATOM   1227  NZ  LYS   790      23.519  25.918  -8.944  1.00  0.00      SEG1
ATOM   1228  HZ1 LYS   790      23.780  25.491  -8.031  1.00  0.00      SEG1
ATOM   1229  HZ2 LYS   790      23.134  26.869  -8.773  1.00  0.00      SEG1
ATOM   1230  HZ3 LYS   790      24.365  25.998  -9.546  1.00  0.00      SEG1
ATOM   1231  C   LYS   790      17.470  23.379 -10.645  1.00  0.00      SEG1
ATOM   1232  O   LYS   790      18.122  22.946 -11.588  1.00  0.00      SEG1
ATOM   1233  N   THR   791      16.411  24.200 -10.689  1.00  0.00      SEG1
ATOM   1234  HN  THR   791      15.911  24.483  -9.869  1.00  0.00      SEG1
ATOM   1235  CA  THR   791      15.893  24.625 -11.965  1.00  0.00      SEG1
ATOM   1236  HA  THR   791      15.803  23.745 -12.602  1.00  0.00      SEG1
ATOM   1237  CB  THR   791      14.552  25.329 -11.698  1.00  0.00      SEG1
ATOM   1238  HB  THR   791      14.184  25.788 -12.619  1.00  0.00      SEG1
ATOM   1239  OG1 THR   791      14.702  26.351 -10.716  1.00  0.00      SEG1
ATOM   1240  HG1 THR   791      15.539  26.787 -10.839  1.00  0.00      SEG1
ATOM   1241  CG2 THR   791      13.488  24.327 -11.250  1.00  0.00      SEG1
ATOM   1242 HG21 THR   791      13.732  23.893 -10.281  1.00  0.00      SEG1
ATOM   1243 HG22 THR   791      13.412  23.511 -11.971  1.00  0.00      SEG1
ATOM   1244 HG23 THR   791      12.504  24.792 -11.179  1.00  0.00      SEG1
ATOM   1245  C   THR   791      16.853  25.652 -12.555  1.00  0.00      SEG1
ATOM   1246  O   THR   791      17.574  26.316 -11.814  1.00  0.00      SEG1
ATOM   1247  N   PRO   792      16.787  25.835 -13.889  1.00  0.00      SEG1
ATOM   1248  CD  PRO   792      15.971  25.029 -14.792  1.00  0.00      SEG1
ATOM   1249  HD1 PRO   792      14.965  24.857 -14.413  1.00  0.00      SEG1
ATOM   1250  HD2 PRO   792      16.463  24.066 -14.938  1.00  0.00      SEG1
ATOM   1251  CA  PRO   792      17.542  26.887 -14.564  1.00  0.00      SEG1
ATOM   1252  HA  PRO   792      18.599  26.778 -14.320  1.00  0.00      SEG1
ATOM   1253  CB  PRO   792      17.288  26.594 -16.049  1.00  0.00      SEG1
ATOM   1254  HB1 PRO   792      18.066  25.920 -16.407  1.00  0.00      SEG1
ATOM   1255  HB2 PRO   792      17.300  27.473 -16.692  1.00  0.00      SEG1
ATOM   1256  CG  PRO   792      15.950  25.851 -16.073  1.00  0.00      SEG1
ATOM   1257  HG1 PRO   792      15.134  26.571 -16.014  1.00  0.00      SEG1
ATOM   1258  HG2 PRO   792      15.800  25.251 -16.969  1.00  0.00      SEG1
ATOM   1259  C   PRO   792      17.076  28.316 -14.177  1.00  0.00      SEG1
ATOM   1260  O   PRO   792      16.006  28.540 -13.593  1.00  0.00      SEG1
ATOM   1261  N   PRO   793      17.956  29.308 -14.473  1.00  0.00      SEG1
ATOM   1262  CD  PRO   793      19.317  29.111 -14.969  1.00  0.00      SEG1
ATOM   1263  HD1 PRO   793      19.369  28.381 -15.777  1.00  0.00      SEG1
ATOM   1264  HD2 PRO   793      19.947  28.766 -14.148  1.00  0.00      SEG1
ATOM   1265  CA  PRO   793      17.598  30.708 -14.276  1.00  0.00      SEG1
ATOM   1266  HA  PRO   793      17.291  30.884 -13.244  1.00  0.00      SEG1
ATOM   1267  CB  PRO   793      18.913  31.459 -14.559  1.00  0.00      SEG1
ATOM   1268  HB1 PRO   793      19.446  31.623 -13.621  1.00  0.00      SEG1
ATOM   1269  HB2 PRO   793      18.787  32.434 -15.034  1.00  0.00      SEG1
ATOM   1270  CG  PRO   793      19.741  30.502 -15.424  1.00  0.00      SEG1
ATOM   1271  HG1 PRO   793      19.465  30.632 -16.472  1.00  0.00      SEG1
ATOM   1272  HG2 PRO   793      20.817  30.662 -15.346  1.00  0.00      SEG1
ATOM   1273  C   PRO   793      16.433  31.162 -15.186  1.00  0.00      SEG1
ATOM   1274  O   PRO   793      15.648  32.008 -14.776  1.00  0.00      SEG1
ATOM   1275  N   ILE   794      16.311  30.505 -16.345  1.00  0.00      SEG1
ATOM   1276  HN  ILE   794      16.864  29.711 -16.584  1.00  0.00      SEG1
ATOM   1277  CA  ILE   794      15.259  30.850 -17.291  1.00  0.00      SEG1
ATOM   1278  HA  ILE   794      14.889  31.855 -17.077  1.00  0.00      SEG1
ATOM   1279  CB  ILE   794      15.845  30.797 -18.715  1.00  0.00      SEG1
ATOM   1280  HB  ILE   794      16.203  29.784 -18.906  1.00  0.00      SEG1
ATOM   1281  CG2 ILE   794      14.762  31.117 -19.758  1.00  0.00      SEG1
ATOM   1282 HG21 ILE   794      14.329  32.103 -19.586  1.00  0.00      SEG1
ATOM   1283 HG22 ILE   794      13.955  30.382 -19.733  1.00  0.00      SEG1
ATOM   1284 HG23 ILE   794      15.162  31.099 -20.771  1.00  0.00      SEG1
ATOM   1285  CG1 ILE   794      17.047  31.762 -18.840  1.00  0.00      SEG1
ATOM   1286 HG11 ILE   794      17.737  31.647 -18.006  1.00  0.00      SEG1
ATOM   1287 HG12 ILE   794      16.695  32.794 -18.790  1.00  0.00      SEG1
ATOM   1288  CD  ILE   794      17.863  31.563 -20.119  1.00  0.00      SEG1
ATOM   1289  HD1 ILE   794      17.271  31.769 -21.009  1.00  0.00      SEG1
ATOM   1290  HD2 ILE   794      18.239  30.542 -20.196  1.00  0.00      SEG1
ATOM   1291  HD3 ILE   794      18.721  32.238 -20.135  1.00  0.00      SEG1
ATOM   1292  C   ILE   794      14.160  29.817 -17.049  1.00  0.00      SEG1
ATOM   1293  O   ILE   794      14.457  28.632 -16.966  1.00  0.00      SEG1
ATOM   1294  N   LYS   795      12.936  30.319 -16.825  1.00  0.00      SEG1
ATOM   1295  HN  LYS   795      12.809  31.309 -16.859  1.00  0.00      SEG1
ATOM   1296  CA  LYS   795      11.802  29.459 -16.494  1.00  0.00      SEG1
ATOM   1297  HA  LYS   795      12.176  28.498 -16.142  1.00  0.00      SEG1
ATOM   1298  CB  LYS   795      10.943  30.142 -15.412  1.00  0.00      SEG1
ATOM   1299  HB1 LYS   795      10.092  29.503 -15.169  1.00  0.00      SEG1
ATOM   1300  HB2 LYS   795      10.513  31.061 -15.816  1.00  0.00      SEG1
ATOM   1301  CG  LYS   795      11.711  30.480 -14.130  1.00  0.00      SEG1
ATOM   1302  HG1 LYS   795      11.045  31.052 -13.480  1.00  0.00      SEG1
ATOM   1303  HG2 LYS   795      12.549  31.138 -14.360  1.00  0.00      SEG1
ATOM   1304  CD  LYS   795      12.179  29.228 -13.381  1.00  0.00      SEG1
ATOM   1305  HD1 LYS   795      12.803  28.605 -14.024  1.00  0.00      SEG1
ATOM   1306  HD2 LYS   795      11.298  28.641 -13.123  1.00  0.00      SEG1
ATOM   1307  CE  LYS   795      12.916  29.578 -12.091  1.00  0.00      SEG1
ATOM   1308  HE1 LYS   795      13.099  28.678 -11.497  1.00  0.00      SEG1
ATOM   1309  HE2 LYS   795      12.310  30.257 -11.486  1.00  0.00      SEG1
ATOM   1310  NZ  LYS   795      14.199  30.218 -12.380  1.00  0.00      SEG1
ATOM   1311  HZ1 LYS   795      14.035  31.100 -12.918  1.00  0.00      SEG1
ATOM   1312  HZ2 LYS   795      14.793  29.564 -12.939  1.00  0.00      SEG1
ATOM   1313  HZ3 LYS   795      14.695  30.457 -11.500  1.00  0.00      SEG1
ATOM   1314  C   LYS   795      10.935  29.196 -17.732  1.00  0.00      SEG1
ATOM   1315  O   LYS   795       9.757  29.530 -17.762  1.00  0.00      SEG1
ATOM   1316  N   ASP   796      11.569  28.585 -18.742  1.00  0.00      SEG1
ATOM   1317  HN  ASP   796      12.528  28.296 -18.661  1.00  0.00      SEG1
ATOM   1318  CA  ASP   796      10.930  28.326 -20.037  1.00  0.00      SEG1
ATOM   1319  HA  ASP   796      10.175  29.100 -20.178  1.00  0.00      SEG1
ATOM   1320  CB  ASP   796      11.952  28.457 -21.193  1.00  0.00      SEG1
ATOM   1321  HB1 ASP   796      12.204  29.508 -21.322  1.00  0.00      SEG1
ATOM   1322  HB2 ASP   796      11.496  28.129 -22.127  1.00  0.00      SEG1
ATOM   1323  CG  ASP   796      13.287  27.703 -21.035  1.00  0.00      SEG1
ATOM   1324  OD1 ASP   796      13.537  27.122 -19.973  1.00  0.00      SEG1
ATOM   1325  OD2 ASP   796      14.078  27.743 -21.979  1.00  0.00      SEG1
ATOM   1326  C   ASP   796      10.163  26.983 -20.060  1.00  0.00      SEG1
ATOM   1327  O   ASP   796      10.366  26.102 -20.885  1.00  0.00      SEG1
ATOM   1328  N   PHE   797       9.190  26.884 -19.137  1.00  0.00      SEG1
ATOM   1329  HN  PHE   797       9.037  27.691 -18.557  1.00  0.00      SEG1
ATOM   1330  CA  PHE   797       8.478  25.612 -18.973  1.00  0.00      SEG1
ATOM   1331  HA  PHE   797       9.125  24.806 -19.324  1.00  0.00      SEG1
ATOM   1332  CB  PHE   797       8.153  25.389 -17.496  1.00  0.00      SEG1
ATOM   1333  HB1 PHE   797       7.607  24.454 -17.362  1.00  0.00      SEG1
ATOM   1334  HB2 PHE   797       7.505  26.183 -17.122  1.00  0.00      SEG1
ATOM   1335  CG  PHE   797       9.412  25.310 -16.689  1.00  0.00      SEG1
ATOM   1336  CD1 PHE   797       9.647  26.219 -15.666  1.00  0.00      SEG1
ATOM   1337  HD1 PHE   797       8.920  26.996 -15.457  1.00  0.00      SEG1
ATOM   1338  CD2 PHE   797      10.358  24.325 -16.962  1.00  0.00      SEG1
ATOM   1339  HD2 PHE   797      10.203  23.607 -17.755  1.00  0.00      SEG1
ATOM   1340  CE1 PHE   797      10.807  26.128 -14.913  1.00  0.00      SEG1
ATOM   1341  HE1 PHE   797      10.971  26.810 -14.099  1.00  0.00      SEG1
ATOM   1342  CE2 PHE   797      11.525  24.249 -16.222  1.00  0.00      SEG1
ATOM   1343  HE2 PHE   797      12.249  23.481 -16.442  1.00  0.00      SEG1
ATOM   1344  CZ  PHE   797      11.749  25.150 -15.194  1.00  0.00      SEG1
ATOM   1345  HZ  PHE   797      12.656  25.086 -14.618  1.00  0.00      SEG1
ATOM   1346  C   PHE   797       7.207  25.495 -19.815  1.00  0.00      SEG1
ATOM   1347  O   PHE   797       6.266  24.815 -19.440  1.00  0.00      SEG1
ATOM   1348  N   GLY   798       7.212  26.108 -21.002  1.00  0.00      SEG1
ATOM   1349  HN  GLY   798       8.084  26.508 -21.281  1.00  0.00      SEG1
ATOM   1350  CA  GLY   798       6.107  25.833 -21.916  1.00  0.00      SEG1
ATOM   1351  HA1 GLY   798       5.928  24.754 -21.943  1.00  0.00      SEG1
ATOM   1352  HA2 GLY   798       6.408  26.154 -22.910  1.00  0.00      SEG1
ATOM   1353  C   GLY   798       4.804  26.533 -21.534  1.00  0.00      SEG1
ATOM   1354  O   GLY   798       3.753  26.130 -22.007  1.00  0.00      SEG1
ATOM   1355  N   GLY   799       4.942  27.586 -20.701  1.00  0.00      SEG1
ATOM   1356  HN  GLY   799       5.837  27.901 -20.392  1.00  0.00      SEG1
ATOM   1357  CA  GLY   799       3.786  28.361 -20.254  1.00  0.00      SEG1
ATOM   1358  HA1 GLY   799       2.955  28.236 -20.952  1.00  0.00      SEG1
ATOM   1359  HA2 GLY   799       4.081  29.410 -20.269  1.00  0.00      SEG1
ATOM   1360  C   GLY   799       3.337  27.995 -18.832  1.00  0.00      SEG1
ATOM   1361  O   GLY   799       2.515  28.686 -18.244  1.00  0.00      SEG1
ATOM   1362  N   PHE   800       3.886  26.897 -18.293  1.00  0.00      SEG1
ATOM   1363  HN  PHE   800       4.547  26.331 -18.791  1.00  0.00      SEG1
ATOM   1364  CA  PHE   800       3.513  26.486 -16.939  1.00  0.00      SEG1
ATOM   1365  HA  PHE   800       2.445  26.673 -16.795  1.00  0.00      SEG1
ATOM   1366  CB  PHE   800       3.813  24.993 -16.760  1.00  0.00      SEG1
ATOM   1367  HB1 PHE   800       3.719  24.729 -15.705  1.00  0.00      SEG1
ATOM   1368  HB2 PHE   800       4.847  24.781 -17.037  1.00  0.00      SEG1
ATOM   1369  CG  PHE   800       2.892  24.113 -17.565  1.00  0.00      SEG1
ATOM   1370  CD1 PHE   800       3.099  23.919 -18.928  1.00  0.00      SEG1
ATOM   1371  HD1 PHE   800       3.906  24.423 -19.434  1.00  0.00      SEG1
ATOM   1372  CD2 PHE   800       1.828  23.460 -16.952  1.00  0.00      SEG1
ATOM   1373  HD2 PHE   800       1.642  23.600 -15.899  1.00  0.00      SEG1
ATOM   1374  CE1 PHE   800       2.283  23.072 -19.659  1.00  0.00      SEG1
ATOM   1375  HE1 PHE   800       2.458  22.920 -20.713  1.00  0.00      SEG1
ATOM   1376  CE2 PHE   800       1.001  22.617 -17.683  1.00  0.00      SEG1
ATOM   1377  HE2 PHE   800       0.165  22.120 -17.207  1.00  0.00      SEG1
ATOM   1378  CZ  PHE   800       1.239  22.417 -19.034  1.00  0.00      SEG1
ATOM   1379  HZ  PHE   800       0.612  21.749 -19.612  1.00  0.00      SEG1
ATOM   1380  C   PHE   800       4.335  27.302 -15.927  1.00  0.00      SEG1
ATOM   1381  O   PHE   800       5.566  27.289 -15.967  1.00  0.00      SEG1
ATOM   1382  N   ASN   801       3.598  28.005 -15.057  1.00  0.00      SEG1
ATOM   1383  HN  ASN   801       2.604  27.894 -15.075  1.00  0.00      SEG1
ATOM   1384  CA  ASN   801       4.188  28.879 -14.052  1.00  0.00      SEG1
ATOM   1385  HA  ASN   801       5.170  29.197 -14.408  1.00  0.00      SEG1
ATOM   1386  CB  ASN   801       3.267  30.096 -13.879  1.00  0.00      SEG1
ATOM   1387  HB1 ASN   801       2.319  29.810 -13.420  1.00  0.00      SEG1
ATOM   1388  HB2 ASN   801       3.038  30.530 -14.852  1.00  0.00      SEG1
ATOM   1389  CG  ASN   801       3.935  31.158 -13.002  1.00  0.00      SEG1
ATOM   1390  OD1 ASN   801       4.854  30.889 -12.232  1.00  0.00      SEG1
ATOM   1391  ND2 ASN   801       3.403  32.381 -13.179  1.00  0.00      SEG1
ATOM   1392 HD21 ASN   801       3.804  33.111 -12.629  1.00  0.00      SEG1
ATOM   1393 HD22 ASN   801       2.662  32.585 -13.821  1.00  0.00      SEG1
ATOM   1394  C   ASN   801       4.324  28.119 -12.722  1.00  0.00      SEG1
ATOM   1395  O   ASN   801       3.324  27.772 -12.098  1.00  0.00      SEG1
ATOM   1396  N   PHE   802       5.594  27.884 -12.313  1.00  0.00      SEG1
ATOM   1397  HN  PHE   802       6.346  28.130 -12.919  1.00  0.00      SEG1
ATOM   1398  CA  PHE   802       5.855  27.175 -11.054  1.00  0.00      SEG1
ATOM   1399  HA  PHE   802       4.918  26.773 -10.662  1.00  0.00      SEG1
ATOM   1400  CB  PHE   802       6.851  26.036 -11.305  1.00  0.00      SEG1
ATOM   1401  HB1 PHE   802       7.079  25.513 -10.375  1.00  0.00      SEG1
ATOM   1402  HB2 PHE   802       7.799  26.441 -11.661  1.00  0.00      SEG1
ATOM   1403  CG  PHE   802       6.329  25.029 -12.287  1.00  0.00      SEG1
ATOM   1404  CD1 PHE   802       6.961  24.846 -13.512  1.00  0.00      SEG1
ATOM   1405  HD1 PHE   802       7.814  25.453 -13.772  1.00  0.00      SEG1
ATOM   1406  CD2 PHE   802       5.214  24.262 -11.975  1.00  0.00      SEG1
ATOM   1407  HD2 PHE   802       4.688  24.406 -11.042  1.00  0.00      SEG1
ATOM   1408  CE1 PHE   802       6.498  23.896 -14.408  1.00  0.00      SEG1
ATOM   1409  HE1 PHE   802       7.003  23.735 -15.351  1.00  0.00      SEG1
ATOM   1410  CE2 PHE   802       4.748  23.314 -12.870  1.00  0.00      SEG1
ATOM   1411  HE2 PHE   802       3.883  22.713 -12.634  1.00  0.00      SEG1
ATOM   1412  CZ  PHE   802       5.387  23.135 -14.083  1.00  0.00      SEG1
ATOM   1413  HZ  PHE   802       5.003  22.409 -14.778  1.00  0.00      SEG1
ATOM   1414  C   PHE   802       6.429  28.100  -9.970  1.00  0.00      SEG1
ATOM   1415  O   PHE   802       6.933  27.651  -8.946  1.00  0.00      SEG1
ATOM   1416  N   SER   803       6.341  29.418 -10.184  1.00  0.00      SEG1
ATOM   1417  HN  SER   803       5.779  29.734 -10.948  1.00  0.00      SEG1
ATOM   1418  CA  SER   803       7.039  30.325  -9.281  1.00  0.00      SEG1
ATOM   1419  HA  SER   803       8.090  30.024  -9.292  1.00  0.00      SEG1
ATOM   1420  CB  SER   803       6.922  31.743  -9.846  1.00  0.00      SEG1
ATOM   1421  HB1 SER   803       7.406  31.807 -10.832  1.00  0.00      SEG1
ATOM   1422  HB2 SER   803       7.463  32.430  -9.190  1.00  0.00      SEG1
ATOM   1423  OG  SER   803       5.571  32.173  -9.933  1.00  0.00      SEG1
ATOM   1424  HG1 SER   803       5.102  31.736 -10.652  1.00  0.00      SEG1
ATOM   1425  C   SER   803       6.557  30.197  -7.809  1.00  0.00      SEG1
ATOM   1426  O   SER   803       7.315  30.425  -6.880  1.00  0.00      SEG1
ATOM   1427  N   GLN   804       5.297  29.733  -7.685  1.00  0.00      SEG1
ATOM   1428  HN  GLN   804       4.702  29.561  -8.469  1.00  0.00      SEG1
ATOM   1429  CA  GLN   804       4.682  29.680  -6.359  1.00  0.00      SEG1
ATOM   1430  HA  GLN   804       5.100  30.497  -5.768  1.00  0.00      SEG1
ATOM   1431  CB  GLN   804       3.176  29.899  -6.521  1.00  0.00      SEG1
ATOM   1432  HB1 GLN   804       2.723  29.897  -5.532  1.00  0.00      SEG1
ATOM   1433  HB2 GLN   804       2.735  29.054  -7.048  1.00  0.00      SEG1
ATOM   1434  CG  GLN   804       2.831  31.210  -7.253  1.00  0.00      SEG1
ATOM   1435  HG1 GLN   804       1.751  31.358  -7.246  1.00  0.00      SEG1
ATOM   1436  HG2 GLN   804       3.137  31.169  -8.297  1.00  0.00      SEG1
ATOM   1437  CD  GLN   804       3.483  32.425  -6.573  1.00  0.00      SEG1
ATOM   1438  OE1 GLN   804       3.172  32.782  -5.451  1.00  0.00      SEG1
ATOM   1439  NE2 GLN   804       4.393  33.070  -7.298  1.00  0.00      SEG1
ATOM   1440 HE21 GLN   804       4.659  32.733  -8.199  1.00  0.00      SEG1
ATOM   1441 HE22 GLN   804       4.767  33.905  -6.904  1.00  0.00      SEG1
ATOM   1442  C   GLN   804       4.980  28.388  -5.565  1.00  0.00      SEG1
ATOM   1443  O   GLN   804       4.621  28.270  -4.401  1.00  0.00      SEG1
ATOM   1444  N   ILE   805       5.699  27.437  -6.195  1.00  0.00      SEG1
ATOM   1445  HN  ILE   805       5.919  27.559  -7.159  1.00  0.00      SEG1
ATOM   1446  CA  ILE   805       6.075  26.177  -5.530  1.00  0.00      SEG1
ATOM   1447  HA  ILE   805       5.738  26.208  -4.490  1.00  0.00      SEG1
ATOM   1448  CB  ILE   805       5.356  25.003  -6.234  1.00  0.00      SEG1
ATOM   1449  HB  ILE   805       5.680  24.091  -5.730  1.00  0.00      SEG1
ATOM   1450  CG2 ILE   805       3.833  25.122  -6.040  1.00  0.00      SEG1
ATOM   1451 HG21 ILE   805       3.425  26.004  -6.538  1.00  0.00      SEG1
ATOM   1452 HG22 ILE   805       3.584  25.181  -4.980  1.00  0.00      SEG1
ATOM   1453 HG23 ILE   805       3.312  24.256  -6.448  1.00  0.00      SEG1
ATOM   1454  CG1 ILE   805       5.696  24.864  -7.734  1.00  0.00      SEG1
ATOM   1455 HG11 ILE   805       6.772  24.944  -7.875  1.00  0.00      SEG1
ATOM   1456 HG12 ILE   805       5.257  25.687  -8.297  1.00  0.00      SEG1
ATOM   1457  CD  ILE   805       5.219  23.523  -8.311  1.00  0.00      SEG1
ATOM   1458  HD1 ILE   805       4.133  23.489  -8.407  1.00  0.00      SEG1
ATOM   1459  HD2 ILE   805       5.506  22.700  -7.657  1.00  0.00      SEG1
ATOM   1460  HD3 ILE   805       5.656  23.330  -9.289  1.00  0.00      SEG1
ATOM   1461  C   ILE   805       7.623  26.051  -5.468  1.00  0.00      SEG1
ATOM   1462  O   ILE   805       8.233  25.404  -4.618  1.00  0.00      SEG1
ATOM   1463  N   LEU   806       8.248  26.809  -6.378  1.00  0.00      SEG1
ATOM   1464  HN  LEU   806       7.761  27.341  -7.066  1.00  0.00      SEG1
ATOM   1465  CA  LEU   806       9.698  26.866  -6.360  1.00  0.00      SEG1
ATOM   1466  HA  LEU   806      10.025  25.845  -6.183  1.00  0.00      SEG1
ATOM   1467  CB  LEU   806      10.235  27.354  -7.717  1.00  0.00      SEG1
ATOM   1468  HB1 LEU   806      11.301  27.560  -7.639  1.00  0.00      SEG1
ATOM   1469  HB2 LEU   806       9.752  28.305  -7.947  1.00  0.00      SEG1
ATOM   1470  CG  LEU   806      10.005  26.365  -8.872  1.00  0.00      SEG1
ATOM   1471  HG  LEU   806       8.957  26.055  -8.875  1.00  0.00      SEG1
ATOM   1472  CD1 LEU   806      10.296  27.046 -10.212  1.00  0.00      SEG1
ATOM   1473 HD11 LEU   806      11.339  27.357 -10.276  1.00  0.00      SEG1
ATOM   1474 HD12 LEU   806       9.662  27.920 -10.356  1.00  0.00      SEG1
ATOM   1475 HD13 LEU   806      10.106  26.365 -11.043  1.00  0.00      SEG1
ATOM   1476  CD2 LEU   806      10.872  25.107  -8.734  1.00  0.00      SEG1
ATOM   1477 HD21 LEU   806      10.668  24.564  -7.814  1.00  0.00      SEG1
ATOM   1478 HD22 LEU   806      11.934  25.345  -8.754  1.00  0.00      SEG1
ATOM   1479 HD23 LEU   806      10.679  24.418  -9.554  1.00  0.00      SEG1
ATOM   1480  C   LEU   806      10.171  27.793  -5.212  1.00  0.00      SEG1
ATOM   1481  O   LEU   806       9.473  28.702  -4.788  1.00  0.00      SEG1
ATOM   1482  N   PRO   807      11.416  27.533  -4.727  1.00  0.00      SEG1
ATOM   1483  CD  PRO   807      12.254  26.395  -5.113  1.00  0.00      SEG1
ATOM   1484  HD1 PRO   807      12.699  26.588  -6.087  1.00  0.00      SEG1
ATOM   1485  HD2 PRO   807      11.714  25.448  -5.146  1.00  0.00      SEG1
ATOM   1486  CA  PRO   807      12.040  28.376  -3.698  1.00  0.00      SEG1
ATOM   1487  HA  PRO   807      11.467  28.265  -2.775  1.00  0.00      SEG1
ATOM   1488  CB  PRO   807      13.441  27.778  -3.530  1.00  0.00      SEG1
ATOM   1489  HB1 PRO   807      13.788  27.838  -2.504  1.00  0.00      SEG1
ATOM   1490  HB2 PRO   807      14.167  28.293  -4.163  1.00  0.00      SEG1
ATOM   1491  CG  PRO   807      13.312  26.341  -4.016  1.00  0.00      SEG1
ATOM   1492  HG1 PRO   807      14.257  25.927  -4.358  1.00  0.00      SEG1
ATOM   1493  HG2 PRO   807      12.940  25.722  -3.197  1.00  0.00      SEG1
ATOM   1494  C   PRO   807      12.196  29.872  -4.044  1.00  0.00      SEG1
ATOM   1495  O   PRO   807      12.637  30.211  -5.142  1.00  0.00      SEG1
ATOM   1496  N   ASP   808      11.852  30.709  -3.045  1.00  0.00      SEG1
ATOM   1497  HN  ASP   808      11.610  30.367  -2.136  1.00  0.00      SEG1
ATOM   1498  CA  ASP   808      12.002  32.161  -3.121  1.00  0.00      SEG1
ATOM   1499  HA  ASP   808      11.841  32.451  -4.155  1.00  0.00      SEG1
ATOM   1500  CB  ASP   808      10.905  32.844  -2.288  1.00  0.00      SEG1
ATOM   1501  HB1 ASP   808      10.970  32.535  -1.245  1.00  0.00      SEG1
ATOM   1502  HB2 ASP   808       9.930  32.514  -2.650  1.00  0.00      SEG1
ATOM   1503  CG  ASP   808      10.957  34.380  -2.325  1.00  0.00      SEG1
ATOM   1504  OD1 ASP   808      11.947  34.967  -2.763  1.00  0.00      SEG1
ATOM   1505  OD2 ASP   808       9.998  34.991  -1.875  1.00  0.00      SEG1
ATOM   1506  C   ASP   808      13.407  32.574  -2.605  1.00  0.00      SEG1
ATOM   1507  O   ASP   808      13.705  32.504  -1.417  1.00  0.00      SEG1
ATOM   1508  N   PRO   809      14.295  33.026  -3.536  1.00  0.00      SEG1
ATOM   1509  CD  PRO   809      14.066  33.091  -4.974  1.00  0.00      SEG1
ATOM   1510  HD1 PRO   809      13.502  33.997  -5.194  1.00  0.00      SEG1
ATOM   1511  HD2 PRO   809      13.523  32.238  -5.355  1.00  0.00      SEG1
ATOM   1512  CA  PRO   809      15.645  33.435  -3.153  1.00  0.00      SEG1
ATOM   1513  HA  PRO   809      16.156  32.582  -2.705  1.00  0.00      SEG1
ATOM   1514  CB  PRO   809      16.301  33.817  -4.497  1.00  0.00      SEG1
ATOM   1515  HB1 PRO   809      17.358  33.561  -4.530  1.00  0.00      SEG1
ATOM   1516  HB2 PRO   809      16.212  34.894  -4.667  1.00  0.00      SEG1
ATOM   1517  CG  PRO   809      15.472  33.106  -5.563  1.00  0.00      SEG1
ATOM   1518  HG1 PRO   809      15.509  33.581  -6.541  1.00  0.00      SEG1
ATOM   1519  HG2 PRO   809      15.817  32.076  -5.656  1.00  0.00      SEG1
ATOM   1520  C   PRO   809      15.808  34.635  -2.203  1.00  0.00      SEG1
ATOM   1521  O   PRO   809      16.909  34.876  -1.725  1.00  0.00      SEG1
ATOM   1522  N   SER   810      14.730  35.389  -1.984  1.00  0.00      SEG1
ATOM   1523  HN  SER   810      13.871  35.124  -2.417  1.00  0.00      SEG1
ATOM   1524  CA  SER   810      14.806  36.584  -1.161  1.00  0.00      SEG1
ATOM   1525  HA  SER   810      15.804  37.017  -1.255  1.00  0.00      SEG1
ATOM   1526  CB  SER   810      13.772  37.581  -1.693  1.00  0.00      SEG1
ATOM   1527  HB1 SER   810      13.821  38.518  -1.132  1.00  0.00      SEG1
ATOM   1528  HB2 SER   810      12.749  37.203  -1.543  1.00  0.00      SEG1
ATOM   1529  OG  SER   810      14.049  37.844  -3.070  1.00  0.00      SEG1
ATOM   1530  HG1 SER   810      13.653  37.151  -3.601  1.00  0.00      SEG1
ATOM   1531  C   SER   810      14.552  36.261   0.321  1.00  0.00      SEG1
ATOM   1532  O   SER   810      14.634  37.137   1.176  1.00  0.00      SEG1
ATOM   1533  N   LYS   811      14.200  34.995   0.588  1.00  0.00      SEG1
ATOM   1534  HN  LYS   811      14.078  34.286  -0.109  1.00  0.00      SEG1
ATOM   1535  CA  LYS   811      13.887  34.660   1.967  1.00  0.00      SEG1
ATOM   1536  HA  LYS   811      13.503  35.557   2.452  1.00  0.00      SEG1
ATOM   1537  CB  LYS   811      12.801  33.584   1.968  1.00  0.00      SEG1
ATOM   1538  HB1 LYS   811      12.600  33.231   2.979  1.00  0.00      SEG1
ATOM   1539  HB2 LYS   811      13.170  32.723   1.411  1.00  0.00      SEG1
ATOM   1540  CG  LYS   811      11.494  34.065   1.324  1.00  0.00      SEG1
ATOM   1541  HG1 LYS   811      10.816  33.213   1.275  1.00  0.00      SEG1
ATOM   1542  HG2 LYS   811      11.684  34.346   0.288  1.00  0.00      SEG1
ATOM   1543  CD  LYS   811      10.812  35.228   2.064  1.00  0.00      SEG1
ATOM   1544  HD1 LYS   811      11.458  36.106   2.045  1.00  0.00      SEG1
ATOM   1545  HD2 LYS   811      10.669  34.971   3.115  1.00  0.00      SEG1
ATOM   1546  CE  LYS   811       9.472  35.583   1.413  1.00  0.00      SEG1
ATOM   1547  HE1 LYS   811       9.597  35.721   0.340  1.00  0.00      SEG1
ATOM   1548  HE2 LYS   811       9.069  36.519   1.804  1.00  0.00      SEG1
ATOM   1549  NZ  LYS   811       8.480  34.533   1.613  1.00  0.00      SEG1
ATOM   1550  HZ1 LYS   811       8.079  34.469   2.575  1.00  0.00      SEG1
ATOM   1551  HZ2 LYS   811       8.870  33.568   1.533  1.00  0.00      SEG1
ATOM   1552  HZ3 LYS   811       7.688  34.572   0.951  1.00  0.00      SEG1
ATOM   1553  C   LYS   811      15.160  34.211   2.710  1.00  0.00      SEG1
ATOM   1554  O   LYS   811      16.137  33.760   2.119  1.00  0.00      SEG1
ATOM   1555  N   PRO   812      15.133  34.373   4.066  1.00  0.00      SEG1
ATOM   1556  CD  PRO   812      14.069  35.042   4.817  1.00  0.00      SEG1
ATOM   1557  HD1 PRO   812      13.069  34.759   4.487  1.00  0.00      SEG1
ATOM   1558  HD2 PRO   812      14.187  36.121   4.702  1.00  0.00      SEG1
ATOM   1559  CA  PRO   812      16.226  33.896   4.920  1.00  0.00      SEG1
ATOM   1560  HA  PRO   812      17.179  34.315   4.596  1.00  0.00      SEG1
ATOM   1561  CB  PRO   812      15.837  34.396   6.324  1.00  0.00      SEG1
ATOM   1562  HB1 PRO   812      16.332  35.346   6.518  1.00  0.00      SEG1
ATOM   1563  HB2 PRO   812      16.118  33.718   7.135  1.00  0.00      SEG1
ATOM   1564  CG  PRO   812      14.322  34.620   6.260  1.00  0.00      SEG1
ATOM   1565  HG1 PRO   812      13.805  33.676   6.443  1.00  0.00      SEG1
ATOM   1566  HG2 PRO   812      13.960  35.344   6.990  1.00  0.00      SEG1
ATOM   1567  C   PRO   812      16.381  32.369   4.967  1.00  0.00      SEG1
ATOM   1568  O   PRO   812      17.403  31.866   5.413  1.00  0.00      SEG1
ATOM   1569  N   SER   813      15.320  31.723   4.477  1.00  0.00      SEG1
ATOM   1570  HN  SER   813      14.523  32.191   4.101  1.00  0.00      SEG1
ATOM   1571  CA  SER   813      15.257  30.296   4.271  1.00  0.00      SEG1
ATOM   1572  HA  SER   813      16.273  29.901   4.206  1.00  0.00      SEG1
ATOM   1573  CB  SER   813      14.440  29.647   5.396  1.00  0.00      SEG1
ATOM   1574  HB1 SER   813      13.428  30.061   5.406  1.00  0.00      SEG1
ATOM   1575  HB2 SER   813      14.871  29.877   6.377  1.00  0.00      SEG1
ATOM   1576  OG  SER   813      14.313  28.248   5.214  1.00  0.00      SEG1
ATOM   1577  HG1 SER   813      15.133  27.807   5.439  1.00  0.00      SEG1
ATOM   1578  C   SER   813      14.518  30.171   2.942  1.00  0.00      SEG1
ATOM   1579  O   SER   813      13.449  30.746   2.777  1.00  0.00      SEG1
ATOM   1580  N   LYS   814      15.131  29.439   2.007  1.00  0.00      SEG1
ATOM   1581  HN  LYS   814      15.928  28.901   2.268  1.00  0.00      SEG1
ATOM   1582  CA  LYS   814      14.619  29.419   0.638  1.00  0.00      SEG1
ATOM   1583  HA  LYS   814      14.284  30.425   0.383  1.00  0.00      SEG1
ATOM   1584  CB  LYS   814      15.750  28.979  -0.298  1.00  0.00      SEG1
ATOM   1585  HB1 LYS   814      15.357  28.823  -1.301  1.00  0.00      SEG1
ATOM   1586  HB2 LYS   814      16.148  28.018   0.036  1.00  0.00      SEG1
ATOM   1587  CG  LYS   814      16.864  30.015  -0.367  1.00  0.00      SEG1
ATOM   1588  HG1 LYS   814      17.292  30.163   0.626  1.00  0.00      SEG1
ATOM   1589  HG2 LYS   814      16.445  30.976  -0.668  1.00  0.00      SEG1
ATOM   1590  CD  LYS   814      17.952  29.586  -1.340  1.00  0.00      SEG1
ATOM   1591  HD1 LYS   814      17.517  29.405  -2.324  1.00  0.00      SEG1
ATOM   1592  HD2 LYS   814      18.375  28.636  -1.004  1.00  0.00      SEG1
ATOM   1593  CE  LYS   814      19.035  30.654  -1.418  1.00  0.00      SEG1
ATOM   1594  HE1 LYS   814      19.462  30.840  -0.430  1.00  0.00      SEG1
ATOM   1595  HE2 LYS   814      18.620  31.595  -1.788  1.00  0.00      SEG1
ATOM   1596  NZ  LYS   814      20.103  30.224  -2.306  1.00  0.00      SEG1
ATOM   1597  HZ1 LYS   814      19.672  30.013  -3.228  1.00  0.00      SEG1
ATOM   1598  HZ2 LYS   814      20.518  29.362  -1.897  1.00  0.00      SEG1
ATOM   1599  HZ3 LYS   814      20.827  30.969  -2.379  1.00  0.00      SEG1
ATOM   1600  C   LYS   814      13.432  28.464   0.454  1.00  0.00      SEG1
ATOM   1601  O   LYS   814      13.555  27.437  -0.209  1.00  0.00      SEG1
ATOM   1602  N   ARG   815      12.289  28.876   0.999  1.00  0.00      SEG1
ATOM   1603  HN  ARG   815      12.255  29.766   1.452  1.00  0.00      SEG1
ATOM   1604  CA  ARG   815      11.044  28.144   0.845  1.00  0.00      SEG1
ATOM   1605  HA  ARG   815      11.261  27.119   0.537  1.00  0.00      SEG1
ATOM   1606  CB  ARG   815      10.286  28.152   2.170  1.00  0.00      SEG1
ATOM   1607  HB1 ARG   815       9.351  27.607   2.046  1.00  0.00      SEG1
ATOM   1608  HB2 ARG   815      10.020  29.174   2.443  1.00  0.00      SEG1
ATOM   1609  CG  ARG   815      11.113  27.491   3.279  1.00  0.00      SEG1
ATOM   1610  HG1 ARG   815      11.940  28.142   3.570  1.00  0.00      SEG1
ATOM   1611  HG2 ARG   815      11.569  26.579   2.894  1.00  0.00      SEG1
ATOM   1612  CD  ARG   815      10.259  27.135   4.490  1.00  0.00      SEG1
ATOM   1613  HD1 ARG   815      10.884  26.701   5.271  1.00  0.00      SEG1
ATOM   1614  HD2 ARG   815       9.470  26.427   4.228  1.00  0.00      SEG1
ATOM   1615  NE  ARG   815       9.594  28.337   4.972  1.00  0.00      SEG1
ATOM   1616  HE  ARG   815       9.282  29.034   4.315  1.00  0.00      SEG1
ATOM   1617  CZ  ARG   815       9.290  28.555   6.259  1.00  0.00      SEG1
ATOM   1618  NH1 ARG   815       9.582  27.641   7.187  1.00  0.00      SEG1
ATOM   1619 HH11 ARG   815      10.000  26.768   6.917  1.00  0.00      SEG1
ATOM   1620 HH12 ARG   815       9.365  27.781   8.154  1.00  0.00      SEG1
ATOM   1621  NH2 ARG   815       8.681  29.689   6.568  1.00  0.00      SEG1
ATOM   1622 HH21 ARG   815       8.481  30.317   5.804  1.00  0.00      SEG1
ATOM   1623 HH22 ARG   815       8.425  29.909   7.504  1.00  0.00      SEG1
ATOM   1624  C   ARG   815      10.241  28.842  -0.244  1.00  0.00      SEG1
ATOM   1625  O   ARG   815      10.503  29.988  -0.606  1.00  0.00      SEG1
ATOM   1626  N   SER   816       9.303  28.103  -0.819  1.00  0.00      SEG1
ATOM   1627  HN  SER   816       9.137  27.188  -0.452  1.00  0.00      SEG1
ATOM   1628  CA  SER   816       8.419  28.698  -1.797  1.00  0.00      SEG1
ATOM   1629  HA  SER   816       8.991  29.384  -2.426  1.00  0.00      SEG1
ATOM   1630  CB  SER   816       7.845  27.578  -2.642  1.00  0.00      SEG1
ATOM   1631  HB1 SER   816       8.659  27.024  -3.109  1.00  0.00      SEG1
ATOM   1632  HB2 SER   816       7.205  27.978  -3.434  1.00  0.00      SEG1
ATOM   1633  OG  SER   816       7.055  26.709  -1.876  1.00  0.00      SEG1
ATOM   1634  HG1 SER   816       7.568  26.173  -1.254  1.00  0.00      SEG1
ATOM   1635  C   SER   816       7.284  29.451  -1.095  1.00  0.00      SEG1
ATOM   1636  O   SER   816       7.018  29.293   0.089  1.00  0.00      SEG1
ATOM   1637  N   PHE   817       6.597  30.242  -1.943  1.00  0.00      SEG1
ATOM   1638  HN  PHE   817       6.766  30.206  -2.927  1.00  0.00      SEG1
ATOM   1639  CA  PHE   817       5.475  31.029  -1.447  1.00  0.00      SEG1
ATOM   1640  HA  PHE   817       5.893  31.751  -0.744  1.00  0.00      SEG1
ATOM   1641  CB  PHE   817       4.778  31.749  -2.614  1.00  0.00      SEG1
ATOM   1642  HB1 PHE   817       4.350  31.032  -3.318  1.00  0.00      SEG1
ATOM   1643  HB2 PHE   817       5.509  32.326  -3.183  1.00  0.00      SEG1
ATOM   1644  CG  PHE   817       3.693  32.676  -2.126  1.00  0.00      SEG1
ATOM   1645  CD1 PHE   817       3.952  34.028  -1.931  1.00  0.00      SEG1
ATOM   1646  HD1 PHE   817       4.946  34.410  -2.120  1.00  0.00      SEG1
ATOM   1647  CD2 PHE   817       2.413  32.194  -1.867  1.00  0.00      SEG1
ATOM   1648  HD2 PHE   817       2.193  31.143  -1.996  1.00  0.00      SEG1
ATOM   1649  CE1 PHE   817       2.944  34.887  -1.506  1.00  0.00      SEG1
ATOM   1650  HE1 PHE   817       3.154  35.938  -1.379  1.00  0.00      SEG1
ATOM   1651  CE2 PHE   817       1.405  33.048  -1.442  1.00  0.00      SEG1
ATOM   1652  HE2 PHE   817       0.414  32.667  -1.245  1.00  0.00      SEG1
ATOM   1653  CZ  PHE   817       1.665  34.399  -1.267  1.00  0.00      SEG1
ATOM   1654  HZ  PHE   817       0.861  35.052  -0.955  1.00  0.00      SEG1
ATOM   1655  C   PHE   817       4.500  30.120  -0.684  1.00  0.00      SEG1
ATOM   1656  O   PHE   817       4.156  30.363   0.468  1.00  0.00      SEG1
ATOM   1657  N   ILE   818       4.115  29.021  -1.365  1.00  0.00      SEG1
ATOM   1658  HN  ILE   818       4.419  28.823  -2.300  1.00  0.00      SEG1
ATOM   1659  CA  ILE   818       3.138  28.127  -0.738  1.00  0.00      SEG1
ATOM   1660  HA  ILE   818       2.307  28.768  -0.438  1.00  0.00      SEG1
ATOM   1661  CB  ILE   818       2.589  27.093  -1.742  1.00  0.00      SEG1
ATOM   1662  HB  ILE   818       3.435  26.673  -2.285  1.00  0.00      SEG1
ATOM   1663  CG2 ILE   818       1.850  25.934  -1.038  1.00  0.00      SEG1
ATOM   1664 HG21 ILE   818       1.078  26.312  -0.368  1.00  0.00      SEG1
ATOM   1665 HG22 ILE   818       2.546  25.340  -0.444  1.00  0.00      SEG1
ATOM   1666 HG23 ILE   818       1.388  25.243  -1.741  1.00  0.00      SEG1
ATOM   1667  CG1 ILE   818       1.662  27.818  -2.736  1.00  0.00      SEG1
ATOM   1668 HG11 ILE   818       2.154  28.719  -3.101  1.00  0.00      SEG1
ATOM   1669 HG12 ILE   818       0.770  28.150  -2.206  1.00  0.00      SEG1
ATOM   1670  CD  ILE   818       1.256  26.984  -3.951  1.00  0.00      SEG1
ATOM   1671  HD1 ILE   818       0.749  26.063  -3.668  1.00  0.00      SEG1
ATOM   1672  HD2 ILE   818       2.127  26.725  -4.548  1.00  0.00      SEG1
ATOM   1673  HD3 ILE   818       0.578  27.552  -4.587  1.00  0.00      SEG1
ATOM   1674  C   ILE   818       3.653  27.502   0.572  1.00  0.00      SEG1
ATOM   1675  O   ILE   818       2.890  27.402   1.532  1.00  0.00      SEG1
ATOM   1676  N   GLU   819       4.947  27.119   0.602  1.00  0.00      SEG1
ATOM   1677  HN  GLU   819       5.501  27.067  -0.233  1.00  0.00      SEG1
ATOM   1678  CA  GLU   819       5.447  26.565   1.861  1.00  0.00      SEG1
ATOM   1679  HA  GLU   819       4.807  25.716   2.094  1.00  0.00      SEG1
ATOM   1680  CB  GLU   819       6.889  26.068   1.685  1.00  0.00      SEG1
ATOM   1681  HB1 GLU   819       7.363  25.930   2.659  1.00  0.00      SEG1
ATOM   1682  HB2 GLU   819       7.458  26.848   1.179  1.00  0.00      SEG1
ATOM   1683  CG  GLU   819       6.921  24.718   0.928  1.00  0.00      SEG1
ATOM   1684  HG1 GLU   819       6.227  24.737   0.087  1.00  0.00      SEG1
ATOM   1685  HG2 GLU   819       6.560  23.929   1.586  1.00  0.00      SEG1
ATOM   1686  CD  GLU   819       8.303  24.359   0.365  1.00  0.00      SEG1
ATOM   1687  OE1 GLU   819       8.957  25.266  -0.162  1.00  0.00      SEG1
ATOM   1688  OE2 GLU   819       8.689  23.185   0.445  1.00  0.00      SEG1
ATOM   1689  C   GLU   819       5.283  27.569   3.024  1.00  0.00      SEG1
ATOM   1690  O   GLU   819       4.827  27.220   4.112  1.00  0.00      SEG1
ATOM   1691  N   ASP   820       5.638  28.844   2.753  1.00  0.00      SEG1
ATOM   1692  HN  ASP   820       6.074  29.095   1.884  1.00  0.00      SEG1
ATOM   1693  CA  ASP   820       5.472  29.848   3.809  1.00  0.00      SEG1
ATOM   1694  HA  ASP   820       6.115  29.537   4.633  1.00  0.00      SEG1
ATOM   1695  CB  ASP   820       5.850  31.260   3.320  1.00  0.00      SEG1
ATOM   1696  HB1 ASP   820       5.403  32.013   3.969  1.00  0.00      SEG1
ATOM   1697  HB2 ASP   820       5.457  31.430   2.317  1.00  0.00      SEG1
ATOM   1698  CG  ASP   820       7.346  31.555   3.340  1.00  0.00      SEG1
ATOM   1699  OD1 ASP   820       8.133  30.821   3.931  1.00  0.00      SEG1
ATOM   1700  OD2 ASP   820       7.703  32.589   2.803  1.00  0.00      SEG1
ATOM   1701  C   ASP   820       4.026  29.868   4.347  1.00  0.00      SEG1
ATOM   1702  O   ASP   820       3.791  29.955   5.552  1.00  0.00      SEG1
ATOM   1703  N   LEU   821       3.070  29.765   3.408  1.00  0.00      SEG1
ATOM   1704  HN  LEU   821       3.341  29.622   2.452  1.00  0.00      SEG1
ATOM   1705  CA  LEU   821       1.687  29.705   3.874  1.00  0.00      SEG1
ATOM   1706  HA  LEU   821       1.491  30.651   4.380  1.00  0.00      SEG1
ATOM   1707  CB  LEU   821       0.707  29.495   2.711  1.00  0.00      SEG1
ATOM   1708  HB1 LEU   821      -0.301  29.385   3.115  1.00  0.00      SEG1
ATOM   1709  HB2 LEU   821       0.928  28.546   2.227  1.00  0.00      SEG1
ATOM   1710  CG  LEU   821       0.671  30.598   1.647  1.00  0.00      SEG1
ATOM   1711  HG  LEU   821       1.664  30.732   1.215  1.00  0.00      SEG1
ATOM   1712  CD1 LEU   821      -0.275  30.144   0.528  1.00  0.00      SEG1
ATOM   1713 HD11 LEU   821      -1.270  29.949   0.923  1.00  0.00      SEG1
ATOM   1714 HD12 LEU   821       0.071  29.221   0.065  1.00  0.00      SEG1
ATOM   1715 HD13 LEU   821      -0.369  30.891  -0.257  1.00  0.00      SEG1
ATOM   1716  CD2 LEU   821       0.214  31.939   2.241  1.00  0.00      SEG1
ATOM   1717 HD21 LEU   821       0.967  32.360   2.906  1.00  0.00      SEG1
ATOM   1718 HD22 LEU   821      -0.713  31.828   2.803  1.00  0.00      SEG1
ATOM   1719 HD23 LEU   821       0.032  32.671   1.454  1.00  0.00      SEG1
ATOM   1720  C   LEU   821       1.481  28.556   4.889  1.00  0.00      SEG1
ATOM   1721  O   LEU   821       0.828  28.703   5.922  1.00  0.00      SEG1
ATOM   1722  N   LEU   822       2.048  27.391   4.549  1.00  0.00      SEG1
ATOM   1723  HN  LEU   822       2.626  27.401   3.727  1.00  0.00      SEG1
ATOM   1724  CA  LEU   822       1.815  26.199   5.362  1.00  0.00      SEG1
ATOM   1725  HA  LEU   822       0.735  26.081   5.448  1.00  0.00      SEG1
ATOM   1726  CB  LEU   822       2.450  24.977   4.671  1.00  0.00      SEG1
ATOM   1727  HB1 LEU   822       2.367  24.109   5.327  1.00  0.00      SEG1
ATOM   1728  HB2 LEU   822       3.519  25.153   4.542  1.00  0.00      SEG1
ATOM   1729  CG  LEU   822       1.833  24.638   3.298  1.00  0.00      SEG1
ATOM   1730  HG  LEU   822       1.855  25.527   2.667  1.00  0.00      SEG1
ATOM   1731  CD1 LEU   822       2.664  23.564   2.586  1.00  0.00      SEG1
ATOM   1732 HD11 LEU   822       2.732  22.651   3.175  1.00  0.00      SEG1
ATOM   1733 HD12 LEU   822       3.687  23.903   2.427  1.00  0.00      SEG1
ATOM   1734 HD13 LEU   822       2.252  23.300   1.613  1.00  0.00      SEG1
ATOM   1735  CD2 LEU   822       0.376  24.183   3.425  1.00  0.00      SEG1
ATOM   1736 HD21 LEU   822      -0.249  24.975   3.833  1.00  0.00      SEG1
ATOM   1737 HD22 LEU   822       0.303  23.307   4.065  1.00  0.00      SEG1
ATOM   1738 HD23 LEU   822      -0.040  23.917   2.453  1.00  0.00      SEG1
ATOM   1739  C   LEU   822       2.376  26.387   6.791  1.00  0.00      SEG1
ATOM   1740  O   LEU   822       1.742  26.102   7.806  1.00  0.00      SEG1
ATOM   1741  N   PHE   823       3.604  26.938   6.779  1.00  0.00      SEG1
ATOM   1742  HN  PHE   823       4.061  27.156   5.911  1.00  0.00      SEG1
ATOM   1743  CA  PHE   823       4.327  27.156   8.029  1.00  0.00      SEG1
ATOM   1744  HA  PHE   823       4.278  26.222   8.586  1.00  0.00      SEG1
ATOM   1745  CB  PHE   823       5.798  27.524   7.750  1.00  0.00      SEG1
ATOM   1746  HB1 PHE   823       6.231  28.067   8.592  1.00  0.00      SEG1
ATOM   1747  HB2 PHE   823       5.874  28.194   6.892  1.00  0.00      SEG1
ATOM   1748  CG  PHE   823       6.636  26.291   7.519  1.00  0.00      SEG1
ATOM   1749  CD1 PHE   823       6.732  25.712   6.259  1.00  0.00      SEG1
ATOM   1750  HD1 PHE   823       6.236  26.147   5.414  1.00  0.00      SEG1
ATOM   1751  CD2 PHE   823       7.329  25.699   8.571  1.00  0.00      SEG1
ATOM   1752  HD2 PHE   823       7.290  26.121   9.564  1.00  0.00      SEG1
ATOM   1753  CE1 PHE   823       7.480  24.563   6.052  1.00  0.00      SEG1
ATOM   1754  HE1 PHE   823       7.546  24.149   5.054  1.00  0.00      SEG1
ATOM   1755  CE2 PHE   823       8.083  24.548   8.374  1.00  0.00      SEG1
ATOM   1756  HE2 PHE   823       8.630  24.112   9.208  1.00  0.00      SEG1
ATOM   1757  CZ  PHE   823       8.152  23.973   7.113  1.00  0.00      SEG1
ATOM   1758  HZ  PHE   823       8.739  23.077   6.956  1.00  0.00      SEG1
ATOM   1759  C   PHE   823       3.646  28.218   8.905  1.00  0.00      SEG1
ATOM   1760  O   PHE   823       3.753  28.188  10.124  1.00  0.00      SEG1
ATOM   1761  N   ASN   824       2.936  29.142   8.232  1.00  0.00      SEG1
ATOM   1762  HN  ASN   824       2.986  29.184   7.232  1.00  0.00      SEG1
ATOM   1763  CA  ASN   824       2.283  30.203   8.992  1.00  0.00      SEG1
ATOM   1764  HA  ASN   824       2.879  30.416   9.884  1.00  0.00      SEG1
ATOM   1765  CB  ASN   824       2.175  31.483   8.144  1.00  0.00      SEG1
ATOM   1766  HB1 ASN   824       1.555  32.225   8.648  1.00  0.00      SEG1
ATOM   1767  HB2 ASN   824       1.713  31.258   7.181  1.00  0.00      SEG1
ATOM   1768  CG  ASN   824       3.545  32.151   7.924  1.00  0.00      SEG1
ATOM   1769  OD1 ASN   824       4.402  32.208   8.799  1.00  0.00      SEG1
ATOM   1770  ND2 ASN   824       3.688  32.727   6.729  1.00  0.00      SEG1
ATOM   1771 HD21 ASN   824       4.566  33.159   6.541  1.00  0.00      SEG1
ATOM   1772 HD22 ASN   824       2.996  32.717   6.012  1.00  0.00      SEG1
ATOM   1773  C   ASN   824       0.886  29.776   9.479  1.00  0.00      SEG1
ATOM   1774  O   ASN   824       0.111  30.645   9.882  1.00  0.00      SEG1
ATOM   1775  N   LYS   825       0.606  28.447   9.403  1.00  0.00      SEG1
ATOM   1776  HN  LYS   825       1.151  27.872   8.788  1.00  0.00      SEG1
ATOM   1777  CA  LYS   825      -0.604  27.846   9.976  1.00  0.00      SEG1
ATOM   1778  HA  LYS   825      -1.199  28.717  10.277  1.00  0.00      SEG1
ATOM   1779  CB  LYS   825      -1.568  27.475   8.700  1.00  0.00      SEG1
ATOM   1780  HB1 LYS   825      -2.510  27.033   9.027  1.00  0.00      SEG1
ATOM   1781  HB2 LYS   825      -1.086  26.700   8.094  1.00  0.00      SEG1
ATOM   1782  CG  LYS   825      -2.008  28.582   7.612  1.00  0.00      SEG1
ATOM   1783  HG1 LYS   825      -2.519  28.093   6.769  1.00  0.00      SEG1
ATOM   1784  HG2 LYS   825      -1.149  29.043   7.128  1.00  0.00      SEG1
ATOM   1785  CD  LYS   825      -2.967  29.723   8.070  1.00  0.00      SEG1
ATOM   1786  HD1 LYS   825      -2.435  30.309   8.817  1.00  0.00      SEG1
ATOM   1787  HD2 LYS   825      -3.825  29.272   8.569  1.00  0.00      SEG1
ATOM   1788  CE  LYS   825      -3.495  30.675   6.943  1.00  0.00      SEG1
ATOM   1789  HE1 LYS   825      -4.147  30.135   6.257  1.00  0.00      SEG1
ATOM   1790  HE2 LYS   825      -2.675  31.048   6.321  1.00  0.00      SEG1
ATOM   1791  NZ  LYS   825      -4.262  31.854   7.396  1.00  0.00      SEG1
ATOM   1792  HZ1 LYS   825      -3.665  32.476   7.975  1.00  0.00      SEG1
ATOM   1793  HZ2 LYS   825      -5.111  31.603   7.938  1.00  0.00      SEG1
ATOM   1794  HZ3 LYS   825      -4.607  32.392   6.561  1.00  0.00      SEG1
ATOM   1795  C   LYS   825      -0.430  26.955  11.486  1.00  0.00      SEG1
ATOM   1796  O   LYS   825      -1.539  26.904  12.003  1.00  0.00      SEG1
ATOM   1797  N   VAL   826       0.748  26.328  12.248  1.00  0.00      SEG1
ATOM   1798  HN  VAL   826       1.267  26.313  11.377  1.00  0.00      SEG1
ATOM   1799  CA  VAL   826       1.048  25.240  13.605  1.00  0.00      SEG1
ATOM   1800  HA  VAL   826      -0.020  25.179  13.787  1.00  0.00      SEG1
ATOM   1801  CB  VAL   826       1.172  24.113  12.241  1.00  0.00      SEG1
ATOM   1802  HB  VAL   826       2.042  24.364  11.618  1.00  0.00      SEG1
ATOM   1803  CG1 VAL   826       1.343  22.743  12.774  1.00  0.00      SEG1
ATOM   1804 HG11 VAL   826       0.382  22.430  13.179  1.00  0.00      SEG1
ATOM   1805 HG12 VAL   826       2.092  22.854  13.540  1.00  0.00      SEG1
ATOM   1806 HG13 VAL   826       1.676  22.003  12.038  1.00  0.00      SEG1
ATOM   1807  CG2 VAL   826       0.192  23.761  10.916  1.00  0.00      SEG1
ATOM   1808 HG21 VAL   826       0.126  24.427  10.037  1.00  0.00      SEG1
ATOM   1809 HG22 VAL   826      -0.837  23.426  11.099  1.00  0.00      SEG1
ATOM   1810 HG23 VAL   826       0.557  22.871  10.357  1.00  0.00      SEG1
ATOM   1811  C   VAL   826       2.243  25.330  15.637  1.00  0.00      SEG1
ATOM   1812  O   VAL   826       3.179  25.975  15.185  1.00  0.00      SEG1
ATOM   1813  N   THR   827       2.537  25.014  17.574  1.00  0.00      SEG1
ATOM   1814  HN  THR   827       1.617  24.631  17.398  1.00  0.00      SEG1
ATOM   1815  CA  THR   827       3.299  25.382  19.656  1.00  0.00      SEG1
ATOM   1816  HA  THR   827       4.198  25.712  19.146  1.00  0.00      SEG1
ATOM   1817  CB  THR   827       1.938  26.657  18.654  1.00  0.00      SEG1
ATOM   1818  HB  THR   827       1.843  27.663  19.053  1.00  0.00      SEG1
ATOM   1819  OG1 THR   827       0.585  26.103  18.317  1.00  0.00      SEG1
ATOM   1820  HG1 THR   827      -0.172  26.714  18.195  1.00  0.00      SEG1
ATOM   1821  CG2 THR   827       1.627  27.479  17.023  1.00  0.00      SEG1
ATOM   1822 HG21 THR   827       0.922  27.089  16.218  1.00  0.00      SEG1
ATOM   1823 HG22 THR   827       2.366  27.928  16.331  1.00  0.00      SEG1
ATOM   1824 HG23 THR   827       0.933  28.359  16.989  1.00  0.00      SEG1
ATOM   1825  C   THR   827       4.936  24.920  22.496  1.00  0.00      SEG1
ATOM   1826  O   THR   827       6.063  25.045  22.010  1.00  0.00      SEG1
ATOM   1827  N   LYS   854       5.749  24.287  24.857  1.00  0.00      SEG1
ATOM   1828  HN  LYS   854       5.094  23.671  25.239  1.00  0.00      SEG1
ATOM   1829  CA  LYS   854       7.050  24.039  27.334  1.00  0.00      SEG1
ATOM   1830  HA  LYS   854       7.736  23.270  26.939  1.00  0.00      SEG1
ATOM   1831  CB  LYS   854       6.872  24.436  29.325  1.00  0.00      SEG1
ATOM   1832  HB1 LYS   854       6.797  23.510  29.971  1.00  0.00      SEG1
ATOM   1833  HB2 LYS   854       5.860  24.458  29.712  1.00  0.00      SEG1
ATOM   1834  CG  LYS   854       7.808  25.290  30.720  1.00  0.00      SEG1
ATOM   1835  HG1 LYS   854       8.655  25.912  30.421  1.00  0.00      SEG1
ATOM   1836  HG2 LYS   854       8.500  24.718  31.345  1.00  0.00      SEG1
ATOM   1837  CD  LYS   854       7.334  25.837  32.262  1.00  0.00      SEG1
ATOM   1838  HD1 LYS   854       7.457  25.098  33.090  1.00  0.00      SEG1
ATOM   1839  HD2 LYS   854       6.270  25.995  32.260  1.00  0.00      SEG1
ATOM   1840  CE  LYS   854       7.987  27.131  33.005  1.00  0.00      SEG1
ATOM   1841  HE1 LYS   854       8.388  27.809  32.257  1.00  0.00      SEG1
ATOM   1842  HE2 LYS   854       8.858  26.923  33.654  1.00  0.00      SEG1
ATOM   1843  NZ  LYS   854       7.099  27.977  33.866  1.00  0.00      SEG1
ATOM   1844  HZ1 LYS   854       6.869  27.571  34.801  1.00  0.00      SEG1
ATOM   1845  HZ2 LYS   854       6.221  28.206  33.359  1.00  0.00      SEG1
ATOM   1846  HZ3 LYS   854       7.546  28.896  34.086  1.00  0.00      SEG1
ATOM   1847  C   LYS   854       8.764  23.179  29.106  1.00  0.00      SEG1
ATOM   1848  O   LYS   854       9.777  22.858  28.518  1.00  0.00      SEG1
ATOM   1849  N   PHE   855       9.295  22.802  30.994  1.00  0.00      SEG1
ATOM   1850  HN  PHE   855       8.764  22.784  31.856  1.00  0.00      SEG1
ATOM   1851  CA  PHE   855      10.511  22.425  32.627  1.00  0.00      SEG1
ATOM   1852  HA  PHE   855      11.542  22.273  32.281  1.00  0.00      SEG1
ATOM   1853  CB  PHE   855      11.022  23.337  34.133  1.00  0.00      SEG1
ATOM   1854  HB1 PHE   855      11.959  22.997  34.677  1.00  0.00      SEG1
ATOM   1855  HB2 PHE   855      10.443  23.280  35.089  1.00  0.00      SEG1
ATOM   1856  CG  PHE   855      11.776  24.638  34.211  1.00  0.00      SEG1
ATOM   1857  CD1 PHE   855      11.225  25.750  34.849  1.00  0.00      SEG1
ATOM   1858  HD1 PHE   855      10.466  25.625  35.614  1.00  0.00      SEG1
ATOM   1859  CD2 PHE   855      13.017  24.751  33.599  1.00  0.00      SEG1
ATOM   1860  HD2 PHE   855      13.615  23.862  33.421  1.00  0.00      SEG1
ATOM   1861  CE1 PHE   855      11.705  27.008  34.534  1.00  0.00      SEG1
ATOM   1862  HE1 PHE   855      11.215  27.882  34.933  1.00  0.00      SEG1
ATOM   1863  CE2 PHE   855      13.497  26.000  33.278  1.00  0.00      SEG1
ATOM   1864  HE2 PHE   855      14.395  26.059  32.682  1.00  0.00      SEG1
ATOM   1865  CZ  PHE   855      12.792  27.128  33.675  1.00  0.00      SEG1
ATOM   1866  HZ  PHE   855      13.085  28.083  33.279  1.00  0.00      SEG1
ATOM   1867  C   PHE   855      10.634  21.078  33.902  1.00  0.00      SEG1
ATOM   1868  O   PHE   855      11.290  21.152  34.958  1.00  0.00      SEG1
ATOM   1869  N   ASN   856      10.087  19.853  33.960  1.00  0.00      SEG1
ATOM   1870  HN  ASN   856       9.795  19.640  33.059  1.00  0.00      SEG1
ATOM   1871  CA  ASN   856      10.100  18.837  35.118  1.00  0.00      SEG1
ATOM   1872  HA  ASN   856      10.610  19.112  36.065  1.00  0.00      SEG1
ATOM   1873  CB  ASN   856       8.621  18.544  35.430  1.00  0.00      SEG1
ATOM   1874  HB1 ASN   856       8.443  17.586  35.929  1.00  0.00      SEG1
ATOM   1875  HB2 ASN   856       8.105  18.501  34.476  1.00  0.00      SEG1
ATOM   1876  CG  ASN   856       8.016  19.645  36.306  1.00  0.00      SEG1
ATOM   1877  OD1 ASN   856       8.341  19.809  37.465  1.00  0.00      SEG1
ATOM   1878  ND2 ASN   856       7.124  20.423  35.710  1.00  0.00      SEG1
ATOM   1879 HD21 ASN   856       6.765  21.139  36.297  1.00  0.00      SEG1
ATOM   1880 HD22 ASN   856       6.898  20.244  34.766  1.00  0.00      SEG1
ATOM   1881  C   ASN   856      10.760  17.518  34.647  1.00  0.00      SEG1
ATOM   1882  O   ASN   856      10.159  16.453  34.702  1.00  0.00      SEG1
ATOM   1883  N   GLY   857      11.978  17.692  34.095  1.00  0.00      SEG1
ATOM   1884  HN  GLY   857      12.450  18.567  34.189  1.00  0.00      SEG1
ATOM   1885  CA  GLY   857      12.676  16.597  33.396  1.00  0.00      SEG1
ATOM   1886  HA1 GLY   857      12.549  15.674  33.966  1.00  0.00      SEG1
ATOM   1887  HA2 GLY   857      13.737  16.852  33.410  1.00  0.00      SEG1
ATOM   1888  C   GLY   857      12.209  16.401  31.923  1.00  0.00      SEG1
ATOM   1889  O   GLY   857      12.675  15.529  31.193  1.00  0.00      SEG1
ATOM   1890  N   LEU   858      11.252  17.273  31.546  1.00  0.00      SEG1
ATOM   1891  HN  LEU   858      11.074  18.025  32.172  1.00  0.00      SEG1
ATOM   1892  CA  LEU   858      10.639  17.175  30.227  1.00  0.00      SEG1
ATOM   1893  HA  LEU   858      10.716  16.149  29.859  1.00  0.00      SEG1
ATOM   1894  CB  LEU   858       9.171  17.637  30.330  1.00  0.00      SEG1
ATOM   1895  HB1 LEU   858       8.833  17.970  29.346  1.00  0.00      SEG1
ATOM   1896  HB2 LEU   858       9.116  18.519  30.970  1.00  0.00      SEG1
ATOM   1897  CG  LEU   858       8.168  16.573  30.807  1.00  0.00      SEG1
ATOM   1898  HG  LEU   858       8.151  15.765  30.075  1.00  0.00      SEG1
ATOM   1899  CD1 LEU   858       8.513  15.970  32.171  1.00  0.00      SEG1
ATOM   1900 HD11 LEU   858       8.539  16.734  32.946  1.00  0.00      SEG1
ATOM   1901 HD12 LEU   858       9.487  15.483  32.166  1.00  0.00      SEG1
ATOM   1902 HD13 LEU   858       7.786  15.215  32.471  1.00  0.00      SEG1
ATOM   1903  CD2 LEU   858       6.773  17.196  30.855  1.00  0.00      SEG1
ATOM   1904 HD21 LEU   858       6.490  17.591  29.881  1.00  0.00      SEG1
ATOM   1905 HD22 LEU   858       6.765  18.031  31.550  1.00  0.00      SEG1
ATOM   1906 HD23 LEU   858       6.018  16.472  31.159  1.00  0.00      SEG1
ATOM   1907  C   LEU   858      11.372  18.132  29.281  1.00  0.00      SEG1
ATOM   1908  O   LEU   858      11.304  19.338  29.472  1.00  0.00      SEG1
ATOM   1909  N   THR   859      12.027  17.571  28.261  1.00  0.00      SEG1
ATOM   1910  HN  THR   859      12.004  16.572  28.194  1.00  0.00      SEG1
ATOM   1911  CA  THR   859      12.721  18.394  27.281  1.00  0.00      SEG1
ATOM   1912  HA  THR   859      12.434  19.441  27.408  1.00  0.00      SEG1
ATOM   1913  CB  THR   859      14.235  18.221  27.497  1.00  0.00      SEG1
ATOM   1914  HB  THR   859      14.757  18.866  26.784  1.00  0.00      SEG1
ATOM   1915  OG1 THR   859      14.659  16.888  27.269  1.00  0.00      SEG1
ATOM   1916  HG1 THR   859      14.146  16.305  27.831  1.00  0.00      SEG1
ATOM   1917  CG2 THR   859      14.662  18.620  28.919  1.00  0.00      SEG1
ATOM   1918 HG21 THR   859      14.271  17.940  29.679  1.00  0.00      SEG1
ATOM   1919 HG22 THR   859      14.316  19.620  29.178  1.00  0.00      SEG1
ATOM   1920 HG23 THR   859      15.747  18.604  29.014  1.00  0.00      SEG1
ATOM   1921  C   THR   859      12.246  17.949  25.897  1.00  0.00      SEG1
ATOM   1922  O   THR   859      11.605  16.903  25.777  1.00  0.00      SEG1
ATOM   1923  N   VAL   860      12.571  18.793  24.905  1.00  0.00      SEG1
ATOM   1924  HN  VAL   860      13.151  19.584  25.090  1.00  0.00      SEG1
ATOM   1925  CA  VAL   860      12.283  18.459  23.521  1.00  0.00      SEG1
ATOM   1926  HA  VAL   860      11.916  17.434  23.469  1.00  0.00      SEG1
ATOM   1927  CB  VAL   860      11.248  19.431  22.940  1.00  0.00      SEG1
ATOM   1928  HB  VAL   860      11.610  20.454  23.057  1.00  0.00      SEG1
ATOM   1929  CG1 VAL   860      11.046  19.179  21.437  1.00  0.00      SEG1
ATOM   1930 HG11 VAL   860      10.872  18.120  21.246  1.00  0.00      SEG1
ATOM   1931 HG12 VAL   860      11.925  19.471  20.858  1.00  0.00      SEG1
ATOM   1932 HG13 VAL   860      10.207  19.755  21.047  1.00  0.00      SEG1
ATOM   1933  CG2 VAL   860       9.925  19.296  23.703  1.00  0.00      SEG1
ATOM   1934 HG21 VAL   860      10.050  19.541  24.758  1.00  0.00      SEG1
ATOM   1935 HG22 VAL   860       9.562  18.271  23.636  1.00  0.00      SEG1
ATOM   1936 HG23 VAL   860       9.170  19.966  23.293  1.00  0.00      SEG1
ATOM   1937  C   VAL   860      13.588  18.546  22.748  1.00  0.00      SEG1
ATOM   1938  O   VAL   860      14.283  19.549  22.798  1.00  0.00      SEG1
ATOM   1939  N   LEU   861      13.870  17.455  22.040  1.00  0.00      SEG1
ATOM   1940  HN  LEU   861      13.207  16.711  21.972  1.00  0.00      SEG1
ATOM   1941  CA  LEU   861      15.052  17.372  21.206  1.00  0.00      SEG1
ATOM   1942  HA  LEU   861      15.849  17.923  21.703  1.00  0.00      SEG1
ATOM   1943  CB  LEU   861      15.398  15.889  21.010  1.00  0.00      SEG1
ATOM   1944  HB1 LEU   861      16.248  15.794  20.333  1.00  0.00      SEG1
ATOM   1945  HB2 LEU   861      14.558  15.398  20.516  1.00  0.00      SEG1
ATOM   1946  CG  LEU   861      15.700  15.150  22.322  1.00  0.00      SEG1
ATOM   1947  HG  LEU   861      14.878  15.310  23.021  1.00  0.00      SEG1
ATOM   1948  CD1 LEU   861      15.790  13.643  22.063  1.00  0.00      SEG1
ATOM   1949 HD11 LEU   861      16.585  13.420  21.351  1.00  0.00      SEG1
ATOM   1950 HD12 LEU   861      14.853  13.264  21.651  1.00  0.00      SEG1
ATOM   1951 HD13 LEU   861      15.990  13.095  22.985  1.00  0.00      SEG1
ATOM   1952  CD2 LEU   861      16.988  15.675  22.968  1.00  0.00      SEG1
ATOM   1953 HD21 LEU   861      16.912  16.733  23.215  1.00  0.00      SEG1
ATOM   1954 HD22 LEU   861      17.848  15.550  22.310  1.00  0.00      SEG1
ATOM   1955 HD23 LEU   861      17.205  15.149  23.899  1.00  0.00      SEG1
ATOM   1956  C   LEU   861      14.724  17.985  19.839  1.00  0.00      SEG1
ATOM   1957  O   LEU   861      13.587  17.924  19.394  1.00  0.00      SEG1
ATOM   1958  N   PRO   862      15.740  18.567  19.174  1.00  0.00      SEG1
ATOM   1959  CD  PRO   862      17.062  18.862  19.716  1.00  0.00      SEG1
ATOM   1960  HD1 PRO   862      17.510  17.998  20.205  1.00  0.00      SEG1
ATOM   1961  HD2 PRO   862      16.965  19.676  20.436  1.00  0.00      SEG1
ATOM   1962  CA  PRO   862      15.558  19.009  17.804  1.00  0.00      SEG1
ATOM   1963  HA  PRO   862      14.643  19.599  17.738  1.00  0.00      SEG1
ATOM   1964  CB  PRO   862      16.790  19.895  17.560  1.00  0.00      SEG1
ATOM   1965  HB1 PRO   862      16.566  20.912  17.891  1.00  0.00      SEG1
ATOM   1966  HB2 PRO   862      17.110  19.953  16.520  1.00  0.00      SEG1
ATOM   1967  CG  PRO   862      17.856  19.317  18.492  1.00  0.00      SEG1
ATOM   1968  HG1 PRO   862      18.313  18.452  18.011  1.00  0.00      SEG1
ATOM   1969  HG2 PRO   862      18.642  20.030  18.741  1.00  0.00      SEG1
ATOM   1970  C   PRO   862      15.481  17.783  16.847  1.00  0.00      SEG1
ATOM   1971  O   PRO   862      15.900  16.662  17.165  1.00  0.00      SEG1
ATOM   1972  N   PRO   863      14.889  18.026  15.652  1.00  0.00      SEG1
ATOM   1973  CD  PRO   863      14.135  19.240  15.339  1.00  0.00      SEG1
ATOM   1974  HD1 PRO   863      14.702  20.146  15.555  1.00  0.00      SEG1
ATOM   1975  HD2 PRO   863      13.218  19.246  15.931  1.00  0.00      SEG1
ATOM   1976  CA  PRO   863      14.961  17.097  14.524  1.00  0.00      SEG1
ATOM   1977  HA  PRO   863      14.768  16.068  14.831  1.00  0.00      SEG1
ATOM   1978  CB  PRO   863      13.894  17.618  13.559  1.00  0.00      SEG1
ATOM   1979  HB1 PRO   863      12.936  17.159  13.806  1.00  0.00      SEG1
ATOM   1980  HB2 PRO   863      14.112  17.391  12.515  1.00  0.00      SEG1
ATOM   1981  CG  PRO   863      13.830  19.121  13.845  1.00  0.00      SEG1
ATOM   1982  HG1 PRO   863      14.620  19.625  13.284  1.00  0.00      SEG1
ATOM   1983  HG2 PRO   863      12.883  19.582  13.562  1.00  0.00      SEG1
ATOM   1984  C   PRO   863      16.364  17.205  13.912  1.00  0.00      SEG1
ATOM   1985  O   PRO   863      17.018  18.235  14.035  1.00  0.00      SEG1
ATOM   1986  N   LEU   864      16.812  16.085  13.335  1.00  0.00      SEG1
ATOM   1987  HN  LEU   864      16.208  15.288  13.305  1.00  0.00      SEG1
ATOM   1988  CA  LEU   864      18.095  16.079  12.645  1.00  0.00      SEG1
ATOM   1989  HA  LEU   864      18.827  16.476  13.349  1.00  0.00      SEG1
ATOM   1990  CB  LEU   864      18.448  14.635  12.246  1.00  0.00      SEG1
ATOM   1991  HB1 LEU   864      17.649  14.231  11.620  1.00  0.00      SEG1
ATOM   1992  HB2 LEU   864      18.466  14.017  13.145  1.00  0.00      SEG1
ATOM   1993  CG  LEU   864      19.794  14.498  11.504  1.00  0.00      SEG1
ATOM   1994  HG  LEU   864      19.739  15.073  10.578  1.00  0.00      SEG1
ATOM   1995  CD1 LEU   864      20.965  15.052  12.328  1.00  0.00      SEG1
ATOM   1996 HD11 LEU   864      21.055  14.529  13.281  1.00  0.00      SEG1
ATOM   1997 HD12 LEU   864      20.836  16.115  12.533  1.00  0.00      SEG1
ATOM   1998 HD13 LEU   864      21.909  14.945  11.792  1.00  0.00      SEG1
ATOM   1999  CD2 LEU   864      20.038  13.035  11.121  1.00  0.00      SEG1
ATOM   2000 HD21 LEU   864      19.234  12.664  10.482  1.00  0.00      SEG1
ATOM   2001 HD22 LEU   864      20.069  12.404  12.010  1.00  0.00      SEG1
ATOM   2002 HD23 LEU   864      20.979  12.906  10.586  1.00  0.00      SEG1
ATOM   2003  C   LEU   864      18.069  17.003  11.412  1.00  0.00      SEG1
ATOM   2004  O   LEU   864      19.014  17.726  11.136  1.00  0.00      SEG1
ATOM   2005  N   LEU   865      16.947  16.907  10.666  1.00  0.00      SEG1
ATOM   2006  HN  LEU   865      16.190  16.332  10.977  1.00  0.00      SEG1
ATOM   2007  CA  LEU   865      16.801  17.717   9.454  1.00  0.00      SEG1
ATOM   2008  HA  LEU   865      17.788  18.000   9.079  1.00  0.00      SEG1
ATOM   2009  CB  LEU   865      16.032  16.957   8.357  1.00  0.00      SEG1
ATOM   2010  HB1 LEU   865      15.683  17.689   7.623  1.00  0.00      SEG1
ATOM   2011  HB2 LEU   865      15.130  16.503   8.767  1.00  0.00      SEG1
ATOM   2012  CG  LEU   865      16.858  15.904   7.595  1.00  0.00      SEG1
ATOM   2013  HG  LEU   865      17.841  16.323   7.365  1.00  0.00      SEG1
ATOM   2014  CD1 LEU   865      17.062  14.621   8.410  1.00  0.00      SEG1
ATOM   2015 HD11 LEU   865      16.103  14.166   8.660  1.00  0.00      SEG1
ATOM   2016 HD12 LEU   865      17.607  14.807   9.331  1.00  0.00      SEG1
ATOM   2017 HD13 LEU   865      17.636  13.890   7.842  1.00  0.00      SEG1
ATOM   2018  CD2 LEU   865      16.172  15.577   6.263  1.00  0.00      SEG1
ATOM   2019 HD21 LEU   865      16.195  16.434   5.589  1.00  0.00      SEG1
ATOM   2020 HD22 LEU   865      15.126  15.315   6.416  1.00  0.00      SEG1
ATOM   2021 HD23 LEU   865      16.652  14.737   5.760  1.00  0.00      SEG1
ATOM   2022  C   LEU   865      16.021  18.976   9.844  1.00  0.00      SEG1
ATOM   2023  O   LEU   865      14.890  18.887  10.306  1.00  0.00      SEG1
ATOM   2024  N   THR   866      16.701  20.121   9.673  1.00  0.00      SEG1
ATOM   2025  HN  THR   866      17.640  20.132   9.332  1.00  0.00      SEG1
ATOM   2026  CA  THR   866      16.066  21.395   9.956  1.00  0.00      SEG1
ATOM   2027  HA  THR   866      15.503  21.292  10.886  1.00  0.00      SEG1
ATOM   2028  CB  THR   866      17.169  22.463  10.088  1.00  0.00      SEG1
ATOM   2029  HB  THR   866      16.685  23.412  10.346  1.00  0.00      SEG1
ATOM   2030  OG1 THR   866      17.855  22.604   8.851  1.00  0.00      SEG1
ATOM   2031  HG1 THR   866      18.586  23.216   8.940  1.00  0.00      SEG1
ATOM   2032  CG2 THR   866      18.156  22.061  11.201  1.00  0.00      SEG1
ATOM   2033 HG21 THR   866      18.730  21.175  10.927  1.00  0.00      SEG1
ATOM   2034 HG22 THR   866      17.628  21.818  12.124  1.00  0.00      SEG1
ATOM   2035 HG23 THR   866      18.865  22.854  11.433  1.00  0.00      SEG1
ATOM   2036  C   THR   866      15.097  21.701   8.813  1.00  0.00      SEG1
ATOM   2037  O   THR   866      15.151  21.068   7.763  1.00  0.00      SEG1
ATOM   2038  N   ASP   867      14.233  22.696   9.057  1.00  0.00      SEG1
ATOM   2039  HN  ASP   867      14.123  23.135   9.950  1.00  0.00      SEG1
ATOM   2040  CA  ASP   867      13.279  23.115   8.027  1.00  0.00      SEG1
ATOM   2041  HA  ASP   867      12.643  22.258   7.798  1.00  0.00      SEG1
ATOM   2042  CB  ASP   867      12.429  24.287   8.547  1.00  0.00      SEG1
ATOM   2043  HB1 ASP   867      11.830  24.709   7.739  1.00  0.00      SEG1
ATOM   2044  HB2 ASP   867      13.072  25.089   8.920  1.00  0.00      SEG1
ATOM   2045  CG  ASP   867      11.478  23.861   9.666  1.00  0.00      SEG1
ATOM   2046  OD1 ASP   867      11.258  22.665   9.891  1.00  0.00      SEG1
ATOM   2047  OD2 ASP   867      10.972  24.767  10.306  1.00  0.00      SEG1
ATOM   2048  C   ASP   867      13.998  23.537   6.735  1.00  0.00      SEG1
ATOM   2049  O   ASP   867      13.551  23.296   5.622  1.00  0.00      SEG1
ATOM   2050  N   GLU   868      15.172  24.183   6.914  1.00  0.00      SEG1
ATOM   2051  HN  GLU   868      15.492  24.336   7.849  1.00  0.00      SEG1
ATOM   2052  CA  GLU   868      15.928  24.564   5.718  1.00  0.00      SEG1
ATOM   2053  HA  GLU   868      15.264  25.180   5.108  1.00  0.00      SEG1
ATOM   2054  CB  GLU   868      17.189  25.361   6.115  1.00  0.00      SEG1
ATOM   2055  HB1 GLU   868      17.821  24.747   6.757  1.00  0.00      SEG1
ATOM   2056  HB2 GLU   868      16.897  26.221   6.717  1.00  0.00      SEG1
ATOM   2057  CG  GLU   868      18.007  25.847   4.896  1.00  0.00      SEG1
ATOM   2058  HG1 GLU   868      17.370  26.432   4.231  1.00  0.00      SEG1
ATOM   2059  HG2 GLU   868      18.335  24.981   4.323  1.00  0.00      SEG1
ATOM   2060  CD  GLU   868      19.271  26.673   5.233  1.00  0.00      SEG1
ATOM   2061  OE1 GLU   868      19.529  26.922   6.412  1.00  0.00      SEG1
ATOM   2062  OE2 GLU   868      19.999  27.037   4.300  1.00  0.00      SEG1
ATOM   2063  C   GLU   868      16.278  23.310   4.890  1.00  0.00      SEG1
ATOM   2064  O   GLU   868      16.132  23.263   3.676  1.00  0.00      SEG1
ATOM   2065  N   MET   869      16.733  22.277   5.630  1.00  0.00      SEG1
ATOM   2066  HN  MET   869      16.710  22.328   6.631  1.00  0.00      SEG1
ATOM   2067  CA  MET   869      17.154  21.068   4.921  1.00  0.00      SEG1
ATOM   2068  HA  MET   869      17.849  21.378   4.137  1.00  0.00      SEG1
ATOM   2069  CB  MET   869      17.860  20.094   5.871  1.00  0.00      SEG1
ATOM   2070  HB1 MET   869      17.992  19.132   5.370  1.00  0.00      SEG1
ATOM   2071  HB2 MET   869      17.242  19.905   6.749  1.00  0.00      SEG1
ATOM   2072  CG  MET   869      19.240  20.611   6.289  1.00  0.00      SEG1
ATOM   2073  HG1 MET   869      19.186  21.596   6.752  1.00  0.00      SEG1
ATOM   2074  HG2 MET   869      19.865  20.719   5.400  1.00  0.00      SEG1
ATOM   2075  SD  MET   869      20.047  19.471   7.426  1.00  0.00      SEG1
ATOM   2076  CE  MET   869      21.725  20.112   7.283  1.00  0.00      SEG1
ATOM   2077  HE1 MET   869      21.748  21.166   7.558  1.00  0.00      SEG1
ATOM   2078  HE2 MET   869      22.072  20.032   6.252  1.00  0.00      SEG1
ATOM   2079  HE3 MET   869      22.402  19.561   7.934  1.00  0.00      SEG1
ATOM   2080  C   MET   869      15.962  20.404   4.219  1.00  0.00      SEG1
ATOM   2081  O   MET   869      16.054  19.975   3.076  1.00  0.00      SEG1
ATOM   2082  N   ILE   870      14.828  20.361   4.926  1.00  0.00      SEG1
ATOM   2083  HN  ILE   870      14.755  20.800   5.820  1.00  0.00      SEG1
ATOM   2084  CA  ILE   870      13.641  19.838   4.263  1.00  0.00      SEG1
ATOM   2085  HA  ILE   870      13.884  18.821   3.958  1.00  0.00      SEG1
ATOM   2086  CB  ILE   870      12.426  19.814   5.203  1.00  0.00      SEG1
ATOM   2087  HB  ILE   870      12.179  20.843   5.473  1.00  0.00      SEG1
ATOM   2088  CG2 ILE   870      11.217  19.191   4.494  1.00  0.00      SEG1
ATOM   2089 HG21 ILE   870      11.456  18.191   4.131  1.00  0.00      SEG1
ATOM   2090 HG22 ILE   870      10.945  19.785   3.627  1.00  0.00      SEG1
ATOM   2091 HG23 ILE   870      10.355  19.117   5.156  1.00  0.00      SEG1
ATOM   2092  CG1 ILE   870      12.725  19.059   6.506  1.00  0.00      SEG1
ATOM   2093 HG11 ILE   870      11.852  19.106   7.157  1.00  0.00      SEG1
ATOM   2094 HG12 ILE   870      13.521  19.554   7.056  1.00  0.00      SEG1
ATOM   2095  CD  ILE   870      13.117  17.595   6.290  1.00  0.00      SEG1
ATOM   2096  HD1 ILE   870      13.995  17.478   5.658  1.00  0.00      SEG1
ATOM   2097  HD2 ILE   870      12.308  17.007   5.858  1.00  0.00      SEG1
ATOM   2098  HD3 ILE   870      13.372  17.151   7.245  1.00  0.00      SEG1
ATOM   2099  C   ILE   870      13.372  20.622   2.968  1.00  0.00      SEG1
ATOM   2100  O   ILE   870      13.233  20.037   1.905  1.00  0.00      SEG1
ATOM   2101  N   ALA   871      13.404  21.960   3.064  1.00  0.00      SEG1
ATOM   2102  HN  ALA   871      13.503  22.324   3.993  1.00  0.00      SEG1
ATOM   2103  CA  ALA   871      13.128  22.810   1.898  1.00  0.00      SEG1
ATOM   2104  HA  ALA   871      12.109  22.576   1.588  1.00  0.00      SEG1
ATOM   2105  CB  ALA   871      13.219  24.272   2.339  1.00  0.00      SEG1
ATOM   2106  HB1 ALA   871      14.228  24.533   2.657  1.00  0.00      SEG1
ATOM   2107  HB2 ALA   871      12.544  24.472   3.174  1.00  0.00      SEG1
ATOM   2108  HB3 ALA   871      12.950  24.938   1.519  1.00  0.00      SEG1
ATOM   2109  C   ALA   871      14.094  22.544   0.707  1.00  0.00      SEG1
ATOM   2110  O   ALA   871      13.754  22.605  -0.473  1.00  0.00      SEG1
ATOM   2111  N   GLN   872      15.331  22.184   1.099  1.00  0.00      SEG1
ATOM   2112  HN  GLN   872      15.604  22.262   2.062  1.00  0.00      SEG1
ATOM   2113  CA  GLN   872      16.271  21.823   0.052  1.00  0.00      SEG1
ATOM   2114  HA  GLN   872      16.213  22.611  -0.698  1.00  0.00      SEG1
ATOM   2115  CB  GLN   872      17.700  21.748   0.590  1.00  0.00      SEG1
ATOM   2116  HB1 GLN   872      18.334  21.284  -0.169  1.00  0.00      SEG1
ATOM   2117  HB2 GLN   872      17.733  21.104   1.471  1.00  0.00      SEG1
ATOM   2118  CG  GLN   872      18.249  23.144   0.909  1.00  0.00      SEG1
ATOM   2119  HG1 GLN   872      17.654  23.633   1.682  1.00  0.00      SEG1
ATOM   2120  HG2 GLN   872      18.213  23.773   0.022  1.00  0.00      SEG1
ATOM   2121  CD  GLN   872      19.707  23.041   1.343  1.00  0.00      SEG1
ATOM   2122  OE1 GLN   872      20.463  22.219   0.832  1.00  0.00      SEG1
ATOM   2123  NE2 GLN   872      20.053  23.891   2.311  1.00  0.00      SEG1
ATOM   2124 HE21 GLN   872      20.941  23.823   2.756  1.00  0.00      SEG1
ATOM   2125 HE22 GLN   872      19.412  24.556   2.704  1.00  0.00      SEG1
ATOM   2126  C   GLN   872      15.892  20.506  -0.640  1.00  0.00      SEG1
ATOM   2127  O   GLN   872      16.119  20.360  -1.842  1.00  0.00      SEG1
ATOM   2128  N   TYR   873      15.371  19.558   0.159  1.00  0.00      SEG1
ATOM   2129  HN  TYR   873      15.316  19.724   1.146  1.00  0.00      SEG1
ATOM   2130  CA  TYR   873      14.940  18.299  -0.436  1.00  0.00      SEG1
ATOM   2131  HA  TYR   873      15.741  17.987  -1.102  1.00  0.00      SEG1
ATOM   2132  CB  TYR   873      14.660  17.223   0.633  1.00  0.00      SEG1
ATOM   2133  HB1 TYR   873      13.980  16.463   0.245  1.00  0.00      SEG1
ATOM   2134  HB2 TYR   873      14.159  17.657   1.500  1.00  0.00      SEG1
ATOM   2135  CG  TYR   873      15.897  16.475   1.056  1.00  0.00      SEG1
ATOM   2136  CD1 TYR   873      16.209  16.325   2.401  1.00  0.00      SEG1
ATOM   2137  HD1 TYR   873      15.581  16.774   3.157  1.00  0.00      SEG1
ATOM   2138  CE1 TYR   873      17.327  15.600   2.786  1.00  0.00      SEG1
ATOM   2139  HE1 TYR   873      17.561  15.500   3.831  1.00  0.00      SEG1
ATOM   2140  CD2 TYR   873      16.737  15.898   0.107  1.00  0.00      SEG1
ATOM   2141  HD2 TYR   873      16.508  15.999  -0.942  1.00  0.00      SEG1
ATOM   2142  CE2 TYR   873      17.859  15.177   0.486  1.00  0.00      SEG1
ATOM   2143  HE2 TYR   873      18.470  14.768  -0.301  1.00  0.00      SEG1
ATOM   2144  CZ  TYR   873      18.147  15.014   1.838  1.00  0.00      SEG1
ATOM   2145  OH  TYR   873      19.225  14.263   2.263  1.00  0.00      SEG1
ATOM   2146  HH  TYR   873      19.707  13.925   1.523  1.00  0.00      SEG1
ATOM   2147  C   TYR   873      13.722  18.502  -1.342  1.00  0.00      SEG1
ATOM   2148  O   TYR   873      13.690  18.013  -2.470  1.00  0.00      SEG1
ATOM   2149  N   THR   874      12.699  19.212  -0.818  1.00  0.00      SEG1
ATOM   2150  HN  THR   874      12.769  19.715   0.048  1.00  0.00      SEG1
ATOM   2151  CA  THR   874      11.518  19.413  -1.659  1.00  0.00      SEG1
ATOM   2152  HA  THR   874      11.198  18.417  -1.974  1.00  0.00      SEG1
ATOM   2153  CB  THR   874      10.369  20.075  -0.869  1.00  0.00      SEG1
ATOM   2154  HB  THR   874       9.525  20.160  -1.559  1.00  0.00      SEG1
ATOM   2155  OG1 THR   874      10.730  21.384  -0.449  1.00  0.00      SEG1
ATOM   2156  HG1 THR   874      10.073  21.764   0.145  1.00  0.00      SEG1
ATOM   2157  CG2 THR   874       9.942  19.177   0.308  1.00  0.00      SEG1
ATOM   2158 HG21 THR   874      10.733  19.082   1.054  1.00  0.00      SEG1
ATOM   2159 HG22 THR   874       9.704  18.174  -0.046  1.00  0.00      SEG1
ATOM   2160 HG23 THR   874       9.048  19.548   0.806  1.00  0.00      SEG1
ATOM   2161  C   THR   874      11.893  20.195  -2.939  1.00  0.00      SEG1
ATOM   2162  O   THR   874      11.410  19.930  -4.042  1.00  0.00      SEG1
ATOM   2163  N   SER   875      12.836  21.133  -2.759  1.00  0.00      SEG1
ATOM   2164  HN  SER   875      13.122  21.279  -1.805  1.00  0.00      SEG1
ATOM   2165  CA  SER   875      13.333  21.844  -3.925  1.00  0.00      SEG1
ATOM   2166  HA  SER   875      12.458  22.324  -4.370  1.00  0.00      SEG1
ATOM   2167  CB  SER   875      14.349  22.902  -3.481  1.00  0.00      SEG1
ATOM   2168  HB1 SER   875      15.134  22.433  -2.883  1.00  0.00      SEG1
ATOM   2169  HB2 SER   875      13.842  23.613  -2.820  1.00  0.00      SEG1
ATOM   2170  OG  SER   875      14.943  23.626  -4.555  1.00  0.00      SEG1
ATOM   2171  HG1 SER   875      15.080  23.037  -5.296  1.00  0.00      SEG1
ATOM   2172  C   SER   875      13.962  20.895  -4.980  1.00  0.00      SEG1
ATOM   2173  O   SER   875      13.758  21.083  -6.179  1.00  0.00      SEG1
ATOM   2174  N   ALA   876      14.730  19.910  -4.497  1.00  0.00      SEG1
ATOM   2175  HN  ALA   876      14.837  19.855  -3.496  1.00  0.00      SEG1
ATOM   2176  CA  ALA   876      15.424  18.982  -5.386  1.00  0.00      SEG1
ATOM   2177  HA  ALA   876      15.933  19.585  -6.138  1.00  0.00      SEG1
ATOM   2178  CB  ALA   876      16.435  18.168  -4.575  1.00  0.00      SEG1
ATOM   2179  HB1 ALA   876      15.936  17.629  -3.768  1.00  0.00      SEG1
ATOM   2180  HB2 ALA   876      17.180  18.816  -4.112  1.00  0.00      SEG1
ATOM   2181  HB3 ALA   876      16.946  17.430  -5.197  1.00  0.00      SEG1
ATOM   2182  C   ALA   876      14.457  18.023  -6.105  1.00  0.00      SEG1
ATOM   2183  O   ALA   876      14.634  17.715  -7.286  1.00  0.00      SEG1
ATOM   2184  N   LEU   877      13.462  17.594  -5.323  1.00  0.00      SEG1
ATOM   2185  HN  LEU   877      13.404  17.866  -4.362  1.00  0.00      SEG1
ATOM   2186  CA  LEU   877      12.468  16.706  -5.902  1.00  0.00      SEG1
ATOM   2187  HA  LEU   877      13.001  15.877  -6.359  1.00  0.00      SEG1
ATOM   2188  CB  LEU   877      11.541  16.239  -4.765  1.00  0.00      SEG1
ATOM   2189  HB1 LEU   877      10.646  15.763  -5.169  1.00  0.00      SEG1
ATOM   2190  HB2 LEU   877      11.187  17.109  -4.208  1.00  0.00      SEG1
ATOM   2191  CG  LEU   877      12.231  15.265  -3.795  1.00  0.00      SEG1
ATOM   2192  HG  LEU   877      13.196  15.671  -3.483  1.00  0.00      SEG1
ATOM   2193  CD1 LEU   877      11.393  15.088  -2.525  1.00  0.00      SEG1
ATOM   2194 HD11 LEU   877      10.410  14.678  -2.755  1.00  0.00      SEG1
ATOM   2195 HD12 LEU   877      11.249  16.035  -2.007  1.00  0.00      SEG1
ATOM   2196 HD13 LEU   877      11.871  14.403  -1.824  1.00  0.00      SEG1
ATOM   2197  CD2 LEU   877      12.458  13.906  -4.462  1.00  0.00      SEG1
ATOM   2198 HD21 LEU   877      13.089  13.989  -5.345  1.00  0.00      SEG1
ATOM   2199 HD22 LEU   877      11.499  13.485  -4.761  1.00  0.00      SEG1
ATOM   2200 HD23 LEU   877      12.929  13.209  -3.766  1.00  0.00      SEG1
ATOM   2201  C   LEU   877      11.684  17.428  -7.012  1.00  0.00      SEG1
ATOM   2202  O   LEU   877      11.393  16.913  -8.094  1.00  0.00      SEG1
ATOM   2203  N   LEU   878      11.319  18.672  -6.628  1.00  0.00      SEG1
ATOM   2204  HN  LEU   878      11.605  18.948  -5.705  1.00  0.00      SEG1
ATOM   2205  CA  LEU   878      10.492  19.529  -7.466  1.00  0.00      SEG1
ATOM   2206  HA  LEU   878       9.612  18.948  -7.742  1.00  0.00      SEG1
ATOM   2207  CB  LEU   878      10.096  20.781  -6.674  1.00  0.00      SEG1
ATOM   2208  HB1 LEU   878      10.988  21.262  -6.272  1.00  0.00      SEG1
ATOM   2209  HB2 LEU   878       9.508  20.470  -5.809  1.00  0.00      SEG1
ATOM   2210  CG  LEU   878       9.294  21.821  -7.470  1.00  0.00      SEG1
ATOM   2211  HG  LEU   878       9.918  22.240  -8.262  1.00  0.00      SEG1
ATOM   2212  CD1 LEU   878       8.060  21.197  -8.117  1.00  0.00      SEG1
ATOM   2213 HD11 LEU   878       7.479  20.667  -7.363  1.00  0.00      SEG1
ATOM   2214 HD12 LEU   878       8.332  20.491  -8.901  1.00  0.00      SEG1
ATOM   2215 HD13 LEU   878       7.419  21.951  -8.568  1.00  0.00      SEG1
ATOM   2216  CD2 LEU   878       8.888  22.954  -6.533  1.00  0.00      SEG1
ATOM   2217 HD21 LEU   878       9.762  23.411  -6.068  1.00  0.00      SEG1
ATOM   2218 HD22 LEU   878       8.257  22.592  -5.719  1.00  0.00      SEG1
ATOM   2219 HD23 LEU   878       8.343  23.738  -7.051  1.00  0.00      SEG1
ATOM   2220  C   LEU   878      11.228  19.922  -8.742  1.00  0.00      SEG1
ATOM   2221  O   LEU   878      10.682  19.912  -9.837  1.00  0.00      SEG1
ATOM   2222  N   ALA   879      12.512  20.281  -8.572  1.00  0.00      SEG1
ATOM   2223  HN  ALA   879      12.862  20.205  -7.637  1.00  0.00      SEG1
ATOM   2224  CA  ALA   879      13.316  20.646  -9.733  1.00  0.00      SEG1
ATOM   2225  HA  ALA   879      12.759  21.407 -10.286  1.00  0.00      SEG1
ATOM   2226  CB  ALA   879      14.669  21.211  -9.287  1.00  0.00      SEG1
ATOM   2227  HB1 ALA   879      15.217  20.488  -8.682  1.00  0.00      SEG1
ATOM   2228  HB2 ALA   879      14.548  22.118  -8.694  1.00  0.00      SEG1
ATOM   2229  HB3 ALA   879      15.296  21.458 -10.145  1.00  0.00      SEG1
ATOM   2230  C   ALA   879      13.511  19.431 -10.659  1.00  0.00      SEG1
ATOM   2231  O   ALA   879      13.516  19.564 -11.879  1.00  0.00      SEG1
ATOM   2232  N   GLY   880      13.665  18.261 -10.014  1.00  0.00      SEG1
ATOM   2233  HN  GLY   880      13.680  18.239  -9.008  1.00  0.00      SEG1
ATOM   2234  CA  GLY   880      13.789  17.028 -10.782  1.00  0.00      SEG1
ATOM   2235  HA1 GLY   880      13.945  16.218 -10.069  1.00  0.00      SEG1
ATOM   2236  HA2 GLY   880      14.665  17.117 -11.427  1.00  0.00      SEG1
ATOM   2237  C   GLY   880      12.534  16.761 -11.631  1.00  0.00      SEG1
ATOM   2238  O   GLY   880      12.609  16.543 -12.836  1.00  0.00      SEG1
ATOM   2239  N   THR   881      11.405  16.834 -10.924  1.00  0.00      SEG1
ATOM   2240  HN  THR   881      11.450  17.054  -9.952  1.00  0.00      SEG1
ATOM   2241  CA  THR   881      10.120  16.580 -11.529  1.00  0.00      SEG1
ATOM   2242  HA  THR   881      10.137  15.552 -11.891  1.00  0.00      SEG1
ATOM   2243  CB  THR   881       9.023  16.765 -10.466  1.00  0.00      SEG1
ATOM   2244  HB  THR   881       9.045  17.778 -10.031  1.00  0.00      SEG1
ATOM   2245  OG1 THR   881       9.243  15.785  -9.478  1.00  0.00      SEG1
ATOM   2246  HG1 THR   881       9.971  16.016  -8.897  1.00  0.00      SEG1
ATOM   2247  CG2 THR   881       7.615  16.519 -11.028  1.00  0.00      SEG1
ATOM   2248 HG21 THR   881       7.547  15.518 -11.454  1.00  0.00      SEG1
ATOM   2249 HG22 THR   881       7.328  17.236 -11.796  1.00  0.00      SEG1
ATOM   2250 HG23 THR   881       6.871  16.566 -10.231  1.00  0.00      SEG1
ATOM   2251  C   THR   881       9.866  17.517 -12.704  1.00  0.00      SEG1
ATOM   2252  O   THR   881       9.201  17.170 -13.666  1.00  0.00      SEG1
ATOM   2253  N   ILE   882      10.306  18.768 -12.531  1.00  0.00      SEG1
ATOM   2254  HN  ILE   882      10.684  19.041 -11.642  1.00  0.00      SEG1
ATOM   2255  CA  ILE   882       9.995  19.720 -13.588  1.00  0.00      SEG1
ATOM   2256  HA  ILE   882       8.982  19.514 -13.945  1.00  0.00      SEG1
ATOM   2257  CB  ILE   882      10.000  21.157 -13.032  1.00  0.00      SEG1
ATOM   2258  HB  ILE   882      10.922  21.298 -12.464  1.00  0.00      SEG1
ATOM   2259  CG2 ILE   882       9.967  22.192 -14.170  1.00  0.00      SEG1
ATOM   2260 HG21 ILE   882       9.115  22.021 -14.830  1.00  0.00      SEG1
ATOM   2261 HG22 ILE   882      10.873  22.134 -14.769  1.00  0.00      SEG1
ATOM   2262 HG23 ILE   882       9.896  23.214 -13.802  1.00  0.00      SEG1
ATOM   2263  CG1 ILE   882       8.800  21.365 -12.085  1.00  0.00      SEG1
ATOM   2264 HG11 ILE   882       8.700  20.518 -11.404  1.00  0.00      SEG1
ATOM   2265 HG12 ILE   882       7.873  21.394 -12.661  1.00  0.00      SEG1
ATOM   2266  CD  ILE   882       8.924  22.637 -11.241  1.00  0.00      SEG1
ATOM   2267  HD1 ILE   882       9.007  23.534 -11.854  1.00  0.00      SEG1
ATOM   2268  HD2 ILE   882       9.811  22.586 -10.610  1.00  0.00      SEG1
ATOM   2269  HD3 ILE   882       8.053  22.766 -10.600  1.00  0.00      SEG1
ATOM   2270  C   ILE   882      10.928  19.521 -14.795  1.00  0.00      SEG1
ATOM   2271  O   ILE   882      10.493  19.614 -15.934  1.00  0.00      SEG1
ATOM   2272  N   THR   883      12.222  19.304 -14.519  1.00  0.00      SEG1
ATOM   2273  HN  THR   883      12.512  19.186 -13.568  1.00  0.00      SEG1
ATOM   2274  CA  THR   883      13.181  19.355 -15.632  1.00  0.00      SEG1
ATOM   2275  HA  THR   883      12.764  20.004 -16.405  1.00  0.00      SEG1
ATOM   2276  CB  THR   883      14.480  20.021 -15.142  1.00  0.00      SEG1
ATOM   2277  HB  THR   883      15.161  20.016 -15.997  1.00  0.00      SEG1
ATOM   2278  OG1 THR   883      15.151  19.366 -14.075  1.00  0.00      SEG1
ATOM   2279  HG1 THR   883      14.528  19.175 -13.379  1.00  0.00      SEG1
ATOM   2280  CG2 THR   883      14.220  21.481 -14.709  1.00  0.00      SEG1
ATOM   2281 HG21 THR   883      13.580  21.533 -13.825  1.00  0.00      SEG1
ATOM   2282 HG22 THR   883      13.725  22.047 -15.499  1.00  0.00      SEG1
ATOM   2283 HG23 THR   883      15.156  21.982 -14.463  1.00  0.00      SEG1
ATOM   2284  C   THR   883      13.397  18.007 -16.365  1.00  0.00      SEG1
ATOM   2285  O   THR   883      13.727  17.988 -17.550  1.00  0.00      SEG1
ATOM   2286  N   SER   884      13.176  16.926 -15.583  1.00  0.00      SEG1
ATOM   2287  HN  SER   884      12.845  17.022 -14.650  1.00  0.00      SEG1
ATOM   2288  CA  SER   884      13.563  15.595 -16.038  1.00  0.00      SEG1
ATOM   2289  HA  SER   884      13.728  15.647 -17.110  1.00  0.00      SEG1
ATOM   2290  CB  SER   884      14.866  15.216 -15.315  1.00  0.00      SEG1
ATOM   2291  HB1 SER   884      15.636  15.961 -15.523  1.00  0.00      SEG1
ATOM   2292  HB2 SER   884      15.236  14.278 -15.703  1.00  0.00      SEG1
ATOM   2293  OG  SER   884      14.784  15.064 -13.915  1.00  0.00      SEG1
ATOM   2294  HG1 SER   884      14.028  15.556 -13.603  1.00  0.00      SEG1
ATOM   2295  C   SER   884      12.459  14.545 -15.817  1.00  0.00      SEG1
ATOM   2296  O   SER   884      12.639  13.342 -16.013  1.00  0.00      SEG1
ATOM   2297  N   GLY   885      11.276  15.018 -15.388  1.00  0.00      SEG1
ATOM   2298  HN  GLY   885      11.150  15.999 -15.252  1.00  0.00      SEG1
ATOM   2299  CA  GLY   885      10.165  14.086 -15.232  1.00  0.00      SEG1
ATOM   2300  HA1 GLY   885       9.945  13.656 -16.212  1.00  0.00      SEG1
ATOM   2301  HA2 GLY   885       9.314  14.667 -14.885  1.00  0.00      SEG1
ATOM   2302  C   GLY   885      10.496  13.006 -14.197  1.00  0.00      SEG1
ATOM   2303  O   GLY   885      10.944  13.298 -13.101  1.00  0.00      SEG1
ATOM   2304  N   TRP   886      10.278  11.742 -14.625  1.00  0.00      SEG1
ATOM   2305  HN  TRP   886      10.050  11.621 -15.585  1.00  0.00      SEG1
ATOM   2306  CA  TRP   886      10.508  10.612 -13.722  1.00  0.00      SEG1
ATOM   2307  HA  TRP   886      10.397  10.970 -12.694  1.00  0.00      SEG1
ATOM   2308  CB  TRP   886       9.450   9.510 -13.948  1.00  0.00      SEG1
ATOM   2309  HB1 TRP   886       8.518   9.846 -13.493  1.00  0.00      SEG1
ATOM   2310  HB2 TRP   886       9.709   8.601 -13.404  1.00  0.00      SEG1
ATOM   2311  CG  TRP   886       9.192   9.165 -15.409  1.00  0.00      SEG1
ATOM   2312  CD2 TRP   886       7.995   9.462 -16.157  1.00  0.00      SEG1
ATOM   2313  CE2 TRP   886       8.162   8.922 -17.456  1.00  0.00      SEG1
ATOM   2314  CE3 TRP   886       6.816  10.064 -15.804  1.00  0.00      SEG1
ATOM   2315  HE3 TRP   886       6.702  10.439 -14.796  1.00  0.00      SEG1
ATOM   2316  CD1 TRP   886      10.048   8.495 -16.295  1.00  0.00      SEG1
ATOM   2317  HD1 TRP   886      11.040   8.131 -16.057  1.00  0.00      SEG1
ATOM   2318  NE1 TRP   886       9.440   8.362 -17.507  1.00  0.00      SEG1
ATOM   2319  HE1 TRP   886       9.873   7.921 -18.281  1.00  0.00      SEG1
ATOM   2320  CZ2 TRP   886       7.159   9.069 -18.382  1.00  0.00      SEG1
ATOM   2321  HZ2 TRP   886       7.280   8.658 -19.376  1.00  0.00      SEG1
ATOM   2322  CZ3 TRP   886       5.792  10.204 -16.741  1.00  0.00      SEG1
ATOM   2323  HZ3 TRP   886       4.857  10.663 -16.453  1.00  0.00      SEG1
ATOM   2324  CH2 TRP   886       5.958   9.688 -18.025  1.00  0.00      SEG1
ATOM   2325  HH2 TRP   886       5.156   9.768 -18.745  1.00  0.00      SEG1
ATOM   2326  C   TRP   886      11.943  10.050 -13.816  1.00  0.00      SEG1
ATOM   2327  O   TRP   886      12.308   9.170 -13.050  1.00  0.00      SEG1
ATOM   2328  N   THR   887      12.720  10.550 -14.794  1.00  0.00      SEG1
ATOM   2329  HN  THR   887      12.517  11.359 -15.347  1.00  0.00      SEG1
ATOM   2330  CA  THR   887      13.962   9.826 -15.104  1.00  0.00      SEG1
ATOM   2331  HA  THR   887      13.693   8.777 -15.252  1.00  0.00      SEG1
ATOM   2332  CB  THR   887      14.568  10.386 -16.397  1.00  0.00      SEG1
ATOM   2333  HB  THR   887      15.481   9.819 -16.614  1.00  0.00      SEG1
ATOM   2334  OG1 THR   887      14.922  11.752 -16.246  1.00  0.00      SEG1
ATOM   2335  HG1 THR   887      14.119  12.231 -16.037  1.00  0.00      SEG1
ATOM   2336  CG2 THR   887      13.592  10.242 -17.582  1.00  0.00      SEG1
ATOM   2337 HG21 THR   887      12.702  10.866 -17.478  1.00  0.00      SEG1
ATOM   2338 HG22 THR   887      13.246   9.213 -17.685  1.00  0.00      SEG1
ATOM   2339 HG23 THR   887      14.080  10.527 -18.513  1.00  0.00      SEG1
ATOM   2340  C   THR   887      14.968   9.889 -13.934  1.00  0.00      SEG1
ATOM   2341  O   THR   887      15.744   8.983 -13.659  1.00  0.00      SEG1
ATOM   2342  N   PHE   888      14.840  10.990 -13.174  1.00  0.00      SEG1
ATOM   2343  HN  PHE   888      14.215  11.725 -13.438  1.00  0.00      SEG1
ATOM   2344  CA  PHE   888      15.706  11.185 -12.017  1.00  0.00      SEG1
ATOM   2345  HA  PHE   888      16.719  11.002 -12.376  1.00  0.00      SEG1
ATOM   2346  CB  PHE   888      15.638  12.643 -11.527  1.00  0.00      SEG1
ATOM   2347  HB1 PHE   888      15.622  13.332 -12.372  1.00  0.00      SEG1
ATOM   2348  HB2 PHE   888      16.554  12.856 -10.977  1.00  0.00      SEG1
ATOM   2349  CG  PHE   888      14.473  12.929 -10.617  1.00  0.00      SEG1
ATOM   2350  CD1 PHE   888      14.618  12.794  -9.240  1.00  0.00      SEG1
ATOM   2351  HD1 PHE   888      15.567  12.457  -8.847  1.00  0.00      SEG1
ATOM   2352  CD2 PHE   888      13.246  13.323 -11.131  1.00  0.00      SEG1
ATOM   2353  HD2 PHE   888      13.116  13.421 -12.199  1.00  0.00      SEG1
ATOM   2354  CE1 PHE   888      13.558  13.053  -8.386  1.00  0.00      SEG1
ATOM   2355  HE1 PHE   888      13.665  12.928  -7.317  1.00  0.00      SEG1
ATOM   2356  CE2 PHE   888      12.180  13.579 -10.278  1.00  0.00      SEG1
ATOM   2357  HE2 PHE   888      11.219  13.873 -10.680  1.00  0.00      SEG1
ATOM   2358  CZ  PHE   888      12.340  13.454  -8.907  1.00  0.00      SEG1
ATOM   2359  HZ  PHE   888      11.512  13.671  -8.243  1.00  0.00      SEG1
ATOM   2360  C   PHE   888      15.433  10.160 -10.892  1.00  0.00      SEG1
ATOM   2361  O   PHE   888      16.332   9.814 -10.137  1.00  0.00      SEG1
ATOM   2362  N   GLY   889      14.169   9.685 -10.834  1.00  0.00      SEG1
ATOM   2363  HN  GLY   889      13.507   9.959 -11.530  1.00  0.00      SEG1
ATOM   2364  CA  GLY   889      13.862   8.604  -9.903  1.00  0.00      SEG1
ATOM   2365  HA1 GLY   889      12.792   8.397  -9.981  1.00  0.00      SEG1
ATOM   2366  HA2 GLY   889      14.086   8.947  -8.894  1.00  0.00      SEG1
ATOM   2367  C   GLY   889      14.707   7.363 -10.263  1.00  0.00      SEG1
ATOM   2368  O   GLY   889      15.547   6.873  -9.507  1.00  0.00      SEG1
ATOM   2369  N   ALA   890      14.472   6.944 -11.523  1.00  0.00      SEG1
ATOM   2370  HN  ALA   890      13.831   7.485 -12.069  1.00  0.00      SEG1
ATOM   2371  CA  ALA   890      15.034   5.676 -11.951  1.00  0.00      SEG1
ATOM   2372  HA  ALA   890      14.727   4.940 -11.204  1.00  0.00      SEG1
ATOM   2373  CB  ALA   890      14.439   5.298 -13.315  1.00  0.00      SEG1
ATOM   2374  HB1 ALA   890      14.674   6.051 -14.069  1.00  0.00      SEG1
ATOM   2375  HB2 ALA   890      13.351   5.227 -13.257  1.00  0.00      SEG1
ATOM   2376  HB3 ALA   890      14.820   4.335 -13.657  1.00  0.00      SEG1
ATOM   2377  C   ALA   890      16.578   5.716 -11.992  1.00  0.00      SEG1
ATOM   2378  O   ALA   890      17.251   4.763 -11.605  1.00  0.00      SEG1
ATOM   2379  N   GLY   891      17.105   6.829 -12.514  1.00  0.00      SEG1
ATOM   2380  HN  GLY   891      16.494   7.618 -12.609  1.00  0.00      SEG1
ATOM   2381  CA  GLY   891      18.532   6.851 -12.789  1.00  0.00      SEG1
ATOM   2382  HA1 GLY   891      18.713   6.356 -13.743  1.00  0.00      SEG1
ATOM   2383  HA2 GLY   891      19.037   6.297 -12.000  1.00  0.00      SEG1
ATOM   2384  C   GLY   891      19.099   8.260 -12.751  1.00  0.00      SEG1
ATOM   2385  O   GLY   891      19.284   8.816 -11.671  1.00  0.00      SEG1
ATOM   2386  N   ALA   892      19.473   8.740 -13.940  1.00  0.00      SEG1
ATOM   2387  HN  ALA   892      19.292   8.216 -14.769  1.00  0.00      SEG1
ATOM   2388  CA  ALA   892      20.024  10.077 -14.094  1.00  0.00      SEG1
ATOM   2389  HA  ALA   892      20.480  10.388 -13.153  1.00  0.00      SEG1
ATOM   2390  CB  ALA   892      21.057  10.064 -15.228  1.00  0.00      SEG1
ATOM   2391  HB1 ALA   892      20.621   9.706 -16.162  1.00  0.00      SEG1
ATOM   2392  HB2 ALA   892      21.886   9.398 -14.992  1.00  0.00      SEG1
ATOM   2393  HB3 ALA   892      21.467  11.058 -15.415  1.00  0.00      SEG1
ATOM   2394  C   ALA   892      18.869  11.007 -14.457  1.00  0.00      SEG1
ATOM   2395  O   ALA   892      17.945  10.602 -15.146  1.00  0.00      SEG1
ATOM   2396  N   ALA   893      18.983  12.251 -13.982  1.00  0.00      SEG1
ATOM   2397  HN  ALA   893      19.873  12.534 -13.651  1.00  0.00      SEG1
ATOM   2398  CA  ALA   893      17.977  13.219 -14.364  1.00  0.00      SEG1
ATOM   2399  HA  ALA   893      16.995  12.745 -14.285  1.00  0.00      SEG1
ATOM   2400  CB  ALA   893      18.061  14.452 -13.465  1.00  0.00      SEG1
ATOM   2401  HB1 ALA   893      19.041  14.927 -13.527  1.00  0.00      SEG1
ATOM   2402  HB2 ALA   893      17.867  14.187 -12.430  1.00  0.00      SEG1
ATOM   2403  HB3 ALA   893      17.317  15.193 -13.758  1.00  0.00      SEG1
ATOM   2404  C   ALA   893      18.257  13.641 -15.800  1.00  0.00      SEG1
ATOM   2405  O   ALA   893      19.197  14.374 -16.074  1.00  0.00      SEG1
ATOM   2406  N   LEU   894      17.365  13.180 -16.679  1.00  0.00      SEG1
ATOM   2407  HN  LEU   894      16.646  12.550 -16.372  1.00  0.00      SEG1
ATOM   2408  CA  LEU   894      17.473  13.430 -18.111  1.00  0.00      SEG1
ATOM   2409  HA  LEU   894      18.493  13.737 -18.353  1.00  0.00      SEG1
ATOM   2410  CB  LEU   894      17.075  12.160 -18.868  1.00  0.00      SEG1
ATOM   2411  HB1 LEU   894      17.208  12.306 -19.941  1.00  0.00      SEG1
ATOM   2412  HB2 LEU   894      16.014  11.951 -18.723  1.00  0.00      SEG1
ATOM   2413  CG  LEU   894      17.879  10.942 -18.422  1.00  0.00      SEG1
ATOM   2414  HG  LEU   894      17.606  10.694 -17.400  1.00  0.00      SEG1
ATOM   2415  CD1 LEU   894      17.510   9.742 -19.287  1.00  0.00      SEG1
ATOM   2416 HD11 LEU   894      17.746   9.961 -20.327  1.00  0.00      SEG1
ATOM   2417 HD12 LEU   894      16.447   9.514 -19.219  1.00  0.00      SEG1
ATOM   2418 HD13 LEU   894      18.073   8.856 -18.993  1.00  0.00      SEG1
ATOM   2419  CD2 LEU   894      19.386  11.217 -18.477  1.00  0.00      SEG1
ATOM   2420 HD21 LEU   894      19.701  12.015 -17.808  1.00  0.00      SEG1
ATOM   2421 HD22 LEU   894      19.696  11.485 -19.488  1.00  0.00      SEG1
ATOM   2422 HD23 LEU   894      19.943  10.333 -18.176  1.00  0.00      SEG1
ATOM   2423  C   LEU   894      16.515  14.541 -18.479  1.00  0.00      SEG1
ATOM   2424  O   LEU   894      15.310  14.428 -18.244  1.00  0.00      SEG1
ATOM   2425  N   GLN   895      17.136  15.609 -19.001  1.00  0.00      SEG1
ATOM   2426  HN  GLN   895      18.114  15.599 -19.215  1.00  0.00      SEG1
ATOM   2427  CA  GLN   895      16.347  16.763 -19.358  1.00  0.00      SEG1
ATOM   2428  HA  GLN   895      15.812  17.035 -18.447  1.00  0.00      SEG1
ATOM   2429  CB  GLN   895      17.214  17.976 -19.766  1.00  0.00      SEG1
ATOM   2430  HB1 GLN   895      17.936  18.190 -18.975  1.00  0.00      SEG1
ATOM   2431  HB2 GLN   895      16.559  18.846 -19.786  1.00  0.00      SEG1
ATOM   2432  CG  GLN   895      17.929  17.895 -21.131  1.00  0.00      SEG1
ATOM   2433  HG1 GLN   895      18.113  18.906 -21.495  1.00  0.00      SEG1
ATOM   2434  HG2 GLN   895      17.326  17.387 -21.883  1.00  0.00      SEG1
ATOM   2435  CD  GLN   895      19.291  17.209 -21.029  1.00  0.00      SEG1
ATOM   2436  OE1 GLN   895      19.618  16.559 -20.044  1.00  0.00      SEG1
ATOM   2437  NE2 GLN   895      20.062  17.414 -22.093  1.00  0.00      SEG1
ATOM   2438 HE21 GLN   895      20.952  16.970 -21.997  1.00  0.00      SEG1
ATOM   2439 HE22 GLN   895      19.866  17.957 -22.910  1.00  0.00      SEG1
ATOM   2440  C   GLN   895      15.318  16.382 -20.433  1.00  0.00      SEG1
ATOM   2441  O   GLN   895      15.518  15.548 -21.326  1.00  0.00      SEG1
ATOM   2442  N   ILE   896      14.202  17.117 -20.314  1.00  0.00      SEG1
ATOM   2443  HN  ILE   896      14.079  17.619 -19.450  1.00  0.00      SEG1
ATOM   2444  CA  ILE   896      13.165  17.016 -21.310  1.00  0.00      SEG1
ATOM   2445  HA  ILE   896      13.663  16.856 -22.265  1.00  0.00      SEG1
ATOM   2446  CB  ILE   896      12.257  15.816 -20.990  1.00  0.00      SEG1
ATOM   2447  HB  ILE   896      12.901  14.936 -20.932  1.00  0.00      SEG1
ATOM   2448  CG2 ILE   896      11.547  15.958 -19.632  1.00  0.00      SEG1
ATOM   2449 HG21 ILE   896      10.834  16.782 -19.651  1.00  0.00      SEG1
ATOM   2450 HG22 ILE   896      12.254  16.175 -18.833  1.00  0.00      SEG1
ATOM   2451 HG23 ILE   896      11.019  15.049 -19.350  1.00  0.00      SEG1
ATOM   2452  CG1 ILE   896      11.267  15.614 -22.138  1.00  0.00      SEG1
ATOM   2453 HG11 ILE   896      11.812  15.606 -23.082  1.00  0.00      SEG1
ATOM   2454 HG12 ILE   896      10.565  16.448 -22.176  1.00  0.00      SEG1
ATOM   2455  CD  ILE   896      10.504  14.312 -22.037  1.00  0.00      SEG1
ATOM   2456  HD1 ILE   896       9.875  14.268 -21.149  1.00  0.00      SEG1
ATOM   2457  HD2 ILE   896      11.203  13.478 -22.005  1.00  0.00      SEG1
ATOM   2458  HD3 ILE   896       9.864  14.216 -22.910  1.00  0.00      SEG1
ATOM   2459  C   ILE   896      12.412  18.352 -21.305  1.00  0.00      SEG1
ATOM   2460  O   ILE   896      12.194  18.946 -20.257  1.00  0.00      SEG1
ATOM   2461  N   PRO   897      12.027  18.863 -22.505  1.00  0.00      SEG1
ATOM   2462  CD  PRO   897      12.408  18.376 -23.830  1.00  0.00      SEG1
ATOM   2463  HD1 PRO   897      11.820  17.495 -24.081  1.00  0.00      SEG1
ATOM   2464  HD2 PRO   897      13.464  18.131 -23.901  1.00  0.00      SEG1
ATOM   2465  CA  PRO   897      11.122  20.003 -22.568  1.00  0.00      SEG1
ATOM   2466  HA  PRO   897      11.627  20.875 -22.148  1.00  0.00      SEG1
ATOM   2467  CB  PRO   897      10.826  20.179 -24.061  1.00  0.00      SEG1
ATOM   2468  HB1 PRO   897      10.665  21.222 -24.334  1.00  0.00      SEG1
ATOM   2469  HB2 PRO   897       9.936  19.615 -24.350  1.00  0.00      SEG1
ATOM   2470  CG  PRO   897      12.030  19.540 -24.749  1.00  0.00      SEG1
ATOM   2471  HG1 PRO   897      11.802  19.230 -25.766  1.00  0.00      SEG1
ATOM   2472  HG2 PRO   897      12.847  20.259 -24.778  1.00  0.00      SEG1
ATOM   2473  C   PRO   897       9.824  19.723 -21.817  1.00  0.00      SEG1
ATOM   2474  O   PRO   897       9.220  18.661 -21.970  1.00  0.00      SEG1
ATOM   2475  N   PHE   898       9.431  20.709 -21.000  1.00  0.00      SEG1
ATOM   2476  HN  PHE   898       9.986  21.534 -20.923  1.00  0.00      SEG1
ATOM   2477  CA  PHE   898       8.309  20.457 -20.109  1.00  0.00      SEG1
ATOM   2478  HA  PHE   898       8.620  19.619 -19.479  1.00  0.00      SEG1
ATOM   2479  CB  PHE   898       8.034  21.688 -19.235  1.00  0.00      SEG1
ATOM   2480  HB1 PHE   898       7.633  22.521 -19.814  1.00  0.00      SEG1
ATOM   2481  HB2 PHE   898       8.956  22.027 -18.765  1.00  0.00      SEG1
ATOM   2482  CG  PHE   898       7.071  21.286 -18.162  1.00  0.00      SEG1
ATOM   2483  CD1 PHE   898       7.513  20.492 -17.111  1.00  0.00      SEG1
ATOM   2484  HD1 PHE   898       8.544  20.178 -17.059  1.00  0.00      SEG1
ATOM   2485  CD2 PHE   898       5.728  21.635 -18.235  1.00  0.00      SEG1
ATOM   2486  HD2 PHE   898       5.357  22.258 -19.029  1.00  0.00      SEG1
ATOM   2487  CE1 PHE   898       6.621  20.037 -16.156  1.00  0.00      SEG1
ATOM   2488  HE1 PHE   898       6.973  19.427 -15.344  1.00  0.00      SEG1
ATOM   2489  CE2 PHE   898       4.834  21.156 -17.292  1.00  0.00      SEG1
ATOM   2490  HE2 PHE   898       3.788  21.393 -17.388  1.00  0.00      SEG1
ATOM   2491  CZ  PHE   898       5.280  20.357 -16.254  1.00  0.00      SEG1
ATOM   2492  HZ  PHE   898       4.590  19.994 -15.516  1.00  0.00      SEG1
ATOM   2493  C   PHE   898       7.046  20.020 -20.883  1.00  0.00      SEG1
ATOM   2494  O   PHE   898       6.328  19.107 -20.501  1.00  0.00      SEG1
ATOM   2495  N   ALA   899       6.810  20.704 -22.023  1.00  0.00      SEG1
ATOM   2496  HN  ALA   899       7.402  21.475 -22.256  1.00  0.00      SEG1
ATOM   2497  CA  ALA   899       5.634  20.324 -22.807  1.00  0.00      SEG1
ATOM   2498  HA  ALA   899       4.769  20.459 -22.153  1.00  0.00      SEG1
ATOM   2499  CB  ALA   899       5.498  21.257 -24.020  1.00  0.00      SEG1
ATOM   2500  HB1 ALA   899       6.339  21.164 -24.707  1.00  0.00      SEG1
ATOM   2501  HB2 ALA   899       5.440  22.299 -23.702  1.00  0.00      SEG1
ATOM   2502  HB3 ALA   899       4.580  21.047 -24.576  1.00  0.00      SEG1
ATOM   2503  C   ALA   899       5.707  18.826 -23.213  1.00  0.00      SEG1
ATOM   2504  O   ALA   899       4.757  18.058 -23.146  1.00  0.00      SEG1
ATOM   2505  N   MET   900       6.896  18.370 -23.601  1.00  0.00      SEG1
ATOM   2506  HN  MET   900       7.727  18.917 -23.507  1.00  0.00      SEG1
ATOM   2507  CA  MET   900       6.972  16.958 -23.984  1.00  0.00      SEG1
ATOM   2508  HA  MET   900       6.174  16.771 -24.701  1.00  0.00      SEG1
ATOM   2509  CB  MET   900       8.320  16.657 -24.632  1.00  0.00      SEG1
ATOM   2510  HB1 MET   900       8.427  15.578 -24.716  1.00  0.00      SEG1
ATOM   2511  HB2 MET   900       9.127  17.011 -23.990  1.00  0.00      SEG1
ATOM   2512  CG  MET   900       8.439  17.296 -26.020  1.00  0.00      SEG1
ATOM   2513  HG1 MET   900       8.277  18.375 -25.976  1.00  0.00      SEG1
ATOM   2514  HG2 MET   900       7.672  16.898 -26.686  1.00  0.00      SEG1
ATOM   2515  SD  MET   900      10.059  16.973 -26.732  1.00  0.00      SEG1
ATOM   2516  CE  MET   900       9.920  15.196 -27.009  1.00  0.00      SEG1
ATOM   2517  HE1 MET   900       9.078  14.986 -27.670  1.00  0.00      SEG1
ATOM   2518  HE2 MET   900       9.777  14.655 -26.074  1.00  0.00      SEG1
ATOM   2519  HE3 MET   900      10.830  14.817 -27.471  1.00  0.00      SEG1
ATOM   2520  C   MET   900       6.719  16.036 -22.774  1.00  0.00      SEG1
ATOM   2521  O   MET   900       6.072  15.002 -22.853  1.00  0.00      SEG1
ATOM   2522  N   GLN   901       7.204  16.488 -21.620  1.00  0.00      SEG1
ATOM   2523  HN  GLN   901       7.741  17.334 -21.567  1.00  0.00      SEG1
ATOM   2524  CA  GLN   901       6.978  15.702 -20.409  1.00  0.00      SEG1
ATOM   2525  HA  GLN   901       7.461  14.739 -20.569  1.00  0.00      SEG1
ATOM   2526  CB  GLN   901       7.635  16.427 -19.236  1.00  0.00      SEG1
ATOM   2527  HB1 GLN   901       7.258  17.443 -19.126  1.00  0.00      SEG1
ATOM   2528  HB2 GLN   901       8.698  16.544 -19.449  1.00  0.00      SEG1
ATOM   2529  CG  GLN   901       7.429  15.657 -17.934  1.00  0.00      SEG1
ATOM   2530  HG1 GLN   901       7.764  14.626 -18.039  1.00  0.00      SEG1
ATOM   2531  HG2 GLN   901       6.377  15.632 -17.655  1.00  0.00      SEG1
ATOM   2532  CD  GLN   901       8.240  16.309 -16.842  1.00  0.00      SEG1
ATOM   2533  OE1 GLN   901       9.453  16.363 -16.927  1.00  0.00      SEG1
ATOM   2534  NE2 GLN   901       7.523  16.765 -15.826  1.00  0.00      SEG1
ATOM   2535 HE21 GLN   901       8.148  17.122 -15.130  1.00  0.00      SEG1
ATOM   2536 HE22 GLN   901       6.536  16.796 -15.675  1.00  0.00      SEG1
ATOM   2537  C   GLN   901       5.466  15.465 -20.153  1.00  0.00      SEG1
ATOM   2538  O   GLN   901       4.999  14.350 -19.905  1.00  0.00      SEG1
ATOM   2539  N   MET   902       4.764  16.611 -20.296  1.00  0.00      SEG1
ATOM   2540  HN  MET   902       5.236  17.489 -20.419  1.00  0.00      SEG1
ATOM   2541  CA  MET   902       3.324  16.582 -20.155  1.00  0.00      SEG1
ATOM   2542  HA  MET   902       3.121  16.157 -19.176  1.00  0.00      SEG1
ATOM   2543  CB  MET   902       2.738  17.997 -20.244  1.00  0.00      SEG1
ATOM   2544  HB1 MET   902       1.654  17.951 -20.363  1.00  0.00      SEG1
ATOM   2545  HB2 MET   902       3.126  18.501 -21.128  1.00  0.00      SEG1
ATOM   2546  CG  MET   902       3.080  18.852 -19.019  1.00  0.00      SEG1
ATOM   2547  HG1 MET   902       2.622  19.835 -19.128  1.00  0.00      SEG1
ATOM   2548  HG2 MET   902       4.156  19.022 -18.965  1.00  0.00      SEG1
ATOM   2549  SD  MET   902       2.510  18.128 -17.464  1.00  0.00      SEG1
ATOM   2550  CE  MET   902       0.731  18.340 -17.675  1.00  0.00      SEG1
ATOM   2551  HE1 MET   902       0.364  17.683 -18.463  1.00  0.00      SEG1
ATOM   2552  HE2 MET   902       0.506  19.368 -17.961  1.00  0.00      SEG1
ATOM   2553  HE3 MET   902       0.209  18.117 -16.745  1.00  0.00      SEG1
ATOM   2554  C   MET   902       2.699  15.653 -21.195  1.00  0.00      SEG1
ATOM   2555  O   MET   902       1.707  14.987 -20.932  1.00  0.00      SEG1
ATOM   2556  N   ALA   903       3.295  15.605 -22.406  1.00  0.00      SEG1
ATOM   2557  HN  ALA   903       4.019  16.252 -22.639  1.00  0.00      SEG1
ATOM   2558  CA  ALA   903       2.743  14.736 -23.452  1.00  0.00      SEG1
ATOM   2559  HA  ALA   903       1.716  15.055 -23.644  1.00  0.00      SEG1
ATOM   2560  CB  ALA   903       3.565  14.859 -24.737  1.00  0.00      SEG1
ATOM   2561  HB1 ALA   903       4.612  14.594 -24.621  1.00  0.00      SEG1
ATOM   2562  HB2 ALA   903       3.505  15.879 -25.112  1.00  0.00      SEG1
ATOM   2563  HB3 ALA   903       3.158  14.213 -25.509  1.00  0.00      SEG1
ATOM   2564  C   ALA   903       2.712  13.292 -22.947  1.00  0.00      SEG1
ATOM   2565  O   ALA   903       1.726  12.575 -23.012  1.00  0.00      SEG1
ATOM   2566  N   TYR   904       3.835  12.938 -22.316  1.00  0.00      SEG1
ATOM   2567  HN  TYR   904       4.555  13.607 -22.147  1.00  0.00      SEG1
ATOM   2568  CA  TYR   904       3.934  11.577 -21.815  1.00  0.00      SEG1
ATOM   2569  HA  TYR   904       3.737  10.906 -22.652  1.00  0.00      SEG1
ATOM   2570  CB  TYR   904       5.302  11.284 -21.197  1.00  0.00      SEG1
ATOM   2571  HB1 TYR   904       5.330  10.243 -20.870  1.00  0.00      SEG1
ATOM   2572  HB2 TYR   904       5.444  11.898 -20.305  1.00  0.00      SEG1
ATOM   2573  CG  TYR   904       6.491  11.496 -22.084  1.00  0.00      SEG1
ATOM   2574  CD1 TYR   904       6.427  11.809 -23.442  1.00  0.00      SEG1
ATOM   2575  HD1 TYR   904       5.483  11.912 -23.966  1.00  0.00      SEG1
ATOM   2576  CE1 TYR   904       7.599  12.004 -24.169  1.00  0.00      SEG1
ATOM   2577  HE1 TYR   904       7.533  12.243 -25.221  1.00  0.00      SEG1
ATOM   2578  CD2 TYR   904       7.729  11.365 -21.483  1.00  0.00      SEG1
ATOM   2579  HD2 TYR   904       7.802  11.103 -20.437  1.00  0.00      SEG1
ATOM   2580  CE2 TYR   904       8.891  11.553 -22.197  1.00  0.00      SEG1
ATOM   2581  HE2 TYR   904       9.815  11.457 -21.649  1.00  0.00      SEG1
ATOM   2582  CZ  TYR   904       8.838  11.874 -23.544  1.00  0.00      SEG1
ATOM   2583  OH  TYR   904      10.024  12.061 -24.225  1.00  0.00      SEG1
ATOM   2584  HH  TYR   904      10.766  11.714 -23.746  1.00  0.00      SEG1
ATOM   2585  C   TYR   904       2.890  11.338 -20.723  1.00  0.00      SEG1
ATOM   2586  O   TYR   904       2.298  10.276 -20.631  1.00  0.00      SEG1
ATOM   2587  N   ARG   905       2.690  12.374 -19.888  1.00  0.00      SEG1
ATOM   2588  HN  ARG   905       3.194  13.225 -20.084  1.00  0.00      SEG1
ATOM   2589  CA  ARG   905       1.766  12.295 -18.753  1.00  0.00      SEG1
ATOM   2590  HA  ARG   905       2.080  11.447 -18.144  1.00  0.00      SEG1
ATOM   2591  CB  ARG   905       1.887  13.599 -17.935  1.00  0.00      SEG1
ATOM   2592  HB1 ARG   905       1.141  13.608 -17.140  1.00  0.00      SEG1
ATOM   2593  HB2 ARG   905       1.619  14.433 -18.583  1.00  0.00      SEG1
ATOM   2594  CG  ARG   905       3.298  13.858 -17.341  1.00  0.00      SEG1
ATOM   2595  HG1 ARG   905       3.482  14.934 -17.321  1.00  0.00      SEG1
ATOM   2596  HG2 ARG   905       4.071  13.438 -17.979  1.00  0.00      SEG1
ATOM   2597  CD  ARG   905       3.472  13.319 -15.914  1.00  0.00      SEG1
ATOM   2598  HD1 ARG   905       3.211  12.261 -15.875  1.00  0.00      SEG1
ATOM   2599  HD2 ARG   905       2.812  13.877 -15.253  1.00  0.00      SEG1
ATOM   2600  NE  ARG   905       4.852  13.488 -15.418  1.00  0.00      SEG1
ATOM   2601  HE  ARG   905       5.458  13.977 -16.057  1.00  0.00      SEG1
ATOM   2602  CZ  ARG   905       5.252  13.071 -14.180  1.00  0.00      SEG1
ATOM   2603  NH1 ARG   905       4.391  12.452 -13.383  1.00  0.00      SEG1
ATOM   2604 HH11 ARG   905       4.695  12.064 -12.493  1.00  0.00      SEG1
ATOM   2605 HH12 ARG   905       3.415  12.374 -13.615  1.00  0.00      SEG1
ATOM   2606  NH2 ARG   905       6.510  13.252 -13.785  1.00  0.00      SEG1
ATOM   2607 HH21 ARG   905       7.184  13.762 -14.324  1.00  0.00      SEG1
ATOM   2608 HH22 ARG   905       6.857  12.903 -12.901  1.00  0.00      SEG1
ATOM   2609  C   ARG   905       0.312  12.031 -19.253  1.00  0.00      SEG1
ATOM   2610  O   ARG   905      -0.445  11.240 -18.695  1.00  0.00      SEG1
ATOM   2611  N   PHE   906       0.040  12.705 -20.390  1.00  0.00      SEG1
ATOM   2612  HN  PHE   906       0.713  13.336 -20.783  1.00  0.00      SEG1
ATOM   2613  CA  PHE   906      -1.232  12.573 -21.093  1.00  0.00      SEG1
ATOM   2614  HA  PHE   906      -2.009  12.692 -20.339  1.00  0.00      SEG1
ATOM   2615  CB  PHE   906      -1.381  13.658 -22.159  1.00  0.00      SEG1
ATOM   2616  HB1 PHE   906      -1.999  13.290 -22.984  1.00  0.00      SEG1
ATOM   2617  HB2 PHE   906      -0.427  13.932 -22.609  1.00  0.00      SEG1
ATOM   2618  CG  PHE   906      -2.063  14.869 -21.586  1.00  0.00      SEG1
ATOM   2619  CD1 PHE   906      -1.450  15.670 -20.626  1.00  0.00      SEG1
ATOM   2620  HD1 PHE   906      -0.467  15.428 -20.264  1.00  0.00      SEG1
ATOM   2621  CD2 PHE   906      -3.343  15.195 -22.012  1.00  0.00      SEG1
ATOM   2622  HD2 PHE   906      -3.852  14.575 -22.737  1.00  0.00      SEG1
ATOM   2623  CE1 PHE   906      -2.101  16.784 -20.116  1.00  0.00      SEG1
ATOM   2624  HE1 PHE   906      -1.633  17.400 -19.361  1.00  0.00      SEG1
ATOM   2625  CE2 PHE   906      -3.994  16.309 -21.512  1.00  0.00      SEG1
ATOM   2626  HE2 PHE   906      -4.988  16.554 -21.860  1.00  0.00      SEG1
ATOM   2627  CZ  PHE   906      -3.372  17.106 -20.567  1.00  0.00      SEG1
ATOM   2628  HZ  PHE   906      -3.906  17.969 -20.204  1.00  0.00      SEG1
ATOM   2629  C   PHE   906      -1.400  11.180 -21.700  1.00  0.00      SEG1
ATOM   2630  O   PHE   906      -2.391  10.505 -21.458  1.00  0.00      SEG1
ATOM   2631  N   ASN   907      -0.336  10.725 -22.389  1.00  0.00      SEG1
ATOM   2632  HN  ASN   907       0.377  11.369 -22.664  1.00  0.00      SEG1
ATOM   2633  CA  ASN   907      -0.409   9.375 -22.951  1.00  0.00      SEG1
ATOM   2634  HA  ASN   907      -1.271   9.336 -23.621  1.00  0.00      SEG1
ATOM   2635  CB  ASN   907       0.875   8.971 -23.698  1.00  0.00      SEG1
ATOM   2636  HB1 ASN   907       0.853   7.895 -23.893  1.00  0.00      SEG1
ATOM   2637  HB2 ASN   907       1.759   9.169 -23.093  1.00  0.00      SEG1
ATOM   2638  CG  ASN   907       1.013   9.650 -25.070  1.00  0.00      SEG1
ATOM   2639  OD1 ASN   907       0.065  10.079 -25.688  1.00  0.00      SEG1
ATOM   2640  ND2 ASN   907       2.248   9.604 -25.554  1.00  0.00      SEG1
ATOM   2641 HD21 ASN   907       2.397  10.019 -26.458  1.00  0.00      SEG1
ATOM   2642 HD22 ASN   907       2.946   9.155 -25.004  1.00  0.00      SEG1
ATOM   2643  C   ASN   907      -0.655   8.386 -21.816  1.00  0.00      SEG1
ATOM   2644  O   ASN   907      -1.409   7.435 -21.920  1.00  0.00      SEG1
ATOM   2645  N   GLY   908      -0.010   8.663 -20.669  1.00  0.00      SEG1
ATOM   2646  HN  GLY   908       0.643   9.423 -20.620  1.00  0.00      SEG1
ATOM   2647  CA  GLY   908      -0.131   7.772 -19.525  1.00  0.00      SEG1
ATOM   2648  HA1 GLY   908       0.507   8.169 -18.734  1.00  0.00      SEG1
ATOM   2649  HA2 GLY   908       0.248   6.795 -19.827  1.00  0.00      SEG1
ATOM   2650  C   GLY   908      -1.570   7.594 -19.023  1.00  0.00      SEG1
ATOM   2651  O   GLY   908      -1.866   6.578 -18.386  1.00  0.00      SEG1
ATOM   2652  N   ILE   909      -2.438   8.575 -19.315  1.00  0.00      SEG1
ATOM   2653  HN  ILE   909      -2.213   9.376 -19.879  1.00  0.00      SEG1
ATOM   2654  CA  ILE   909      -3.820   8.510 -18.844  1.00  0.00      SEG1
ATOM   2655  HA  ILE   909      -3.915   7.719 -18.099  1.00  0.00      SEG1
ATOM   2656  CB  ILE   909      -4.223   9.828 -18.171  1.00  0.00      SEG1
ATOM   2657  HB  ILE   909      -5.255   9.722 -17.829  1.00  0.00      SEG1
ATOM   2658  CG2 ILE   909      -3.330  10.101 -16.950  1.00  0.00      SEG1
ATOM   2659 HG21 ILE   909      -2.298  10.277 -17.248  1.00  0.00      SEG1
ATOM   2660 HG22 ILE   909      -3.342   9.262 -16.252  1.00  0.00      SEG1
ATOM   2661 HG23 ILE   909      -3.658  10.981 -16.397  1.00  0.00      SEG1
ATOM   2662  CG1 ILE   909      -4.160  10.996 -19.160  1.00  0.00      SEG1
ATOM   2663 HG11 ILE   909      -4.557  10.719 -20.137  1.00  0.00      SEG1
ATOM   2664 HG12 ILE   909      -3.120  11.253 -19.319  1.00  0.00      SEG1
ATOM   2665  CD  ILE   909      -4.927  12.222 -18.688  1.00  0.00      SEG1
ATOM   2666  HD1 ILE   909      -4.530  12.596 -17.747  1.00  0.00      SEG1
ATOM   2667  HD2 ILE   909      -5.984  11.990 -18.570  1.00  0.00      SEG1
ATOM   2668  HD3 ILE   909      -4.838  13.015 -19.433  1.00  0.00      SEG1
ATOM   2669  C   ILE   909      -4.785   8.150 -19.983  1.00  0.00      SEG1
ATOM   2670  O   ILE   909      -5.989   8.226 -19.810  1.00  0.00      SEG1
ATOM   2671  N   GLY   910      -4.216   7.685 -21.108  1.00  0.00      SEG1
ATOM   2672  HN  GLY   910      -3.230   7.718 -21.252  1.00  0.00      SEG1
ATOM   2673  CA  GLY   910      -5.054   7.274 -22.230  1.00  0.00      SEG1
ATOM   2674  HA1 GLY   910      -5.884   6.672 -21.855  1.00  0.00      SEG1
ATOM   2675  HA2 GLY   910      -4.451   6.658 -22.898  1.00  0.00      SEG1
ATOM   2676  C   GLY   910      -5.636   8.464 -22.997  1.00  0.00      SEG1
ATOM   2677  O   GLY   910      -6.770   8.398 -23.456  1.00  0.00      SEG1
ATOM   2678  N   VAL   911      -4.850   9.548 -23.076  1.00  0.00      SEG1
ATOM   2679  HN  VAL   911      -3.924   9.598 -22.702  1.00  0.00      SEG1
ATOM   2680  CA  VAL   911      -5.191  10.667 -23.952  1.00  0.00      SEG1
ATOM   2681  HA  VAL   911      -6.058  10.411 -24.566  1.00  0.00      SEG1
ATOM   2682  CB  VAL   911      -5.499  11.922 -23.101  1.00  0.00      SEG1
ATOM   2683  HB  VAL   911      -4.623  12.181 -22.501  1.00  0.00      SEG1
ATOM   2684  CG1 VAL   911      -5.846  13.125 -23.990  1.00  0.00      SEG1
ATOM   2685 HG11 VAL   911      -6.615  12.862 -24.719  1.00  0.00      SEG1
ATOM   2686 HG12 VAL   911      -4.980  13.470 -24.556  1.00  0.00      SEG1
ATOM   2687 HG13 VAL   911      -6.217  13.970 -23.406  1.00  0.00      SEG1
ATOM   2688  CG2 VAL   911      -6.665  11.656 -22.136  1.00  0.00      SEG1
ATOM   2689 HG21 VAL   911      -6.461  10.828 -21.459  1.00  0.00      SEG1
ATOM   2690 HG22 VAL   911      -7.561  11.409 -22.702  1.00  0.00      SEG1
ATOM   2691 HG23 VAL   911      -6.882  12.535 -21.530  1.00  0.00      SEG1
ATOM   2692  C   VAL   911      -3.971  10.863 -24.867  1.00  0.00      SEG1
ATOM   2693  O   VAL   911      -2.862  11.002 -24.356  1.00  0.00      SEG1
ATOM   2694  N   THR   912      -4.229  10.858 -26.172  1.00  0.00      SEG1
ATOM   2695  HN  THR   912      -5.151  10.722 -26.527  1.00  0.00      SEG1
ATOM   2696  CA  THR   912      -3.197  11.029 -27.166  1.00  0.00      SEG1
ATOM   2697  HA  THR   912      -2.484  10.224 -26.985  1.00  0.00      SEG1
ATOM   2698  CB  THR   912      -3.839  10.845 -28.551  1.00  0.00      SEG1
ATOM   2699  HB  THR   912      -4.521  11.682 -28.756  1.00  0.00      SEG1
ATOM   2700  OG1 THR   912      -4.599   9.639 -28.485  1.00  0.00      SEG1
ATOM   2701  HG1 THR   912      -4.814   9.380 -29.378  1.00  0.00      SEG1
ATOM   2702  CG2 THR   912      -2.747  10.820 -29.638  1.00  0.00      SEG1
ATOM   2703 HG21 THR   912      -2.025  10.018 -29.481  1.00  0.00      SEG1
ATOM   2704 HG22 THR   912      -2.193  11.758 -29.631  1.00  0.00      SEG1
ATOM   2705 HG23 THR   912      -3.165  10.731 -30.642  1.00  0.00      SEG1
ATOM   2706  C   THR   912      -2.487  12.392 -27.008  1.00  0.00      SEG1
ATOM   2707  O   THR   912      -3.078  13.438 -26.784  1.00  0.00      SEG1
ATOM   2708  N   GLN   913      -1.160  12.321 -27.149  1.00  0.00      SEG1
ATOM   2709  HN  GLN   913      -0.775  11.398 -27.171  1.00  0.00      SEG1
ATOM   2710  CA  GLN   913      -0.332  13.502 -26.947  1.00  0.00      SEG1
ATOM   2711  HA  GLN   913      -0.433  13.776 -25.896  1.00  0.00      SEG1
ATOM   2712  CB  GLN   913       1.101  13.131 -27.270  1.00  0.00      SEG1
ATOM   2713  HB1 GLN   913       1.385  12.268 -26.667  1.00  0.00      SEG1
ATOM   2714  HB2 GLN   913       1.742  13.958 -26.978  1.00  0.00      SEG1
ATOM   2715  CG  GLN   913       1.298  12.851 -28.763  1.00  0.00      SEG1
ATOM   2716  HG1 GLN   913       1.209  13.750 -29.373  1.00  0.00      SEG1
ATOM   2717  HG2 GLN   913       0.564  12.132 -29.132  1.00  0.00      SEG1
ATOM   2718  CD  GLN   913       2.694  12.320 -28.934  1.00  0.00      SEG1
ATOM   2719  OE1 GLN   913       3.670  12.955 -28.538  1.00  0.00      SEG1
ATOM   2720  NE2 GLN   913       2.700  11.136 -29.517  1.00  0.00      SEG1
ATOM   2721 HE21 GLN   913       3.548  10.691 -29.783  1.00  0.00      SEG1
ATOM   2722 HE22 GLN   913       1.854  10.641 -29.721  1.00  0.00      SEG1
ATOM   2723  C   GLN   913      -0.682  14.729 -27.808  1.00  0.00      SEG1
ATOM   2724  O   GLN   913      -0.303  15.844 -27.465  1.00  0.00      SEG1
ATOM   2725  N   ASN   914      -1.372  14.510 -28.936  1.00  0.00      SEG1
ATOM   2726  HN  ASN   914      -1.870  13.663 -29.124  1.00  0.00      SEG1
ATOM   2727  CA  ASN   914      -1.672  15.673 -29.763  1.00  0.00      SEG1
ATOM   2728  HA  ASN   914      -0.735  16.210 -29.920  1.00  0.00      SEG1
ATOM   2729  CB  ASN   914      -2.212  15.286 -31.140  1.00  0.00      SEG1
ATOM   2730  HB1 ASN   914      -1.546  14.593 -31.652  1.00  0.00      SEG1
ATOM   2731  HB2 ASN   914      -2.320  16.170 -31.774  1.00  0.00      SEG1
ATOM   2732  CG  ASN   914      -3.567  14.622 -30.960  1.00  0.00      SEG1
ATOM   2733  OD1 ASN   914      -3.657  13.530 -30.401  1.00  0.00      SEG1
ATOM   2734  ND2 ASN   914      -4.576  15.360 -31.409  1.00  0.00      SEG1
ATOM   2735 HD21 ASN   914      -5.501  14.989 -31.503  1.00  0.00      SEG1
ATOM   2736 HD22 ASN   914      -4.449  16.289 -31.789  1.00  0.00      SEG1
ATOM   2737  C   ASN   914      -2.636  16.617 -29.020  1.00  0.00      SEG1
ATOM   2738  O   ASN   914      -2.571  17.815 -29.235  1.00  0.00      SEG1
ATOM   2739  N   VAL   915      -3.454  16.044 -28.112  1.00  0.00      SEG1
ATOM   2740  HN  VAL   915      -3.464  15.050 -27.993  1.00  0.00      SEG1
ATOM   2741  CA  VAL   915      -4.413  16.852 -27.357  1.00  0.00      SEG1
ATOM   2742  HA  VAL   915      -5.061  17.334 -28.090  1.00  0.00      SEG1
ATOM   2743  CB  VAL   915      -5.237  15.937 -26.424  1.00  0.00      SEG1
ATOM   2744  HB  VAL   915      -4.553  15.357 -25.803  1.00  0.00      SEG1
ATOM   2745  CG1 VAL   915      -6.149  16.745 -25.482  1.00  0.00      SEG1
ATOM   2746 HG11 VAL   915      -6.743  17.460 -26.050  1.00  0.00      SEG1
ATOM   2747 HG12 VAL   915      -5.576  17.303 -24.740  1.00  0.00      SEG1
ATOM   2748 HG13 VAL   915      -6.834  16.098 -24.933  1.00  0.00      SEG1
ATOM   2749  CG2 VAL   915      -6.065  14.935 -27.242  1.00  0.00      SEG1
ATOM   2750 HG21 VAL   915      -5.434  14.293 -27.858  1.00  0.00      SEG1
ATOM   2751 HG22 VAL   915      -6.749  15.457 -27.913  1.00  0.00      SEG1
ATOM   2752 HG23 VAL   915      -6.654  14.287 -26.594  1.00  0.00      SEG1
ATOM   2753  C   VAL   915      -3.693  17.936 -26.535  1.00  0.00      SEG1
ATOM   2754  O   VAL   915      -4.126  19.083 -26.378  1.00  0.00      SEG1
ATOM   2755  N   LEU   916      -2.566  17.490 -25.966  1.00  0.00      SEG1
ATOM   2756  HN  LEU   916      -2.298  16.530 -26.053  1.00  0.00      SEG1
ATOM   2757  CA  LEU   916      -1.803  18.419 -25.164  1.00  0.00      SEG1
ATOM   2758  HA  LEU   916      -2.469  18.810 -24.395  1.00  0.00      SEG1
ATOM   2759  CB  LEU   916      -0.600  17.724 -24.528  1.00  0.00      SEG1
ATOM   2760  HB1 LEU   916      -0.094  17.143 -25.299  1.00  0.00      SEG1
ATOM   2761  HB2 LEU   916      -0.951  17.000 -23.790  1.00  0.00      SEG1
ATOM   2762  CG  LEU   916       0.418  18.693 -23.895  1.00  0.00      SEG1
ATOM   2763  HG  LEU   916       0.783  19.407 -24.636  1.00  0.00      SEG1
ATOM   2764  CD1 LEU   916      -0.163  19.466 -22.709  1.00  0.00      SEG1
ATOM   2765 HD11 LEU   916      -0.630  18.794 -21.988  1.00  0.00      SEG1
ATOM   2766 HD12 LEU   916      -0.905  20.187 -23.042  1.00  0.00      SEG1
ATOM   2767 HD13 LEU   916       0.609  20.028 -22.184  1.00  0.00      SEG1
ATOM   2768  CD2 LEU   916       1.634  17.910 -23.477  1.00  0.00      SEG1
ATOM   2769 HD21 LEU   916       2.063  17.400 -24.339  1.00  0.00      SEG1
ATOM   2770 HD22 LEU   916       1.328  17.180 -22.737  1.00  0.00      SEG1
ATOM   2771 HD23 LEU   916       2.395  18.573 -23.080  1.00  0.00      SEG1
ATOM   2772  C   LEU   916      -1.291  19.572 -26.017  1.00  0.00      SEG1
ATOM   2773  O   LEU   916      -1.268  20.711 -25.566  1.00  0.00      SEG1
ATOM   2774  N   TYR   917      -0.765  19.235 -27.197  1.00  0.00      SEG1
ATOM   2775  HN  TYR   917      -0.799  18.281 -27.503  1.00  0.00      SEG1
ATOM   2776  CA  TYR   917      -0.062  20.267 -27.943  1.00  0.00      SEG1
ATOM   2777  HA  TYR   917       0.573  20.804 -27.236  1.00  0.00      SEG1
ATOM   2778  CB  TYR   917       0.813  19.652 -29.040  1.00  0.00      SEG1
ATOM   2779  HB1 TYR   917       1.220  20.438 -29.675  1.00  0.00      SEG1
ATOM   2780  HB2 TYR   917       0.212  19.007 -29.683  1.00  0.00      SEG1
ATOM   2781  CG  TYR   917       1.960  18.880 -28.440  1.00  0.00      SEG1
ATOM   2782  CD1 TYR   917       2.057  17.508 -28.621  1.00  0.00      SEG1
ATOM   2783  HD1 TYR   917       1.291  16.987 -29.182  1.00  0.00      SEG1
ATOM   2784  CE1 TYR   917       3.116  16.789 -28.089  1.00  0.00      SEG1
ATOM   2785  HE1 TYR   917       3.123  15.728 -28.292  1.00  0.00      SEG1
ATOM   2786  CD2 TYR   917       2.942  19.527 -27.695  1.00  0.00      SEG1
ATOM   2787  HD2 TYR   917       2.867  20.595 -27.544  1.00  0.00      SEG1
ATOM   2788  CE2 TYR   917       3.998  18.811 -27.149  1.00  0.00      SEG1
ATOM   2789  HE2 TYR   917       4.750  19.332 -26.581  1.00  0.00      SEG1
ATOM   2790  CZ  TYR   917       4.098  17.440 -27.348  1.00  0.00      SEG1
ATOM   2791  OH  TYR   917       5.181  16.761 -26.814  1.00  0.00      SEG1
ATOM   2792  HH  TYR   917       5.205  15.899 -27.210  1.00  0.00      SEG1
ATOM   2793  C   TYR   917      -1.076  21.275 -28.475  1.00  0.00      SEG1
ATOM   2794  O   TYR   917      -0.901  22.487 -28.340  1.00  0.00      SEG1
ATOM   2795  N   GLU   918      -2.170  20.690 -28.984  1.00  0.00      SEG1
ATOM   2796  HN  GLU   918      -2.213  19.695 -29.100  1.00  0.00      SEG1
ATOM   2797  CA  GLU   918      -3.227  21.496 -29.562  1.00  0.00      SEG1
ATOM   2798  HA  GLU   918      -2.748  22.109 -30.317  1.00  0.00      SEG1
ATOM   2799  CB  GLU   918      -4.259  20.573 -30.240  1.00  0.00      SEG1
ATOM   2800  HB1 GLU   918      -5.113  21.165 -30.569  1.00  0.00      SEG1
ATOM   2801  HB2 GLU   918      -4.645  19.842 -29.527  1.00  0.00      SEG1
ATOM   2802  CG  GLU   918      -3.677  19.840 -31.476  1.00  0.00      SEG1
ATOM   2803  HG1 GLU   918      -2.776  19.287 -31.218  1.00  0.00      SEG1
ATOM   2804  HG2 GLU   918      -3.380  20.567 -32.231  1.00  0.00      SEG1
ATOM   2805  CD  GLU   918      -4.664  18.857 -32.159  1.00  0.00      SEG1
ATOM   2806  OE1 GLU   918      -5.858  18.905 -31.837  1.00  0.00      SEG1
ATOM   2807  OE2 GLU   918      -4.214  18.064 -33.008  1.00  0.00      SEG1
ATOM   2808  C   GLU   918      -3.816  22.446 -28.495  1.00  0.00      SEG1
ATOM   2809  O   GLU   918      -4.077  23.617 -28.732  1.00  0.00      SEG1
ATOM   2810  N   ASN   919      -3.962  21.899 -27.274  1.00  0.00      SEG1
ATOM   2811  HN  ASN   919      -3.660  20.952 -27.139  1.00  0.00      SEG1
ATOM   2812  CA  ASN   919      -4.567  22.655 -26.173  1.00  0.00      SEG1
ATOM   2813  HA  ASN   919      -5.051  23.544 -26.579  1.00  0.00      SEG1
ATOM   2814  CB  ASN   919      -5.601  21.803 -25.421  1.00  0.00      SEG1
ATOM   2815  HB1 ASN   919      -5.979  22.333 -24.549  1.00  0.00      SEG1
ATOM   2816  HB2 ASN   919      -5.144  20.885 -25.054  1.00  0.00      SEG1
ATOM   2817  CG  ASN   919      -6.807  21.472 -26.305  1.00  0.00      SEG1
ATOM   2818  OD1 ASN   919      -7.747  22.239 -26.471  1.00  0.00      SEG1
ATOM   2819  ND2 ASN   919      -6.737  20.291 -26.905  1.00  0.00      SEG1
ATOM   2820 HD21 ASN   919      -7.379  20.051 -27.633  1.00  0.00      SEG1
ATOM   2821 HD22 ASN   919      -6.006  19.619 -26.780  1.00  0.00      SEG1
ATOM   2822  C   ASN   919      -3.515  23.140 -25.169  1.00  0.00      SEG1
ATOM   2823  O   ASN   919      -3.822  23.452 -24.026  1.00  0.00      SEG1
ATOM   2824  N   GLN   920      -2.250  23.260 -25.612  1.00  0.00      SEG1
ATOM   2825  HN  GLN   920      -2.035  22.925 -26.535  1.00  0.00      SEG1
ATOM   2826  CA  GLN   920      -1.182  23.543 -24.641  1.00  0.00      SEG1
ATOM   2827  HA  GLN   920      -1.206  22.724 -23.919  1.00  0.00      SEG1
ATOM   2828  CB  GLN   920       0.199  23.585 -25.317  1.00  0.00      SEG1
ATOM   2829  HB1 GLN   920       0.216  24.345 -26.100  1.00  0.00      SEG1
ATOM   2830  HB2 GLN   920       0.364  22.633 -25.818  1.00  0.00      SEG1
ATOM   2831  CG  GLN   920       1.357  23.838 -24.330  1.00  0.00      SEG1
ATOM   2832  HG1 GLN   920       1.324  23.117 -23.513  1.00  0.00      SEG1
ATOM   2833  HG2 GLN   920       1.284  24.831 -23.885  1.00  0.00      SEG1
ATOM   2834  CD  GLN   920       2.717  23.714 -25.036  1.00  0.00      SEG1
ATOM   2835  OE1 GLN   920       2.867  23.027 -26.046  1.00  0.00      SEG1
ATOM   2836  NE2 GLN   920       3.685  24.413 -24.417  1.00  0.00      SEG1
ATOM   2837 HE21 GLN   920       3.498  24.944 -23.590  1.00  0.00      SEG1
ATOM   2838 HE22 GLN   920       4.576  24.340 -24.855  1.00  0.00      SEG1
ATOM   2839  C   GLN   920      -1.420  24.850 -23.869  1.00  0.00      SEG1
ATOM   2840  O   GLN   920      -1.122  24.956 -22.685  1.00  0.00      SEG1
ATOM   2841  N   LYS   921      -1.924  25.856 -24.611  1.00  0.00      SEG1
ATOM   2842  HN  LYS   921      -2.142  25.666 -25.570  1.00  0.00      SEG1
ATOM   2843  CA  LYS   921      -2.153  27.148 -23.950  1.00  0.00      SEG1
ATOM   2844  HA  LYS   921      -1.236  27.419 -23.421  1.00  0.00      SEG1
ATOM   2845  CB  LYS   921      -2.515  28.240 -24.968  1.00  0.00      SEG1
ATOM   2846  HB1 LYS   921      -2.880  29.122 -24.437  1.00  0.00      SEG1
ATOM   2847  HB2 LYS   921      -3.344  27.902 -25.594  1.00  0.00      SEG1
ATOM   2848  CG  LYS   921      -1.328  28.657 -25.843  1.00  0.00      SEG1
ATOM   2849  HG1 LYS   921      -0.940  27.783 -26.369  1.00  0.00      SEG1
ATOM   2850  HG2 LYS   921      -0.520  29.022 -25.207  1.00  0.00      SEG1
ATOM   2851  CD  LYS   921      -1.734  29.733 -26.855  1.00  0.00      SEG1
ATOM   2852  HD1 LYS   921      -2.114  30.604 -26.319  1.00  0.00      SEG1
ATOM   2853  HD2 LYS   921      -2.565  29.355 -27.455  1.00  0.00      SEG1
ATOM   2854  CE  LYS   921      -0.580  30.137 -27.784  1.00  0.00      SEG1
ATOM   2855  HE1 LYS   921      -0.172  29.258 -28.290  1.00  0.00      SEG1
ATOM   2856  HE2 LYS   921       0.234  30.575 -27.201  1.00  0.00      SEG1
ATOM   2857  NZ  LYS   921      -0.986  31.087 -28.824  1.00  0.00      SEG1
ATOM   2858  HZ1 LYS   921      -1.426  31.932 -28.411  1.00  0.00      SEG1
ATOM   2859  HZ2 LYS   921      -1.679  30.641 -29.464  1.00  0.00      SEG1
ATOM   2860  HZ3 LYS   921      -0.165  31.376 -29.395  1.00  0.00      SEG1
ATOM   2861  C   LYS   921      -3.276  27.046 -22.907  1.00  0.00      SEG1
ATOM   2862  O   LYS   921      -3.234  27.648 -21.841  1.00  0.00      SEG1
ATOM   2863  N   LEU   922      -4.301  26.270 -23.274  1.00  0.00      SEG1
ATOM   2864  HN  LEU   922      -4.268  25.673 -24.074  1.00  0.00      SEG1
ATOM   2865  CA  LEU   922      -5.407  26.067 -22.343  1.00  0.00      SEG1
ATOM   2866  HA  LEU   922      -5.796  27.052 -22.087  1.00  0.00      SEG1
ATOM   2867  CB  LEU   922      -6.498  25.220 -23.020  1.00  0.00      SEG1
ATOM   2868  HB1 LEU   922      -6.053  24.299 -23.397  1.00  0.00      SEG1
ATOM   2869  HB2 LEU   922      -6.865  25.746 -23.904  1.00  0.00      SEG1
ATOM   2870  CG  LEU   922      -7.692  24.857 -22.117  1.00  0.00      SEG1
ATOM   2871  HG  LEU   922      -7.336  24.298 -21.249  1.00  0.00      SEG1
ATOM   2872  CD1 LEU   922      -8.429  26.107 -21.620  1.00  0.00      SEG1
ATOM   2873 HD11 LEU   922      -8.801  26.690 -22.464  1.00  0.00      SEG1
ATOM   2874 HD12 LEU   922      -7.773  26.749 -21.032  1.00  0.00      SEG1
ATOM   2875 HD13 LEU   922      -9.277  25.837 -20.992  1.00  0.00      SEG1
ATOM   2876  CD2 LEU   922      -8.644  23.926 -22.873  1.00  0.00      SEG1
ATOM   2877 HD21 LEU   922      -8.132  23.011 -23.178  1.00  0.00      SEG1
ATOM   2878 HD22 LEU   922      -9.024  24.394 -23.780  1.00  0.00      SEG1
ATOM   2879 HD23 LEU   922      -9.496  23.622 -22.264  1.00  0.00      SEG1
ATOM   2880  C   LEU   922      -4.897  25.396 -21.059  1.00  0.00      SEG1
ATOM   2881  O   LEU   922      -5.178  25.832 -19.944  1.00  0.00      SEG1
ATOM   2882  N   ILE   923      -4.122  24.322 -21.285  1.00  0.00      SEG1
ATOM   2883  HN  ILE   923      -3.945  24.090 -22.246  1.00  0.00      SEG1
ATOM   2884  CA  ILE   923      -3.658  23.491 -20.183  1.00  0.00      SEG1
ATOM   2885  HA  ILE   923      -4.548  23.192 -19.621  1.00  0.00      SEG1
ATOM   2886  CB  ILE   923      -2.968  22.245 -20.764  1.00  0.00      SEG1
ATOM   2887  HB  ILE   923      -2.258  22.561 -21.528  1.00  0.00      SEG1
ATOM   2888  CG2 ILE   923      -2.207  21.460 -19.683  1.00  0.00      SEG1
ATOM   2889 HG21 ILE   923      -2.885  21.140 -18.898  1.00  0.00      SEG1
ATOM   2890 HG22 ILE   923      -1.446  22.073 -19.209  1.00  0.00      SEG1
ATOM   2891 HG23 ILE   923      -1.717  20.577 -20.091  1.00  0.00      SEG1
ATOM   2892  CG1 ILE   923      -4.035  21.350 -21.412  1.00  0.00      SEG1
ATOM   2893 HG11 ILE   923      -4.773  21.936 -21.960  1.00  0.00      SEG1
ATOM   2894 HG12 ILE   923      -4.564  20.857 -20.606  1.00  0.00      SEG1
ATOM   2895  CD  ILE   923      -3.488  20.280 -22.351  1.00  0.00      SEG1
ATOM   2896  HD1 ILE   923      -2.777  19.632 -21.843  1.00  0.00      SEG1
ATOM   2897  HD2 ILE   923      -3.005  20.727 -23.219  1.00  0.00      SEG1
ATOM   2898  HD3 ILE   923      -4.286  19.633 -22.718  1.00  0.00      SEG1
ATOM   2899  C   ILE   923      -2.760  24.296 -19.229  1.00  0.00      SEG1
ATOM   2900  O   ILE   923      -2.901  24.238 -18.014  1.00  0.00      SEG1
ATOM   2901  N   ALA   924      -1.847  25.082 -19.818  1.00  0.00      SEG1
ATOM   2902  HN  ALA   924      -1.752  25.099 -20.816  1.00  0.00      SEG1
ATOM   2903  CA  ALA   924      -0.963  25.890 -18.981  1.00  0.00      SEG1
ATOM   2904  HA  ALA   924      -0.452  25.204 -18.302  1.00  0.00      SEG1
ATOM   2905  CB  ALA   924       0.055  26.579 -19.895  1.00  0.00      SEG1
ATOM   2906  HB1 ALA   924      -0.438  27.190 -20.652  1.00  0.00      SEG1
ATOM   2907  HB2 ALA   924       0.673  25.840 -20.409  1.00  0.00      SEG1
ATOM   2908  HB3 ALA   924       0.716  27.218 -19.313  1.00  0.00      SEG1
ATOM   2909  C   ALA   924      -1.766  26.920 -18.142  1.00  0.00      SEG1
ATOM   2910  O   ALA   924      -1.493  27.201 -16.980  1.00  0.00      SEG1
ATOM   2911  N   ASN   925      -2.802  27.449 -18.815  1.00  0.00      SEG1
ATOM   2912  HN  ASN   925      -2.885  27.268 -19.800  1.00  0.00      SEG1
ATOM   2913  CA  ASN   925      -3.629  28.456 -18.150  1.00  0.00      SEG1
ATOM   2914  HA  ASN   925      -2.941  29.168 -17.691  1.00  0.00      SEG1
ATOM   2915  CB  ASN   925      -4.555  29.172 -19.146  1.00  0.00      SEG1
ATOM   2916  HB1 ASN   925      -5.325  29.737 -18.619  1.00  0.00      SEG1
ATOM   2917  HB2 ASN   925      -5.057  28.460 -19.801  1.00  0.00      SEG1
ATOM   2918  CG  ASN   925      -3.751  30.182 -19.961  1.00  0.00      SEG1
ATOM   2919  OD1 ASN   925      -2.705  30.650 -19.527  1.00  0.00      SEG1
ATOM   2920  ND2 ASN   925      -4.310  30.493 -21.131  1.00  0.00      SEG1
ATOM   2921 HD21 ASN   925      -3.825  31.145 -21.703  1.00  0.00      SEG1
ATOM   2922 HD22 ASN   925      -5.165  30.119 -21.474  1.00  0.00      SEG1
ATOM   2923  C   ASN   925      -4.453  27.872 -16.999  1.00  0.00      SEG1
ATOM   2924  O   ASN   925      -4.574  28.496 -15.950  1.00  0.00      SEG1
ATOM   2925  N   GLN   926      -4.995  26.669 -17.252  1.00  0.00      SEG1
ATOM   2926  HN  GLN   926      -4.806  26.191 -18.107  1.00  0.00      SEG1
ATOM   2927  CA  GLN   926      -5.785  25.992 -16.238  1.00  0.00      SEG1
ATOM   2928  HA  GLN   926      -6.551  26.694 -15.908  1.00  0.00      SEG1
ATOM   2929  CB  GLN   926      -6.432  24.716 -16.801  1.00  0.00      SEG1
ATOM   2930  HB1 GLN   926      -6.808  24.119 -15.967  1.00  0.00      SEG1
ATOM   2931  HB2 GLN   926      -5.668  24.109 -17.292  1.00  0.00      SEG1
ATOM   2932  CG  GLN   926      -7.606  24.978 -17.764  1.00  0.00      SEG1
ATOM   2933  HG1 GLN   926      -7.294  25.583 -18.614  1.00  0.00      SEG1
ATOM   2934  HG2 GLN   926      -8.398  25.521 -17.247  1.00  0.00      SEG1
ATOM   2935  CD  GLN   926      -8.167  23.637 -18.272  1.00  0.00      SEG1
ATOM   2936  OE1 GLN   926      -7.588  22.590 -18.016  1.00  0.00      SEG1
ATOM   2937  NE2 GLN   926      -9.316  23.728 -18.952  1.00  0.00      SEG1
ATOM   2938 HE21 GLN   926      -9.708  22.879 -19.321  1.00  0.00      SEG1
ATOM   2939 HE22 GLN   926      -9.791  24.596 -19.076  1.00  0.00      SEG1
ATOM   2940  C   GLN   926      -4.908  25.676 -15.024  1.00  0.00      SEG1
ATOM   2941  O   GLN   926      -5.309  25.933 -13.900  1.00  0.00      SEG1
ATOM   2942  N   PHE   927      -3.691  25.174 -15.329  1.00  0.00      SEG1
ATOM   2943  HN  PHE   927      -3.437  25.073 -16.292  1.00  0.00      SEG1
ATOM   2944  CA  PHE   927      -2.736  24.808 -14.298  1.00  0.00      SEG1
ATOM   2945  HA  PHE   927      -3.220  24.053 -13.676  1.00  0.00      SEG1
ATOM   2946  CB  PHE   927      -1.466  24.234 -14.957  1.00  0.00      SEG1
ATOM   2947  HB1 PHE   927      -1.072  24.913 -15.716  1.00  0.00      SEG1
ATOM   2948  HB2 PHE   927      -1.690  23.299 -15.474  1.00  0.00      SEG1
ATOM   2949  CG  PHE   927      -0.415  23.985 -13.916  1.00  0.00      SEG1
ATOM   2950  CD1 PHE   927      -0.539  22.905 -13.053  1.00  0.00      SEG1
ATOM   2951  HD1 PHE   927      -1.364  22.214 -13.149  1.00  0.00      SEG1
ATOM   2952  CD2 PHE   927       0.660  24.860 -13.770  1.00  0.00      SEG1
ATOM   2953  HD2 PHE   927       0.768  25.702 -14.440  1.00  0.00      SEG1
ATOM   2954  CE1 PHE   927       0.382  22.720 -12.037  1.00  0.00      SEG1
ATOM   2955  HE1 PHE   927       0.256  21.896 -11.357  1.00  0.00      SEG1
ATOM   2956  CE2 PHE   927       1.588  24.670 -12.757  1.00  0.00      SEG1
ATOM   2957  HE2 PHE   927       2.416  25.358 -12.649  1.00  0.00      SEG1
ATOM   2958  CZ  PHE   927       1.443  23.600 -11.887  1.00  0.00      SEG1
ATOM   2959  HZ  PHE   927       2.152  23.445 -11.089  1.00  0.00      SEG1
ATOM   2960  C   PHE   927      -2.406  26.022 -13.411  1.00  0.00      SEG1
ATOM   2961  O   PHE   927      -2.450  25.956 -12.192  1.00  0.00      SEG1
ATOM   2962  N   ASN   928      -2.077  27.105 -14.125  1.00  0.00      SEG1
ATOM   2963  HN  ASN   928      -2.092  27.040 -15.121  1.00  0.00      SEG1
ATOM   2964  CA  ASN   928      -1.660  28.330 -13.455  1.00  0.00      SEG1
ATOM   2965  HA  ASN   928      -0.818  28.073 -12.806  1.00  0.00      SEG1
ATOM   2966  CB  ASN   928      -1.261  29.403 -14.491  1.00  0.00      SEG1
ATOM   2967  HB1 ASN   928      -1.066  30.357 -13.998  1.00  0.00      SEG1
ATOM   2968  HB2 ASN   928      -2.058  29.561 -15.218  1.00  0.00      SEG1
ATOM   2969  CG  ASN   928       0.025  28.984 -15.202  1.00  0.00      SEG1
ATOM   2970  OD1 ASN   928       0.798  28.205 -14.668  1.00  0.00      SEG1
ATOM   2971  ND2 ASN   928       0.207  29.500 -16.423  1.00  0.00      SEG1
ATOM   2972 HD21 ASN   928       1.044  29.204 -16.890  1.00  0.00      SEG1
ATOM   2973 HD22 ASN   928      -0.377  30.150 -16.897  1.00  0.00      SEG1
ATOM   2974  C   ASN   928      -2.785  28.836 -12.554  1.00  0.00      SEG1
ATOM   2975  O   ASN   928      -2.566  29.270 -11.434  1.00  0.00      SEG1
ATOM   2976  N   SER   929      -4.008  28.751 -13.093  1.00  0.00      SEG1
ATOM   2977  HN  SER   929      -4.126  28.326 -13.988  1.00  0.00      SEG1
ATOM   2978  CA  SER   929      -5.146  29.200 -12.304  1.00  0.00      SEG1
ATOM   2979  HA  SER   929      -4.920  30.205 -11.943  1.00  0.00      SEG1
ATOM   2980  CB  SER   929      -6.400  29.213 -13.181  1.00  0.00      SEG1
ATOM   2981  HB1 SER   929      -7.261  29.494 -12.571  1.00  0.00      SEG1
ATOM   2982  HB2 SER   929      -6.616  28.217 -13.586  1.00  0.00      SEG1
ATOM   2983  OG  SER   929      -6.305  30.158 -14.230  1.00  0.00      SEG1
ATOM   2984  HG1 SER   929      -5.572  29.926 -14.801  1.00  0.00      SEG1
ATOM   2985  C   SER   929      -5.398  28.290 -11.089  1.00  0.00      SEG1
ATOM   2986  O   SER   929      -5.833  28.727 -10.033  1.00  0.00      SEG1
ATOM   2987  N   ALA   930      -5.163  26.989 -11.317  1.00  0.00      SEG1
ATOM   2988  HN  ALA   930      -4.798  26.669 -12.191  1.00  0.00      SEG1
ATOM   2989  CA  ALA   930      -5.379  26.037 -10.247  1.00  0.00      SEG1
ATOM   2990  HA  ALA   930      -6.400  26.179  -9.892  1.00  0.00      SEG1
ATOM   2991  CB  ALA   930      -5.199  24.606 -10.759  1.00  0.00      SEG1
ATOM   2992  HB1 ALA   930      -4.187  24.445 -11.131  1.00  0.00      SEG1
ATOM   2993  HB2 ALA   930      -5.890  24.400 -11.578  1.00  0.00      SEG1
ATOM   2994  HB3 ALA   930      -5.393  23.884  -9.967  1.00  0.00      SEG1
ATOM   2995  C   ALA   930      -4.439  26.334  -9.079  1.00  0.00      SEG1
ATOM   2996  O   ALA   930      -4.862  26.293  -7.934  1.00  0.00      SEG1
ATOM   2997  N   ILE   931      -3.173  26.645  -9.423  1.00  0.00      SEG1
ATOM   2998  HN  ILE   931      -2.842  26.714 -10.366  1.00  0.00      SEG1
ATOM   2999  CA  ILE   931      -2.231  26.924  -8.345  1.00  0.00      SEG1
ATOM   3000  HA  ILE   931      -2.291  26.084  -7.653  1.00  0.00      SEG1
ATOM   3001  CB  ILE   931      -0.782  27.069  -8.861  1.00  0.00      SEG1
ATOM   3002  HB  ILE   931      -0.780  27.837  -9.637  1.00  0.00      SEG1
ATOM   3003  CG2 ILE   931       0.186  27.535  -7.751  1.00  0.00      SEG1
ATOM   3004 HG21 ILE   931       0.104  26.898  -6.868  1.00  0.00      SEG1
ATOM   3005 HG22 ILE   931      -0.016  28.560  -7.434  1.00  0.00      SEG1
ATOM   3006 HG23 ILE   931       1.224  27.504  -8.087  1.00  0.00      SEG1
ATOM   3007  CG1 ILE   931      -0.276  25.768  -9.517  1.00  0.00      SEG1
ATOM   3008 HG11 ILE   931       0.715  25.952  -9.934  1.00  0.00      SEG1
ATOM   3009 HG12 ILE   931      -0.907  25.511 -10.365  1.00  0.00      SEG1
ATOM   3010  CD  ILE   931      -0.206  24.568  -8.563  1.00  0.00      SEG1
ATOM   3011  HD1 ILE   931      -1.183  24.307  -8.158  1.00  0.00      SEG1
ATOM   3012  HD2 ILE   931       0.457  24.767  -7.720  1.00  0.00      SEG1
ATOM   3013  HD3 ILE   931       0.182  23.685  -9.067  1.00  0.00      SEG1
ATOM   3014  C   ILE   931      -2.666  28.161  -7.558  1.00  0.00      SEG1
ATOM   3015  O   ILE   931      -2.560  28.184  -6.336  1.00  0.00      SEG1
ATOM   3016  N   GLY   932      -3.151  29.182  -8.287  1.00  0.00      SEG1
ATOM   3017  HN  GLY   932      -3.138  29.121  -9.286  1.00  0.00      SEG1
ATOM   3018  CA  GLY   932      -3.597  30.381  -7.576  1.00  0.00      SEG1
ATOM   3019  HA1 GLY   932      -3.987  31.085  -8.312  1.00  0.00      SEG1
ATOM   3020  HA2 GLY   932      -2.733  30.826  -7.079  1.00  0.00      SEG1
ATOM   3021  C   GLY   932      -4.664  30.017  -6.532  1.00  0.00      SEG1
ATOM   3022  O   GLY   932      -4.619  30.418  -5.381  1.00  0.00      SEG1
ATOM   3023  N   LYS   933      -5.578  29.152  -7.001  1.00  0.00      SEG1
ATOM   3024  HN  LYS   933      -5.499  28.810  -7.939  1.00  0.00      SEG1
ATOM   3025  CA  LYS   933      -6.645  28.725  -6.095  1.00  0.00      SEG1
ATOM   3026  HA  LYS   933      -7.161  29.634  -5.777  1.00  0.00      SEG1
ATOM   3027  CB  LYS   933      -7.621  27.806  -6.836  1.00  0.00      SEG1
ATOM   3028  HB1 LYS   933      -8.317  27.366  -6.121  1.00  0.00      SEG1
ATOM   3029  HB2 LYS   933      -7.082  26.972  -7.285  1.00  0.00      SEG1
ATOM   3030  CG  LYS   933      -8.415  28.560  -7.903  1.00  0.00      SEG1
ATOM   3031  HG1 LYS   933      -7.739  29.050  -8.601  1.00  0.00      SEG1
ATOM   3032  HG2 LYS   933      -8.987  29.359  -7.431  1.00  0.00      SEG1
ATOM   3033  CD  LYS   933      -9.346  27.627  -8.673  1.00  0.00      SEG1
ATOM   3034  HD1 LYS   933     -10.044  27.154  -7.981  1.00  0.00      SEG1
ATOM   3035  HD2 LYS   933      -8.757  26.823  -9.114  1.00  0.00      SEG1
ATOM   3036  CE  LYS   933     -10.104  28.382  -9.762  1.00  0.00      SEG1
ATOM   3037  HE1 LYS   933      -9.410  28.843 -10.467  1.00  0.00      SEG1
ATOM   3038  HE2 LYS   933     -10.712  29.174  -9.324  1.00  0.00      SEG1
ATOM   3039  NZ  LYS   933     -10.985  27.494 -10.501  1.00  0.00      SEG1
ATOM   3040  HZ1 LYS   933     -11.642  27.071  -9.812  1.00  0.00      SEG1
ATOM   3041  HZ2 LYS   933     -10.412  26.765 -10.967  1.00  0.00      SEG1
ATOM   3042  HZ3 LYS   933     -11.499  28.028 -11.229  1.00  0.00      SEG1
ATOM   3043  C   LYS   933      -6.104  28.034  -4.821  1.00  0.00      SEG1
ATOM   3044  O   LYS   933      -6.657  28.178  -3.734  1.00  0.00      SEG1
ATOM   3045  N   ILE   934      -4.994  27.283  -4.990  1.00  0.00      SEG1
ATOM   3046  HN  ILE   934      -4.591  27.182  -5.902  1.00  0.00      SEG1
ATOM   3047  CA  ILE   934      -4.418  26.625  -3.816  1.00  0.00      SEG1
ATOM   3048  HA  ILE   934      -5.207  26.007  -3.384  1.00  0.00      SEG1
ATOM   3049  CB  ILE   934      -3.200  25.753  -4.193  1.00  0.00      SEG1
ATOM   3050  HB  ILE   934      -2.467  26.391  -4.687  1.00  0.00      SEG1
ATOM   3051  CG2 ILE   934      -2.494  25.186  -2.950  1.00  0.00      SEG1
ATOM   3052 HG21 ILE   934      -3.191  24.657  -2.301  1.00  0.00      SEG1
ATOM   3053 HG22 ILE   934      -2.025  25.977  -2.366  1.00  0.00      SEG1
ATOM   3054 HG23 ILE   934      -1.702  24.494  -3.231  1.00  0.00      SEG1
ATOM   3055  CG1 ILE   934      -3.539  24.629  -5.190  1.00  0.00      SEG1
ATOM   3056 HG11 ILE   934      -2.625  24.083  -5.427  1.00  0.00      SEG1
ATOM   3057 HG12 ILE   934      -3.873  25.059  -6.130  1.00  0.00      SEG1
ATOM   3058  CD  ILE   934      -4.602  23.643  -4.694  1.00  0.00      SEG1
ATOM   3059  HD1 ILE   934      -5.589  24.103  -4.663  1.00  0.00      SEG1
ATOM   3060  HD2 ILE   934      -4.375  23.291  -3.695  1.00  0.00      SEG1
ATOM   3061  HD3 ILE   934      -4.658  22.772  -5.345  1.00  0.00      SEG1
ATOM   3062  C   ILE   934      -4.006  27.675  -2.766  1.00  0.00      SEG1
ATOM   3063  O   ILE   934      -4.184  27.507  -1.560  1.00  0.00      SEG1
ATOM   3064  N   GLN   935      -3.451  28.770  -3.289  1.00  0.00      SEG1
ATOM   3065  HN  GLN   935      -3.335  28.823  -4.285  1.00  0.00      SEG1
ATOM   3066  CA  GLN   935      -2.974  29.799  -2.379  1.00  0.00      SEG1
ATOM   3067  HA  GLN   935      -2.312  29.321  -1.653  1.00  0.00      SEG1
ATOM   3068  CB  GLN   935      -2.229  30.869  -3.151  1.00  0.00      SEG1
ATOM   3069  HB1 GLN   935      -1.995  31.705  -2.487  1.00  0.00      SEG1
ATOM   3070  HB2 GLN   935      -2.868  31.278  -3.934  1.00  0.00      SEG1
ATOM   3071  CG  GLN   935      -0.933  30.314  -3.734  1.00  0.00      SEG1
ATOM   3072  HG1 GLN   935      -1.095  29.444  -4.369  1.00  0.00      SEG1
ATOM   3073  HG2 GLN   935      -0.262  30.020  -2.925  1.00  0.00      SEG1
ATOM   3074  CD  GLN   935      -0.301  31.407  -4.577  1.00  0.00      SEG1
ATOM   3075  OE1 GLN   935      -0.976  32.211  -5.206  1.00  0.00      SEG1
ATOM   3076  NE2 GLN   935       1.012  31.411  -4.470  1.00  0.00      SEG1
ATOM   3077 HE21 GLN   935       1.508  32.167  -4.881  1.00  0.00      SEG1
ATOM   3078 HE22 GLN   935       1.527  30.679  -4.029  1.00  0.00      SEG1
ATOM   3079  C   GLN   935      -4.131  30.442  -1.630  1.00  0.00      SEG1
ATOM   3080  O   GLN   935      -4.055  30.654  -0.429  1.00  0.00      SEG1
ATOM   3081  N   ASP   936      -5.205  30.700  -2.390  1.00  0.00      SEG1
ATOM   3082  HN  ASP   936      -5.151  30.672  -3.396  1.00  0.00      SEG1
ATOM   3083  CA  ASP   936      -6.351  31.324  -1.749  1.00  0.00      SEG1
ATOM   3084  HA  ASP   936      -5.986  32.226  -1.252  1.00  0.00      SEG1
ATOM   3085  CB  ASP   936      -7.395  31.691  -2.811  1.00  0.00      SEG1
ATOM   3086  HB1 ASP   936      -8.327  32.015  -2.346  1.00  0.00      SEG1
ATOM   3087  HB2 ASP   936      -7.631  30.834  -3.443  1.00  0.00      SEG1
ATOM   3088  CG  ASP   936      -6.909  32.847  -3.699  1.00  0.00      SEG1
ATOM   3089  OD1 ASP   936      -6.039  33.609  -3.266  1.00  0.00      SEG1
ATOM   3090  OD2 ASP   936      -7.405  32.963  -4.814  1.00  0.00      SEG1
ATOM   3091  C   ASP   936      -6.938  30.418  -0.661  1.00  0.00      SEG1
ATOM   3092  O   ASP   936      -7.287  30.860   0.427  1.00  0.00      SEG1
ATOM   3093  N   SER   937      -7.016  29.117  -0.981  1.00  0.00      SEG1
ATOM   3094  HN  SER   937      -6.788  28.859  -1.923  1.00  0.00      SEG1
ATOM   3095  CA  SER   937      -7.546  28.180  -0.001  1.00  0.00      SEG1
ATOM   3096  HA  SER   937      -8.541  28.541   0.275  1.00  0.00      SEG1
ATOM   3097  CB  SER   937      -7.630  26.781  -0.641  1.00  0.00      SEG1
ATOM   3098  HB1 SER   937      -6.682  26.511  -1.114  1.00  0.00      SEG1
ATOM   3099  HB2 SER   937      -8.361  26.820  -1.454  1.00  0.00      SEG1
ATOM   3100  OG  SER   937      -8.008  25.731   0.243  1.00  0.00      SEG1
ATOM   3101  HG1 SER   937      -7.608  25.865   1.103  1.00  0.00      SEG1
ATOM   3102  C   SER   937      -6.683  28.155   1.272  1.00  0.00      SEG1
ATOM   3103  O   SER   937      -7.179  28.280   2.386  1.00  0.00      SEG1
ATOM   3104  N   LEU   938      -5.377  27.928   1.067  1.00  0.00      SEG1
ATOM   3105  HN  LEU   938      -5.019  27.905   0.133  1.00  0.00      SEG1
ATOM   3106  CA  LEU   938      -4.490  27.777   2.217  1.00  0.00      SEG1
ATOM   3107  HA  LEU   938      -4.906  26.990   2.845  1.00  0.00      SEG1
ATOM   3108  CB  LEU   938      -3.077  27.406   1.745  1.00  0.00      SEG1
ATOM   3109  HB1 LEU   938      -2.383  27.491   2.582  1.00  0.00      SEG1
ATOM   3110  HB2 LEU   938      -2.745  28.137   1.005  1.00  0.00      SEG1
ATOM   3111  CG  LEU   938      -2.943  25.988   1.158  1.00  0.00      SEG1
ATOM   3112  HG  LEU   938      -3.653  25.861   0.342  1.00  0.00      SEG1
ATOM   3113  CD1 LEU   938      -1.536  25.815   0.578  1.00  0.00      SEG1
ATOM   3114 HD11 LEU   938      -0.775  25.945   1.345  1.00  0.00      SEG1
ATOM   3115 HD12 LEU   938      -1.346  26.559  -0.194  1.00  0.00      SEG1
ATOM   3116 HD13 LEU   938      -1.397  24.832   0.129  1.00  0.00      SEG1
ATOM   3117  CD2 LEU   938      -3.218  24.900   2.208  1.00  0.00      SEG1
ATOM   3118 HD21 LEU   938      -4.268  24.868   2.489  1.00  0.00      SEG1
ATOM   3119 HD22 LEU   938      -2.634  25.080   3.108  1.00  0.00      SEG1
ATOM   3120 HD23 LEU   938      -2.952  23.911   1.834  1.00  0.00      SEG1
ATOM   3121  C   LEU   938      -4.465  29.060   3.065  1.00  0.00      SEG1
ATOM   3122  O   LEU   938      -4.488  29.024   4.293  1.00  0.00      SEG1
ATOM   3123  N   SER   939      -4.464  30.200   2.351  1.00  0.00      SEG1
ATOM   3124  HN  SER   939      -4.456  30.144   1.354  1.00  0.00      SEG1
ATOM   3125  CA  SER   939      -4.331  31.475   3.039  1.00  0.00      SEG1
ATOM   3126  HA  SER   939      -3.454  31.389   3.681  1.00  0.00      SEG1
ATOM   3127  CB  SER   939      -4.104  32.605   2.026  1.00  0.00      SEG1
ATOM   3128  HB1 SER   939      -4.022  33.560   2.546  1.00  0.00      SEG1
ATOM   3129  HB2 SER   939      -4.949  32.713   1.332  1.00  0.00      SEG1
ATOM   3130  OG  SER   939      -2.882  32.408   1.334  1.00  0.00      SEG1
ATOM   3131  HG1 SER   939      -3.008  31.742   0.656  1.00  0.00      SEG1
ATOM   3132  C   SER   939      -5.524  31.790   3.958  1.00  0.00      SEG1
ATOM   3133  O   SER   939      -5.370  32.523   4.940  1.00  0.00      SEG1
ATOM   3134  N   SER   940      -6.703  31.220   3.617  1.00  0.00      SEG1
ATOM   3135  HN  SER   940      -6.756  30.542   2.879  1.00  0.00      SEG1
ATOM   3136  CA  SER   940      -7.942  31.628   4.286  1.00  0.00      SEG1
ATOM   3137  HA  SER   940      -7.733  32.477   4.938  1.00  0.00      SEG1
ATOM   3138  CB  SER   940      -8.952  32.076   3.226  1.00  0.00      SEG1
ATOM   3139  HB1 SER   940      -8.570  32.950   2.679  1.00  0.00      SEG1
ATOM   3140  HB2 SER   940      -9.877  32.407   3.703  1.00  0.00      SEG1
ATOM   3141  OG  SER   940      -9.278  31.003   2.359  1.00  0.00      SEG1
ATOM   3142  HG1 SER   940      -8.665  30.973   1.621  1.00  0.00      SEG1
ATOM   3143  C   SER   940      -8.538  30.526   5.188  1.00  0.00      SEG1
ATOM   3144  O   SER   940      -9.160  30.814   6.206  1.00  0.00      SEG1
ATOM   3145  N   THR   941      -8.334  29.261   4.797  1.00  0.00      SEG1
ATOM   3146  HN  THR   941      -7.762  29.077   3.998  1.00  0.00      SEG1
ATOM   3147  CA  THR   941      -8.969  28.155   5.506  1.00  0.00      SEG1
ATOM   3148  HA  THR   941      -9.845  28.526   6.043  1.00  0.00      SEG1
ATOM   3149  CB  THR   941      -9.424  27.117   4.469  1.00  0.00      SEG1
ATOM   3150  HB  THR   941      -8.560  26.732   3.916  1.00  0.00      SEG1
ATOM   3151  OG1 THR   941     -10.323  27.706   3.547  1.00  0.00      SEG1
ATOM   3152  HG1 THR   941      -9.977  28.539   3.220  1.00  0.00      SEG1
ATOM   3153  CG2 THR   941     -10.133  25.922   5.128  1.00  0.00      SEG1
ATOM   3154 HG21 THR   941     -10.951  26.256   5.767  1.00  0.00      SEG1
ATOM   3155 HG22 THR   941      -9.444  25.347   5.743  1.00  0.00      SEG1
ATOM   3156 HG23 THR   941     -10.546  25.255   4.373  1.00  0.00      SEG1
ATOM   3157  C   THR   941      -7.994  27.527   6.509  1.00  0.00      SEG1
ATOM   3158  O   THR   941      -7.196  26.660   6.173  1.00  0.00      SEG1
ATOM   3159  N   ALA   942      -8.122  27.939   7.786  1.00  0.00      SEG1
ATOM   3160  HN  ALA   942      -8.830  28.632   7.941  1.00  0.00      SEG1
ATOM   3161  CA  ALA   942      -7.209  27.403   8.812  1.00  0.00      SEG1
ATOM   3162  HA  ALA   942      -6.193  27.658   8.502  1.00  0.00      SEG1
ATOM   3163  CB  ALA   942      -7.521  28.059  10.161  1.00  0.00      SEG1
ATOM   3164  HB1 ALA   942      -8.578  27.980  10.416  1.00  0.00      SEG1
ATOM   3165  HB2 ALA   942      -7.256  29.117  10.145  1.00  0.00      SEG1
ATOM   3166  HB3 ALA   942      -6.943  27.597  10.966  1.00  0.00      SEG1
ATOM   3167  C   ALA   942      -7.275  25.859   8.920  1.00  0.00      SEG1
ATOM   3168  O   ALA   942      -6.280  25.161   9.060  1.00  0.00      SEG1
ATOM   3169  N   SER   943      -8.523  25.362   8.769  1.00  0.00      SEG1
ATOM   3170  HN  SER   943      -9.315  25.933   8.553  1.00  0.00      SEG1
ATOM   3171  CA  SER   943      -8.750  23.934   8.931  1.00  0.00      SEG1
ATOM   3172  HA  SER   943      -8.369  23.669   9.918  1.00  0.00      SEG1
ATOM   3173  CB  SER   943     -10.262  23.666   8.878  1.00  0.00      SEG1
ATOM   3174  HB1 SER   943     -10.757  24.289   9.625  1.00  0.00      SEG1
ATOM   3175  HB2 SER   943     -10.497  22.635   9.169  1.00  0.00      SEG1
ATOM   3176  OG  SER   943     -10.827  23.995   7.617  1.00  0.00      SEG1
ATOM   3177  HG1 SER   943     -10.648  23.311   6.983  1.00  0.00      SEG1
ATOM   3178  C   SER   943      -7.985  23.099   7.884  1.00  0.00      SEG1
ATOM   3179  O   SER   943      -7.835  21.896   8.032  1.00  0.00      SEG1
ATOM   3180  N   ALA   944      -7.511  23.768   6.816  1.00  0.00      SEG1
ATOM   3181  HN  ALA   944      -7.554  24.767   6.794  1.00  0.00      SEG1
ATOM   3182  CA  ALA   944      -6.822  23.062   5.746  1.00  0.00      SEG1
ATOM   3183  HA  ALA   944      -7.558  22.405   5.282  1.00  0.00      SEG1
ATOM   3184  CB  ALA   944      -6.304  24.081   4.722  1.00  0.00      SEG1
ATOM   3185  HB1 ALA   944      -5.595  24.786   5.158  1.00  0.00      SEG1
ATOM   3186  HB2 ALA   944      -7.123  24.672   4.308  1.00  0.00      SEG1
ATOM   3187  HB3 ALA   944      -5.811  23.578   3.889  1.00  0.00      SEG1
ATOM   3188  C   ALA   944      -5.671  22.191   6.290  1.00  0.00      SEG1
ATOM   3189  O   ALA   944      -5.389  21.126   5.781  1.00  0.00      SEG1
ATOM   3190  N   LEU   945      -5.031  22.702   7.363  1.00  0.00      SEG1
ATOM   3191  HN  LEU   945      -5.351  23.549   7.801  1.00  0.00      SEG1
ATOM   3192  CA  LEU   945      -3.864  22.007   7.925  1.00  0.00      SEG1
ATOM   3193  HA  LEU   945      -3.498  21.282   7.196  1.00  0.00      SEG1
ATOM   3194  CB  LEU   945      -2.754  23.037   8.232  1.00  0.00      SEG1
ATOM   3195  HB1 LEU   945      -2.116  22.684   9.043  1.00  0.00      SEG1
ATOM   3196  HB2 LEU   945      -3.207  23.953   8.611  1.00  0.00      SEG1
ATOM   3197  CG  LEU   945      -1.819  23.354   7.049  1.00  0.00      SEG1
ATOM   3198  HG  LEU   945      -1.201  24.201   7.356  1.00  0.00      SEG1
ATOM   3199  CD1 LEU   945      -0.851  22.194   6.772  1.00  0.00      SEG1
ATOM   3200 HD11 LEU   945      -1.373  21.293   6.459  1.00  0.00      SEG1
ATOM   3201 HD12 LEU   945      -0.275  21.948   7.664  1.00  0.00      SEG1
ATOM   3202 HD13 LEU   945      -0.130  22.445   5.996  1.00  0.00      SEG1
ATOM   3203  CD2 LEU   945      -2.577  23.768   5.783  1.00  0.00      SEG1
ATOM   3204 HD21 LEU   945      -3.321  24.536   5.998  1.00  0.00      SEG1
ATOM   3205 HD22 LEU   945      -3.079  22.919   5.318  1.00  0.00      SEG1
ATOM   3206 HD23 LEU   945      -1.892  24.177   5.044  1.00  0.00      SEG1
ATOM   3207  C   LEU   945      -4.230  21.203   9.195  1.00  0.00      SEG1
ATOM   3208  O   LEU   945      -3.363  20.858   9.995  1.00  0.00      SEG1
ATOM   3209  N   GLY   946      -5.542  20.919   9.344  1.00  0.00      SEG1
ATOM   3210  HN  GLY   946      -6.164  21.181   8.607  1.00  0.00      SEG1
ATOM   3211  CA  GLY   946      -6.014  20.259  10.559  1.00  0.00      SEG1
ATOM   3212  HA1 GLY   946      -7.067  20.013  10.431  1.00  0.00      SEG1
ATOM   3213  HA2 GLY   946      -5.915  20.973  11.376  1.00  0.00      SEG1
ATOM   3214  C   GLY   946      -5.213  19.002  10.929  1.00  0.00      SEG1
ATOM   3215  O   GLY   946      -4.915  18.780  12.086  1.00  0.00      SEG1
ATOM   3216  N   LYS   947      -4.846  18.210   9.898  1.00  0.00      SEG1
ATOM   3217  HN  LYS   947      -5.040  18.489   8.961  1.00  0.00      SEG1
ATOM   3218  CA  LYS   947      -4.113  16.959  10.135  1.00  0.00      SEG1
ATOM   3219  HA  LYS   947      -4.732  16.359  10.806  1.00  0.00      SEG1
ATOM   3220  CB  LYS   947      -3.917  16.200   8.802  1.00  0.00      SEG1
ATOM   3221  HB1 LYS   947      -3.210  15.382   8.954  1.00  0.00      SEG1
ATOM   3222  HB2 LYS   947      -3.464  16.851   8.053  1.00  0.00      SEG1
ATOM   3223  CG  LYS   947      -5.223  15.601   8.253  1.00  0.00      SEG1
ATOM   3224  HG1 LYS   947      -5.954  16.389   8.065  1.00  0.00      SEG1
ATOM   3225  HG2 LYS   947      -5.658  14.960   9.021  1.00  0.00      SEG1
ATOM   3226  CD  LYS   947      -4.993  14.782   6.973  1.00  0.00      SEG1
ATOM   3227  HD1 LYS   947      -4.216  14.038   7.163  1.00  0.00      SEG1
ATOM   3228  HD2 LYS   947      -4.605  15.446   6.199  1.00  0.00      SEG1
ATOM   3229  CE  LYS   947      -6.260  14.076   6.465  1.00  0.00      SEG1
ATOM   3230  HE1 LYS   947      -7.038  14.809   6.244  1.00  0.00      SEG1
ATOM   3231  HE2 LYS   947      -6.662  13.426   7.245  1.00  0.00      SEG1
ATOM   3232  NZ  LYS   947      -6.005  13.271   5.258  1.00  0.00      SEG1
ATOM   3233  HZ1 LYS   947      -5.263  12.572   5.473  1.00  0.00      SEG1
ATOM   3234  HZ2 LYS   947      -5.649  13.882   4.491  1.00  0.00      SEG1
ATOM   3235  HZ3 LYS   947      -6.854  12.772   4.909  1.00  0.00      SEG1
ATOM   3236  C   LYS   947      -2.746  17.169  10.844  1.00  0.00      SEG1
ATOM   3237  O   LYS   947      -2.280  16.307  11.585  1.00  0.00      SEG1
ATOM   3238  N   LEU   948      -2.120  18.321  10.546  1.00  0.00      SEG1
ATOM   3239  HN  LEU   948      -2.564  18.957   9.920  1.00  0.00      SEG1
ATOM   3240  CA  LEU   948      -0.822  18.599  11.164  1.00  0.00      SEG1
ATOM   3241  HA  LEU   948      -0.310  17.654  11.353  1.00  0.00      SEG1
ATOM   3242  CB  LEU   948       0.054  19.460  10.239  1.00  0.00      SEG1
ATOM   3243  HB1 LEU   948       0.719  20.085  10.838  1.00  0.00      SEG1
ATOM   3244  HB2 LEU   948      -0.577  20.136   9.665  1.00  0.00      SEG1
ATOM   3245  CG  LEU   948       0.952  18.630   9.297  1.00  0.00      SEG1
ATOM   3246  HG  LEU   948       1.758  18.191   9.891  1.00  0.00      SEG1
ATOM   3247  CD1 LEU   948       0.206  17.477   8.617  1.00  0.00      SEG1
ATOM   3248 HD11 LEU   948      -0.720  17.846   8.193  1.00  0.00      SEG1
ATOM   3249 HD12 LEU   948      -0.050  16.687   9.321  1.00  0.00      SEG1
ATOM   3250 HD13 LEU   948       0.808  17.026   7.829  1.00  0.00      SEG1
ATOM   3251  CD2 LEU   948       1.580  19.546   8.244  1.00  0.00      SEG1
ATOM   3252 HD21 LEU   948       2.047  20.419   8.700  1.00  0.00      SEG1
ATOM   3253 HD22 LEU   948       0.829  19.900   7.538  1.00  0.00      SEG1
ATOM   3254 HD23 LEU   948       2.348  19.030   7.669  1.00  0.00      SEG1
ATOM   3255  C   LEU   948      -1.066  19.234  12.533  1.00  0.00      SEG1
ATOM   3256  O   LEU   948      -0.514  18.811  13.546  1.00  0.00      SEG1
ATOM   3257  N   GLN   949      -2.009  20.196  12.531  1.00  0.00      SEG1
ATOM   3258  HN  GLN   949      -2.559  20.322  11.707  1.00  0.00      SEG1
ATOM   3259  CA  GLN   949      -2.308  20.889  13.782  1.00  0.00      SEG1
ATOM   3260  HA  GLN   949      -1.370  21.348  14.103  1.00  0.00      SEG1
ATOM   3261  CB  GLN   949      -3.387  21.955  13.504  1.00  0.00      SEG1
ATOM   3262  HB1 GLN   949      -4.301  21.455  13.184  1.00  0.00      SEG1
ATOM   3263  HB2 GLN   949      -3.069  22.570  12.658  1.00  0.00      SEG1
ATOM   3264  CG  GLN   949      -3.712  22.872  14.707  1.00  0.00      SEG1
ATOM   3265  HG1 GLN   949      -4.015  22.297  15.579  1.00  0.00      SEG1
ATOM   3266  HG2 GLN   949      -4.529  23.544  14.445  1.00  0.00      SEG1
ATOM   3267  CD  GLN   949      -2.506  23.731  15.073  1.00  0.00      SEG1
ATOM   3268  OE1 GLN   949      -1.572  23.797  14.298  1.00  0.00      SEG1
ATOM   3269  NE2 GLN   949      -2.575  24.398  16.230  1.00  0.00      SEG1
ATOM   3270 HE21 GLN   949      -1.857  25.063  16.421  1.00  0.00      SEG1
ATOM   3271 HE22 GLN   949      -3.295  24.218  16.899  1.00  0.00      SEG1
ATOM   3272  C   GLN   949      -2.763  19.906  14.889  1.00  0.00      SEG1
ATOM   3273  O   GLN   949      -2.510  20.107  16.067  1.00  0.00      SEG1
ATOM   3274  N   ASP   950      -3.465  18.841  14.453  1.00  0.00      SEG1
ATOM   3275  HN  ASP   950      -3.712  18.770  13.488  1.00  0.00      SEG1
ATOM   3276  CA  ASP   950      -4.026  17.877  15.408  1.00  0.00      SEG1
ATOM   3277  HA  ASP   950      -4.558  18.455  16.165  1.00  0.00      SEG1
ATOM   3278  CB  ASP   950      -5.011  16.941  14.691  1.00  0.00      SEG1
ATOM   3279  HB1 ASP   950      -4.497  16.339  13.941  1.00  0.00      SEG1
ATOM   3280  HB2 ASP   950      -5.765  17.529  14.167  1.00  0.00      SEG1
ATOM   3281  CG  ASP   950      -5.745  16.040  15.703  1.00  0.00      SEG1
ATOM   3282  OD1 ASP   950      -6.496  16.561  16.528  1.00  0.00      SEG1
ATOM   3283  OD2 ASP   950      -5.561  14.828  15.661  1.00  0.00      SEG1
ATOM   3284  C   ASP   950      -2.914  17.075  16.111  1.00  0.00      SEG1
ATOM   3285  O   ASP   950      -2.950  16.808  17.305  1.00  0.00      SEG1
ATOM   3286  N   VAL   951      -1.878  16.766  15.307  1.00  0.00      SEG1
ATOM   3287  HN  VAL   951      -1.889  17.083  14.361  1.00  0.00      SEG1
ATOM   3288  CA  VAL   951      -0.720  16.101  15.887  1.00  0.00      SEG1
ATOM   3289  HA  VAL   951      -1.100  15.187  16.349  1.00  0.00      SEG1
ATOM   3290  CB  VAL   951       0.301  15.730  14.791  1.00  0.00      SEG1
ATOM   3291  HB  VAL   951       0.584  16.631  14.242  1.00  0.00      SEG1
ATOM   3292  CG1 VAL   951       1.587  15.120  15.372  1.00  0.00      SEG1
ATOM   3293 HG11 VAL   951       1.368  14.295  16.051  1.00  0.00      SEG1
ATOM   3294 HG12 VAL   951       2.163  15.864  15.924  1.00  0.00      SEG1
ATOM   3295 HG13 VAL   951       2.242  14.740  14.585  1.00  0.00      SEG1
ATOM   3296  CG2 VAL   951      -0.335  14.745  13.802  1.00  0.00      SEG1
ATOM   3297 HG21 VAL   951      -1.224  15.155  13.328  1.00  0.00      SEG1
ATOM   3298 HG22 VAL   951      -0.638  13.821  14.295  1.00  0.00      SEG1
ATOM   3299 HG23 VAL   951       0.359  14.480  13.007  1.00  0.00      SEG1
ATOM   3300  C   VAL   951      -0.124  16.981  17.002  1.00  0.00      SEG1
ATOM   3301  O   VAL   951       0.086  16.532  18.127  1.00  0.00      SEG1
ATOM   3302  N   VAL   952       0.105  18.248  16.644  1.00  0.00      SEG1
ATOM   3303  HN  VAL   952      -0.103  18.567  15.720  1.00  0.00      SEG1
ATOM   3304  CA  VAL   952       0.705  19.152  17.612  1.00  0.00      SEG1
ATOM   3305  HA  VAL   952       1.677  18.724  17.866  1.00  0.00      SEG1
ATOM   3306  CB  VAL   952       0.890  20.533  16.966  1.00  0.00      SEG1
ATOM   3307  HB  VAL   952      -0.063  20.855  16.542  1.00  0.00      SEG1
ATOM   3308  CG1 VAL   952       1.326  21.579  18.000  1.00  0.00      SEG1
ATOM   3309 HG11 VAL   952       2.204  21.242  18.551  1.00  0.00      SEG1
ATOM   3310 HG12 VAL   952       0.536  21.785  18.724  1.00  0.00      SEG1
ATOM   3311 HG13 VAL   952       1.580  22.524  17.525  1.00  0.00      SEG1
ATOM   3312  CG2 VAL   952       1.906  20.461  15.816  1.00  0.00      SEG1
ATOM   3313 HG21 VAL   952       1.593  19.768  15.034  1.00  0.00      SEG1
ATOM   3314 HG22 VAL   952       2.884  20.139  16.171  1.00  0.00      SEG1
ATOM   3315 HG23 VAL   952       2.032  21.435  15.346  1.00  0.00      SEG1
ATOM   3316  C   VAL   952      -0.148  19.233  18.895  1.00  0.00      SEG1
ATOM   3317  O   VAL   952       0.359  19.262  20.015  1.00  0.00      SEG1
ATOM   3318  N   ASN   953      -1.462  19.253  18.680  1.00  0.00      SEG1
ATOM   3319  HN  ASN   953      -1.755  19.305  17.726  1.00  0.00      SEG1
ATOM   3320  CA  ASN   953      -2.367  19.373  19.813  1.00  0.00      SEG1
ATOM   3321  HA  ASN   953      -1.996  20.197  20.426  1.00  0.00      SEG1
ATOM   3322  CB  ASN   953      -3.794  19.638  19.329  1.00  0.00      SEG1
ATOM   3323  HB1 ASN   953      -4.497  19.481  20.145  1.00  0.00      SEG1
ATOM   3324  HB2 ASN   953      -4.069  18.964  18.518  1.00  0.00      SEG1
ATOM   3325  CG  ASN   953      -3.951  21.090  18.908  1.00  0.00      SEG1
ATOM   3326  OD1 ASN   953      -3.245  21.969  19.377  1.00  0.00      SEG1
ATOM   3327  ND2 ASN   953      -4.996  21.323  18.119  1.00  0.00      SEG1
ATOM   3328 HD21 ASN   953      -5.577  20.598  17.750  1.00  0.00      SEG1
ATOM   3329 HD22 ASN   953      -5.096  22.278  17.836  1.00  0.00      SEG1
ATOM   3330  C   ASN   953      -2.353  18.129  20.704  1.00  0.00      SEG1
ATOM   3331  O   ASN   953      -2.352  18.229  21.933  1.00  0.00      SEG1
ATOM   3332  N   GLN   954      -2.342  16.956  20.043  1.00  0.00      SEG1
ATOM   3333  HN  GLN   954      -2.322  16.973  19.043  1.00  0.00      SEG1
ATOM   3334  CA  GLN   954      -2.352  15.730  20.818  1.00  0.00      SEG1
ATOM   3335  HA  GLN   954      -3.232  15.772  21.461  1.00  0.00      SEG1
ATOM   3336  CB  GLN   954      -2.419  14.491  19.919  1.00  0.00      SEG1
ATOM   3337  HB1 GLN   954      -2.203  13.621  20.538  1.00  0.00      SEG1
ATOM   3338  HB2 GLN   954      -1.643  14.522  19.152  1.00  0.00      SEG1
ATOM   3339  CG  GLN   954      -3.794  14.280  19.269  1.00  0.00      SEG1
ATOM   3340  HG1 GLN   954      -4.052  15.078  18.574  1.00  0.00      SEG1
ATOM   3341  HG2 GLN   954      -4.572  14.256  20.031  1.00  0.00      SEG1
ATOM   3342  CD  GLN   954      -3.788  12.921  18.561  1.00  0.00      SEG1
ATOM   3343  OE1 GLN   954      -3.277  11.947  19.106  1.00  0.00      SEG1
ATOM   3344  NE2 GLN   954      -4.385  12.906  17.377  1.00  0.00      SEG1
ATOM   3345 HE21 GLN   954      -4.814  13.717  16.980  1.00  0.00      SEG1
ATOM   3346 HE22 GLN   954      -4.450  12.079  16.825  1.00  0.00      SEG1
ATOM   3347  C   GLN   954      -1.119  15.670  21.724  1.00  0.00      SEG1
ATOM   3348  O   GLN   954      -1.223  15.345  22.905  1.00  0.00      SEG1
ATOM   3349  N   ASN   955       0.027  16.001  21.111  1.00  0.00      SEG1
ATOM   3350  HN  ASN   955       0.007  16.334  20.165  1.00  0.00      SEG1
ATOM   3351  CA  ASN   955       1.289  15.871  21.827  1.00  0.00      SEG1
ATOM   3352  HA  ASN   955       1.300  14.880  22.286  1.00  0.00      SEG1
ATOM   3353  CB  ASN   955       2.490  16.032  20.883  1.00  0.00      SEG1
ATOM   3354  HB1 ASN   955       3.413  16.115  21.462  1.00  0.00      SEG1
ATOM   3355  HB2 ASN   955       2.395  16.928  20.268  1.00  0.00      SEG1
ATOM   3356  CG  ASN   955       2.623  14.777  20.010  1.00  0.00      SEG1
ATOM   3357  OD1 ASN   955       2.528  13.660  20.511  1.00  0.00      SEG1
ATOM   3358  ND2 ASN   955       2.883  15.010  18.722  1.00  0.00      SEG1
ATOM   3359 HD21 ASN   955       3.010  14.218  18.130  1.00  0.00      SEG1
ATOM   3360 HD22 ASN   955       2.943  15.934  18.351  1.00  0.00      SEG1
ATOM   3361  C   ASN   955       1.339  16.874  22.969  1.00  0.00      SEG1
ATOM   3362  O   ASN   955       1.716  16.536  24.091  1.00  0.00      SEG1
ATOM   3363  N   ALA   956       0.877  18.105  22.677  1.00  0.00      SEG1
ATOM   3364  HN  ALA   956       0.639  18.281  21.718  1.00  0.00      SEG1
ATOM   3365  CA  ALA   956       0.861  19.151  23.697  1.00  0.00      SEG1
ATOM   3366  HA  ALA   956       1.888  19.267  24.044  1.00  0.00      SEG1
ATOM   3367  CB  ALA   956       0.353  20.464  23.093  1.00  0.00      SEG1
ATOM   3368  HB1 ALA   956      -0.652  20.354  22.684  1.00  0.00      SEG1
ATOM   3369  HB2 ALA   956       1.004  20.787  22.279  1.00  0.00      SEG1
ATOM   3370  HB3 ALA   956       0.326  21.266  23.831  1.00  0.00      SEG1
ATOM   3371  C   ALA   956      -0.004  18.748  24.900  1.00  0.00      SEG1
ATOM   3372  O   ALA   956       0.360  18.962  26.057  1.00  0.00      SEG1
ATOM   3373  N   GLN   957      -1.160  18.144  24.543  1.00  0.00      SEG1
ATOM   3374  HN  GLN   957      -1.386  18.020  23.570  1.00  0.00      SEG1
ATOM   3375  CA  GLN   957      -2.129  17.700  25.529  1.00  0.00      SEG1
ATOM   3376  HA  GLN   957      -2.349  18.562  26.158  1.00  0.00      SEG1
ATOM   3377  CB  GLN   957      -3.413  17.179  24.845  1.00  0.00      SEG1
ATOM   3378  HB1 GLN   957      -3.173  16.342  24.186  1.00  0.00      SEG1
ATOM   3379  HB2 GLN   957      -3.802  17.956  24.184  1.00  0.00      SEG1
ATOM   3380  CG  GLN   957      -4.530  16.729  25.813  1.00  0.00      SEG1
ATOM   3381  HG1 GLN   957      -4.184  15.924  26.461  1.00  0.00      SEG1
ATOM   3382  HG2 GLN   957      -5.373  16.332  25.246  1.00  0.00      SEG1
ATOM   3383  CD  GLN   957      -5.056  17.886  26.671  1.00  0.00      SEG1
ATOM   3384  OE1 GLN   957      -5.559  18.884  26.178  1.00  0.00      SEG1
ATOM   3385  NE2 GLN   957      -4.920  17.701  27.985  1.00  0.00      SEG1
ATOM   3386 HE21 GLN   957      -4.563  16.859  28.388  1.00  0.00      SEG1
ATOM   3387 HE22 GLN   957      -5.217  18.458  28.555  1.00  0.00      SEG1
ATOM   3388  C   GLN   957      -1.509  16.607  26.391  1.00  0.00      SEG1
ATOM   3389  O   GLN   957      -1.709  16.565  27.603  1.00  0.00      SEG1
ATOM   3390  N   ALA   958      -0.776  15.700  25.717  1.00  0.00      SEG1
ATOM   3391  HN  ALA   958      -0.636  15.782  24.722  1.00  0.00      SEG1
ATOM   3392  CA  ALA   958      -0.137  14.600  26.433  1.00  0.00      SEG1
ATOM   3393  HA  ALA   958      -0.931  14.055  26.944  1.00  0.00      SEG1
ATOM   3394  CB  ALA   958       0.574  13.647  25.461  1.00  0.00      SEG1
ATOM   3395  HB1 ALA   958       1.390  14.122  24.917  1.00  0.00      SEG1
ATOM   3396  HB2 ALA   958      -0.120  13.266  24.711  1.00  0.00      SEG1
ATOM   3397  HB3 ALA   958       0.985  12.776  25.973  1.00  0.00      SEG1
ATOM   3398  C   ALA   958       0.833  15.141  27.495  1.00  0.00      SEG1
ATOM   3399  O   ALA   958       0.815  14.713  28.642  1.00  0.00      SEG1
ATOM   3400  N   LEU   959       1.667  16.102  27.063  1.00  0.00      SEG1
ATOM   3401  HN  LEU   959       1.591  16.418  26.109  1.00  0.00      SEG1
ATOM   3402  CA  LEU   959       2.654  16.640  28.002  1.00  0.00      SEG1
ATOM   3403  HA  LEU   959       3.171  15.792  28.453  1.00  0.00      SEG1
ATOM   3404  CB  LEU   959       3.646  17.564  27.283  1.00  0.00      SEG1
ATOM   3405  HB1 LEU   959       4.222  18.141  28.009  1.00  0.00      SEG1
ATOM   3406  HB2 LEU   959       3.095  18.295  26.690  1.00  0.00      SEG1
ATOM   3407  CG  LEU   959       4.651  16.834  26.378  1.00  0.00      SEG1
ATOM   3408  HG  LEU   959       4.116  16.195  25.674  1.00  0.00      SEG1
ATOM   3409  CD1 LEU   959       5.435  17.869  25.563  1.00  0.00      SEG1
ATOM   3410 HD11 LEU   959       5.987  18.539  26.222  1.00  0.00      SEG1
ATOM   3411 HD12 LEU   959       4.771  18.469  24.944  1.00  0.00      SEG1
ATOM   3412 HD13 LEU   959       6.155  17.388  24.903  1.00  0.00      SEG1
ATOM   3413  CD2 LEU   959       5.624  15.965  27.190  1.00  0.00      SEG1
ATOM   3414 HD21 LEU   959       5.118  15.177  27.745  1.00  0.00      SEG1
ATOM   3415 HD22 LEU   959       6.189  16.562  27.905  1.00  0.00      SEG1
ATOM   3416 HD23 LEU   959       6.355  15.488  26.539  1.00  0.00      SEG1
ATOM   3417  C   LEU   959       1.978  17.425  29.139  1.00  0.00      SEG1
ATOM   3418  O   LEU   959       2.389  17.381  30.292  1.00  0.00      SEG1
ATOM   3419  N   ASN   960       0.938  18.175  28.758  1.00  0.00      SEG1
ATOM   3420  HN  ASN   960       0.655  18.229  27.798  1.00  0.00      SEG1
ATOM   3421  CA  ASN   960       0.276  18.979  29.779  1.00  0.00      SEG1
ATOM   3422  HA  ASN   960       1.048  19.562  30.290  1.00  0.00      SEG1
ATOM   3423  CB  ASN   960      -0.782  19.899  29.165  1.00  0.00      SEG1
ATOM   3424  HB1 ASN   960      -1.411  20.331  29.944  1.00  0.00      SEG1
ATOM   3425  HB2 ASN   960      -1.424  19.354  28.472  1.00  0.00      SEG1
ATOM   3426  CG  ASN   960      -0.115  21.071  28.458  1.00  0.00      SEG1
ATOM   3427  OD1 ASN   960       0.952  21.526  28.830  1.00  0.00      SEG1
ATOM   3428  ND2 ASN   960      -0.815  21.596  27.453  1.00  0.00      SEG1
ATOM   3429 HD21 ASN   960      -0.438  22.400  26.998  1.00  0.00      SEG1
ATOM   3430 HD22 ASN   960      -1.703  21.244  27.155  1.00  0.00      SEG1
ATOM   3431  C   ASN   960      -0.393  18.094  30.829  1.00  0.00      SEG1
ATOM   3432  O   ASN   960      -0.460  18.460  31.993  1.00  0.00      SEG1
ATOM   3433  N   THR   961      -0.902  16.942  30.361  1.00  0.00      SEG1
ATOM   3434  HN  THR   961      -0.790  16.732  29.389  1.00  0.00      SEG1
ATOM   3435  CA  THR   961      -1.461  16.005  31.319  1.00  0.00      SEG1
ATOM   3436  HA  THR   961      -2.204  16.549  31.905  1.00  0.00      SEG1
ATOM   3437  CB  THR   961      -2.129  14.844  30.559  1.00  0.00      SEG1
ATOM   3438  HB  THR   961      -1.394  14.256  29.991  1.00  0.00      SEG1
ATOM   3439  OG1 THR   961      -3.098  15.370  29.669  1.00  0.00      SEG1
ATOM   3440  HG1 THR   961      -2.668  15.923  29.012  1.00  0.00      SEG1
ATOM   3441  CG2 THR   961      -2.856  13.887  31.504  1.00  0.00      SEG1
ATOM   3442 HG21 THR   961      -3.555  14.425  32.144  1.00  0.00      SEG1
ATOM   3443 HG22 THR   961      -2.149  13.367  32.154  1.00  0.00      SEG1
ATOM   3444 HG23 THR   961      -3.408  13.122  30.958  1.00  0.00      SEG1
ATOM   3445  C   THR   961      -0.358  15.523  32.278  1.00  0.00      SEG1
ATOM   3446  O   THR   961      -0.521  15.509  33.486  1.00  0.00      SEG1
ATOM   3447  N   LEU   962       0.760  15.130  31.635  1.00  0.00      SEG1
ATOM   3448  HN  LEU   962       0.911  15.265  30.649  1.00  0.00      SEG1
ATOM   3449  CA  LEU   962       1.836  14.530  32.404  1.00  0.00      SEG1
ATOM   3450  HA  LEU   962       1.414  13.641  32.877  1.00  0.00      SEG1
ATOM   3451  CB  LEU   962       2.979  14.178  31.434  1.00  0.00      SEG1
ATOM   3452  HB1 LEU   962       3.294  15.080  30.907  1.00  0.00      SEG1
ATOM   3453  HB2 LEU   962       2.602  13.502  30.665  1.00  0.00      SEG1
ATOM   3454  CG  LEU   962       4.218  13.536  32.082  1.00  0.00      SEG1
ATOM   3455  HG  LEU   962       4.595  14.194  32.867  1.00  0.00      SEG1
ATOM   3456  CD1 LEU   962       3.883  12.173  32.699  1.00  0.00      SEG1
ATOM   3457 HD11 LEU   962       3.830  11.396  31.937  1.00  0.00      SEG1
ATOM   3458 HD12 LEU   962       2.918  12.191  33.188  1.00  0.00      SEG1
ATOM   3459 HD13 LEU   962       4.628  11.871  33.434  1.00  0.00      SEG1
ATOM   3460  CD2 LEU   962       5.338  13.376  31.047  1.00  0.00      SEG1
ATOM   3461 HD21 LEU   962       5.635  14.326  30.605  1.00  0.00      SEG1
ATOM   3462 HD22 LEU   962       5.015  12.726  30.236  1.00  0.00      SEG1
ATOM   3463 HD23 LEU   962       6.221  12.918  31.494  1.00  0.00      SEG1
ATOM   3464  C   LEU   962       2.312  15.482  33.510  1.00  0.00      SEG1
ATOM   3465  O   LEU   962       2.559  15.082  34.639  1.00  0.00      SEG1
ATOM   3466  N   VAL   963       2.441  16.759  33.109  1.00  0.00      SEG1
ATOM   3467  HN  VAL   963       2.184  17.045  32.191  1.00  0.00      SEG1
ATOM   3468  CA  VAL   963       2.887  17.724  34.102  1.00  0.00      SEG1
ATOM   3469  HA  VAL   963       3.784  17.312  34.571  1.00  0.00      SEG1
ATOM   3470  CB  VAL   963       3.235  19.068  33.437  1.00  0.00      SEG1
ATOM   3471  HB  VAL   963       2.382  19.399  32.839  1.00  0.00      SEG1
ATOM   3472  CG1 VAL   963       3.538  20.162  34.475  1.00  0.00      SEG1
ATOM   3473 HG11 VAL   963       4.277  19.819  35.200  1.00  0.00      SEG1
ATOM   3474 HG12 VAL   963       2.641  20.439  35.029  1.00  0.00      SEG1
ATOM   3475 HG13 VAL   963       3.919  21.068  34.005  1.00  0.00      SEG1
ATOM   3476  CG2 VAL   963       4.443  18.887  32.512  1.00  0.00      SEG1
ATOM   3477 HG21 VAL   963       4.265  18.135  31.745  1.00  0.00      SEG1
ATOM   3478 HG22 VAL   963       5.306  18.563  33.095  1.00  0.00      SEG1
ATOM   3479 HG23 VAL   963       4.700  19.818  32.005  1.00  0.00      SEG1
ATOM   3480  C   VAL   963       1.837  17.870  35.205  1.00  0.00      SEG1
ATOM   3481  O   VAL   963       2.160  17.898  36.383  1.00  0.00      SEG1
ATOM   3482  N   LYS   964       0.565  17.975  34.794  1.00  0.00      SEG1
ATOM   3483  HN  LYS   964       0.373  17.949  33.809  1.00  0.00      SEG1
ATOM   3484  CA  LYS   964      -0.451  18.229  35.811  1.00  0.00      SEG1
ATOM   3485  HA  LYS   964      -0.149  19.135  36.344  1.00  0.00      SEG1
ATOM   3486  CB  LYS   964      -1.814  18.444  35.161  1.00  0.00      SEG1
ATOM   3487  HB1 LYS   964      -2.601  18.377  35.916  1.00  0.00      SEG1
ATOM   3488  HB2 LYS   964      -2.007  17.644  34.444  1.00  0.00      SEG1
ATOM   3489  CG  LYS   964      -1.920  19.813  34.487  1.00  0.00      SEG1
ATOM   3490  HG1 LYS   964      -1.077  19.964  33.812  1.00  0.00      SEG1
ATOM   3491  HG2 LYS   964      -1.843  20.593  35.247  1.00  0.00      SEG1
ATOM   3492  CD  LYS   964      -3.238  19.941  33.722  1.00  0.00      SEG1
ATOM   3493  HD1 LYS   964      -4.062  19.710  34.399  1.00  0.00      SEG1
ATOM   3494  HD2 LYS   964      -3.255  19.180  32.940  1.00  0.00      SEG1
ATOM   3495  CE  LYS   964      -3.413  21.337  33.122  1.00  0.00      SEG1
ATOM   3496  HE1 LYS   964      -2.632  21.514  32.381  1.00  0.00      SEG1
ATOM   3497  HE2 LYS   964      -3.301  22.098  33.896  1.00  0.00      SEG1
ATOM   3498  NZ  LYS   964      -4.719  21.532  32.490  1.00  0.00      SEG1
ATOM   3499  HZ1 LYS   964      -5.473  21.476  33.203  1.00  0.00      SEG1
ATOM   3500  HZ2 LYS   964      -4.878  20.809  31.763  1.00  0.00      SEG1
ATOM   3501  HZ3 LYS   964      -4.777  22.467  32.046  1.00  0.00      SEG1
ATOM   3502  C   LYS   964      -0.545  17.100  36.851  1.00  0.00      SEG1
ATOM   3503  O   LYS   964      -0.961  17.342  37.967  1.00  0.00      SEG1
ATOM   3504  N   GLN   965      -0.146  15.887  36.464  1.00  0.00      SEG1
ATOM   3505  HN  GLN   965       0.105  15.734  35.507  1.00  0.00      SEG1
ATOM   3506  CA  GLN   965      -0.182  14.792  37.426  1.00  0.00      SEG1
ATOM   3507  HA  GLN   965      -1.197  14.771  37.826  1.00  0.00      SEG1
ATOM   3508  CB  GLN   965       0.160  13.470  36.720  1.00  0.00      SEG1
ATOM   3509  HB1 GLN   965       0.393  12.695  37.454  1.00  0.00      SEG1
ATOM   3510  HB2 GLN   965       1.062  13.608  36.130  1.00  0.00      SEG1
ATOM   3511  CG  GLN   965      -0.970  12.965  35.811  1.00  0.00      SEG1
ATOM   3512  HG1 GLN   965      -0.700  12.035  35.313  1.00  0.00      SEG1
ATOM   3513  HG2 GLN   965      -1.191  13.691  35.032  1.00  0.00      SEG1
ATOM   3514  CD  GLN   965      -2.232  12.741  36.636  1.00  0.00      SEG1
ATOM   3515  OE1 GLN   965      -3.140  13.557  36.646  1.00  0.00      SEG1
ATOM   3516  NE2 GLN   965      -2.226  11.623  37.363  1.00  0.00      SEG1
ATOM   3517 HE21 GLN   965      -2.967  11.364  37.999  1.00  0.00      SEG1
ATOM   3518 HE22 GLN   965      -1.435  11.003  37.372  1.00  0.00      SEG1
ATOM   3519  C   GLN   965       0.739  15.016  38.642  1.00  0.00      SEG1
ATOM   3520  O   GLN   965       0.518  14.424  39.682  1.00  0.00      SEG1
ATOM   3521  N   LEU   966       1.747  15.889  38.481  1.00  0.00      SEG1
ATOM   3522  HN  LEU   966       1.844  16.384  37.620  1.00  0.00      SEG1
ATOM   3523  CA  LEU   966       2.681  16.113  39.583  1.00  0.00      SEG1
ATOM   3524  HA  LEU   966       3.055  15.134  39.884  1.00  0.00      SEG1
ATOM   3525  CB  LEU   966       3.829  17.011  39.097  1.00  0.00      SEG1
ATOM   3526  HB1 LEU   966       4.418  17.350  39.952  1.00  0.00      SEG1
ATOM   3527  HB2 LEU   966       3.407  17.915  38.655  1.00  0.00      SEG1
ATOM   3528  CG  LEU   966       4.781  16.343  38.094  1.00  0.00      SEG1
ATOM   3529  HG  LEU   966       4.215  15.899  37.275  1.00  0.00      SEG1
ATOM   3530  CD1 LEU   966       5.710  17.399  37.486  1.00  0.00      SEG1
ATOM   3531 HD11 LEU   966       6.313  17.867  38.267  1.00  0.00      SEG1
ATOM   3532 HD12 LEU   966       5.158  18.185  36.975  1.00  0.00      SEG1
ATOM   3533 HD13 LEU   966       6.399  16.938  36.779  1.00  0.00      SEG1
ATOM   3534  CD2 LEU   966       5.608  15.237  38.769  1.00  0.00      SEG1
ATOM   3535 HD21 LEU   966       5.014  14.364  39.030  1.00  0.00      SEG1
ATOM   3536 HD22 LEU   966       6.095  15.605  39.672  1.00  0.00      SEG1
ATOM   3537 HD23 LEU   966       6.418  14.894  38.124  1.00  0.00      SEG1
ATOM   3538  C   LEU   966       1.999  16.763  40.814  1.00  0.00      SEG1
ATOM   3539  O   LEU   966       2.517  16.714  41.923  1.00  0.00      SEG1
ATOM   3540  N   SER   967       0.835  17.391  40.532  1.00  0.00      SEG1
ATOM   3541  HN  SER   967       0.446  17.370  39.616  1.00  0.00      SEG1
ATOM   3542  CA  SER   967       0.076  18.070  41.577  1.00  0.00      SEG1
ATOM   3543  HA  SER   967       0.797  18.502  42.273  1.00  0.00      SEG1
ATOM   3544  CB  SER   967      -0.763  19.205  40.941  1.00  0.00      SEG1
ATOM   3545  HB1 SER   967      -0.112  19.904  40.416  1.00  0.00      SEG1
ATOM   3546  HB2 SER   967      -1.243  19.774  41.740  1.00  0.00      SEG1
ATOM   3547  OG  SER   967      -1.783  18.837  40.029  1.00  0.00      SEG1
ATOM   3548  HG1 SER   967      -1.535  18.041  39.570  1.00  0.00      SEG1
ATOM   3549  C   SER   967      -0.825  17.095  42.367  1.00  0.00      SEG1
ATOM   3550  O   SER   967      -1.483  17.459  43.326  1.00  0.00      SEG1
ATOM   3551  N   SER   968      -0.901  15.844  41.887  1.00  0.00      SEG1
ATOM   3552  HN  SER   968      -0.247  15.512  41.206  1.00  0.00      SEG1
ATOM   3553  CA  SER   968      -1.793  14.892  42.540  1.00  0.00      SEG1
ATOM   3554  HA  SER   968      -2.671  15.429  42.909  1.00  0.00      SEG1
ATOM   3555  CB  SER   968      -2.220  13.892  41.461  1.00  0.00      SEG1
ATOM   3556  HB1 SER   968      -2.857  13.114  41.888  1.00  0.00      SEG1
ATOM   3557  HB2 SER   968      -1.341  13.374  41.075  1.00  0.00      SEG1
ATOM   3558  OG  SER   968      -2.892  14.560  40.384  1.00  0.00      SEG1
ATOM   3559  HG1 SER   968      -2.535  15.440  40.310  1.00  0.00      SEG1
ATOM   3560  C   SER   968      -1.068  14.253  43.734  1.00  0.00      SEG1
ATOM   3561  O   SER   968       0.149  14.125  43.746  1.00  0.00      SEG1
ATOM   3562  N   ASN   969      -1.889  13.920  44.739  1.00  0.00      SEG1
ATOM   3563  HN  ASN   969      -2.865  14.104  44.639  1.00  0.00      SEG1
ATOM   3564  CA  ASN   969      -1.364  13.396  45.998  1.00  0.00      SEG1
ATOM   3565  HA  ASN   969      -0.368  13.814  46.168  1.00  0.00      SEG1
ATOM   3566  CB  ASN   969      -2.308  13.757  47.152  1.00  0.00      SEG1
ATOM   3567  HB1 ASN   969      -2.062  13.161  48.028  1.00  0.00      SEG1
ATOM   3568  HB2 ASN   969      -3.341  13.525  46.897  1.00  0.00      SEG1
ATOM   3569  CG  ASN   969      -2.180  15.233  47.538  1.00  0.00      SEG1
ATOM   3570  OD1 ASN   969      -1.178  15.889  47.290  1.00  0.00      SEG1
ATOM   3571  ND2 ASN   969      -3.255  15.730  48.146  1.00  0.00      SEG1
ATOM   3572 HD21 ASN   969      -3.346  16.689  48.400  1.00  0.00      SEG1
ATOM   3573 HD22 ASN   969      -4.040  15.150  48.360  1.00  0.00      SEG1
ATOM   3574  C   ASN   969      -1.205  11.877  45.940  1.00  0.00      SEG1
ATOM   3575  O   ASN   969      -0.276  11.321  46.507  1.00  0.00      SEG1
ATOM   3576  N   PHE   970      -2.145  11.219  45.230  1.00  0.00      SEG1
ATOM   3577  HN  PHE   970      -2.831  11.726  44.706  1.00  0.00      SEG1
ATOM   3578  CA  PHE   970      -2.075   9.748  45.163  1.00  0.00      SEG1
ATOM   3579  HA  PHE   970      -2.974   9.439  44.625  1.00  0.00      SEG1
ATOM   3580  CB  PHE   970      -0.826   9.274  44.388  1.00  0.00      SEG1
ATOM   3581  HB1 PHE   970      -0.867   8.193  44.244  1.00  0.00      SEG1
ATOM   3582  HB2 PHE   970       0.079   9.444  44.970  1.00  0.00      SEG1
ATOM   3583  CG  PHE   970      -0.669   9.907  43.035  1.00  0.00      SEG1
ATOM   3584  CD1 PHE   970       0.372  10.795  42.784  1.00  0.00      SEG1
ATOM   3585  HD1 PHE   970       1.067  11.056  43.568  1.00  0.00      SEG1
ATOM   3586  CD2 PHE   970      -1.545   9.585  42.006  1.00  0.00      SEG1
ATOM   3587  HD2 PHE   970      -2.357   8.894  42.191  1.00  0.00      SEG1
ATOM   3588  CE1 PHE   970       0.549  11.338  41.521  1.00  0.00      SEG1
ATOM   3589  HE1 PHE   970       1.363  12.025  41.347  1.00  0.00      SEG1
ATOM   3590  CE2 PHE   970      -1.377  10.134  40.742  1.00  0.00      SEG1
ATOM   3591  HE2 PHE   970      -2.083   9.883  39.966  1.00  0.00      SEG1
ATOM   3592  CZ  PHE   970      -0.320  11.000  40.494  1.00  0.00      SEG1
ATOM   3593  HZ  PHE   970      -0.163  11.419  39.516  1.00  0.00      SEG1
ATOM   3594  C   PHE   970      -2.062   9.099  46.588  1.00  0.00      SEG1
ATOM   3595  O   PHE   970      -1.348   8.138  46.853  1.00  0.00      SEG1
ATOM   3596  N   GLY   971      -2.839   9.737  47.485  1.00  0.00      SEG1
ATOM   3597  HN  GLY   971      -3.305  10.593  47.294  1.00  0.00      SEG1
ATOM   3598  CA  GLY   971      -2.984   9.171  48.820  1.00  0.00      SEG1
ATOM   3599  HA1 GLY   971      -2.929   8.082  48.757  1.00  0.00      SEG1
ATOM   3600  HA2 GLY   971      -3.985   9.435  49.153  1.00  0.00      SEG1
ATOM   3601  C   GLY   971      -1.930   9.712  49.807  1.00  0.00      SEG1
ATOM   3602  O   GLY   971      -2.006   9.493  51.017  1.00  0.00      SEG1
ATOM   3603  N   ALA   972      -0.952  10.444  49.225  1.00  0.00      SEG1
ATOM   3604  HN  ALA   972      -0.951  10.607  48.236  1.00  0.00      SEG1
ATOM   3605  CA  ALA   972       0.066  11.056  50.080  1.00  0.00      SEG1
ATOM   3606  HA  ALA   972       0.330  10.330  50.848  1.00  0.00      SEG1
ATOM   3607  CB  ALA   972       1.295  11.441  49.252  1.00  0.00      SEG1
ATOM   3608  HB1 ALA   972       1.059  12.218  48.523  1.00  0.00      SEG1
ATOM   3609  HB2 ALA   972       1.681  10.585  48.704  1.00  0.00      SEG1
ATOM   3610  HB3 ALA   972       2.092  11.817  49.895  1.00  0.00      SEG1
ATOM   3611  C   ALA   972      -0.480  12.335  50.729  1.00  0.00      SEG1
ATOM   3612  O   ALA   972      -1.395  12.965  50.217  1.00  0.00      SEG1
ATOM   3613  N   ILE   973       0.143  12.757  51.830  1.00  0.00      SEG1
ATOM   3614  HN  ILE   973       0.798  12.123  52.239  1.00  0.00      SEG1
ATOM   3615  CA  ILE   973      -0.254  13.985  52.521  1.00  0.00      SEG1
ATOM   3616  HA  ILE   973      -1.328  13.913  52.709  1.00  0.00      SEG1
ATOM   3617  CB  ILE   973       0.515  14.115  53.855  1.00  0.00      SEG1
ATOM   3618  HB  ILE   973       0.181  15.035  54.339  1.00  0.00      SEG1
ATOM   3619  CG2 ILE   973       0.145  12.971  54.808  1.00  0.00      SEG1
ATOM   3620 HG21 ILE   973       0.466  12.009  54.419  1.00  0.00      SEG1
ATOM   3621 HG22 ILE   973      -0.935  12.917  54.945  1.00  0.00      SEG1
ATOM   3622 HG23 ILE   973       0.597  13.100  55.791  1.00  0.00      SEG1
ATOM   3623  CG1 ILE   973       2.043  14.211  53.629  1.00  0.00      SEG1
ATOM   3624 HG11 ILE   973       2.276  14.968  52.882  1.00  0.00      SEG1
ATOM   3625 HG12 ILE   973       2.411  13.269  53.220  1.00  0.00      SEG1
ATOM   3626  CD  ILE   973       2.841  14.557  54.888  1.00  0.00      SEG1
ATOM   3627  HD1 ILE   973       2.740  13.776  55.639  1.00  0.00      SEG1
ATOM   3628  HD2 ILE   973       2.517  15.494  55.338  1.00  0.00      SEG1
ATOM   3629  HD3 ILE   973       3.904  14.641  54.650  1.00  0.00      SEG1
ATOM   3630  C   ILE   973       0.024  15.260  51.695  1.00  0.00      SEG1
ATOM   3631  O   ILE   973      -0.364  16.359  52.084  1.00  0.00      SEG1
ATOM   3632  N   SER   974       0.796  15.116  50.607  1.00  0.00      SEG1
ATOM   3633  HN  SER   974       1.231  14.230  50.431  1.00  0.00      SEG1
ATOM   3634  CA  SER   974       1.081  16.304  49.810  1.00  0.00      SEG1
ATOM   3635  HA  SER   974       0.130  16.790  49.583  1.00  0.00      SEG1
ATOM   3636  CB  SER   974       2.045  17.270  50.526  1.00  0.00      SEG1
ATOM   3637  HB1 SER   974       2.992  16.766  50.766  1.00  0.00      SEG1
ATOM   3638  HB2 SER   974       1.592  17.629  51.451  1.00  0.00      SEG1
ATOM   3639  OG  SER   974       2.254  18.382  49.671  1.00  0.00      SEG1
ATOM   3640  HG1 SER   974       2.897  19.013  50.002  1.00  0.00      SEG1
ATOM   3641  C   SER   974       1.735  15.847  48.523  1.00  0.00      SEG1
ATOM   3642  O   SER   974       2.538  14.929  48.541  1.00  0.00      SEG1
ATOM   3643  N   SER   975       1.394  16.546  47.435  1.00  0.00      SEG1
ATOM   3644  HN  SER   975       0.618  17.176  47.511  1.00  0.00      SEG1
ATOM   3645  CA  SER   975       1.975  16.269  46.133  1.00  0.00      SEG1
ATOM   3646  HA  SER   975       1.942  15.189  45.975  1.00  0.00      SEG1
ATOM   3647  CB  SER   975       1.122  16.974  45.077  1.00  0.00      SEG1
ATOM   3648  HB1 SER   975       0.070  16.681  45.161  1.00  0.00      SEG1
ATOM   3649  HB2 SER   975       1.441  16.646  44.089  1.00  0.00      SEG1
ATOM   3650  OG  SER   975       1.250  18.388  45.138  1.00  0.00      SEG1
ATOM   3651  HG1 SER   975       1.017  18.700  46.011  1.00  0.00      SEG1
ATOM   3652  C   SER   975       3.432  16.767  46.063  1.00  0.00      SEG1
ATOM   3653  O   SER   975       4.222  16.349  45.228  1.00  0.00      SEG1
ATOM   3654  N   VAL   976       3.756  17.683  46.997  1.00  0.00      SEG1
ATOM   3655  HN  VAL   976       3.142  17.966  47.737  1.00  0.00      SEG1
ATOM   3656  CA  VAL   976       5.091  18.261  47.025  1.00  0.00      SEG1
ATOM   3657  HA  VAL   976       5.469  18.268  45.999  1.00  0.00      SEG1
ATOM   3658  CB  VAL   976       5.041  19.719  47.502  1.00  0.00      SEG1
ATOM   3659  HB  VAL   976       4.668  19.738  48.521  1.00  0.00      SEG1
ATOM   3660  CG1 VAL   976       6.440  20.347  47.524  1.00  0.00      SEG1
ATOM   3661 HG11 VAL   976       6.946  20.253  46.564  1.00  0.00      SEG1
ATOM   3662 HG12 VAL   976       7.070  19.886  48.282  1.00  0.00      SEG1
ATOM   3663 HG13 VAL   976       6.385  21.406  47.782  1.00  0.00      SEG1
ATOM   3664  CG2 VAL   976       4.091  20.563  46.638  1.00  0.00      SEG1
ATOM   3665 HG21 VAL   976       3.071  20.183  46.655  1.00  0.00      SEG1
ATOM   3666 HG22 VAL   976       4.423  20.594  45.600  1.00  0.00      SEG1
ATOM   3667 HG23 VAL   976       4.054  21.587  47.011  1.00  0.00      SEG1
ATOM   3668  C   VAL   976       6.007  17.396  47.913  1.00  0.00      SEG1
ATOM   3669  O   VAL   976       5.823  17.225  49.117  1.00  0.00      SEG1
ATOM   3670  N   LEU   977       7.020  16.893  47.193  1.00  0.00      SEG1
ATOM   3671  HN  LEU   977       7.100  17.163  46.237  1.00  0.00      SEG1
ATOM   3672  CA  LEU   977       7.979  15.963  47.750  1.00  0.00      SEG1
ATOM   3673  HA  LEU   977       7.400  15.126  48.137  1.00  0.00      SEG1
ATOM   3674  CB  LEU   977       8.882  15.518  46.593  1.00  0.00      SEG1
ATOM   3675  HB1 LEU   977       9.404  16.376  46.163  1.00  0.00      SEG1
ATOM   3676  HB2 LEU   977       8.254  15.120  45.795  1.00  0.00      SEG1
ATOM   3677  CG  LEU   977       9.910  14.450  46.962  1.00  0.00      SEG1
ATOM   3678  HG  LEU   977      10.606  14.855  47.699  1.00  0.00      SEG1
ATOM   3679  CD1 LEU   977       9.232  13.218  47.569  1.00  0.00      SEG1
ATOM   3680 HD11 LEU   977       8.444  12.834  46.922  1.00  0.00      SEG1
ATOM   3681 HD12 LEU   977       8.813  13.440  48.549  1.00  0.00      SEG1
ATOM   3682 HD13 LEU   977       9.951  12.410  47.706  1.00  0.00      SEG1
ATOM   3683  CD2 LEU   977      10.713  14.075  45.714  1.00  0.00      SEG1
ATOM   3684 HD21 LEU   977      11.224  14.939  45.287  1.00  0.00      SEG1
ATOM   3685 HD22 LEU   977      10.077  13.633  44.946  1.00  0.00      SEG1
ATOM   3686 HD23 LEU   977      11.476  13.341  45.954  1.00  0.00      SEG1
ATOM   3687  C   LEU   977       8.732  16.622  48.913  1.00  0.00      SEG1
ATOM   3688  O   LEU   977       8.831  16.099  50.014  1.00  0.00      SEG1
ATOM   3689  N   ASN   978       9.157  17.865  48.619  1.00  0.00      SEG1
ATOM   3690  HN  ASN   978       9.001  18.282  47.727  1.00  0.00      SEG1
ATOM   3691  CA  ASN   978       9.936  18.591  49.628  1.00  0.00      SEG1
ATOM   3692  HA  ASN   978      10.767  17.942  49.911  1.00  0.00      SEG1
ATOM   3693  CB  ASN   978      10.463  19.936  49.094  1.00  0.00      SEG1
ATOM   3694  HB1 ASN   978      10.892  20.531  49.902  1.00  0.00      SEG1
ATOM   3695  HB2 ASN   978       9.667  20.532  48.646  1.00  0.00      SEG1
ATOM   3696  CG  ASN   978      11.573  19.674  48.078  1.00  0.00      SEG1
ATOM   3697  OD1 ASN   978      11.964  18.540  47.852  1.00  0.00      SEG1
ATOM   3698  ND2 ASN   978      12.033  20.764  47.464  1.00  0.00      SEG1
ATOM   3699 HD21 ASN   978      12.758  20.587  46.794  1.00  0.00      SEG1
ATOM   3700 HD22 ASN   978      11.756  21.708  47.644  1.00  0.00      SEG1
ATOM   3701  C   ASN   978       9.126  18.846  50.898  1.00  0.00      SEG1
ATOM   3702  O   ASN   978       9.671  18.953  51.991  1.00  0.00      SEG1
ATOM   3703  N   ASP   979       7.793  18.932  50.723  1.00  0.00      SEG1
ATOM   3704  HN  ASP   979       7.411  18.878  49.803  1.00  0.00      SEG1
ATOM   3705  CA  ASP   979       6.955  19.207  51.887  1.00  0.00      SEG1
ATOM   3706  HA  ASP   979       7.429  19.998  52.464  1.00  0.00      SEG1
ATOM   3707  CB  ASP   979       5.549  19.662  51.478  1.00  0.00      SEG1
ATOM   3708  HB1 ASP   979       4.893  19.635  52.350  1.00  0.00      SEG1
ATOM   3709  HB2 ASP   979       5.161  18.992  50.721  1.00  0.00      SEG1
ATOM   3710  CG  ASP   979       5.469  21.109  50.983  1.00  0.00      SEG1
ATOM   3711  OD1 ASP   979       6.409  21.873  51.157  1.00  0.00      SEG1
ATOM   3712  OD2 ASP   979       4.426  21.449  50.434  1.00  0.00      SEG1
ATOM   3713  C   ASP   979       6.812  17.948  52.751  1.00  0.00      SEG1
ATOM   3714  O   ASP   979       6.544  18.015  53.939  1.00  0.00      SEG1
ATOM   3715  N   ILE   980       6.936  16.786  52.078  1.00  0.00      SEG1
ATOM   3716  HN  ILE   980       7.173  16.756  51.104  1.00  0.00      SEG1
ATOM   3717  CA  ILE   980       6.953  15.543  52.851  1.00  0.00      SEG1
ATOM   3718  HA  ILE   980       6.128  15.585  53.565  1.00  0.00      SEG1
ATOM   3719  CB  ILE   980       6.756  14.314  51.942  1.00  0.00      SEG1
ATOM   3720  HB  ILE   980       7.514  14.346  51.159  1.00  0.00      SEG1
ATOM   3721  CG2 ILE   980       6.959  13.009  52.734  1.00  0.00      SEG1
ATOM   3722 HG21 ILE   980       6.262  12.960  53.570  1.00  0.00      SEG1
ATOM   3723 HG22 ILE   980       7.963  12.938  53.154  1.00  0.00      SEG1
ATOM   3724 HG23 ILE   980       6.822  12.125  52.120  1.00  0.00      SEG1
ATOM   3725  CG1 ILE   980       5.355  14.341  51.296  1.00  0.00      SEG1
ATOM   3726 HG11 ILE   980       5.144  15.332  50.893  1.00  0.00      SEG1
ATOM   3727 HG12 ILE   980       4.607  14.145  52.065  1.00  0.00      SEG1
ATOM   3728  CD  ILE   980       5.205  13.328  50.158  1.00  0.00      SEG1
ATOM   3729  HD1 ILE   980       5.360  12.306  50.504  1.00  0.00      SEG1
ATOM   3730  HD2 ILE   980       5.946  13.521  49.383  1.00  0.00      SEG1
ATOM   3731  HD3 ILE   980       4.213  13.375  49.712  1.00  0.00      SEG1
ATOM   3732  C   ILE   980       8.248  15.478  53.677  1.00  0.00      SEG1
ATOM   3733  O   ILE   980       8.204  15.292  54.882  1.00  0.00      SEG1
ATOM   3734  N   LEU   981       9.365  15.702  52.967  1.00  0.00      SEG1
ATOM   3735  HN  LEU   981       9.286  15.789  51.974  1.00  0.00      SEG1
ATOM   3736  CA  LEU   981      10.680  15.492  53.565  1.00  0.00      SEG1
ATOM   3737  HA  LEU   981      10.682  14.497  54.013  1.00  0.00      SEG1
ATOM   3738  CB  LEU   981      11.716  15.624  52.441  1.00  0.00      SEG1
ATOM   3739  HB1 LEU   981      12.721  15.691  52.863  1.00  0.00      SEG1
ATOM   3740  HB2 LEU   981      11.545  16.566  51.916  1.00  0.00      SEG1
ATOM   3741  CG  LEU   981      11.693  14.465  51.437  1.00  0.00      SEG1
ATOM   3742  HG  LEU   981      10.671  14.270  51.107  1.00  0.00      SEG1
ATOM   3743  CD1 LEU   981      12.502  14.842  50.195  1.00  0.00      SEG1
ATOM   3744 HD11 LEU   981      13.566  14.886  50.443  1.00  0.00      SEG1
ATOM   3745 HD12 LEU   981      12.213  15.810  49.785  1.00  0.00      SEG1
ATOM   3746 HD13 LEU   981      12.346  14.091  49.423  1.00  0.00      SEG1
ATOM   3747  CD2 LEU   981      12.265  13.186  52.069  1.00  0.00      SEG1
ATOM   3748 HD21 LEU   981      11.682  12.836  52.921  1.00  0.00      SEG1
ATOM   3749 HD22 LEU   981      13.288  13.345  52.415  1.00  0.00      SEG1
ATOM   3750 HD23 LEU   981      12.310  12.375  51.344  1.00  0.00      SEG1
ATOM   3751  C   LEU   981      11.001  16.520  54.666  1.00  0.00      SEG1
ATOM   3752  O   LEU   981      11.754  16.292  55.598  1.00  0.00      SEG1
ATOM   3753  N   SER   982      10.413  17.721  54.497  1.00  0.00      SEG1
ATOM   3754  HN  SER   982       9.906  17.885  53.652  1.00  0.00      SEG1
ATOM   3755  CA  SER   982      10.713  18.741  55.504  1.00  0.00      SEG1
ATOM   3756  HA  SER   982      11.762  18.634  55.788  1.00  0.00      SEG1
ATOM   3757  CB  SER   982      10.534  20.157  54.926  1.00  0.00      SEG1
ATOM   3758  HB1 SER   982      11.128  20.276  54.019  1.00  0.00      SEG1
ATOM   3759  HB2 SER   982      10.919  20.878  55.647  1.00  0.00      SEG1
ATOM   3760  OG  SER   982       9.207  20.542  54.635  1.00  0.00      SEG1
ATOM   3761  HG1 SER   982       8.722  19.765  54.392  1.00  0.00      SEG1
ATOM   3762  C   SER   982       9.876  18.561  56.782  1.00  0.00      SEG1
ATOM   3763  O   SER   982      10.050  19.314  57.733  1.00  0.00      SEG1
ATOM   3764  N   ARG   983       8.932  17.584  56.728  1.00  0.00      SEG1
ATOM   3765  HN  ARG   983       8.862  16.936  55.966  1.00  0.00      SEG1
ATOM   3766  CA  ARG   983       7.990  17.456  57.837  1.00  0.00      SEG1
ATOM   3767  HA  ARG   983       8.222  18.202  58.600  1.00  0.00      SEG1
ATOM   3768  CB  ARG   983       6.562  17.697  57.336  1.00  0.00      SEG1
ATOM   3769  HB1 ARG   983       5.868  17.493  58.153  1.00  0.00      SEG1
ATOM   3770  HB2 ARG   983       6.317  16.986  56.543  1.00  0.00      SEG1
ATOM   3771  CG  ARG   983       6.364  19.141  56.860  1.00  0.00      SEG1
ATOM   3772  HG1 ARG   983       6.863  19.287  55.905  1.00  0.00      SEG1
ATOM   3773  HG2 ARG   983       6.849  19.835  57.545  1.00  0.00      SEG1
ATOM   3774  CD  ARG   983       4.885  19.485  56.724  1.00  0.00      SEG1
ATOM   3775  HD1 ARG   983       4.734  20.553  56.566  1.00  0.00      SEG1
ATOM   3776  HD2 ARG   983       4.327  19.156  57.602  1.00  0.00      SEG1
ATOM   3777  NE  ARG   983       4.396  18.801  55.543  1.00  0.00      SEG1
ATOM   3778  HE  ARG   983       5.156  18.551  54.939  1.00  0.00      SEG1
ATOM   3779  CZ  ARG   983       3.105  18.568  55.287  1.00  0.00      SEG1
ATOM   3780  NH1 ARG   983       2.171  18.896  56.176  1.00  0.00      SEG1
ATOM   3781 HH11 ARG   983       2.492  19.262  57.052  1.00  0.00      SEG1
ATOM   3782 HH12 ARG   983       1.193  18.788  56.016  1.00  0.00      SEG1
ATOM   3783  NH2 ARG   983       2.795  18.001  54.128  1.00  0.00      SEG1
ATOM   3784 HH21 ARG   983       3.563  17.774  53.533  1.00  0.00      SEG1
ATOM   3785 HH22 ARG   983       1.852  17.806  53.863  1.00  0.00      SEG1
ATOM   3786  C   ARG   983       8.060  16.102  58.551  1.00  0.00      SEG1
ATOM   3787  O   ARG   983       7.735  16.035  59.733  1.00  0.00      SEG1
ATOM   3788  N   LEU   984       8.394  15.051  57.789  1.00  0.00      SEG1
ATOM   3789  HN  LEU   984       8.647  15.106  56.824  1.00  0.00      SEG1
ATOM   3790  CA  LEU   984       8.389  13.712  58.367  1.00  0.00      SEG1
ATOM   3791  HA  LEU   984       8.026  13.755  59.394  1.00  0.00      SEG1
ATOM   3792  CB  LEU   984       7.514  12.765  57.533  1.00  0.00      SEG1
ATOM   3793  HB1 LEU   984       7.595  11.757  57.943  1.00  0.00      SEG1
ATOM   3794  HB2 LEU   984       7.921  12.708  56.524  1.00  0.00      SEG1
ATOM   3795  CG  LEU   984       6.032  13.155  57.450  1.00  0.00      SEG1
ATOM   3796  HG  LEU   984       5.966  14.146  56.999  1.00  0.00      SEG1
ATOM   3797  CD1 LEU   984       5.307  12.154  56.543  1.00  0.00      SEG1
ATOM   3798 HD11 LEU   984       5.408  11.144  56.942  1.00  0.00      SEG1
ATOM   3799 HD12 LEU   984       5.748  12.142  55.548  1.00  0.00      SEG1
ATOM   3800 HD13 LEU   984       4.248  12.371  56.451  1.00  0.00      SEG1
ATOM   3801  CD2 LEU   984       5.370  13.196  58.835  1.00  0.00      SEG1
ATOM   3802 HD21 LEU   984       5.843  13.933  59.484  1.00  0.00      SEG1
ATOM   3803 HD22 LEU   984       5.450  12.224  59.328  1.00  0.00      SEG1
ATOM   3804 HD23 LEU   984       4.315  13.451  58.765  1.00  0.00      SEG1
ATOM   3805  C   LEU   984       9.807  13.150  58.403  1.00  0.00      SEG1
ATOM   3806  O   LEU   984      10.594  13.304  57.472  1.00  0.00      SEG1
ATOM   3807  N   ASP   985      10.029  12.431  59.517  1.00  0.00      SEG1
ATOM   3808  HN  ASP   985       9.392  12.405  60.284  1.00  0.00      SEG1
ATOM   3809  CA  ASP   985      11.218  11.615  59.645  1.00  0.00      SEG1
ATOM   3810  HA  ASP   985      12.055  12.274  59.418  1.00  0.00      SEG1
ATOM   3811  CB  ASP   985      11.319  11.070  61.087  1.00  0.00      SEG1
ATOM   3812  HB1 ASP   985      12.126  10.341  61.162  1.00  0.00      SEG1
ATOM   3813  HB2 ASP   985      10.400  10.545  61.353  1.00  0.00      SEG1
ATOM   3814  CG  ASP   985      11.591  12.170  62.135  1.00  0.00      SEG1
ATOM   3815  OD1 ASP   985      12.090  13.236  61.773  1.00  0.00      SEG1
ATOM   3816  OD2 ASP   985      11.290  11.956  63.314  1.00  0.00      SEG1
ATOM   3817  C   ASP   985      11.122  10.463  58.619  1.00  0.00      SEG1
ATOM   3818  O   ASP   985      10.026  10.017  58.269  1.00  0.00      SEG1
ATOM   3819  N   PRO   986      12.314   9.989  58.151  1.00  0.00      SEG1
ATOM   3820  CD  PRO   986      13.633  10.484  58.545  1.00  0.00      SEG1
ATOM   3821  HD1 PRO   986      13.815  10.244  59.594  1.00  0.00      SEG1
ATOM   3822  HD2 PRO   986      13.722  11.561  58.409  1.00  0.00      SEG1
ATOM   3823  CA  PRO   986      12.390   8.890  57.188  1.00  0.00      SEG1
ATOM   3824  HA  PRO   986      12.211   9.317  56.201  1.00  0.00      SEG1
ATOM   3825  CB  PRO   986      13.864   8.456  57.222  1.00  0.00      SEG1
ATOM   3826  HB1 PRO   986      14.202   8.059  56.263  1.00  0.00      SEG1
ATOM   3827  HB2 PRO   986      14.045   7.679  57.963  1.00  0.00      SEG1
ATOM   3828  CG  PRO   986      14.601   9.741  57.619  1.00  0.00      SEG1
ATOM   3829  HG1 PRO   986      15.576   9.567  58.074  1.00  0.00      SEG1
ATOM   3830  HG2 PRO   986      14.754  10.340  56.719  1.00  0.00      SEG1
ATOM   3831  C   PRO   986      11.361   7.745  57.344  1.00  0.00      SEG1
ATOM   3832  O   PRO   986      10.662   7.412  56.391  1.00  0.00      SEG1
ATOM   3833  N   PRO   987      11.224   7.162  58.569  1.00  0.00      SEG1
ATOM   3834  CD  PRO   987      11.870   7.575  59.816  1.00  0.00      SEG1
ATOM   3835  HD1 PRO   987      11.293   8.389  60.253  1.00  0.00      SEG1
ATOM   3836  HD2 PRO   987      12.900   7.899  59.700  1.00  0.00      SEG1
ATOM   3837  CA  PRO   987      10.332   6.015  58.737  1.00  0.00      SEG1
ATOM   3838  HA  PRO   987      10.736   5.179  58.164  1.00  0.00      SEG1
ATOM   3839  CB  PRO   987      10.425   5.716  60.248  1.00  0.00      SEG1
ATOM   3840  HB1 PRO   987      10.371   4.652  60.476  1.00  0.00      SEG1
ATOM   3841  HB2 PRO   987       9.616   6.213  60.786  1.00  0.00      SEG1
ATOM   3842  CG  PRO   987      11.751   6.341  60.698  1.00  0.00      SEG1
ATOM   3843  HG1 PRO   987      11.784   6.583  61.761  1.00  0.00      SEG1
ATOM   3844  HG2 PRO   987      12.578   5.666  60.472  1.00  0.00      SEG1
ATOM   3845  C   PRO   987       8.862   6.250  58.295  1.00  0.00      SEG1
ATOM   3846  O   PRO   987       8.142   5.312  57.955  1.00  0.00      SEG1
ATOM   3847  N   GLU   988       8.476   7.540  58.266  1.00  0.00      SEG1
ATOM   3848  HN  GLU   988       9.155   8.206  58.591  1.00  0.00      SEG1
ATOM   3849  CA  GLU   988       7.130   7.941  57.863  1.00  0.00      SEG1
ATOM   3850  HA  GLU   988       6.512   7.045  57.789  1.00  0.00      SEG1
ATOM   3851  CB  GLU   988       6.555   8.871  58.943  1.00  0.00      SEG1
ATOM   3852  HB1 GLU   988       5.588   9.251  58.615  1.00  0.00      SEG1
ATOM   3853  HB2 GLU   988       7.203   9.742  59.058  1.00  0.00      SEG1
ATOM   3854  CG  GLU   988       6.380   8.175  60.311  1.00  0.00      SEG1
ATOM   3855  HG1 GLU   988       7.347   7.856  60.708  1.00  0.00      SEG1
ATOM   3856  HG2 GLU   988       5.790   7.266  60.190  1.00  0.00      SEG1
ATOM   3857  CD  GLU   988       5.662   9.050  61.367  1.00  0.00      SEG1
ATOM   3858  OE1 GLU   988       5.445  10.236  61.125  1.00  0.00      SEG1
ATOM   3859  OE2 GLU   988       5.281   8.534  62.414  1.00  0.00      SEG1
ATOM   3860  C   GLU   988       7.130   8.613  56.466  1.00  0.00      SEG1
ATOM   3861  O   GLU   988       6.187   8.474  55.677  1.00  0.00      SEG1
ATOM   3862  N   ALA   989       8.240   9.331  56.201  1.00  0.00      SEG1
ATOM   3863  HN  ALA   989       8.942   9.382  56.913  1.00  0.00      SEG1
ATOM   3864  CA  ALA   989       8.392  10.034  54.936  1.00  0.00      SEG1
ATOM   3865  HA  ALA   989       7.527  10.692  54.838  1.00  0.00      SEG1
ATOM   3866  CB  ALA   989       9.685  10.863  54.949  1.00  0.00      SEG1
ATOM   3867  HB1 ALA   989      10.579  10.242  55.013  1.00  0.00      SEG1
ATOM   3868  HB2 ALA   989       9.706  11.551  55.795  1.00  0.00      SEG1
ATOM   3869  HB3 ALA   989       9.768  11.470  54.047  1.00  0.00      SEG1
ATOM   3870  C   ALA   989       8.388   9.021  53.781  1.00  0.00      SEG1
ATOM   3871  O   ALA   989       7.704   9.175  52.774  1.00  0.00      SEG1
ATOM   3872  N   GLU   990       9.157   7.941  54.004  1.00  0.00      SEG1
ATOM   3873  HN  GLU   990       9.662   7.829  54.861  1.00  0.00      SEG1
ATOM   3874  CA  GLU   990       9.274   6.906  52.988  1.00  0.00      SEG1
ATOM   3875  HA  GLU   990       9.732   7.398  52.130  1.00  0.00      SEG1
ATOM   3876  CB  GLU   990      10.185   5.766  53.461  1.00  0.00      SEG1
ATOM   3877  HB1 GLU   990      10.107   4.941  52.750  1.00  0.00      SEG1
ATOM   3878  HB2 GLU   990       9.838   5.384  54.422  1.00  0.00      SEG1
ATOM   3879  CG  GLU   990      11.674   6.173  53.554  1.00  0.00      SEG1
ATOM   3880  HG1 GLU   990      11.816   7.015  54.233  1.00  0.00      SEG1
ATOM   3881  HG2 GLU   990      12.010   6.521  52.575  1.00  0.00      SEG1
ATOM   3882  CD  GLU   990      12.594   4.994  53.966  1.00  0.00      SEG1
ATOM   3883  OE1 GLU   990      12.088   3.891  54.198  1.00  0.00      SEG1
ATOM   3884  OE2 GLU   990      13.817   5.167  54.005  1.00  0.00      SEG1
ATOM   3885  C   GLU   990       7.884   6.416  52.531  1.00  0.00      SEG1
ATOM   3886  O   GLU   990       7.620   6.327  51.338  1.00  0.00      SEG1
ATOM   3887  N   VAL   991       6.962   6.220  53.490  1.00  0.00      SEG1
ATOM   3888  HN  VAL   991       7.239   6.404  54.435  1.00  0.00      SEG1
ATOM   3889  CA  VAL   991       5.626   5.767  53.108  1.00  0.00      SEG1
ATOM   3890  HA  VAL   991       5.766   4.844  52.539  1.00  0.00      SEG1
ATOM   3891  CB  VAL   991       4.812   5.481  54.388  1.00  0.00      SEG1
ATOM   3892  HB  VAL   991       4.806   6.382  55.007  1.00  0.00      SEG1
ATOM   3893  CG1 VAL   991       3.357   5.114  54.066  1.00  0.00      SEG1
ATOM   3894 HG11 VAL   991       3.317   4.313  53.327  1.00  0.00      SEG1
ATOM   3895 HG12 VAL   991       2.821   5.969  53.650  1.00  0.00      SEG1
ATOM   3896 HG13 VAL   991       2.821   4.790  54.958  1.00  0.00      SEG1
ATOM   3897  CG2 VAL   991       5.472   4.370  55.223  1.00  0.00      SEG1
ATOM   3898 HG21 VAL   991       6.480   4.652  55.535  1.00  0.00      SEG1
ATOM   3899 HG22 VAL   991       5.544   3.440  54.660  1.00  0.00      SEG1
ATOM   3900 HG23 VAL   991       4.907   4.177  56.135  1.00  0.00      SEG1
ATOM   3901  C   VAL   991       4.936   6.803  52.179  1.00  0.00      SEG1
ATOM   3902  O   VAL   991       4.392   6.508  51.120  1.00  0.00      SEG1
ATOM   3903  N   GLN   992       4.980   8.064  52.618  1.00  0.00      SEG1
ATOM   3904  HN  GLN   992       5.561   8.268  53.414  1.00  0.00      SEG1
ATOM   3905  CA  GLN   992       4.310   9.077  51.806  1.00  0.00      SEG1
ATOM   3906  HA  GLN   992       3.272   8.760  51.687  1.00  0.00      SEG1
ATOM   3907  CB  GLN   992       4.396  10.404  52.565  1.00  0.00      SEG1
ATOM   3908  HB1 GLN   992       3.978  11.203  51.953  1.00  0.00      SEG1
ATOM   3909  HB2 GLN   992       5.444  10.646  52.728  1.00  0.00      SEG1
ATOM   3910  CG  GLN   992       3.691  10.379  53.931  1.00  0.00      SEG1
ATOM   3911  HG1 GLN   992       3.745  11.366  54.388  1.00  0.00      SEG1
ATOM   3912  HG2 GLN   992       4.170   9.684  54.620  1.00  0.00      SEG1
ATOM   3913  CD  GLN   992       2.218  10.025  53.749  1.00  0.00      SEG1
ATOM   3914  OE1 GLN   992       1.553  10.541  52.866  1.00  0.00      SEG1
ATOM   3915  NE2 GLN   992       1.733   9.086  54.566  1.00  0.00      SEG1
ATOM   3916 HE21 GLN   992       2.351   8.688  55.250  1.00  0.00      SEG1
ATOM   3917 HE22 GLN   992       0.778   8.810  54.480  1.00  0.00      SEG1
ATOM   3918  C   GLN   992       4.910   9.157  50.378  1.00  0.00      SEG1
ATOM   3919  O   GLN   992       4.209   9.286  49.376  1.00  0.00      SEG1
ATOM   3920  N   ILE   993       6.241   8.999  50.368  1.00  0.00      SEG1
ATOM   3921  HN  ILE   993       6.760   8.901  51.215  1.00  0.00      SEG1
ATOM   3922  CA  ILE   993       6.953   9.078  49.112  1.00  0.00      SEG1
ATOM   3923  HA  ILE   993       6.582   9.975  48.610  1.00  0.00      SEG1
ATOM   3924  CB  ILE   993       8.464   9.238  49.346  1.00  0.00      SEG1
ATOM   3925  HB  ILE   993       8.814   8.424  49.983  1.00  0.00      SEG1
ATOM   3926  CG2 ILE   993       9.225   9.190  48.012  1.00  0.00      SEG1
ATOM   3927 HG21 ILE   993       8.797   9.897  47.300  1.00  0.00      SEG1
ATOM   3928 HG22 ILE   993       9.174   8.198  47.563  1.00  0.00      SEG1
ATOM   3929 HG23 ILE   993      10.278   9.434  48.128  1.00  0.00      SEG1
ATOM   3930  CG1 ILE   993       8.734  10.574  50.055  1.00  0.00      SEG1
ATOM   3931 HG11 ILE   993       8.066  10.700  50.902  1.00  0.00      SEG1
ATOM   3932 HG12 ILE   993       8.513  11.395  49.378  1.00  0.00      SEG1
ATOM   3933  CD  ILE   993      10.161  10.716  50.584  1.00  0.00      SEG1
ATOM   3934  HD1 ILE   993      10.902  10.751  49.787  1.00  0.00      SEG1
ATOM   3935  HD2 ILE   993      10.413   9.902  51.264  1.00  0.00      SEG1
ATOM   3936  HD3 ILE   993      10.239  11.644  51.145  1.00  0.00      SEG1
ATOM   3937  C   ILE   993       6.627   7.880  48.215  1.00  0.00      SEG1
ATOM   3938  O   ILE   993       6.481   8.055  47.016  1.00  0.00      SEG1
ATOM   3939  N   ASP   994       6.530   6.670  48.796  1.00  0.00      SEG1
ATOM   3940  HN  ASP   994       6.739   6.541  49.763  1.00  0.00      SEG1
ATOM   3941  CA  ASP   994       6.194   5.514  47.956  1.00  0.00      SEG1
ATOM   3942  HA  ASP   994       6.972   5.426  47.195  1.00  0.00      SEG1
ATOM   3943  CB  ASP   994       6.061   4.240  48.807  1.00  0.00      SEG1
ATOM   3944  HB1 ASP   994       5.483   3.485  48.275  1.00  0.00      SEG1
ATOM   3945  HB2 ASP   994       5.536   4.457  49.738  1.00  0.00      SEG1
ATOM   3946  CG  ASP   994       7.374   3.563  49.151  1.00  0.00      SEG1
ATOM   3947  OD1 ASP   994       8.394   3.921  48.578  1.00  0.00      SEG1
ATOM   3948  OD2 ASP   994       7.346   2.646  49.972  1.00  0.00      SEG1
ATOM   3949  C   ASP   994       4.847   5.716  47.247  1.00  0.00      SEG1
ATOM   3950  O   ASP   994       4.617   5.288  46.120  1.00  0.00      SEG1
ATOM   3951  N   ARG   995       3.946   6.383  47.989  1.00  0.00      SEG1
ATOM   3952  HN  ARG   995       4.201   6.579  48.939  1.00  0.00      SEG1
ATOM   3953  CA  ARG   995       2.670   6.720  47.378  1.00  0.00      SEG1
ATOM   3954  HA  ARG   995       2.241   5.782  47.016  1.00  0.00      SEG1
ATOM   3955  CB  ARG   995       1.697   7.361  48.379  1.00  0.00      SEG1
ATOM   3956  HB1 ARG   995       0.798   7.677  47.850  1.00  0.00      SEG1
ATOM   3957  HB2 ARG   995       2.133   8.261  48.807  1.00  0.00      SEG1
ATOM   3958  CG  ARG   995       1.289   6.398  49.496  1.00  0.00      SEG1
ATOM   3959  HG1 ARG   995       2.182   6.033  50.007  1.00  0.00      SEG1
ATOM   3960  HG2 ARG   995       0.800   5.525  49.061  1.00  0.00      SEG1
ATOM   3961  CD  ARG   995       0.349   7.053  50.511  1.00  0.00      SEG1
ATOM   3962  HD1 ARG   995      -0.631   7.253  50.072  1.00  0.00      SEG1
ATOM   3963  HD2 ARG   995       0.774   7.980  50.899  1.00  0.00      SEG1
ATOM   3964  NE  ARG   995       0.186   6.139  51.631  1.00  0.00      SEG1
ATOM   3965  HE  ARG   995       0.768   5.322  51.548  1.00  0.00      SEG1
ATOM   3966  CZ  ARG   995      -0.603   6.399  52.699  1.00  0.00      SEG1
ATOM   3967  NH1 ARG   995      -1.331   7.515  52.754  1.00  0.00      SEG1
ATOM   3968 HH11 ARG   995      -1.304   8.190  52.002  1.00  0.00      SEG1
ATOM   3969 HH12 ARG   995      -1.928   7.735  53.525  1.00  0.00      SEG1
ATOM   3970  NH2 ARG   995      -0.639   5.508  53.689  1.00  0.00      SEG1
ATOM   3971 HH21 ARG   995      -0.124   4.657  53.576  1.00  0.00      SEG1
ATOM   3972 HH22 ARG   995      -1.165   5.635  54.530  1.00  0.00      SEG1
ATOM   3973  C   ARG   995       2.899   7.627  46.158  1.00  0.00      SEG1
ATOM   3974  O   ARG   995       2.355   7.379  45.095  1.00  0.00      SEG1
ATOM   3975  N   LEU   996       3.718   8.671  46.334  1.00  0.00      SEG1
ATOM   3976  HN  LEU   996       4.219   8.816  47.187  1.00  0.00      SEG1
ATOM   3977  CA  LEU   996       3.920   9.547  45.181  1.00  0.00      SEG1
ATOM   3978  HA  LEU   996       2.937   9.820  44.796  1.00  0.00      SEG1
ATOM   3979  CB  LEU   996       4.746  10.782  45.549  1.00  0.00      SEG1
ATOM   3980  HB1 LEU   996       5.033  11.309  44.636  1.00  0.00      SEG1
ATOM   3981  HB2 LEU   996       5.678  10.452  46.014  1.00  0.00      SEG1
ATOM   3982  CG  LEU   996       4.036  11.778  46.470  1.00  0.00      SEG1
ATOM   3983  HG  LEU   996       3.778  11.269  47.400  1.00  0.00      SEG1
ATOM   3984  CD1 LEU   996       5.008  12.919  46.785  1.00  0.00      SEG1
ATOM   3985 HD11 LEU   996       5.314  13.425  45.870  1.00  0.00      SEG1
ATOM   3986 HD12 LEU   996       5.907  12.538  47.271  1.00  0.00      SEG1
ATOM   3987 HD13 LEU   996       4.548  13.662  47.434  1.00  0.00      SEG1
ATOM   3988  CD2 LEU   996       2.741  12.326  45.850  1.00  0.00      SEG1
ATOM   3989 HD21 LEU   996       2.021  11.532  45.661  1.00  0.00      SEG1
ATOM   3990 HD22 LEU   996       2.929  12.824  44.899  1.00  0.00      SEG1
ATOM   3991 HD23 LEU   996       2.252  13.032  46.520  1.00  0.00      SEG1
ATOM   3992  C   LEU   996       4.663   8.843  44.045  1.00  0.00      SEG1
ATOM   3993  O   LEU   996       4.435   9.116  42.876  1.00  0.00      SEG1
ATOM   3994  N   ILE   997       5.590   7.952  44.429  1.00  0.00      SEG1
ATOM   3995  HN  ILE   997       5.714   7.754  45.400  1.00  0.00      SEG1
ATOM   3996  CA  ILE   997       6.389   7.278  43.405  1.00  0.00      SEG1
ATOM   3997  HA  ILE   997       6.769   8.048  42.732  1.00  0.00      SEG1
ATOM   3998  CB  ILE   997       7.577   6.471  43.970  1.00  0.00      SEG1
ATOM   3999  HB  ILE   997       7.209   5.835  44.777  1.00  0.00      SEG1
ATOM   4000  CG2 ILE   997       8.195   5.545  42.895  1.00  0.00      SEG1
ATOM   4001 HG21 ILE   997       8.426   6.094  41.982  1.00  0.00      SEG1
ATOM   4002 HG22 ILE   997       7.523   4.729  42.621  1.00  0.00      SEG1
ATOM   4003 HG23 ILE   997       9.113   5.071  43.239  1.00  0.00      SEG1
ATOM   4004  CG1 ILE   997       8.646   7.422  44.539  1.00  0.00      SEG1
ATOM   4005 HG11 ILE   997       8.179   8.178  45.168  1.00  0.00      SEG1
ATOM   4006 HG12 ILE   997       9.133   7.965  43.726  1.00  0.00      SEG1
ATOM   4007  CD  ILE   997       9.718   6.707  45.366  1.00  0.00      SEG1
ATOM   4008  HD1 ILE   997      10.295   6.006  44.763  1.00  0.00      SEG1
ATOM   4009  HD2 ILE   997       9.285   6.162  46.207  1.00  0.00      SEG1
ATOM   4010  HD3 ILE   997      10.436   7.424  45.762  1.00  0.00      SEG1
ATOM   4011  C   ILE   997       5.466   6.390  42.594  1.00  0.00      SEG1
ATOM   4012  O   ILE   997       5.475   6.427  41.376  1.00  0.00      SEG1
ATOM   4013  N   THR   998       4.640   5.614  43.316  1.00  0.00      SEG1
ATOM   4014  HN  THR   998       4.692   5.624  44.311  1.00  0.00      SEG1
ATOM   4015  CA  THR   998       3.733   4.760  42.558  1.00  0.00      SEG1
ATOM   4016  HA  THR   998       4.376   4.083  41.990  1.00  0.00      SEG1
ATOM   4017  CB  THR   998       2.834   3.925  43.480  1.00  0.00      SEG1
ATOM   4018  HB  THR   998       2.180   4.577  44.074  1.00  0.00      SEG1
ATOM   4019  OG1 THR   998       3.632   3.124  44.336  1.00  0.00      SEG1
ATOM   4020  HG1 THR   998       4.117   3.671  44.953  1.00  0.00      SEG1
ATOM   4021  CG2 THR   998       1.951   2.967  42.670  1.00  0.00      SEG1
ATOM   4022 HG21 THR   998       2.540   2.342  41.999  1.00  0.00      SEG1
ATOM   4023 HG22 THR   998       1.236   3.521  42.061  1.00  0.00      SEG1
ATOM   4024 HG23 THR   998       1.380   2.307  43.322  1.00  0.00      SEG1
ATOM   4025  C   THR   998       2.933   5.599  41.537  1.00  0.00      SEG1
ATOM   4026  O   THR   998       2.955   5.312  40.341  1.00  0.00      SEG1
ATOM   4027  N   GLY   999       2.340   6.686  42.057  1.00  0.00      SEG1
ATOM   4028  HN  GLY   999       2.397   6.850  43.045  1.00  0.00      SEG1
ATOM   4029  CA  GLY   999       1.462   7.443  41.170  1.00  0.00      SEG1
ATOM   4030  HA1 GLY   999       1.027   8.229  41.776  1.00  0.00      SEG1
ATOM   4031  HA2 GLY   999       0.670   6.771  40.839  1.00  0.00      SEG1
ATOM   4032  C   GLY   999       2.170   8.046  39.939  1.00  0.00      SEG1
ATOM   4033  O   GLY   999       1.639   8.064  38.831  1.00  0.00      SEG1
ATOM   4034  N   ARG  1000       3.393   8.557  40.196  1.00  0.00      SEG1
ATOM   4035  HN  ARG  1000       3.718   8.539  41.146  1.00  0.00      SEG1
ATOM   4036  CA  ARG  1000       4.131   9.268  39.148  1.00  0.00      SEG1
ATOM   4037  HA  ARG  1000       3.419   9.899  38.614  1.00  0.00      SEG1
ATOM   4038  CB  ARG  1000       5.206  10.143  39.811  1.00  0.00      SEG1
ATOM   4039  HB1 ARG  1000       5.923  10.504  39.071  1.00  0.00      SEG1
ATOM   4040  HB2 ARG  1000       5.784   9.547  40.520  1.00  0.00      SEG1
ATOM   4041  CG  ARG  1000       4.595  11.351  40.530  1.00  0.00      SEG1
ATOM   4042  HG1 ARG  1000       3.835  11.021  41.243  1.00  0.00      SEG1
ATOM   4043  HG2 ARG  1000       4.082  11.979  39.802  1.00  0.00      SEG1
ATOM   4044  CD  ARG  1000       5.659  12.171  41.262  1.00  0.00      SEG1
ATOM   4045  HD1 ARG  1000       6.441  12.511  40.579  1.00  0.00      SEG1
ATOM   4046  HD2 ARG  1000       6.119  11.594  42.068  1.00  0.00      SEG1
ATOM   4047  NE  ARG  1000       5.027  13.343  41.853  1.00  0.00      SEG1
ATOM   4048  HE  ARG  1000       4.022  13.409  41.820  1.00  0.00      SEG1
ATOM   4049  CZ  ARG  1000       5.737  14.280  42.522  1.00  0.00      SEG1
ATOM   4050  NH1 ARG  1000       7.054  14.142  42.684  1.00  0.00      SEG1
ATOM   4051 HH11 ARG  1000       7.520  13.324  42.315  1.00  0.00      SEG1
ATOM   4052 HH12 ARG  1000       7.643  14.795  43.152  1.00  0.00      SEG1
ATOM   4053  NH2 ARG  1000       5.059  15.316  43.013  1.00  0.00      SEG1
ATOM   4054 HH21 ARG  1000       5.445  15.978  43.663  1.00  0.00      SEG1
ATOM   4055 HH22 ARG  1000       4.083  15.458  42.794  1.00  0.00      SEG1
ATOM   4056  C   ARG  1000       4.747   8.291  38.127  1.00  0.00      SEG1
ATOM   4057  O   ARG  1000       4.804   8.523  36.918  1.00  0.00      SEG1
ATOM   4058  N   LEU  1001       5.207   7.158  38.672  1.00  0.00      SEG1
ATOM   4059  HN  LEU  1001       5.157   6.942  39.649  1.00  0.00      SEG1
ATOM   4060  CA  LEU  1001       5.782   6.138  37.814  1.00  0.00      SEG1
ATOM   4061  HA  LEU  1001       6.563   6.632  37.235  1.00  0.00      SEG1
ATOM   4062  CB  LEU  1001       6.382   5.017  38.679  1.00  0.00      SEG1
ATOM   4063  HB1 LEU  1001       5.606   4.607  39.326  1.00  0.00      SEG1
ATOM   4064  HB2 LEU  1001       7.112   5.464  39.355  1.00  0.00      SEG1
ATOM   4065  CG  LEU  1001       7.061   3.869  37.906  1.00  0.00      SEG1
ATOM   4066  HG  LEU  1001       6.304   3.353  37.311  1.00  0.00      SEG1
ATOM   4067  CD1 LEU  1001       8.168   4.378  36.973  1.00  0.00      SEG1
ATOM   4068 HD11 LEU  1001       8.937   4.899  37.545  1.00  0.00      SEG1
ATOM   4069 HD12 LEU  1001       7.785   5.070  36.224  1.00  0.00      SEG1
ATOM   4070 HD13 LEU  1001       8.647   3.562  36.435  1.00  0.00      SEG1
ATOM   4071  CD2 LEU  1001       7.633   2.856  38.907  1.00  0.00      SEG1
ATOM   4072 HD21 LEU  1001       6.844   2.467  39.553  1.00  0.00      SEG1
ATOM   4073 HD22 LEU  1001       8.374   3.323  39.558  1.00  0.00      SEG1
ATOM   4074 HD23 LEU  1001       8.097   2.004  38.416  1.00  0.00      SEG1
ATOM   4075  C   LEU  1001       4.703   5.639  36.846  1.00  0.00      SEG1
ATOM   4076  O   LEU  1001       4.930   5.524  35.643  1.00  0.00      SEG1
ATOM   4077  N   GLN  1002       3.514   5.432  37.453  1.00  0.00      SEG1
ATOM   4078  HN  GLN  1002       3.443   5.472  38.453  1.00  0.00      SEG1
ATOM   4079  CA  GLN  1002       2.356   4.992  36.681  1.00  0.00      SEG1
ATOM   4080  HA  GLN  1002       2.656   4.058  36.200  1.00  0.00      SEG1
ATOM   4081  CB  GLN  1002       1.175   4.731  37.651  1.00  0.00      SEG1
ATOM   4082  HB1 GLN  1002       0.922   5.645  38.193  1.00  0.00      SEG1
ATOM   4083  HB2 GLN  1002       1.499   4.028  38.424  1.00  0.00      SEG1
ATOM   4084  CG  GLN  1002      -0.080   4.154  36.963  1.00  0.00      SEG1
ATOM   4085  HG1 GLN  1002       0.158   3.193  36.505  1.00  0.00      SEG1
ATOM   4086  HG2 GLN  1002      -0.428   4.813  36.170  1.00  0.00      SEG1
ATOM   4087  CD  GLN  1002      -1.265   3.984  37.930  1.00  0.00      SEG1
ATOM   4088  OE1 GLN  1002      -1.384   4.678  38.932  1.00  0.00      SEG1
ATOM   4089  NE2 GLN  1002      -2.139   3.061  37.509  1.00  0.00      SEG1
ATOM   4090 HE21 GLN  1002      -2.175   2.636  36.601  1.00  0.00      SEG1
ATOM   4091 HE22 GLN  1002      -2.799   2.828  38.227  1.00  0.00      SEG1
ATOM   4092  C   GLN  1002       1.980   6.035  35.590  1.00  0.00      SEG1
ATOM   4093  O   GLN  1002       1.520   5.702  34.494  1.00  0.00      SEG1
ATOM   4094  N   SER  1003       2.133   7.316  35.991  1.00  0.00      SEG1
ATOM   4095  HN  SER  1003       2.344   7.510  36.952  1.00  0.00      SEG1
ATOM   4096  CA  SER  1003       1.788   8.430  35.111  1.00  0.00      SEG1
ATOM   4097  HA  SER  1003       0.768   8.252  34.772  1.00  0.00      SEG1
ATOM   4098  CB  SER  1003       1.843   9.713  35.962  1.00  0.00      SEG1
ATOM   4099  HB1 SER  1003       2.852   9.793  36.394  1.00  0.00      SEG1
ATOM   4100  HB2 SER  1003       1.188   9.587  36.825  1.00  0.00      SEG1
ATOM   4101  OG  SER  1003       1.406  10.906  35.301  1.00  0.00      SEG1
ATOM   4102  HG1 SER  1003       2.147  11.515  35.265  1.00  0.00      SEG1
ATOM   4103  C   SER  1003       2.724   8.460  33.874  1.00  0.00      SEG1
ATOM   4104  O   SER  1003       2.307   8.669  32.731  1.00  0.00      SEG1
ATOM   4105  N   LEU  1004       4.020   8.206  34.136  1.00  0.00      SEG1
ATOM   4106  HN  LEU  1004       4.289   8.073  35.091  1.00  0.00      SEG1
ATOM   4107  CA  LEU  1004       4.954   8.038  33.026  1.00  0.00      SEG1
ATOM   4108  HA  LEU  1004       4.866   8.931  32.406  1.00  0.00      SEG1
ATOM   4109  CB  LEU  1004       6.393   7.856  33.510  1.00  0.00      SEG1
ATOM   4110  HB1 LEU  1004       7.002   7.554  32.659  1.00  0.00      SEG1
ATOM   4111  HB2 LEU  1004       6.425   7.040  34.234  1.00  0.00      SEG1
ATOM   4112  CG  LEU  1004       7.056   9.107  34.090  1.00  0.00      SEG1
ATOM   4113  HG  LEU  1004       6.409   9.522  34.863  1.00  0.00      SEG1
ATOM   4114  CD1 LEU  1004       8.380   8.692  34.739  1.00  0.00      SEG1
ATOM   4115 HD11 LEU  1004       9.044   8.241  34.002  1.00  0.00      SEG1
ATOM   4116 HD12 LEU  1004       8.205   7.963  35.527  1.00  0.00      SEG1
ATOM   4117 HD13 LEU  1004       8.897   9.542  35.184  1.00  0.00      SEG1
ATOM   4118  CD2 LEU  1004       7.302  10.173  33.008  1.00  0.00      SEG1
ATOM   4119 HD21 LEU  1004       6.378  10.502  32.535  1.00  0.00      SEG1
ATOM   4120 HD22 LEU  1004       7.947   9.785  32.218  1.00  0.00      SEG1
ATOM   4121 HD23 LEU  1004       7.781  11.052  33.438  1.00  0.00      SEG1
ATOM   4122  C   LEU  1004       4.618   6.808  32.158  1.00  0.00      SEG1
ATOM   4123  O   LEU  1004       4.699   6.859  30.943  1.00  0.00      SEG1
ATOM   4124  N   GLN  1005       4.257   5.688  32.795  1.00  0.00      SEG1
ATOM   4125  HN  GLN  1005       4.311   5.652  33.795  1.00  0.00      SEG1
ATOM   4126  CA  GLN  1005       4.011   4.494  31.994  1.00  0.00      SEG1
ATOM   4127  HA  GLN  1005       4.892   4.346  31.365  1.00  0.00      SEG1
ATOM   4128  CB  GLN  1005       3.801   3.294  32.917  1.00  0.00      SEG1
ATOM   4129  HB1 GLN  1005       3.383   2.466  32.341  1.00  0.00      SEG1
ATOM   4130  HB2 GLN  1005       3.041   3.559  33.656  1.00  0.00      SEG1
ATOM   4131  CG  GLN  1005       5.102   2.830  33.598  1.00  0.00      SEG1
ATOM   4132  HG1 GLN  1005       5.603   3.670  34.080  1.00  0.00      SEG1
ATOM   4133  HG2 GLN  1005       5.777   2.409  32.855  1.00  0.00      SEG1
ATOM   4134  CD  GLN  1005       4.801   1.762  34.666  1.00  0.00      SEG1
ATOM   4135  OE1 GLN  1005       3.665   1.624  35.087  1.00  0.00      SEG1
ATOM   4136  NE2 GLN  1005       5.859   1.065  35.081  1.00  0.00      SEG1
ATOM   4137 HE21 GLN  1005       5.719   0.362  35.776  1.00  0.00      SEG1
ATOM   4138 HE22 GLN  1005       6.748   1.243  34.678  1.00  0.00      SEG1
ATOM   4139  C   GLN  1005       2.793   4.676  31.070  1.00  0.00      SEG1
ATOM   4140  O   GLN  1005       2.743   4.154  29.960  1.00  0.00      SEG1
ATOM   4141  N   THR  1006       1.837   5.463  31.581  1.00  0.00      SEG1
ATOM   4142  HN  THR  1006       1.938   5.726  32.540  1.00  0.00      SEG1
ATOM   4143  CA  THR  1006       0.683   5.801  30.766  1.00  0.00      SEG1
ATOM   4144  HA  THR  1006       0.288   4.864  30.369  1.00  0.00      SEG1
ATOM   4145  CB  THR  1006      -0.379   6.473  31.646  1.00  0.00      SEG1
ATOM   4146  HB  THR  1006       0.006   7.389  32.117  1.00  0.00      SEG1
ATOM   4147  OG1 THR  1006      -0.766   5.535  32.630  1.00  0.00      SEG1
ATOM   4148  HG1 THR  1006      -0.059   5.342  33.258  1.00  0.00      SEG1
ATOM   4149  CG2 THR  1006      -1.647   6.819  30.847  1.00  0.00      SEG1
ATOM   4150 HG21 THR  1006      -2.030   5.944  30.322  1.00  0.00      SEG1
ATOM   4151 HG22 THR  1006      -1.450   7.595  30.107  1.00  0.00      SEG1
ATOM   4152 HG23 THR  1006      -2.434   7.195  31.502  1.00  0.00      SEG1
ATOM   4153  C   THR  1006       1.109   6.671  29.577  1.00  0.00      SEG1
ATOM   4154  O   THR  1006       0.792   6.399  28.427  1.00  0.00      SEG1
ATOM   4155  N   TYR  1007       1.850   7.730  29.928  1.00  0.00      SEG1
ATOM   4156  HN  TYR  1007       2.153   7.784  30.880  1.00  0.00      SEG1
ATOM   4157  CA  TYR  1007       2.324   8.672  28.924  1.00  0.00      SEG1
ATOM   4158  HA  TYR  1007       1.437   9.130  28.488  1.00  0.00      SEG1
ATOM   4159  CB  TYR  1007       3.192   9.751  29.589  1.00  0.00      SEG1
ATOM   4160  HB1 TYR  1007       3.943   9.287  30.229  1.00  0.00      SEG1
ATOM   4161  HB2 TYR  1007       2.571  10.368  30.239  1.00  0.00      SEG1
ATOM   4162  CG  TYR  1007       3.883  10.636  28.586  1.00  0.00      SEG1
ATOM   4163  CD1 TYR  1007       3.203  11.674  27.951  1.00  0.00      SEG1
ATOM   4164  HD1 TYR  1007       2.155  11.819  28.164  1.00  0.00      SEG1
ATOM   4165  CE1 TYR  1007       3.871  12.505  27.059  1.00  0.00      SEG1
ATOM   4166  HE1 TYR  1007       3.359  13.307  26.541  1.00  0.00      SEG1
ATOM   4167  CD2 TYR  1007       5.224  10.419  28.290  1.00  0.00      SEG1
ATOM   4168  HD2 TYR  1007       5.751   9.603  28.764  1.00  0.00      SEG1
ATOM   4169  CE2 TYR  1007       5.891  11.244  27.399  1.00  0.00      SEG1
ATOM   4170  HE2 TYR  1007       6.931  11.053  27.175  1.00  0.00      SEG1
ATOM   4171  CZ  TYR  1007       5.220  12.302  26.811  1.00  0.00      SEG1
ATOM   4172  OH  TYR  1007       5.887  13.182  26.002  1.00  0.00      SEG1
ATOM   4173  HH  TYR  1007       6.500  12.706  25.437  1.00  0.00      SEG1
ATOM   4174  C   TYR  1007       3.070   7.932  27.801  1.00  0.00      SEG1
ATOM   4175  O   TYR  1007       2.727   8.055  26.638  1.00  0.00      SEG1
ATOM   4176  N   VAL  1008       4.077   7.155  28.207  1.00  0.00      SEG1
ATOM   4177  HN  VAL  1008       4.212   7.038  29.190  1.00  0.00      SEG1
ATOM   4178  CA  VAL  1008       4.925   6.476  27.239  1.00  0.00      SEG1
ATOM   4179  HA  VAL  1008       5.321   7.254  26.581  1.00  0.00      SEG1
ATOM   4180  CB  VAL  1008       6.086   5.759  27.949  1.00  0.00      SEG1
ATOM   4181  HB  VAL  1008       5.675   5.109  28.722  1.00  0.00      SEG1
ATOM   4182  CG1 VAL  1008       6.896   4.887  26.976  1.00  0.00      SEG1
ATOM   4183 HG11 VAL  1008       7.216   5.475  26.114  1.00  0.00      SEG1
ATOM   4184 HG12 VAL  1008       6.314   4.044  26.599  1.00  0.00      SEG1
ATOM   4185 HG13 VAL  1008       7.786   4.482  27.453  1.00  0.00      SEG1
ATOM   4186  CG2 VAL  1008       7.005   6.781  28.630  1.00  0.00      SEG1
ATOM   4187 HG21 VAL  1008       6.479   7.366  29.382  1.00  0.00      SEG1
ATOM   4188 HG22 VAL  1008       7.427   7.475  27.906  1.00  0.00      SEG1
ATOM   4189 HG23 VAL  1008       7.833   6.283  29.131  1.00  0.00      SEG1
ATOM   4190  C   VAL  1008       4.091   5.520  26.377  1.00  0.00      SEG1
ATOM   4191  O   VAL  1008       4.217   5.500  25.168  1.00  0.00      SEG1
ATOM   4192  N   THR  1009       3.202   4.753  27.027  1.00  0.00      SEG1
ATOM   4193  HN  THR  1009       3.039   4.884  28.010  1.00  0.00      SEG1
ATOM   4194  CA  THR  1009       2.390   3.858  26.198  1.00  0.00      SEG1
ATOM   4195  HA  THR  1009       3.078   3.179  25.692  1.00  0.00      SEG1
ATOM   4196  CB  THR  1009       1.407   3.082  27.069  1.00  0.00      SEG1
ATOM   4197  HB  THR  1009       0.722   3.762  27.599  1.00  0.00      SEG1
ATOM   4198  OG1 THR  1009       2.189   2.323  27.967  1.00  0.00      SEG1
ATOM   4199  HG1 THR  1009       2.595   2.898  28.623  1.00  0.00      SEG1
ATOM   4200  CG2 THR  1009       0.559   2.099  26.254  1.00  0.00      SEG1
ATOM   4201 HG21 THR  1009       1.185   1.490  25.602  1.00  0.00      SEG1
ATOM   4202 HG22 THR  1009      -0.147   2.639  25.621  1.00  0.00      SEG1
ATOM   4203 HG23 THR  1009      -0.016   1.448  26.910  1.00  0.00      SEG1
ATOM   4204  C   THR  1009       1.612   4.606  25.119  1.00  0.00      SEG1
ATOM   4205  O   THR  1009       1.496   4.161  23.985  1.00  0.00      SEG1
ATOM   4206  N   GLN  1010       1.081   5.772  25.550  1.00  0.00      SEG1
ATOM   4207  HN  GLN  1010       1.227   6.118  26.479  1.00  0.00      SEG1
ATOM   4208  CA  GLN  1010       0.304   6.564  24.607  1.00  0.00      SEG1
ATOM   4209  HA  GLN  1010      -0.425   5.900  24.137  1.00  0.00      SEG1
ATOM   4210  CB  GLN  1010      -0.397   7.745  25.301  1.00  0.00      SEG1
ATOM   4211  HB1 GLN  1010      -0.872   8.372  24.542  1.00  0.00      SEG1
ATOM   4212  HB2 GLN  1010       0.343   8.374  25.796  1.00  0.00      SEG1
ATOM   4213  CG  GLN  1010      -1.462   7.319  26.321  1.00  0.00      SEG1
ATOM   4214  HG1 GLN  1010      -1.920   8.205  26.761  1.00  0.00      SEG1
ATOM   4215  HG2 GLN  1010      -1.035   6.736  27.127  1.00  0.00      SEG1
ATOM   4216  CD  GLN  1010      -2.558   6.500  25.651  1.00  0.00      SEG1
ATOM   4217  OE1 GLN  1010      -3.126   6.919  24.663  1.00  0.00      SEG1
ATOM   4218  NE2 GLN  1010      -2.845   5.330  26.232  1.00  0.00      SEG1
ATOM   4219 HE21 GLN  1010      -3.634   4.835  25.852  1.00  0.00      SEG1
ATOM   4220 HE22 GLN  1010      -2.286   4.962  26.978  1.00  0.00      SEG1
ATOM   4221  C   GLN  1010       1.197   7.118  23.502  1.00  0.00      SEG1
ATOM   4222  O   GLN  1010       0.771   7.254  22.371  1.00  0.00      SEG1
ATOM   4223  N   GLN  1011       2.436   7.482  23.880  1.00  0.00      SEG1
ATOM   4224  HN  GLN  1011       2.760   7.472  24.828  1.00  0.00      SEG1
ATOM   4225  CA  GLN  1011       3.355   7.988  22.857  1.00  0.00      SEG1
ATOM   4226  HA  GLN  1011       2.828   8.768  22.304  1.00  0.00      SEG1
ATOM   4227  CB  GLN  1011       4.643   8.558  23.481  1.00  0.00      SEG1
ATOM   4228  HB1 GLN  1011       5.346   8.805  22.685  1.00  0.00      SEG1
ATOM   4229  HB2 GLN  1011       5.113   7.776  24.079  1.00  0.00      SEG1
ATOM   4230  CG  GLN  1011       4.453   9.795  24.373  1.00  0.00      SEG1
ATOM   4231  HG1 GLN  1011       5.389  10.056  24.862  1.00  0.00      SEG1
ATOM   4232  HG2 GLN  1011       3.729   9.590  25.155  1.00  0.00      SEG1
ATOM   4233  CD  GLN  1011       3.939  11.019  23.626  1.00  0.00      SEG1
ATOM   4234  OE1 GLN  1011       2.759  11.341  23.703  1.00  0.00      SEG1
ATOM   4235  NE2 GLN  1011       4.854  11.648  22.864  1.00  0.00      SEG1
ATOM   4236 HE21 GLN  1011       4.548  12.420  22.299  1.00  0.00      SEG1
ATOM   4237 HE22 GLN  1011       5.828  11.415  22.835  1.00  0.00      SEG1
ATOM   4238  C   GLN  1011       3.723   6.888  21.843  1.00  0.00      SEG1
ATOM   4239  O   GLN  1011       3.857   7.160  20.662  1.00  0.00      SEG1
ATOM   4240  N   LEU  1012       3.860   5.645  22.345  1.00  0.00      SEG1
ATOM   4241  HN  LEU  1012       3.817   5.467  23.329  1.00  0.00      SEG1
ATOM   4242  CA  LEU  1012       4.253   4.556  21.454  1.00  0.00      SEG1
ATOM   4243  HA  LEU  1012       5.125   4.894  20.889  1.00  0.00      SEG1
ATOM   4244  CB  LEU  1012       4.574   3.300  22.268  1.00  0.00      SEG1
ATOM   4245  HB1 LEU  1012       4.628   2.442  21.599  1.00  0.00      SEG1
ATOM   4246  HB2 LEU  1012       3.745   3.112  22.952  1.00  0.00      SEG1
ATOM   4247  CG  LEU  1012       5.888   3.352  23.057  1.00  0.00      SEG1
ATOM   4248  HG  LEU  1012       5.938   4.296  23.604  1.00  0.00      SEG1
ATOM   4249  CD1 LEU  1012       5.910   2.198  24.063  1.00  0.00      SEG1
ATOM   4250 HD11 LEU  1012       5.829   1.237  23.552  1.00  0.00      SEG1
ATOM   4251 HD12 LEU  1012       5.070   2.272  24.752  1.00  0.00      SEG1
ATOM   4252 HD13 LEU  1012       6.830   2.193  24.645  1.00  0.00      SEG1
ATOM   4253  CD2 LEU  1012       7.106   3.251  22.130  1.00  0.00      SEG1
ATOM   4254 HD21 LEU  1012       7.136   4.052  21.395  1.00  0.00      SEG1
ATOM   4255 HD22 LEU  1012       7.098   2.314  21.569  1.00  0.00      SEG1
ATOM   4256 HD23 LEU  1012       8.041   3.284  22.692  1.00  0.00      SEG1
ATOM   4257  C   LEU  1012       3.144   4.199  20.452  1.00  0.00      SEG1
ATOM   4258  O   LEU  1012       3.416   3.878  19.302  1.00  0.00      SEG1
ATOM   4259  N   ILE  1013       1.914   4.259  20.956  1.00  0.00      SEG1
ATOM   4260  HN  ILE  1013       1.793   4.424  21.933  1.00  0.00      SEG1
ATOM   4261  CA  ILE  1013       0.802   3.978  20.071  1.00  0.00      SEG1
ATOM   4262  HA  ILE  1013       1.042   3.062  19.530  1.00  0.00      SEG1
ATOM   4263  CB  ILE  1013      -0.473   3.757  20.903  1.00  0.00      SEG1
ATOM   4264  HB  ILE  1013      -0.601   4.619  21.562  1.00  0.00      SEG1
ATOM   4265  CG2 ILE  1013      -1.709   3.652  19.996  1.00  0.00      SEG1
ATOM   4266 HG21 ILE  1013      -1.568   2.887  19.230  1.00  0.00      SEG1
ATOM   4267 HG22 ILE  1013      -1.897   4.594  19.479  1.00  0.00      SEG1
ATOM   4268 HG23 ILE  1013      -2.610   3.413  20.554  1.00  0.00      SEG1
ATOM   4269  CG1 ILE  1013      -0.304   2.486  21.760  1.00  0.00      SEG1
ATOM   4270 HG11 ILE  1013       0.664   2.493  22.263  1.00  0.00      SEG1
ATOM   4271 HG12 ILE  1013      -0.297   1.607  21.112  1.00  0.00      SEG1
ATOM   4272  CD  ILE  1013      -1.381   2.318  22.834  1.00  0.00      SEG1
ATOM   4273  HD1 ILE  1013      -2.357   2.165  22.381  1.00  0.00      SEG1
ATOM   4274  HD2 ILE  1013      -1.426   3.188  23.489  1.00  0.00      SEG1
ATOM   4275  HD3 ILE  1013      -1.166   1.436  23.437  1.00  0.00      SEG1
ATOM   4276  C   ILE  1013       0.694   5.101  19.035  1.00  0.00      SEG1
ATOM   4277  O   ILE  1013       0.642   4.867  17.836  1.00  0.00      SEG1
ATOM   4278  N   ARG  1014       0.689   6.332  19.555  1.00  0.00      SEG1
ATOM   4279  HN  ARG  1014       0.767   6.441  20.544  1.00  0.00      SEG1
ATOM   4280  CA  ARG  1014       0.619   7.489  18.657  1.00  0.00      SEG1
ATOM   4281  HA  ARG  1014      -0.332   7.403  18.131  1.00  0.00      SEG1
ATOM   4282  CB  ARG  1014       0.632   8.802  19.468  1.00  0.00      SEG1
ATOM   4283  HB1 ARG  1014       1.582   8.907  19.995  1.00  0.00      SEG1
ATOM   4284  HB2 ARG  1014      -0.132   8.724  20.240  1.00  0.00      SEG1
ATOM   4285  CG  ARG  1014       0.356  10.048  18.602  1.00  0.00      SEG1
ATOM   4286  HG1 ARG  1014      -0.577   9.903  18.056  1.00  0.00      SEG1
ATOM   4287  HG2 ARG  1014       1.130  10.154  17.842  1.00  0.00      SEG1
ATOM   4288  CD  ARG  1014       0.270  11.353  19.400  1.00  0.00      SEG1
ATOM   4289  HD1 ARG  1014       0.092  12.204  18.744  1.00  0.00      SEG1
ATOM   4290  HD2 ARG  1014       1.204  11.554  19.925  1.00  0.00      SEG1
ATOM   4291  NE  ARG  1014      -0.873  11.292  20.314  1.00  0.00      SEG1
ATOM   4292  HE  ARG  1014      -1.772  11.231  19.863  1.00  0.00      SEG1
ATOM   4293  CZ  ARG  1014      -0.737  11.149  21.652  1.00  0.00      SEG1
ATOM   4294  NH1 ARG  1014       0.468  11.152  22.208  1.00  0.00      SEG1
ATOM   4295 HH11 ARG  1014       1.273  11.235  21.620  1.00  0.00      SEG1
ATOM   4296 HH12 ARG  1014       0.654  11.088  23.189  1.00  0.00      SEG1
ATOM   4297  NH2 ARG  1014      -1.816  11.015  22.409  1.00  0.00      SEG1
ATOM   4298 HH21 ARG  1014      -2.731  10.994  22.002  1.00  0.00      SEG1
ATOM   4299 HH22 ARG  1014      -1.758  10.937  23.397  1.00  0.00      SEG1
ATOM   4300  C   ARG  1014       1.742   7.446  17.592  1.00  0.00      SEG1
ATOM   4301  O   ARG  1014       1.524   7.703  16.414  1.00  0.00      SEG1
ATOM   4302  N   ALA  1015       2.952   7.113  18.060  1.00  0.00      SEG1
ATOM   4303  HN  ALA  1015       2.990   6.979  19.041  1.00  0.00      SEG1
ATOM   4304  CA  ALA  1015       4.110   7.070  17.174  1.00  0.00      SEG1
ATOM   4305  HA  ALA  1015       4.200   8.064  16.732  1.00  0.00      SEG1
ATOM   4306  CB  ALA  1015       5.384   6.731  17.968  1.00  0.00      SEG1
ATOM   4307  HB1 ALA  1015       5.291   5.772  18.476  1.00  0.00      SEG1
ATOM   4308  HB2 ALA  1015       5.601   7.500  18.711  1.00  0.00      SEG1
ATOM   4309  HB3 ALA  1015       6.245   6.668  17.298  1.00  0.00      SEG1
ATOM   4310  C   ALA  1015       3.869   6.059  16.038  1.00  0.00      SEG1
ATOM   4311  O   ALA  1015       4.215   6.274  14.882  1.00  0.00      SEG1
ATOM   4312  N   ALA  1016       3.209   4.938  16.412  1.00  0.00      SEG1
ATOM   4313  HN  ALA  1016       2.857   4.898  17.352  1.00  0.00      SEG1
ATOM   4314  CA  ALA  1016       2.898   3.965  15.370  1.00  0.00      SEG1
ATOM   4315  HA  ALA  1016       3.842   3.705  14.889  1.00  0.00      SEG1
ATOM   4316  CB  ALA  1016       2.263   2.728  16.003  1.00  0.00      SEG1
ATOM   4317  HB1 ALA  1016       1.300   2.962  16.460  1.00  0.00      SEG1
ATOM   4318  HB2 ALA  1016       2.901   2.311  16.782  1.00  0.00      SEG1
ATOM   4319  HB3 ALA  1016       2.085   1.959  15.250  1.00  0.00      SEG1
ATOM   4320  C   ALA  1016       1.965   4.556  14.292  1.00  0.00      SEG1
ATOM   4321  O   ALA  1016       2.090   4.266  13.105  1.00  0.00      SEG1
ATOM   4322  N   GLU  1017       1.032   5.402  14.767  1.00  0.00      SEG1
ATOM   4323  HN  GLU  1017       0.962   5.624  15.744  1.00  0.00      SEG1
ATOM   4324  CA  GLU  1017       0.125   6.045  13.822  1.00  0.00      SEG1
ATOM   4325  HA  GLU  1017      -0.327   5.251  13.227  1.00  0.00      SEG1
ATOM   4326  CB  GLU  1017      -0.972   6.811  14.570  1.00  0.00      SEG1
ATOM   4327  HB1 GLU  1017      -0.537   7.595  15.188  1.00  0.00      SEG1
ATOM   4328  HB2 GLU  1017      -1.483   6.137  15.255  1.00  0.00      SEG1
ATOM   4329  CG  GLU  1017      -1.988   7.446  13.613  1.00  0.00      SEG1
ATOM   4330  HG1 GLU  1017      -2.434   6.711  12.946  1.00  0.00      SEG1
ATOM   4331  HG2 GLU  1017      -1.479   8.181  12.987  1.00  0.00      SEG1
ATOM   4332  CD  GLU  1017      -3.095   8.187  14.342  1.00  0.00      SEG1
ATOM   4333  OE1 GLU  1017      -3.254   8.047  15.549  1.00  0.00      SEG1
ATOM   4334  OE2 GLU  1017      -3.785   8.925  13.665  1.00  0.00      SEG1
ATOM   4335  C   GLU  1017       0.902   6.951  12.854  1.00  0.00      SEG1
ATOM   4336  O   GLU  1017       0.738   6.853  11.640  1.00  0.00      SEG1
ATOM   4337  N   ILE  1018       1.775   7.782  13.462  1.00  0.00      SEG1
ATOM   4338  HN  ILE  1018       1.820   7.814  14.461  1.00  0.00      SEG1
ATOM   4339  CA  ILE  1018       2.577   8.702  12.665  1.00  0.00      SEG1
ATOM   4340  HA  ILE  1018       1.866   9.274  12.071  1.00  0.00      SEG1
ATOM   4341  CB  ILE  1018       3.424   9.641  13.551  1.00  0.00      SEG1
ATOM   4342  HB  ILE  1018       4.013   9.014  14.225  1.00  0.00      SEG1
ATOM   4343  CG2 ILE  1018       4.429  10.487  12.742  1.00  0.00      SEG1
ATOM   4344 HG21 ILE  1018       3.946  11.024  11.926  1.00  0.00      SEG1
ATOM   4345 HG22 ILE  1018       5.218   9.870  12.307  1.00  0.00      SEG1
ATOM   4346 HG23 ILE  1018       4.928  11.216  13.382  1.00  0.00      SEG1
ATOM   4347  CG1 ILE  1018       2.547  10.537  14.440  1.00  0.00      SEG1
ATOM   4348 HG11 ILE  1018       3.195  11.096  15.116  1.00  0.00      SEG1
ATOM   4349 HG12 ILE  1018       1.924   9.912  15.082  1.00  0.00      SEG1
ATOM   4350  CD  ILE  1018       1.661  11.520  13.662  1.00  0.00      SEG1
ATOM   4351  HD1 ILE  1018       0.939  10.998  13.032  1.00  0.00      SEG1
ATOM   4352  HD2 ILE  1018       2.254  12.194  13.043  1.00  0.00      SEG1
ATOM   4353  HD3 ILE  1018       1.085  12.123  14.366  1.00  0.00      SEG1
ATOM   4354  C   ILE  1018       3.464   7.962  11.666  1.00  0.00      SEG1
ATOM   4355  O   ILE  1018       3.612   8.405  10.541  1.00  0.00      SEG1
ATOM   4356  N   ARG  1019       4.029   6.836  12.130  1.00  0.00      SEG1
ATOM   4357  HN  ARG  1019       3.870   6.621  13.092  1.00  0.00      SEG1
ATOM   4358  CA  ARG  1019       4.935   6.060  11.303  1.00  0.00      SEG1
ATOM   4359  HA  ARG  1019       5.724   6.736  10.960  1.00  0.00      SEG1
ATOM   4360  CB  ARG  1019       5.522   4.897  12.122  1.00  0.00      SEG1
ATOM   4361  HB1 ARG  1019       4.728   4.233  12.469  1.00  0.00      SEG1
ATOM   4362  HB2 ARG  1019       5.993   5.293  13.023  1.00  0.00      SEG1
ATOM   4363  CG  ARG  1019       6.575   4.109  11.327  1.00  0.00      SEG1
ATOM   4364  HG1 ARG  1019       7.319   4.814  10.949  1.00  0.00      SEG1
ATOM   4365  HG2 ARG  1019       6.136   3.646  10.444  1.00  0.00      SEG1
ATOM   4366  CD  ARG  1019       7.303   3.055  12.168  1.00  0.00      SEG1
ATOM   4367  HD1 ARG  1019       7.798   3.518  13.021  1.00  0.00      SEG1
ATOM   4368  HD2 ARG  1019       8.088   2.576  11.584  1.00  0.00      SEG1
ATOM   4369  NE  ARG  1019       6.392   1.988  12.600  1.00  0.00      SEG1
ATOM   4370  HE  ARG  1019       6.013   1.392  11.896  1.00  0.00      SEG1
ATOM   4371  CZ  ARG  1019       6.082   1.756  13.903  1.00  0.00      SEG1
ATOM   4372  NH1 ARG  1019       6.543   2.552  14.881  1.00  0.00      SEG1
ATOM   4373 HH11 ARG  1019       7.107   3.372  14.663  1.00  0.00      SEG1
ATOM   4374 HH12 ARG  1019       6.386   2.396  15.846  1.00  0.00      SEG1
ATOM   4375  NH2 ARG  1019       5.284   0.704  14.165  1.00  0.00      SEG1
ATOM   4376 HH21 ARG  1019       4.905   0.152  13.416  1.00  0.00      SEG1
ATOM   4377 HH22 ARG  1019       5.051   0.403  15.088  1.00  0.00      SEG1
ATOM   4378  C   ARG  1019       4.157   5.497  10.112  1.00  0.00      SEG1
ATOM   4379  O   ARG  1019       4.627   5.366   8.995  1.00  0.00      SEG1
ATOM   4380  N   ALA  1020       2.915   5.101  10.402  1.00  0.00      SEG1
ATOM   4381  HN  ALA  1020       2.556   5.129  11.339  1.00  0.00      SEG1
ATOM   4382  CA  ALA  1020       2.096   4.607   9.308  1.00  0.00      SEG1
ATOM   4383  HA  ALA  1020       2.669   3.822   8.812  1.00  0.00      SEG1
ATOM   4384  CB  ALA  1020       0.789   4.009   9.819  1.00  0.00      SEG1
ATOM   4385  HB1 ALA  1020       0.194   4.758  10.339  1.00  0.00      SEG1
ATOM   4386  HB2 ALA  1020       0.981   3.188  10.511  1.00  0.00      SEG1
ATOM   4387  HB3 ALA  1020       0.200   3.619   8.990  1.00  0.00      SEG1
ATOM   4388  C   ALA  1020       1.845   5.725   8.289  1.00  0.00      SEG1
ATOM   4389  O   ALA  1020       1.945   5.492   7.090  1.00  0.00      SEG1
ATOM   4390  N   SER  1021       1.577   6.926   8.823  1.00  0.00      SEG1
ATOM   4391  HN  SER  1021       1.501   7.024   9.820  1.00  0.00      SEG1
ATOM   4392  CA  SER  1021       1.414   8.082   7.948  1.00  0.00      SEG1
ATOM   4393  HA  SER  1021       0.664   7.802   7.204  1.00  0.00      SEG1
ATOM   4394  CB  SER  1021       0.903   9.289   8.755  1.00  0.00      SEG1
ATOM   4395  HB1 SER  1021       1.582   9.511   9.585  1.00  0.00      SEG1
ATOM   4396  HB2 SER  1021      -0.048   9.027   9.224  1.00  0.00      SEG1
ATOM   4397  OG  SER  1021       0.663  10.443   7.955  1.00  0.00      SEG1
ATOM   4398  HG1 SER  1021       1.468  10.944   7.834  1.00  0.00      SEG1
ATOM   4399  C   SER  1021       2.723   8.413   7.200  1.00  0.00      SEG1
ATOM   4400  O   SER  1021       2.707   8.723   6.022  1.00  0.00      SEG1
ATOM   4401  N   ALA  1022       3.864   8.366   7.890  1.00  0.00      SEG1
ATOM   4402  HN  ALA  1022       3.904   8.005   8.817  1.00  0.00      SEG1
ATOM   4403  CA  ALA  1022       5.120   8.675   7.222  1.00  0.00      SEG1
ATOM   4404  HA  ALA  1022       5.030   9.675   6.795  1.00  0.00      SEG1
ATOM   4405  CB  ALA  1022       6.241   8.636   8.254  1.00  0.00      SEG1
ATOM   4406  HB1 ALA  1022       6.343   7.648   8.704  1.00  0.00      SEG1
ATOM   4407  HB2 ALA  1022       6.050   9.344   9.059  1.00  0.00      SEG1
ATOM   4408  HB3 ALA  1022       7.195   8.897   7.800  1.00  0.00      SEG1
ATOM   4409  C   ALA  1022       5.372   7.685   6.074  1.00  0.00      SEG1
ATOM   4410  O   ALA  1022       5.741   8.045   4.969  1.00  0.00      SEG1
ATOM   4411  N   ASN  1023       5.071   6.408   6.350  1.00  0.00      SEG1
ATOM   4412  HN  ASN  1023       4.739   6.236   7.278  1.00  0.00      SEG1
ATOM   4413  CA  ASN  1023       5.247   5.357   5.347  1.00  0.00      SEG1
ATOM   4414  HA  ASN  1023       6.293   5.395   5.030  1.00  0.00      SEG1
ATOM   4415  CB  ASN  1023       4.882   3.967   5.900  1.00  0.00      SEG1
ATOM   4416  HB1 ASN  1023       4.849   3.239   5.088  1.00  0.00      SEG1
ATOM   4417  HB2 ASN  1023       3.906   3.976   6.381  1.00  0.00      SEG1
ATOM   4418  CG  ASN  1023       5.941   3.486   6.879  1.00  0.00      SEG1
ATOM   4419  OD1 ASN  1023       7.036   3.996   6.919  1.00  0.00      SEG1
ATOM   4420  ND2 ASN  1023       5.618   2.431   7.604  1.00  0.00      SEG1
ATOM   4421 HD21 ASN  1023       6.429   2.092   8.081  1.00  0.00      SEG1
ATOM   4422 HD22 ASN  1023       4.708   2.035   7.599  1.00  0.00      SEG1
ATOM   4423  C   ASN  1023       4.377   5.616   4.117  1.00  0.00      SEG1
ATOM   4424  O   ASN  1023       4.769   5.374   2.984  1.00  0.00      SEG1
ATOM   4425  N   LEU  1024       3.161   6.109   4.374  1.00  0.00      SEG1
ATOM   4426  HN  LEU  1024       2.886   6.268   5.323  1.00  0.00      SEG1
ATOM   4427  CA  LEU  1024       2.257   6.430   3.277  1.00  0.00      SEG1
ATOM   4428  HA  LEU  1024       2.210   5.549   2.632  1.00  0.00      SEG1
ATOM   4429  CB  LEU  1024       0.872   6.756   3.844  1.00  0.00      SEG1
ATOM   4430  HB1 LEU  1024       0.980   7.541   4.595  1.00  0.00      SEG1
ATOM   4431  HB2 LEU  1024       0.486   5.879   4.365  1.00  0.00      SEG1
ATOM   4432  CG  LEU  1024      -0.141   7.211   2.778  1.00  0.00      SEG1
ATOM   4433  HG  LEU  1024       0.242   8.113   2.298  1.00  0.00      SEG1
ATOM   4434  CD1 LEU  1024      -0.357   6.139   1.697  1.00  0.00      SEG1
ATOM   4435 HD11 LEU  1024      -0.594   5.181   2.160  1.00  0.00      SEG1
ATOM   4436 HD12 LEU  1024       0.536   5.999   1.086  1.00  0.00      SEG1
ATOM   4437 HD13 LEU  1024      -1.172   6.401   1.023  1.00  0.00      SEG1
ATOM   4438  CD2 LEU  1024      -1.455   7.594   3.454  1.00  0.00      SEG1
ATOM   4439 HD21 LEU  1024      -1.289   8.397   4.173  1.00  0.00      SEG1
ATOM   4440 HD22 LEU  1024      -1.874   6.745   3.997  1.00  0.00      SEG1
ATOM   4441 HD23 LEU  1024      -2.193   7.950   2.735  1.00  0.00      SEG1
ATOM   4442  C   LEU  1024       2.793   7.616   2.459  1.00  0.00      SEG1
ATOM   4443  O   LEU  1024       2.780   7.599   1.232  1.00  0.00      SEG1
ATOM   4444  N   ALA  1025       3.283   8.609   3.195  1.00  0.00      SEG1
ATOM   4445  HN  ALA  1025       3.192   8.531   4.188  1.00  0.00      SEG1
ATOM   4446  CA  ALA  1025       3.855   9.790   2.575  1.00  0.00      SEG1
ATOM   4447  HA  ALA  1025       3.076  10.203   1.935  1.00  0.00      SEG1
ATOM   4448  CB  ALA  1025       4.244  10.805   3.653  1.00  0.00      SEG1
ATOM   4449  HB1 ALA  1025       4.971  10.387   4.347  1.00  0.00      SEG1
ATOM   4450  HB2 ALA  1025       3.370  11.129   4.221  1.00  0.00      SEG1
ATOM   4451  HB3 ALA  1025       4.705  11.674   3.191  1.00  0.00      SEG1
ATOM   4452  C   ALA  1025       5.033   9.419   1.660  1.00  0.00      SEG1
ATOM   4453  O   ALA  1025       5.069   9.827   0.508  1.00  0.00      SEG1
ATOM   4454  N   ALA  1026       5.913   8.567   2.213  1.00  0.00      SEG1
ATOM   4455  HN  ALA  1026       5.766   8.289   3.156  1.00  0.00      SEG1
ATOM   4456  CA  ALA  1026       7.088   8.102   1.489  1.00  0.00      SEG1
ATOM   4457  HA  ALA  1026       7.639   8.992   1.181  1.00  0.00      SEG1
ATOM   4458  CB  ALA  1026       7.964   7.214   2.397  1.00  0.00      SEG1
ATOM   4459  HB1 ALA  1026       7.438   6.314   2.722  1.00  0.00      SEG1
ATOM   4460  HB2 ALA  1026       8.272   7.747   3.299  1.00  0.00      SEG1
ATOM   4461  HB3 ALA  1026       8.872   6.900   1.880  1.00  0.00      SEG1
ATOM   4462  C   ALA  1026       6.662   7.350   0.222  1.00  0.00      SEG1
ATOM   4463  O   ALA  1026       7.192   7.543  -0.855  1.00  0.00      SEG1
ATOM   4464  N   THR  1027       5.648   6.486   0.386  1.00  0.00      SEG1
ATOM   4465  HN  THR  1027       5.288   6.324   1.299  1.00  0.00      SEG1
ATOM   4466  CA  THR  1027       5.155   5.750  -0.785  1.00  0.00      SEG1
ATOM   4467  HA  THR  1027       6.007   5.211  -1.203  1.00  0.00      SEG1
ATOM   4468  CB  THR  1027       4.071   4.748  -0.350  1.00  0.00      SEG1
ATOM   4469  HB  THR  1027       3.224   5.281   0.096  1.00  0.00      SEG1
ATOM   4470  OG1 THR  1027       4.621   3.821   0.574  1.00  0.00      SEG1
ATOM   4471  HG1 THR  1027       4.856   4.287   1.374  1.00  0.00      SEG1
ATOM   4472  CG2 THR  1027       3.527   3.916  -1.515  1.00  0.00      SEG1
ATOM   4473 HG21 THR  1027       4.320   3.316  -1.959  1.00  0.00      SEG1
ATOM   4474 HG22 THR  1027       3.148   4.553  -2.311  1.00  0.00      SEG1
ATOM   4475 HG23 THR  1027       2.718   3.265  -1.194  1.00  0.00      SEG1
ATOM   4476  C   THR  1027       4.610   6.708  -1.869  1.00  0.00      SEG1
ATOM   4477  O   THR  1027       4.813   6.552  -3.065  1.00  0.00      SEG1
ATOM   4478  N   LYS  1028       3.866   7.724  -1.394  1.00  0.00      SEG1
ATOM   4479  HN  LYS  1028       3.865   7.854  -0.406  1.00  0.00      SEG1
ATOM   4480  CA  LYS  1028       3.392   8.672  -2.384  1.00  0.00      SEG1
ATOM   4481  HA  LYS  1028       2.856   8.107  -3.150  1.00  0.00      SEG1
ATOM   4482  CB  LYS  1028       2.472   9.702  -1.753  1.00  0.00      SEG1
ATOM   4483  HB1 LYS  1028       2.296  10.500  -2.474  1.00  0.00      SEG1
ATOM   4484  HB2 LYS  1028       2.960  10.161  -0.893  1.00  0.00      SEG1
ATOM   4485  CG  LYS  1028       1.128   9.102  -1.355  1.00  0.00      SEG1
ATOM   4486  HG1 LYS  1028       1.266   8.362  -0.568  1.00  0.00      SEG1
ATOM   4487  HG2 LYS  1028       0.685   8.583  -2.206  1.00  0.00      SEG1
ATOM   4488  CD  LYS  1028       0.193  10.213  -0.901  1.00  0.00      SEG1
ATOM   4489  HD1 LYS  1028      -0.071  10.861  -1.740  1.00  0.00      SEG1
ATOM   4490  HD2 LYS  1028       0.710  10.853  -0.184  1.00  0.00      SEG1
ATOM   4491  CE  LYS  1028      -1.072   9.667  -0.261  1.00  0.00      SEG1
ATOM   4492  HE1 LYS  1028      -1.643  10.508   0.101  1.00  0.00      SEG1
ATOM   4493  HE2 LYS  1028      -0.842   9.063   0.616  1.00  0.00      SEG1
ATOM   4494  NZ  LYS  1028      -1.911   8.898  -1.183  1.00  0.00      SEG1
ATOM   4495  HZ1 LYS  1028      -1.431   8.039  -1.528  1.00  0.00      SEG1
ATOM   4496  HZ2 LYS  1028      -2.173   9.485  -2.014  1.00  0.00      SEG1
ATOM   4497  HZ3 LYS  1028      -2.800   8.642  -0.717  1.00  0.00      SEG1
ATOM   4498  C   LYS  1028       4.563   9.373  -3.073  1.00  0.00      SEG1
ATOM   4499  O   LYS  1028       4.575   9.506  -4.288  1.00  0.00      SEG1
ATOM   4500  N   MET  1029       5.539   9.811  -2.272  1.00  0.00      SEG1
ATOM   4501  HN  MET  1029       5.550   9.521  -1.317  1.00  0.00      SEG1
ATOM   4502  CA  MET  1029       6.657  10.518  -2.868  1.00  0.00      SEG1
ATOM   4503  HA  MET  1029       6.240  11.454  -3.240  1.00  0.00      SEG1
ATOM   4504  CB  MET  1029       7.682  10.802  -1.766  1.00  0.00      SEG1
ATOM   4505  HB1 MET  1029       8.178   9.876  -1.478  1.00  0.00      SEG1
ATOM   4506  HB2 MET  1029       7.186  11.159  -0.861  1.00  0.00      SEG1
ATOM   4507  CG  MET  1029       8.718  11.848  -2.180  1.00  0.00      SEG1
ATOM   4508  HG1 MET  1029       9.194  11.580  -3.124  1.00  0.00      SEG1
ATOM   4509  HG2 MET  1029       9.524  11.882  -1.446  1.00  0.00      SEG1
ATOM   4510  SD  MET  1029       7.979  13.490  -2.315  1.00  0.00      SEG1
ATOM   4511  CE  MET  1029       8.053  13.981  -0.581  1.00  0.00      SEG1
ATOM   4512  HE1 MET  1029       9.070  13.896  -0.199  1.00  0.00      SEG1
ATOM   4513  HE2 MET  1029       7.440  13.321   0.032  1.00  0.00      SEG1
ATOM   4514  HE3 MET  1029       7.714  15.006  -0.445  1.00  0.00      SEG1
ATOM   4515  C   MET  1029       7.213   9.714  -4.080  1.00  0.00      SEG1
ATOM   4516  O   MET  1029       7.215  10.169  -5.221  1.00  0.00      SEG1
ATOM   4517  N   SER  1030       7.565   8.450  -3.813  1.00  0.00      SEG1
ATOM   4518  HN  SER  1030       7.426   8.084  -2.882  1.00  0.00      SEG1
ATOM   4519  CA  SER  1030       8.066   7.594  -4.885  1.00  0.00      SEG1
ATOM   4520  HA  SER  1030       8.942   8.101  -5.293  1.00  0.00      SEG1
ATOM   4521  CB  SER  1030       8.448   6.244  -4.269  1.00  0.00      SEG1
ATOM   4522  HB1 SER  1030       8.740   5.518  -5.034  1.00  0.00      SEG1
ATOM   4523  HB2 SER  1030       7.587   5.810  -3.752  1.00  0.00      SEG1
ATOM   4524  OG  SER  1030       9.469   6.397  -3.302  1.00  0.00      SEG1
ATOM   4525  HG1 SER  1030      10.303   6.673  -3.702  1.00  0.00      SEG1
ATOM   4526  C   SER  1030       7.043   7.375  -6.035  1.00  0.00      SEG1
ATOM   4527  O   SER  1030       7.354   7.459  -7.223  1.00  0.00      SEG1
ATOM   4528  N   GLU  1031       5.797   7.061  -5.652  1.00  0.00      SEG1
ATOM   4529  HN  GLU  1031       5.599   6.953  -4.674  1.00  0.00      SEG1
ATOM   4530  CA  GLU  1031       4.799   6.613  -6.638  1.00  0.00      SEG1
ATOM   4531  HA  GLU  1031       5.340   6.205  -7.492  1.00  0.00      SEG1
ATOM   4532  CB  GLU  1031       3.932   5.479  -6.052  1.00  0.00      SEG1
ATOM   4533  HB1 GLU  1031       3.149   5.235  -6.769  1.00  0.00      SEG1
ATOM   4534  HB2 GLU  1031       3.432   5.833  -5.153  1.00  0.00      SEG1
ATOM   4535  CG  GLU  1031       4.703   4.187  -5.715  1.00  0.00      SEG1
ATOM   4536  HG1 GLU  1031       5.389   4.376  -4.883  1.00  0.00      SEG1
ATOM   4537  HG2 GLU  1031       5.320   3.874  -6.554  1.00  0.00      SEG1
ATOM   4538  CD  GLU  1031       3.751   3.022  -5.382  1.00  0.00      SEG1
ATOM   4539  OE1 GLU  1031       2.827   2.719  -6.142  1.00  0.00      SEG1
ATOM   4540  OE2 GLU  1031       3.952   2.307  -4.419  1.00  0.00      SEG1
ATOM   4541  C   GLU  1031       3.908   7.760  -7.203  1.00  0.00      SEG1
ATOM   4542  O   GLU  1031       2.999   7.514  -7.999  1.00  0.00      SEG1
ATOM   4543  N   CYS  1032       4.219   8.996  -6.806  1.00  0.00      SEG1
ATOM   4544  HN  CYS  1032       4.975   9.131  -6.167  1.00  0.00      SEG1
ATOM   4545  CA  CYS  1032       3.373  10.149  -7.106  1.00  0.00      SEG1
ATOM   4546  HA  CYS  1032       2.652   9.864  -7.873  1.00  0.00      SEG1
ATOM   4547  CB  CYS  1032       2.639  10.606  -5.835  1.00  0.00      SEG1
ATOM   4548  HB1 CYS  1032       3.327  11.074  -5.139  1.00  0.00      SEG1
ATOM   4549  HB2 CYS  1032       2.210   9.739  -5.330  1.00  0.00      SEG1
ATOM   4550  SG  CYS  1032       1.349  11.835  -6.062  1.00  0.00      SEG1
ATOM   4551  HG1 CYS  1032       0.429  11.642  -5.113  1.00  0.00      SEG1
ATOM   4552  C   CYS  1032       4.217  11.299  -7.657  1.00  0.00      SEG1
ATOM   4553  O   CYS  1032       3.855  11.926  -8.654  1.00  0.00      SEG1
ATOM   4554  N   VAL  1033       5.347  11.567  -6.951  1.00  0.00      SEG1
ATOM   4555  HN  VAL  1033       5.584  11.014  -6.144  1.00  0.00      SEG1
ATOM   4556  CA  VAL  1033       6.235  12.667  -7.354  1.00  0.00      SEG1
ATOM   4557  HA  VAL  1033       5.630  13.402  -7.892  1.00  0.00      SEG1
ATOM   4558  CB  VAL  1033       6.845  13.364  -6.118  1.00  0.00      SEG1
ATOM   4559  HB  VAL  1033       7.376  12.621  -5.521  1.00  0.00      SEG1
ATOM   4560  CG1 VAL  1033       7.874  14.428  -6.532  1.00  0.00      SEG1
ATOM   4561 HG11 VAL  1033       7.448  15.125  -7.255  1.00  0.00      SEG1
ATOM   4562 HG12 VAL  1033       8.735  13.970  -7.017  1.00  0.00      SEG1
ATOM   4563 HG13 VAL  1033       8.250  14.985  -5.676  1.00  0.00      SEG1
ATOM   4564  CG2 VAL  1033       5.766  14.006  -5.233  1.00  0.00      SEG1
ATOM   4565 HG21 VAL  1033       5.046  13.273  -4.872  1.00  0.00      SEG1
ATOM   4566 HG22 VAL  1033       5.215  14.774  -5.779  1.00  0.00      SEG1
ATOM   4567 HG23 VAL  1033       6.222  14.482  -4.362  1.00  0.00      SEG1
ATOM   4568  C   VAL  1033       7.336  12.171  -8.329  1.00  0.00      SEG1
ATOM   4569  O   VAL  1033       7.591  12.789  -9.355  1.00  0.00      SEG1
ATOM   4570  N   LEU  1034       7.947  11.028  -7.973  1.00  0.00      SEG1
ATOM   4571  HN  LEU  1034       7.822  10.680  -7.042  1.00  0.00      SEG1
ATOM   4572  CA  LEU  1034       9.039  10.529  -8.816  1.00  0.00      SEG1
ATOM   4573  HA  LEU  1034       9.625  11.390  -9.150  1.00  0.00      SEG1
ATOM   4574  CB  LEU  1034       9.902   9.563  -7.989  1.00  0.00      SEG1
ATOM   4575  HB1 LEU  1034      10.369   8.834  -8.654  1.00  0.00      SEG1
ATOM   4576  HB2 LEU  1034       9.253   8.990  -7.328  1.00  0.00      SEG1
ATOM   4577  CG  LEU  1034      11.028  10.206  -7.170  1.00  0.00      SEG1
ATOM   4578  HG  LEU  1034      11.675  10.768  -7.846  1.00  0.00      SEG1
ATOM   4579  CD1 LEU  1034      10.501  11.177  -6.108  1.00  0.00      SEG1
ATOM   4580 HD11 LEU  1034       9.723  10.725  -5.494  1.00  0.00      SEG1
ATOM   4581 HD12 LEU  1034      10.099  12.085  -6.557  1.00  0.00      SEG1
ATOM   4582 HD13 LEU  1034      11.308  11.466  -5.439  1.00  0.00      SEG1
ATOM   4583  CD2 LEU  1034      11.866   9.102  -6.508  1.00  0.00      SEG1
ATOM   4584 HD21 LEU  1034      12.274   8.406  -7.244  1.00  0.00      SEG1
ATOM   4585 HD22 LEU  1034      11.257   8.511  -5.820  1.00  0.00      SEG1
ATOM   4586 HD23 LEU  1034      12.693   9.511  -5.926  1.00  0.00      SEG1
ATOM   4587  C   LEU  1034       8.504   9.751 -10.044  1.00  0.00      SEG1
ATOM   4588  O   LEU  1034       9.228   9.350 -10.957  1.00  0.00      SEG1
ATOM   4589  N   GLY  1035       7.191   9.469  -9.987  1.00  0.00      SEG1
ATOM   4590  HN  GLY  1035       6.715   9.694  -9.143  1.00  0.00      SEG1
ATOM   4591  CA  GLY  1035       6.602   8.737 -11.102  1.00  0.00      SEG1
ATOM   4592  HA1 GLY  1035       6.472   7.714 -10.748  1.00  0.00      SEG1
ATOM   4593  HA2 GLY  1035       7.274   8.721 -11.961  1.00  0.00      SEG1
ATOM   4594  C   GLY  1035       5.261   9.322 -11.550  1.00  0.00      SEG1
ATOM   4595  O   GLY  1035       4.962  10.513 -11.513  1.00  0.00      SEG1
ATOM   4596  N   GLN  1036       4.411   8.377 -11.984  1.00  0.00      SEG1
ATOM   4597  HN  GLN  1036       4.701   7.421 -11.914  1.00  0.00      SEG1
ATOM   4598  CA  GLN  1036       3.041   8.712 -12.341  1.00  0.00      SEG1
ATOM   4599  HA  GLN  1036       2.748   9.602 -11.776  1.00  0.00      SEG1
ATOM   4600  CB  GLN  1036       2.906   8.973 -13.849  1.00  0.00      SEG1
ATOM   4601  HB1 GLN  1036       3.219   8.083 -14.399  1.00  0.00      SEG1
ATOM   4602  HB2 GLN  1036       3.597   9.763 -14.148  1.00  0.00      SEG1
ATOM   4603  CG  GLN  1036       1.461   9.348 -14.235  1.00  0.00      SEG1
ATOM   4604  HG1 GLN  1036       1.101  10.198 -13.656  1.00  0.00      SEG1
ATOM   4605  HG2 GLN  1036       0.785   8.517 -14.032  1.00  0.00      SEG1
ATOM   4606  CD  GLN  1036       1.351   9.657 -15.723  1.00  0.00      SEG1
ATOM   4607  OE1 GLN  1036       2.253   9.355 -16.500  1.00  0.00      SEG1
ATOM   4608  NE2 GLN  1036       0.223  10.290 -16.056  1.00  0.00      SEG1
ATOM   4609 HE21 GLN  1036       0.136  10.605 -17.000  1.00  0.00      SEG1
ATOM   4610 HE22 GLN  1036      -0.522  10.492 -15.399  1.00  0.00      SEG1
ATOM   4611  C   GLN  1036       2.143   7.533 -11.942  1.00  0.00      SEG1
ATOM   4612  O   GLN  1036       2.259   6.428 -12.474  1.00  0.00      SEG1
ATOM   4613  N   SER  1037       1.207   7.866 -11.049  1.00  0.00      SEG1
ATOM   4614  HN  SER  1037       1.087   8.814 -10.766  1.00  0.00      SEG1
ATOM   4615  CA  SER  1037       0.392   6.830 -10.452  1.00  0.00      SEG1
ATOM   4616  HA  SER  1037       1.039   5.980 -10.231  1.00  0.00      SEG1
ATOM   4617  CB  SER  1037      -0.238   7.377  -9.172  1.00  0.00      SEG1
ATOM   4618  HB1 SER  1037      -0.689   8.362  -9.378  1.00  0.00      SEG1
ATOM   4619  HB2 SER  1037       0.538   7.560  -8.426  1.00  0.00      SEG1
ATOM   4620  OG  SER  1037      -1.152   6.420  -8.636  1.00  0.00      SEG1
ATOM   4621  HG1 SER  1037      -2.045   6.789  -8.644  1.00  0.00      SEG1
ATOM   4622  C   SER  1037      -0.699   6.408 -11.427  1.00  0.00      SEG1
ATOM   4623  O   SER  1037      -1.414   7.235 -11.961  1.00  0.00      SEG1
ATOM   4624  N   LYS  1038      -0.787   5.077 -11.621  1.00  0.00      SEG1
ATOM   4625  HN  LYS  1038      -0.178   4.517 -11.057  1.00  0.00      SEG1
ATOM   4626  CA  LYS  1038      -1.961   4.472 -12.277  1.00  0.00      SEG1
ATOM   4627  HA  LYS  1038      -2.457   5.223 -12.895  1.00  0.00      SEG1
ATOM   4628  CB  LYS  1038      -1.505   3.283 -13.135  1.00  0.00      SEG1
ATOM   4629  HB1 LYS  1038      -2.379   2.780 -13.552  1.00  0.00      SEG1
ATOM   4630  HB2 LYS  1038      -1.031   2.541 -12.492  1.00  0.00      SEG1
ATOM   4631  CG  LYS  1038      -0.533   3.686 -14.252  1.00  0.00      SEG1
ATOM   4632  HG1 LYS  1038      -0.089   2.787 -14.679  1.00  0.00      SEG1
ATOM   4633  HG2 LYS  1038       0.300   4.258 -13.842  1.00  0.00      SEG1
ATOM   4634  CD  LYS  1038      -1.200   4.498 -15.368  1.00  0.00      SEG1
ATOM   4635  HD1 LYS  1038      -0.419   4.978 -15.954  1.00  0.00      SEG1
ATOM   4636  HD2 LYS  1038      -1.799   5.308 -14.951  1.00  0.00      SEG1
ATOM   4637  CE  LYS  1038      -2.034   3.608 -16.288  1.00  0.00      SEG1
ATOM   4638  HE1 LYS  1038      -2.795   3.065 -15.731  1.00  0.00      SEG1
ATOM   4639  HE2 LYS  1038      -1.385   2.875 -16.760  1.00  0.00      SEG1
ATOM   4640  NZ  LYS  1038      -2.708   4.347 -17.342  1.00  0.00      SEG1
ATOM   4641  HZ1 LYS  1038      -2.044   5.030 -17.757  1.00  0.00      SEG1
ATOM   4642  HZ2 LYS  1038      -3.479   4.903 -16.929  1.00  0.00      SEG1
ATOM   4643  HZ3 LYS  1038      -3.084   3.696 -18.060  1.00  0.00      SEG1
ATOM   4644  C   LYS  1038      -3.005   3.982 -11.243  1.00  0.00      SEG1
ATOM   4645  O   LYS  1038      -4.043   3.425 -11.600  1.00  0.00      SEG1
ATOM   4646  N   ARG  1039      -2.632   4.205  -9.972  1.00  0.00      SEG1
ATOM   4647  HN  ARG  1039      -1.882   4.815  -9.718  1.00  0.00      SEG1
ATOM   4648  CA  ARG  1039      -3.485   3.809  -8.867  1.00  0.00      SEG1
ATOM   4649  HA  ARG  1039      -3.981   2.871  -9.119  1.00  0.00      SEG1
ATOM   4650  CB  ARG  1039      -2.602   3.631  -7.627  1.00  0.00      SEG1
ATOM   4651  HB1 ARG  1039      -3.249   3.466  -6.771  1.00  0.00      SEG1
ATOM   4652  HB2 ARG  1039      -2.092   4.560  -7.397  1.00  0.00      SEG1
ATOM   4653  CG  ARG  1039      -1.567   2.493  -7.769  1.00  0.00      SEG1
ATOM   4654  HG1 ARG  1039      -1.022   2.597  -8.704  1.00  0.00      SEG1
ATOM   4655  HG2 ARG  1039      -2.090   1.538  -7.829  1.00  0.00      SEG1
ATOM   4656  CD  ARG  1039      -0.563   2.488  -6.609  1.00  0.00      SEG1
ATOM   4657  HD1 ARG  1039      -0.064   3.457  -6.533  1.00  0.00      SEG1
ATOM   4658  HD2 ARG  1039       0.184   1.701  -6.700  1.00  0.00      SEG1
ATOM   4659  NE  ARG  1039      -1.282   2.271  -5.369  1.00  0.00      SEG1
ATOM   4660  HE  ARG  1039      -2.271   2.111  -5.422  1.00  0.00      SEG1
ATOM   4661  CZ  ARG  1039      -0.787   2.503  -4.145  1.00  0.00      SEG1
ATOM   4662  NH1 ARG  1039       0.516   2.789  -4.015  1.00  0.00      SEG1
ATOM   4663 HH11 ARG  1039       1.121   2.859  -4.828  1.00  0.00      SEG1
ATOM   4664 HH12 ARG  1039       0.959   3.022  -3.153  1.00  0.00      SEG1
ATOM   4665  NH2 ARG  1039      -1.642   2.436  -3.114  1.00  0.00      SEG1
ATOM   4666 HH21 ARG  1039      -1.403   2.599  -2.163  1.00  0.00      SEG1
ATOM   4667 HH22 ARG  1039      -2.630   2.288  -3.320  1.00  0.00      SEG1
ATOM   4668  C   ARG  1039      -4.524   4.924  -8.692  1.00  0.00      SEG1
ATOM   4669  O   ARG  1039      -4.170   6.104  -8.643  1.00  0.00      SEG1
ATOM   4670  N   VAL  1040      -5.792   4.474  -8.697  1.00  0.00      SEG1
ATOM   4671  HN  VAL  1040      -5.979   3.511  -8.568  1.00  0.00      SEG1
ATOM   4672  CA  VAL  1040      -6.937   5.366  -8.619  1.00  0.00      SEG1
ATOM   4673  HA  VAL  1040      -6.762   6.178  -9.326  1.00  0.00      SEG1
ATOM   4674  CB  VAL  1040      -8.216   4.589  -9.009  1.00  0.00      SEG1
ATOM   4675  HB  VAL  1040      -8.265   3.683  -8.407  1.00  0.00      SEG1
ATOM   4676  CG1 VAL  1040      -9.500   5.387  -8.727  1.00  0.00      SEG1
ATOM   4677 HG11 VAL  1040      -9.435   6.392  -9.142  1.00  0.00      SEG1
ATOM   4678 HG12 VAL  1040      -9.677   5.503  -7.656  1.00  0.00      SEG1
ATOM   4679 HG13 VAL  1040     -10.387   4.910  -9.141  1.00  0.00      SEG1
ATOM   4680  CG2 VAL  1040      -8.162   4.185 -10.491  1.00  0.00      SEG1
ATOM   4681 HG21 VAL  1040      -7.396   3.430 -10.674  1.00  0.00      SEG1
ATOM   4682 HG22 VAL  1040      -7.930   5.053 -11.110  1.00  0.00      SEG1
ATOM   4683 HG23 VAL  1040      -9.119   3.787 -10.825  1.00  0.00      SEG1
ATOM   4684  C   VAL  1040      -6.987   5.942  -7.201  1.00  0.00      SEG1
ATOM   4685  O   VAL  1040      -6.769   5.236  -6.228  1.00  0.00      SEG1
ATOM   4686  N   ASP  1041      -7.225   7.263  -7.181  1.00  0.00      SEG1
ATOM   4687  HN  ASP  1041      -7.464   7.706  -8.043  1.00  0.00      SEG1
ATOM   4688  CA  ASP  1041      -7.438   8.106  -6.000  1.00  0.00      SEG1
ATOM   4689  HA  ASP  1041      -7.405   9.119  -6.394  1.00  0.00      SEG1
ATOM   4690  CB  ASP  1041      -8.831   7.871  -5.410  1.00  0.00      SEG1
ATOM   4691  HB1 ASP  1041      -9.011   8.543  -4.571  1.00  0.00      SEG1
ATOM   4692  HB2 ASP  1041      -8.881   6.865  -5.002  1.00  0.00      SEG1
ATOM   4693  CG  ASP  1041      -9.917   8.054  -6.485  1.00  0.00      SEG1
ATOM   4694  OD1 ASP  1041      -9.621   8.638  -7.527  1.00  0.00      SEG1
ATOM   4695  OD2 ASP  1041     -11.035   7.585  -6.313  1.00  0.00      SEG1
ATOM   4696  C   ASP  1041      -6.306   8.028  -4.972  1.00  0.00      SEG1
ATOM   4697  O   ASP  1041      -6.394   8.464  -3.824  1.00  0.00      SEG1
ATOM   4698  N   PHE  1042      -5.177   7.507  -5.510  1.00  0.00      SEG1
ATOM   4699  HN  PHE  1042      -5.248   7.086  -6.413  1.00  0.00      SEG1
ATOM   4700  CA  PHE  1042      -3.979   7.404  -4.703  1.00  0.00      SEG1
ATOM   4701  HA  PHE  1042      -4.290   7.090  -3.705  1.00  0.00      SEG1
ATOM   4702  CB  PHE  1042      -3.046   6.348  -5.317  1.00  0.00      SEG1
ATOM   4703  HB1 PHE  1042      -2.788   6.628  -6.336  1.00  0.00      SEG1
ATOM   4704  HB2 PHE  1042      -3.552   5.382  -5.375  1.00  0.00      SEG1
ATOM   4705  CG  PHE  1042      -1.791   6.191  -4.504  1.00  0.00      SEG1
ATOM   4706  CD1 PHE  1042      -1.849   5.674  -3.217  1.00  0.00      SEG1
ATOM   4707  HD1 PHE  1042      -2.814   5.384  -2.824  1.00  0.00      SEG1
ATOM   4708  CD2 PHE  1042      -0.563   6.583  -5.013  1.00  0.00      SEG1
ATOM   4709  HD2 PHE  1042      -0.484   7.005  -6.005  1.00  0.00      SEG1
ATOM   4710  CE1 PHE  1042      -0.699   5.550  -2.448  1.00  0.00      SEG1
ATOM   4711  HE1 PHE  1042      -0.768   5.156  -1.443  1.00  0.00      SEG1
ATOM   4712  CE2 PHE  1042       0.586   6.465  -4.252  1.00  0.00      SEG1
ATOM   4713  HE2 PHE  1042       1.520   6.797  -4.681  1.00  0.00      SEG1
ATOM   4714  CZ  PHE  1042       0.526   5.945  -2.969  1.00  0.00      SEG1
ATOM   4715  HZ  PHE  1042       1.440   5.868  -2.398  1.00  0.00      SEG1
ATOM   4716  C   PHE  1042      -3.281   8.775  -4.620  1.00  0.00      SEG1
ATOM   4717  O   PHE  1042      -2.628   9.097  -3.634  1.00  0.00      SEG1
ATOM   4718  N   CYS  1043      -3.415   9.512  -5.743  1.00  0.00      SEG1
ATOM   4719  HN  CYS  1043      -3.910   9.126  -6.522  1.00  0.00      SEG1
ATOM   4720  CA  CYS  1043      -2.800  10.834  -5.885  1.00  0.00      SEG1
ATOM   4721  HA  CYS  1043      -2.410  11.161  -4.918  1.00  0.00      SEG1
ATOM   4722  CB  CYS  1043      -1.672  10.753  -6.918  1.00  0.00      SEG1
ATOM   4723  HB1 CYS  1043      -1.184  11.726  -6.990  1.00  0.00      SEG1
ATOM   4724  HB2 CYS  1043      -2.104  10.547  -7.897  1.00  0.00      SEG1
ATOM   4725  SG  CYS  1043      -0.415   9.482  -6.625  1.00  0.00      SEG1
ATOM   4726  HG1 CYS  1043       0.706   9.865  -7.240  1.00  0.00      SEG1
ATOM   4727  C   CYS  1043      -3.839  11.874  -6.362  1.00  0.00      SEG1
ATOM   4728  O   CYS  1043      -3.610  12.593  -7.331  1.00  0.00      SEG1
ATOM   4729  N   GLY  1044      -4.941  11.892  -5.594  1.00  0.00      SEG1
ATOM   4730  HN  GLY  1044      -5.020  11.263  -4.815  1.00  0.00      SEG1
ATOM   4731  CA  GLY  1044      -6.063  12.791  -5.865  1.00  0.00      SEG1
ATOM   4732  HA1 GLY  1044      -5.692  13.728  -6.281  1.00  0.00      SEG1
ATOM   4733  HA2 GLY  1044      -6.536  12.994  -4.903  1.00  0.00      SEG1
ATOM   4734  C   GLY  1044      -7.076  12.151  -6.826  1.00  0.00      SEG1
ATOM   4735  O   GLY  1044      -6.788  11.198  -7.538  1.00  0.00      SEG1
ATOM   4736  N   LYS  1045      -8.301  12.713  -6.768  1.00  0.00      SEG1
ATOM   4737  HN  LYS  1045      -8.400  13.513  -6.185  1.00  0.00      SEG1
ATOM   4738  CA  LYS  1045      -9.351  12.271  -7.672  1.00  0.00      SEG1
ATOM   4739  HA  LYS  1045      -9.356  11.179  -7.673  1.00  0.00      SEG1
ATOM   4740  CB  LYS  1045     -10.706  12.815  -7.190  1.00  0.00      SEG1
ATOM   4741  HB1 LYS  1045     -10.721  13.903  -7.260  1.00  0.00      SEG1
ATOM   4742  HB2 LYS  1045     -10.818  12.578  -6.131  1.00  0.00      SEG1
ATOM   4743  CG  LYS  1045     -11.900  12.202  -7.940  1.00  0.00      SEG1
ATOM   4744  HG1 LYS  1045     -11.906  11.123  -7.765  1.00  0.00      SEG1
ATOM   4745  HG2 LYS  1045     -11.782  12.324  -9.017  1.00  0.00      SEG1
ATOM   4746  CD  LYS  1045     -13.234  12.800  -7.489  1.00  0.00      SEG1
ATOM   4747  HD1 LYS  1045     -13.227  12.952  -6.408  1.00  0.00      SEG1
ATOM   4748  HD2 LYS  1045     -14.044  12.094  -7.680  1.00  0.00      SEG1
ATOM   4749  CE  LYS  1045     -13.514  14.108  -8.221  1.00  0.00      SEG1
ATOM   4750  HE1 LYS  1045     -12.648  14.775  -8.177  1.00  0.00      SEG1
ATOM   4751  HE2 LYS  1045     -14.353  14.613  -7.740  1.00  0.00      SEG1
ATOM   4752  NZ  LYS  1045     -13.834  13.845  -9.630  1.00  0.00      SEG1
ATOM   4753  HZ1 LYS  1045     -14.619  13.165  -9.719  1.00  0.00      SEG1
ATOM   4754  HZ2 LYS  1045     -13.012  13.422 -10.137  1.00  0.00      SEG1
ATOM   4755  HZ3 LYS  1045     -14.063  14.711 -10.145  1.00  0.00      SEG1
ATOM   4756  C   LYS  1045      -9.012  12.811  -9.066  1.00  0.00      SEG1
ATOM   4757  O   LYS  1045      -8.570  13.954  -9.206  1.00  0.00      SEG1
ATOM   4758  N   GLY  1046      -9.262  11.946 -10.056  1.00  0.00      SEG1
ATOM   4759  HN  GLY  1046      -9.369  10.993  -9.757  1.00  0.00      SEG1
ATOM   4760  CA  GLY  1046      -9.042  12.257 -11.459  1.00  0.00      SEG1
ATOM   4761  HA1 GLY  1046      -8.816  13.318 -11.575  1.00  0.00      SEG1
ATOM   4762  HA2 GLY  1046      -9.961  12.025 -11.999  1.00  0.00      SEG1
ATOM   4763  C   GLY  1046      -7.880  11.395 -11.951  1.00  0.00      SEG1
ATOM   4764  O   GLY  1046      -7.324  10.592 -11.213  1.00  0.00      SEG1
ATOM   4765  N   TYR  1047      -7.516  11.633 -13.218  1.00  0.00      SEG1
ATOM   4766  HN  TYR  1047      -7.902  12.386 -13.751  1.00  0.00      SEG1
ATOM   4767  CA  TYR  1047      -6.444  10.827 -13.763  1.00  0.00      SEG1
ATOM   4768  HA  TYR  1047      -6.473   9.835 -13.302  1.00  0.00      SEG1
ATOM   4769  CB  TYR  1047      -6.611  10.678 -15.272  1.00  0.00      SEG1
ATOM   4770  HB1 TYR  1047      -5.756  10.137 -15.672  1.00  0.00      SEG1
ATOM   4771  HB2 TYR  1047      -6.616  11.654 -15.753  1.00  0.00      SEG1
ATOM   4772  CG  TYR  1047      -7.871   9.928 -15.614  1.00  0.00      SEG1
ATOM   4773  CD1 TYR  1047      -9.028  10.608 -15.965  1.00  0.00      SEG1
ATOM   4774  HD1 TYR  1047      -9.038  11.685 -15.959  1.00  0.00      SEG1
ATOM   4775  CE1 TYR  1047     -10.181   9.923 -16.323  1.00  0.00      SEG1
ATOM   4776  HE1 TYR  1047     -11.058  10.495 -16.591  1.00  0.00      SEG1
ATOM   4777  CD2 TYR  1047      -7.896   8.540 -15.589  1.00  0.00      SEG1
ATOM   4778  HD2 TYR  1047      -7.012   8.015 -15.262  1.00  0.00      SEG1
ATOM   4779  CE2 TYR  1047      -9.045   7.845 -15.953  1.00  0.00      SEG1
ATOM   4780  HE2 TYR  1047      -9.049   6.767 -15.948  1.00  0.00      SEG1
ATOM   4781  CZ  TYR  1047     -10.191   8.535 -16.331  1.00  0.00      SEG1
ATOM   4782  OH  TYR  1047     -11.334   7.858 -16.709  1.00  0.00      SEG1
ATOM   4783  HH  TYR  1047     -11.612   8.269 -17.527  1.00  0.00      SEG1
ATOM   4784  C   TYR  1047      -5.141  11.537 -13.416  1.00  0.00      SEG1
ATOM   4785  O   TYR  1047      -4.878  12.646 -13.858  1.00  0.00      SEG1
ATOM   4786  N   HSD  1048      -4.335  10.853 -12.600  1.00  0.00      SEG1
ATOM   4787  HN  HSD  1048      -4.612   9.966 -12.229  1.00  0.00      SEG1
ATOM   4788  CA  HSD  1048      -3.105  11.508 -12.153  1.00  0.00      SEG1
ATOM   4789  HA  HSD  1048      -3.397  12.454 -11.697  1.00  0.00      SEG1
ATOM   4790  CB  HSD  1048      -2.429  10.627 -11.102  1.00  0.00      SEG1
ATOM   4791  HB1 HSD  1048      -2.211   9.646 -11.525  1.00  0.00      SEG1
ATOM   4792  HB2 HSD  1048      -3.093  10.475 -10.252  1.00  0.00      SEG1
ATOM   4793  CG  HSD  1048      -1.142  11.250 -10.611  1.00  0.00      SEG1
ATOM   4794  CD2 HSD  1048      -0.959  12.319  -9.719  1.00  0.00      SEG1
ATOM   4795  HD2 HSD  1048      -1.731  12.909  -9.243  1.00  0.00      SEG1
ATOM   4796  ND1 HSD  1048       0.067  10.782 -10.969  1.00  0.00      SEG1
ATOM   4797  HD1 HSD  1048       0.222  10.032 -11.566  1.00  0.00      SEG1
ATOM   4798  CE1 HSD  1048       0.968  11.525 -10.307  1.00  0.00      SEG1
ATOM   4799  HE1 HSD  1048       2.038  11.377 -10.340  1.00  0.00      SEG1
ATOM   4800  NE2 HSD  1048       0.377  12.459  -9.552  1.00  0.00      SEG1
ATOM   4801  C   HSD  1048      -2.146  11.803 -13.328  1.00  0.00      SEG1
ATOM   4802  O   HSD  1048      -1.862  10.948 -14.163  1.00  0.00      SEG1
ATOM   4803  N   LEU  1049      -1.662  13.057 -13.293  1.00  0.00      SEG1
ATOM   4804  HN  LEU  1049      -1.908  13.702 -12.567  1.00  0.00      SEG1
ATOM   4805  CA  LEU  1049      -0.592  13.449 -14.187  1.00  0.00      SEG1
ATOM   4806  HA  LEU  1049      -0.509  12.713 -14.986  1.00  0.00      SEG1
ATOM   4807  CB  LEU  1049      -0.887  14.829 -14.811  1.00  0.00      SEG1
ATOM   4808  HB1 LEU  1049      -0.028  15.159 -15.399  1.00  0.00      SEG1
ATOM   4809  HB2 LEU  1049      -0.996  15.575 -14.021  1.00  0.00      SEG1
ATOM   4810  CG  LEU  1049      -2.138  14.862 -15.716  1.00  0.00      SEG1
ATOM   4811  HG  LEU  1049      -2.996  14.473 -15.162  1.00  0.00      SEG1
ATOM   4812  CD1 LEU  1049      -2.465  16.309 -16.108  1.00  0.00      SEG1
ATOM   4813 HD11 LEU  1049      -1.645  16.752 -16.671  1.00  0.00      SEG1
ATOM   4814 HD12 LEU  1049      -2.642  16.930 -15.231  1.00  0.00      SEG1
ATOM   4815 HD13 LEU  1049      -3.352  16.361 -16.738  1.00  0.00      SEG1
ATOM   4816  CD2 LEU  1049      -1.962  14.014 -16.987  1.00  0.00      SEG1
ATOM   4817 HD21 LEU  1049      -1.796  12.961 -16.765  1.00  0.00      SEG1
ATOM   4818 HD22 LEU  1049      -1.123  14.369 -17.587  1.00  0.00      SEG1
ATOM   4819 HD23 LEU  1049      -2.851  14.073 -17.613  1.00  0.00      SEG1
ATOM   4820  C   LEU  1049       0.734  13.411 -13.403  1.00  0.00      SEG1
ATOM   4821  O   LEU  1049       1.603  12.570 -13.672  1.00  0.00      SEG1
ATOM   4822  N   MET  1050       0.871  14.418 -12.512  1.00  0.00      SEG1
ATOM   4823  HN  MET  1050       0.072  14.971 -12.241  1.00  0.00      SEG1
ATOM   4824  CA  MET  1050       2.128  14.695 -11.816  1.00  0.00      SEG1
ATOM   4825  HA  MET  1050       2.644  13.750 -11.649  1.00  0.00      SEG1
ATOM   4826  CB  MET  1050       2.975  15.695 -12.632  1.00  0.00      SEG1
ATOM   4827  HB1 MET  1050       3.230  15.254 -13.591  1.00  0.00      SEG1
ATOM   4828  HB2 MET  1050       3.920  15.865 -12.115  1.00  0.00      SEG1
ATOM   4829  CG  MET  1050       2.294  17.055 -12.881  1.00  0.00      SEG1
ATOM   4830  HG1 MET  1050       2.101  17.571 -11.938  1.00  0.00      SEG1
ATOM   4831  HG2 MET  1050       1.325  16.919 -13.363  1.00  0.00      SEG1
ATOM   4832  SD  MET  1050       3.300  18.135 -13.920  1.00  0.00      SEG1
ATOM   4833  CE  MET  1050       2.157  19.523 -14.050  1.00  0.00      SEG1
ATOM   4834  HE1 MET  1050       1.900  19.899 -13.060  1.00  0.00      SEG1
ATOM   4835  HE2 MET  1050       1.235  19.194 -14.529  1.00  0.00      SEG1
ATOM   4836  HE3 MET  1050       2.585  20.336 -14.635  1.00  0.00      SEG1
ATOM   4837  C   MET  1050       1.768  15.304 -10.464  1.00  0.00      SEG1
ATOM   4838  O   MET  1050       0.670  15.821 -10.330  1.00  0.00      SEG1
ATOM   4839  N   SER  1051       2.714  15.246  -9.512  1.00  0.00      SEG1
ATOM   4840  HN  SER  1051       3.632  14.864  -9.614  1.00  0.00      SEG1
ATOM   4841  CA  SER  1051       2.507  15.904  -8.231  1.00  0.00      SEG1
ATOM   4842  HA  SER  1051       1.713  16.646  -8.324  1.00  0.00      SEG1
ATOM   4843  CB  SER  1051       2.215  14.870  -7.154  1.00  0.00      SEG1
ATOM   4844  HB1 SER  1051       2.171  15.348  -6.172  1.00  0.00      SEG1
ATOM   4845  HB2 SER  1051       3.000  14.103  -7.097  1.00  0.00      SEG1
ATOM   4846  OG  SER  1051       0.949  14.305  -7.406  1.00  0.00      SEG1
ATOM   4847  HG1 SER  1051       0.963  13.766  -8.207  1.00  0.00      SEG1
ATOM   4848  C   SER  1051       3.779  16.612  -7.849  1.00  0.00      SEG1
ATOM   4849  O   SER  1051       4.854  16.256  -8.316  1.00  0.00      SEG1
ATOM   4850  N   PHE  1052       3.594  17.613  -6.975  1.00  0.00      SEG1
ATOM   4851  HN  PHE  1052       2.665  17.740  -6.611  1.00  0.00      SEG1
ATOM   4852  CA  PHE  1052       4.688  18.417  -6.442  1.00  0.00      SEG1
ATOM   4853  HA  PHE  1052       5.625  18.000  -6.807  1.00  0.00      SEG1
ATOM   4854  CB  PHE  1052       4.540  19.875  -6.891  1.00  0.00      SEG1
ATOM   4855  HB1 PHE  1052       5.385  20.465  -6.531  1.00  0.00      SEG1
ATOM   4856  HB2 PHE  1052       3.662  20.334  -6.434  1.00  0.00      SEG1
ATOM   4857  CG  PHE  1052       4.449  19.987  -8.386  1.00  0.00      SEG1
ATOM   4858  CD1 PHE  1052       3.294  20.485  -8.974  1.00  0.00      SEG1
ATOM   4859  HD1 PHE  1052       2.458  20.771  -8.349  1.00  0.00      SEG1
ATOM   4860  CD2 PHE  1052       5.512  19.600  -9.197  1.00  0.00      SEG1
ATOM   4861  HD2 PHE  1052       6.402  19.171  -8.757  1.00  0.00      SEG1
ATOM   4862  CE1 PHE  1052       3.202  20.610 -10.351  1.00  0.00      SEG1
ATOM   4863  HE1 PHE  1052       2.298  20.998 -10.787  1.00  0.00      SEG1
ATOM   4864  CE2 PHE  1052       5.434  19.741 -10.576  1.00  0.00      SEG1
ATOM   4865  HE2 PHE  1052       6.284  19.468 -11.184  1.00  0.00      SEG1
ATOM   4866  CZ  PHE  1052       4.272  20.239 -11.154  1.00  0.00      SEG1
ATOM   4867  HZ  PHE  1052       4.181  20.337 -12.225  1.00  0.00      SEG1
ATOM   4868  C   PHE  1052       4.585  18.368  -4.913  1.00  0.00      SEG1
ATOM   4869  O   PHE  1052       3.501  18.587  -4.384  1.00  0.00      SEG1
ATOM   4870  N   PRO  1053       5.712  18.037  -4.227  1.00  0.00      SEG1
ATOM   4871  CD  PRO  1053       6.983  17.635  -4.839  1.00  0.00      SEG1
ATOM   4872  HD1 PRO  1053       7.368  18.408  -5.505  1.00  0.00      SEG1
ATOM   4873  HD2 PRO  1053       6.834  16.717  -5.405  1.00  0.00      SEG1
ATOM   4874  CA  PRO  1053       5.783  18.061  -2.761  1.00  0.00      SEG1
ATOM   4875  HA  PRO  1053       4.875  17.674  -2.299  1.00  0.00      SEG1
ATOM   4876  CB  PRO  1053       7.016  17.193  -2.457  1.00  0.00      SEG1
ATOM   4877  HB1 PRO  1053       6.707  16.149  -2.411  1.00  0.00      SEG1
ATOM   4878  HB2 PRO  1053       7.503  17.427  -1.509  1.00  0.00      SEG1
ATOM   4879  CG  PRO  1053       7.937  17.396  -3.666  1.00  0.00      SEG1
ATOM   4880  HG1 PRO  1053       8.548  18.288  -3.513  1.00  0.00      SEG1
ATOM   4881  HG2 PRO  1053       8.617  16.559  -3.837  1.00  0.00      SEG1
ATOM   4882  C   PRO  1053       6.038  19.500  -2.287  1.00  0.00      SEG1
ATOM   4883  O   PRO  1053       6.700  20.256  -2.988  1.00  0.00      SEG1
ATOM   4884  N   GLN  1054       5.520  19.832  -1.097  1.00  0.00      SEG1
ATOM   4885  HN  GLN  1054       4.918  19.212  -0.592  1.00  0.00      SEG1
ATOM   4886  CA  GLN  1054       5.813  21.052  -0.355  1.00  0.00      SEG1
ATOM   4887  HA  GLN  1054       6.743  21.494  -0.720  1.00  0.00      SEG1
ATOM   4888  CB  GLN  1054       4.610  22.010  -0.469  1.00  0.00      SEG1
ATOM   4889  HB1 GLN  1054       4.779  22.900   0.141  1.00  0.00      SEG1
ATOM   4890  HB2 GLN  1054       3.733  21.526  -0.043  1.00  0.00      SEG1
ATOM   4891  CG  GLN  1054       4.245  22.423  -1.904  1.00  0.00      SEG1
ATOM   4892  HG1 GLN  1054       3.230  22.818  -1.915  1.00  0.00      SEG1
ATOM   4893  HG2 GLN  1054       4.246  21.594  -2.608  1.00  0.00      SEG1
ATOM   4894  CD  GLN  1054       5.138  23.549  -2.401  1.00  0.00      SEG1
ATOM   4895  OE1 GLN  1054       4.799  24.709  -2.241  1.00  0.00      SEG1
ATOM   4896  NE2 GLN  1054       6.257  23.161  -3.008  1.00  0.00      SEG1
ATOM   4897 HE21 GLN  1054       6.837  23.896  -3.361  1.00  0.00      SEG1
ATOM   4898 HE22 GLN  1054       6.508  22.196  -3.052  1.00  0.00      SEG1
ATOM   4899  C   GLN  1054       5.962  20.591   1.107  1.00  0.00      SEG1
ATOM   4900  O   GLN  1054       5.217  19.716   1.544  1.00  0.00      SEG1
ATOM   4901  N   SER  1055       6.938  21.182   1.822  1.00  0.00      SEG1
ATOM   4902  HN  SER  1055       7.420  21.955   1.399  1.00  0.00      SEG1
ATOM   4903  CA  SER  1055       7.132  20.831   3.217  1.00  0.00      SEG1
ATOM   4904  HA  SER  1055       7.017  19.751   3.318  1.00  0.00      SEG1
ATOM   4905  CB  SER  1055       8.543  21.295   3.595  1.00  0.00      SEG1
ATOM   4906  HB1 SER  1055       9.289  20.792   2.971  1.00  0.00      SEG1
ATOM   4907  HB2 SER  1055       8.778  21.031   4.631  1.00  0.00      SEG1
ATOM   4908  OG  SER  1055       8.620  22.706   3.453  1.00  0.00      SEG1
ATOM   4909  HG1 SER  1055       9.005  22.990   2.606  1.00  0.00      SEG1
ATOM   4910  C   SER  1055       6.065  21.533   4.071  1.00  0.00      SEG1
ATOM   4911  O   SER  1055       5.472  22.519   3.643  1.00  0.00      SEG1
ATOM   4912  N   ALA  1056       5.917  21.013   5.290  1.00  0.00      SEG1
ATOM   4913  HN  ALA  1056       6.404  20.194   5.606  1.00  0.00      SEG1
ATOM   4914  CA  ALA  1056       5.066  21.669   6.258  1.00  0.00      SEG1
ATOM   4915  HA  ALA  1056       5.178  22.748   6.137  1.00  0.00      SEG1
ATOM   4916  CB  ALA  1056       3.614  21.240   6.034  1.00  0.00      SEG1
ATOM   4917  HB1 ALA  1056       3.529  20.155   6.045  1.00  0.00      SEG1
ATOM   4918  HB2 ALA  1056       3.278  21.599   5.064  1.00  0.00      SEG1
ATOM   4919  HB3 ALA  1056       2.946  21.649   6.790  1.00  0.00      SEG1
ATOM   4920  C   ALA  1056       5.565  21.228   7.634  1.00  0.00      SEG1
ATOM   4921  O   ALA  1056       6.210  20.188   7.783  1.00  0.00      SEG1
ATOM   4922  N   PRO  1057       5.229  22.032   8.677  1.00  0.00      SEG1
ATOM   4923  CD  PRO  1057       4.447  23.268   8.626  1.00  0.00      SEG1
ATOM   4924  HD1 PRO  1057       3.394  23.018   8.492  1.00  0.00      SEG1
ATOM   4925  HD2 PRO  1057       4.761  23.944   7.830  1.00  0.00      SEG1
ATOM   4926  CA  PRO  1057       5.604  21.650  10.029  1.00  0.00      SEG1
ATOM   4927  HA  PRO  1057       6.683  21.780  10.134  1.00  0.00      SEG1
ATOM   4928  CB  PRO  1057       4.851  22.646  10.922  1.00  0.00      SEG1
ATOM   4929  HB1 PRO  1057       5.391  22.877  11.841  1.00  0.00      SEG1
ATOM   4930  HB2 PRO  1057       3.870  22.251  11.190  1.00  0.00      SEG1
ATOM   4931  CG  PRO  1057       4.664  23.866  10.017  1.00  0.00      SEG1
ATOM   4932  HG1 PRO  1057       3.864  24.538  10.323  1.00  0.00      SEG1
ATOM   4933  HG2 PRO  1057       5.587  24.440  10.025  1.00  0.00      SEG1
ATOM   4934  C   PRO  1057       5.209  20.188  10.294  1.00  0.00      SEG1
ATOM   4935  O   PRO  1057       4.060  19.790  10.142  1.00  0.00      SEG1
ATOM   4936  N   HSD  1058       6.238  19.399  10.623  1.00  0.00      SEG1
ATOM   4937  HN  HSD  1058       7.145  19.816  10.607  1.00  0.00      SEG1
ATOM   4938  CA  HSD  1058       6.046  17.996  10.954  1.00  0.00      SEG1
ATOM   4939  HA  HSD  1058       7.056  17.611  11.001  1.00  0.00      SEG1
ATOM   4940  CB  HSD  1058       5.344  17.846  12.322  1.00  0.00      SEG1
ATOM   4941  HB1 HSD  1058       5.071  16.806  12.514  1.00  0.00      SEG1
ATOM   4942  HB2 HSD  1058       4.411  18.409  12.362  1.00  0.00      SEG1
ATOM   4943  CG  HSD  1058       6.265  18.276  13.437  1.00  0.00      SEG1
ATOM   4944  CD2 HSD  1058       6.118  19.349  14.334  1.00  0.00      SEG1
ATOM   4945  HD2 HSD  1058       5.293  20.051  14.359  1.00  0.00      SEG1
ATOM   4946  ND1 HSD  1058       7.407  17.628  13.734  1.00  0.00      SEG1
ATOM   4947  HD1 HSD  1058       7.763  16.810  13.319  1.00  0.00      SEG1
ATOM   4948  CE1 HSD  1058       7.946  18.273  14.777  1.00  0.00      SEG1
ATOM   4949  HE1 HSD  1058       8.870  17.967  15.249  1.00  0.00      SEG1
ATOM   4950  NE2 HSD  1058       7.192  19.323  15.165  1.00  0.00      SEG1
ATOM   4951  C   HSD  1058       5.292  17.187   9.871  1.00  0.00      SEG1
ATOM   4952  O   HSD  1058       4.627  16.206  10.188  1.00  0.00      SEG1
ATOM   4953  N   GLY  1059       5.394  17.599   8.597  1.00  0.00      SEG1
ATOM   4954  HN  GLY  1059       5.979  18.370   8.316  1.00  0.00      SEG1
ATOM   4955  CA  GLY  1059       4.605  16.839   7.633  1.00  0.00      SEG1
ATOM   4956  HA1 GLY  1059       3.547  17.033   7.816  1.00  0.00      SEG1
ATOM   4957  HA2 GLY  1059       4.818  15.781   7.760  1.00  0.00      SEG1
ATOM   4958  C   GLY  1059       4.983  17.244   6.232  1.00  0.00      SEG1
ATOM   4959  O   GLY  1059       5.878  18.050   6.041  1.00  0.00      SEG1
ATOM   4960  N   VAL  1060       4.244  16.675   5.278  1.00  0.00      SEG1
ATOM   4961  HN  VAL  1060       3.528  16.015   5.501  1.00  0.00      SEG1
ATOM   4962  CA  VAL  1060       4.444  16.999   3.876  1.00  0.00      SEG1
ATOM   4963  HA  VAL  1060       5.065  17.897   3.793  1.00  0.00      SEG1
ATOM   4964  CB  VAL  1060       5.097  15.802   3.153  1.00  0.00      SEG1
ATOM   4965  HB  VAL  1060       6.006  15.560   3.702  1.00  0.00      SEG1
ATOM   4966  CG1 VAL  1060       4.229  14.532   3.172  1.00  0.00      SEG1
ATOM   4967 HG11 VAL  1060       3.292  14.677   2.638  1.00  0.00      SEG1
ATOM   4968 HG12 VAL  1060       3.995  14.231   4.194  1.00  0.00      SEG1
ATOM   4969 HG13 VAL  1060       4.769  13.723   2.686  1.00  0.00      SEG1
ATOM   4970  CG2 VAL  1060       5.522  16.153   1.718  1.00  0.00      SEG1
ATOM   4971 HG21 VAL  1060       6.107  17.073   1.695  1.00  0.00      SEG1
ATOM   4972 HG22 VAL  1060       4.665  16.278   1.055  1.00  0.00      SEG1
ATOM   4973 HG23 VAL  1060       6.153  15.363   1.304  1.00  0.00      SEG1
ATOM   4974  C   VAL  1060       3.059  17.285   3.315  1.00  0.00      SEG1
ATOM   4975  O   VAL  1060       2.070  16.693   3.754  1.00  0.00      SEG1
ATOM   4976  N   VAL  1061       3.049  18.151   2.312  1.00  0.00      SEG1
ATOM   4977  HN  VAL  1061       3.905  18.598   2.050  1.00  0.00      SEG1
ATOM   4978  CA  VAL  1061       1.833  18.457   1.584  1.00  0.00      SEG1
ATOM   4979  HA  VAL  1061       1.022  17.820   1.934  1.00  0.00      SEG1
ATOM   4980  CB  VAL  1061       1.520  19.943   1.824  1.00  0.00      SEG1
ATOM   4981  HB  VAL  1061       2.364  20.559   1.503  1.00  0.00      SEG1
ATOM   4982  CG1 VAL  1061       0.289  20.381   1.029  1.00  0.00      SEG1
ATOM   4983 HG11 VAL  1061      -0.518  19.665   1.181  1.00  0.00      SEG1
ATOM   4984 HG12 VAL  1061       0.511  20.417  -0.039  1.00  0.00      SEG1
ATOM   4985 HG13 VAL  1061      -0.056  21.369   1.331  1.00  0.00      SEG1
ATOM   4986  CG2 VAL  1061       1.340  20.180   3.328  1.00  0.00      SEG1
ATOM   4987 HG21 VAL  1061       2.298  20.098   3.843  1.00  0.00      SEG1
ATOM   4988 HG22 VAL  1061       0.690  19.427   3.766  1.00  0.00      SEG1
ATOM   4989 HG23 VAL  1061       0.934  21.164   3.548  1.00  0.00      SEG1
ATOM   4990  C   VAL  1061       2.109  18.152   0.120  1.00  0.00      SEG1
ATOM   4991  O   VAL  1061       3.128  18.583  -0.380  1.00  0.00      SEG1
ATOM   4992  N   PHE  1062       1.204  17.428  -0.537  1.00  0.00      SEG1
ATOM   4993  HN  PHE  1062       0.341  17.208  -0.097  1.00  0.00      SEG1
ATOM   4994  CA  PHE  1062       1.335  17.136  -1.961  1.00  0.00      SEG1
ATOM   4995  HA  PHE  1062       2.335  17.415  -2.301  1.00  0.00      SEG1
ATOM   4996  CB  PHE  1062       1.076  15.654  -2.238  1.00  0.00      SEG1
ATOM   4997  HB1 PHE  1062       1.024  15.494  -3.315  1.00  0.00      SEG1
ATOM   4998  HB2 PHE  1062       0.110  15.360  -1.825  1.00  0.00      SEG1
ATOM   4999  CG  PHE  1062       2.157  14.772  -1.685  1.00  0.00      SEG1
ATOM   5000  CD1 PHE  1062       2.004  14.172  -0.443  1.00  0.00      SEG1
ATOM   5001  HD1 PHE  1062       1.103  14.367   0.118  1.00  0.00      SEG1
ATOM   5002  CD2 PHE  1062       3.318  14.541  -2.412  1.00  0.00      SEG1
ATOM   5003  HD2 PHE  1062       3.460  15.010  -3.376  1.00  0.00      SEG1
ATOM   5004  CE1 PHE  1062       2.996  13.345   0.064  1.00  0.00      SEG1
ATOM   5005  HE1 PHE  1062       2.891  12.892   1.035  1.00  0.00      SEG1
ATOM   5006  CE2 PHE  1062       4.306  13.711  -1.905  1.00  0.00      SEG1
ATOM   5007  HE2 PHE  1062       5.215  13.528  -2.456  1.00  0.00      SEG1
ATOM   5008  CZ  PHE  1062       4.147  13.110  -0.669  1.00  0.00      SEG1
ATOM   5009  HZ  PHE  1062       4.936  12.471  -0.285  1.00  0.00      SEG1
ATOM   5010  C   PHE  1062       0.284  17.942  -2.730  1.00  0.00      SEG1
ATOM   5011  O   PHE  1062      -0.891  17.996  -2.382  1.00  0.00      SEG1
ATOM   5012  N   LEU  1063       0.756  18.593  -3.797  1.00  0.00      SEG1
ATOM   5013  HN  LEU  1063       1.729  18.518  -3.992  1.00  0.00      SEG1
ATOM   5014  CA  LEU  1063      -0.124  19.212  -4.786  1.00  0.00      SEG1
ATOM   5015  HA  LEU  1063      -1.106  19.376  -4.341  1.00  0.00      SEG1
ATOM   5016  CB  LEU  1063       0.478  20.544  -5.259  1.00  0.00      SEG1
ATOM   5017  HB1 LEU  1063      -0.208  20.991  -5.979  1.00  0.00      SEG1
ATOM   5018  HB2 LEU  1063       1.405  20.362  -5.800  1.00  0.00      SEG1
ATOM   5019  CG  LEU  1063       0.761  21.562  -4.147  1.00  0.00      SEG1
ATOM   5020  HG  LEU  1063       1.519  21.176  -3.462  1.00  0.00      SEG1
ATOM   5021  CD1 LEU  1063       1.297  22.859  -4.755  1.00  0.00      SEG1
ATOM   5022 HD11 LEU  1063       0.571  23.308  -5.436  1.00  0.00      SEG1
ATOM   5023 HD12 LEU  1063       2.224  22.682  -5.297  1.00  0.00      SEG1
ATOM   5024 HD13 LEU  1063       1.508  23.589  -3.971  1.00  0.00      SEG1
ATOM   5025  CD2 LEU  1063      -0.502  21.835  -3.343  1.00  0.00      SEG1
ATOM   5026 HD21 LEU  1063      -0.704  21.005  -2.668  1.00  0.00      SEG1
ATOM   5027 HD22 LEU  1063      -1.340  21.970  -4.028  1.00  0.00      SEG1
ATOM   5028 HD23 LEU  1063      -0.408  22.742  -2.745  1.00  0.00      SEG1
ATOM   5029  C   LEU  1063      -0.248  18.268  -5.999  1.00  0.00      SEG1
ATOM   5030  O   LEU  1063       0.657  18.191  -6.832  1.00  0.00      SEG1
ATOM   5031  N   HSD  1064      -1.377  17.544  -6.058  1.00  0.00      SEG1
ATOM   5032  HN  HSD  1064      -2.114  17.767  -5.421  1.00  0.00      SEG1
ATOM   5033  CA  HSD  1064      -1.621  16.590  -7.126  1.00  0.00      SEG1
ATOM   5034  HA  HSD  1064      -0.663  16.173  -7.444  1.00  0.00      SEG1
ATOM   5035  CB  HSD  1064      -2.561  15.482  -6.644  1.00  0.00      SEG1
ATOM   5036  HB1 HSD  1064      -2.708  14.754  -7.438  1.00  0.00      SEG1
ATOM   5037  HB2 HSD  1064      -3.543  15.884  -6.407  1.00  0.00      SEG1
ATOM   5038  CG  HSD  1064      -2.033  14.773  -5.424  1.00  0.00      SEG1
ATOM   5039  CD2 HSD  1064      -2.661  14.658  -4.173  1.00  0.00      SEG1
ATOM   5040  HD2 HSD  1064      -3.623  15.033  -3.865  1.00  0.00      SEG1
ATOM   5041  ND1 HSD  1064      -0.858  14.106  -5.368  1.00  0.00      SEG1
ATOM   5042  HD1 HSD  1064      -0.190  13.975  -6.082  1.00  0.00      SEG1
ATOM   5043  CE1 HSD  1064      -0.777  13.602  -4.126  1.00  0.00      SEG1
ATOM   5044  HE1 HSD  1064       0.034  12.992  -3.754  1.00  0.00      SEG1
ATOM   5045  NE2 HSD  1064      -1.846  13.929  -3.392  1.00  0.00      SEG1
ATOM   5046  C   HSD  1064      -2.337  17.285  -8.292  1.00  0.00      SEG1
ATOM   5047  O   HSD  1064      -3.430  17.816  -8.130  1.00  0.00      SEG1
ATOM   5048  N   VAL  1065      -1.686  17.171  -9.452  1.00  0.00      SEG1
ATOM   5049  HN  VAL  1065      -0.835  16.644  -9.492  1.00  0.00      SEG1
ATOM   5050  CA  VAL  1065      -2.236  17.701 -10.679  1.00  0.00      SEG1
ATOM   5051  HA  VAL  1065      -2.955  18.481 -10.427  1.00  0.00      SEG1
ATOM   5052  CB  VAL  1065      -1.079  18.271 -11.511  1.00  0.00      SEG1
ATOM   5053  HB  VAL  1065      -0.442  17.440 -11.818  1.00  0.00      SEG1
ATOM   5054  CG1 VAL  1065      -1.605  18.957 -12.775  1.00  0.00      SEG1
ATOM   5055 HG11 VAL  1065      -2.290  19.768 -12.528  1.00  0.00      SEG1
ATOM   5056 HG12 VAL  1065      -2.150  18.243 -13.393  1.00  0.00      SEG1
ATOM   5057 HG13 VAL  1065      -0.795  19.354 -13.384  1.00  0.00      SEG1
ATOM   5058  CG2 VAL  1065      -0.209  19.226 -10.682  1.00  0.00      SEG1
ATOM   5059 HG21 VAL  1065       0.266  18.719  -9.842  1.00  0.00      SEG1
ATOM   5060 HG22 VAL  1065      -0.789  20.056 -10.283  1.00  0.00      SEG1
ATOM   5061 HG23 VAL  1065       0.595  19.627 -11.290  1.00  0.00      SEG1
ATOM   5062  C   VAL  1065      -2.936  16.548 -11.408  1.00  0.00      SEG1
ATOM   5063  O   VAL  1065      -2.306  15.553 -11.758  1.00  0.00      SEG1
ATOM   5064  N   THR  1066      -4.243  16.707 -11.623  1.00  0.00      SEG1
ATOM   5065  HN  THR  1066      -4.705  17.514 -11.258  1.00  0.00      SEG1
ATOM   5066  CA  THR  1066      -5.014  15.622 -12.205  1.00  0.00      SEG1
ATOM   5067  HA  THR  1066      -4.342  14.832 -12.550  1.00  0.00      SEG1
ATOM   5068  CB  THR  1066      -5.963  15.064 -11.135  1.00  0.00      SEG1
ATOM   5069  HB  THR  1066      -6.520  14.251 -11.616  1.00  0.00      SEG1
ATOM   5070  OG1 THR  1066      -6.853  16.081 -10.661  1.00  0.00      SEG1
ATOM   5071  HG1 THR  1066      -7.448  15.654 -10.042  1.00  0.00      SEG1
ATOM   5072  CG2 THR  1066      -5.166  14.460  -9.962  1.00  0.00      SEG1
ATOM   5073 HG21 THR  1066      -4.676  15.233  -9.373  1.00  0.00      SEG1
ATOM   5074 HG22 THR  1066      -4.399  13.767 -10.303  1.00  0.00      SEG1
ATOM   5075 HG23 THR  1066      -5.816  13.895  -9.292  1.00  0.00      SEG1
ATOM   5076  C   THR  1066      -5.739  16.146 -13.440  1.00  0.00      SEG1
ATOM   5077  O   THR  1066      -6.028  17.330 -13.575  1.00  0.00      SEG1
ATOM   5078  N   TYR  1067      -5.970  15.210 -14.360  1.00  0.00      SEG1
ATOM   5079  HN  TYR  1067      -5.750  14.258 -14.152  1.00  0.00      SEG1
ATOM   5080  CA  TYR  1067      -6.777  15.460 -15.541  1.00  0.00      SEG1
ATOM   5081  HA  TYR  1067      -6.776  16.528 -15.772  1.00  0.00      SEG1
ATOM   5082  CB  TYR  1067      -6.163  14.652 -16.684  1.00  0.00      SEG1
ATOM   5083  HB1 TYR  1067      -6.059  13.614 -16.377  1.00  0.00      SEG1
ATOM   5084  HB2 TYR  1067      -5.156  15.011 -16.894  1.00  0.00      SEG1
ATOM   5085  CG  TYR  1067      -6.971  14.695 -17.947  1.00  0.00      SEG1
ATOM   5086  CD1 TYR  1067      -6.676  15.626 -18.933  1.00  0.00      SEG1
ATOM   5087  HD1 TYR  1067      -5.911  16.380 -18.808  1.00  0.00      SEG1
ATOM   5088  CE1 TYR  1067      -7.376  15.610 -20.125  1.00  0.00      SEG1
ATOM   5089  HE1 TYR  1067      -7.153  16.334 -20.898  1.00  0.00      SEG1
ATOM   5090  CD2 TYR  1067      -8.005  13.782 -18.156  1.00  0.00      SEG1
ATOM   5091  HD2 TYR  1067      -8.268  13.066 -17.397  1.00  0.00      SEG1
ATOM   5092  CE2 TYR  1067      -8.714  13.767 -19.348  1.00  0.00      SEG1
ATOM   5093  HE2 TYR  1067      -9.503  13.040 -19.474  1.00  0.00      SEG1
ATOM   5094  CZ  TYR  1067      -8.375  14.676 -20.340  1.00  0.00      SEG1
ATOM   5095  OH  TYR  1067      -8.982  14.686 -21.571  1.00  0.00      SEG1
ATOM   5096  HH  TYR  1067      -9.686  14.054 -21.705  1.00  0.00      SEG1
ATOM   5097  C   TYR  1067      -8.200  14.986 -15.224  1.00  0.00      SEG1
ATOM   5098  O   TYR  1067      -8.444  13.823 -14.918  1.00  0.00      SEG1
ATOM   5099  N   VAL  1068      -9.130  15.937 -15.296  1.00  0.00      SEG1
ATOM   5100  HN  VAL  1068      -8.912  16.852 -15.642  1.00  0.00      SEG1
ATOM   5101  CA  VAL  1068     -10.530  15.610 -15.073  1.00  0.00      SEG1
ATOM   5102  HA  VAL  1068     -10.623  14.554 -14.835  1.00  0.00      SEG1
ATOM   5103  CB  VAL  1068     -11.018  16.383 -13.836  1.00  0.00      SEG1
ATOM   5104  HB  VAL  1068     -10.925  17.450 -14.035  1.00  0.00      SEG1
ATOM   5105  CG1 VAL  1068     -12.486  16.068 -13.523  1.00  0.00      SEG1
ATOM   5106 HG11 VAL  1068     -12.661  14.990 -13.494  1.00  0.00      SEG1
ATOM   5107 HG12 VAL  1068     -13.137  16.471 -14.297  1.00  0.00      SEG1
ATOM   5108 HG13 VAL  1068     -12.803  16.498 -12.575  1.00  0.00      SEG1
ATOM   5109  CG2 VAL  1068     -10.145  16.042 -12.617  1.00  0.00      SEG1
ATOM   5110 HG21 VAL  1068      -9.098  16.313 -12.759  1.00  0.00      SEG1
ATOM   5111 HG22 VAL  1068     -10.183  14.972 -12.407  1.00  0.00      SEG1
ATOM   5112 HG23 VAL  1068     -10.475  16.565 -11.720  1.00  0.00      SEG1
ATOM   5113  C   VAL  1068     -11.310  15.958 -16.364  1.00  0.00      SEG1
ATOM   5114  O   VAL  1068     -11.248  17.096 -16.816  1.00  0.00      SEG1
ATOM   5115  N   PRO  1069     -12.052  14.961 -16.923  1.00  0.00      SEG1
ATOM   5116  CD  PRO  1069     -11.990  13.557 -16.516  1.00  0.00      SEG1
ATOM   5117  HD1 PRO  1069     -12.506  13.439 -15.560  1.00  0.00      SEG1
ATOM   5118  HD2 PRO  1069     -10.965  13.200 -16.424  1.00  0.00      SEG1
ATOM   5119  CA  PRO  1069     -13.098  15.211 -17.924  1.00  0.00      SEG1
ATOM   5120  HA  PRO  1069     -12.623  15.509 -18.861  1.00  0.00      SEG1
ATOM   5121  CB  PRO  1069     -13.781  13.844 -18.083  1.00  0.00      SEG1
ATOM   5122  HB1 PRO  1069     -14.094  13.644 -19.101  1.00  0.00      SEG1
ATOM   5123  HB2 PRO  1069     -14.662  13.769 -17.443  1.00  0.00      SEG1
ATOM   5124  CG  PRO  1069     -12.743  12.826 -17.617  1.00  0.00      SEG1
ATOM   5125  HG1 PRO  1069     -13.189  11.889 -17.284  1.00  0.00      SEG1
ATOM   5126  HG2 PRO  1069     -12.061  12.595 -18.436  1.00  0.00      SEG1
ATOM   5127  C   PRO  1069     -14.084  16.309 -17.455  1.00  0.00      SEG1
ATOM   5128  O   PRO  1069     -14.427  16.389 -16.277  1.00  0.00      SEG1
ATOM   5129  N   ALA  1070     -14.402  17.230 -18.390  1.00  0.00      SEG1
ATOM   5130  HN  ALA  1070     -14.119  17.059 -19.334  1.00  0.00      SEG1
ATOM   5131  CA  ALA  1070     -15.154  18.428 -18.011  1.00  0.00      SEG1
ATOM   5132  HA  ALA  1070     -15.322  18.413 -16.933  1.00  0.00      SEG1
ATOM   5133  CB  ALA  1070     -14.365  19.695 -18.361  1.00  0.00      SEG1
ATOM   5134  HB1 ALA  1070     -14.169  19.770 -19.431  1.00  0.00      SEG1
ATOM   5135  HB2 ALA  1070     -13.415  19.702 -17.832  1.00  0.00      SEG1
ATOM   5136  HB3 ALA  1070     -14.911  20.589 -18.054  1.00  0.00      SEG1
ATOM   5137  C   ALA  1070     -16.539  18.545 -18.660  1.00  0.00      SEG1
ATOM   5138  O   ALA  1070     -17.439  19.108 -18.051  1.00  0.00      SEG1
ATOM   5139  N   GLN  1071     -16.630  18.152 -19.937  1.00  0.00      SEG1
ATOM   5140  HN  GLN  1071     -15.889  17.654 -20.398  1.00  0.00      SEG1
ATOM   5141  CA  GLN  1071     -17.900  18.314 -20.648  1.00  0.00      SEG1
ATOM   5142  HA  GLN  1071     -18.722  18.381 -19.932  1.00  0.00      SEG1
ATOM   5143  CB  GLN  1071     -17.846  19.537 -21.588  1.00  0.00      SEG1
ATOM   5144  HB1 GLN  1071     -18.772  19.585 -22.165  1.00  0.00      SEG1
ATOM   5145  HB2 GLN  1071     -17.046  19.407 -22.316  1.00  0.00      SEG1
ATOM   5146  CG  GLN  1071     -17.639  20.867 -20.843  1.00  0.00      SEG1
ATOM   5147  HG1 GLN  1071     -16.668  20.868 -20.348  1.00  0.00      SEG1
ATOM   5148  HG2 GLN  1071     -18.396  20.972 -20.066  1.00  0.00      SEG1
ATOM   5149  CD  GLN  1071     -17.694  22.075 -21.804  1.00  0.00      SEG1
ATOM   5150  OE1 GLN  1071     -17.149  22.047 -22.900  1.00  0.00      SEG1
ATOM   5151  NE2 GLN  1071     -18.329  23.144 -21.320  1.00  0.00      SEG1
ATOM   5152 HE21 GLN  1071     -18.365  23.957 -21.897  1.00  0.00      SEG1
ATOM   5153 HE22 GLN  1071     -18.748  23.130 -20.420  1.00  0.00      SEG1
ATOM   5154  C   GLN  1071     -18.062  17.033 -21.435  1.00  0.00      SEG1
ATOM   5155  O   GLN  1071     -17.045  16.473 -21.823  1.00  0.00      SEG1
ATOM   5156  N   GLU  1072     -19.312  16.577 -21.623  1.00  0.00      SEG1
ATOM   5157  HN  GLU  1072     -20.099  17.000 -21.182  1.00  0.00      SEG1
ATOM   5158  CA  GLU  1072     -19.553  15.349 -22.366  1.00  0.00      SEG1
ATOM   5159  HA  GLU  1072     -18.709  15.190 -23.038  1.00  0.00      SEG1
ATOM   5160  CB  GLU  1072     -19.731  14.140 -21.433  1.00  0.00      SEG1
ATOM   5161  HB1 GLU  1072     -19.644  13.231 -22.027  1.00  0.00      SEG1
ATOM   5162  HB2 GLU  1072     -20.759  14.113 -21.066  1.00  0.00      SEG1
ATOM   5163  CG  GLU  1072     -18.736  14.069 -20.253  1.00  0.00      SEG1
ATOM   5164  HG1 GLU  1072     -17.779  14.522 -20.488  1.00  0.00      SEG1
ATOM   5165  HG2 GLU  1072     -18.513  13.027 -20.050  1.00  0.00      SEG1
ATOM   5166  CD  GLU  1072     -19.302  14.691 -18.960  1.00  0.00      SEG1
ATOM   5167  OE1 GLU  1072     -20.515  14.598 -18.765  1.00  0.00      SEG1
ATOM   5168  OE2 GLU  1072     -18.529  15.243 -18.167  1.00  0.00      SEG1
ATOM   5169  C   GLU  1072     -20.816  15.480 -23.223  1.00  0.00      SEG1
ATOM   5170  O   GLU  1072     -21.728  16.263 -22.967  1.00  0.00      SEG1
ATOM   5171  N   LYS  1073     -20.782  14.589 -24.244  1.00  0.00      SEG1
ATOM   5172  HN  LYS  1073     -19.984  13.984 -24.320  1.00  0.00      SEG1
ATOM   5173  CA  LYS  1073     -21.906  14.398 -25.152  1.00  0.00      SEG1
ATOM   5174  HA  LYS  1073     -22.763  14.954 -24.766  1.00  0.00      SEG1
ATOM   5175  CB  LYS  1073     -21.535  14.871 -26.560  1.00  0.00      SEG1
ATOM   5176  HB1 LYS  1073     -22.308  14.574 -27.272  1.00  0.00      SEG1
ATOM   5177  HB2 LYS  1073     -20.609  14.388 -26.865  1.00  0.00      SEG1
ATOM   5178  CG  LYS  1073     -21.348  16.381 -26.646  1.00  0.00      SEG1
ATOM   5179  HG1 LYS  1073     -20.539  16.695 -25.984  1.00  0.00      SEG1
ATOM   5180  HG2 LYS  1073     -22.247  16.881 -26.282  1.00  0.00      SEG1
ATOM   5181  CD  LYS  1073     -21.056  16.807 -28.082  1.00  0.00      SEG1
ATOM   5182  HD1 LYS  1073     -21.889  16.510 -28.721  1.00  0.00      SEG1
ATOM   5183  HD2 LYS  1073     -20.180  16.267 -28.447  1.00  0.00      SEG1
ATOM   5184  CE  LYS  1073     -20.818  18.310 -28.173  1.00  0.00      SEG1
ATOM   5185  HE1 LYS  1073     -19.992  18.605 -27.522  1.00  0.00      SEG1
ATOM   5186  HE2 LYS  1073     -21.707  18.858 -27.849  1.00  0.00      SEG1
ATOM   5187  NZ  LYS  1073     -20.477  18.704 -29.534  1.00  0.00      SEG1
ATOM   5188  HZ1 LYS  1073     -21.231  18.405 -30.182  1.00  0.00      SEG1
ATOM   5189  HZ2 LYS  1073     -19.589  18.219 -29.790  1.00  0.00      SEG1
ATOM   5190  HZ3 LYS  1073     -20.323  19.732 -29.564  1.00  0.00      SEG1
ATOM   5191  C   LYS  1073     -22.254  12.905 -25.229  1.00  0.00      SEG1
ATOM   5192  O   LYS  1073     -21.386  12.043 -25.113  1.00  0.00      SEG1
[truncated: 1,059,476 more chars]
