# Supplementary material for: The Dual-Targeted Fusion Inhibitor Clofazimine Binds to the S2 Segment of the SARS-CoV-2 Spike Protein
Source: Viruses. 2024 Apr 20;16(4):640. doi: 10.3390/v16040640 (PMC11054727; doi:10.3390/v16040640)
Supplement: Supplementary file 1 [file viruses-16-00640-s001.zip › S2_Site2/ligand.pdb]

REMARK  0001 RUN NUMBER      6                                                        
REMARK       ROTATION NUMBER 5  48.7244 DEGREES                                       
REMARK                AXIS   23.6676 21.1554 5.04783 CENTER 6.24429 4.92024 -14.0818  
REMARK  0001 RMS 5.30679 DG -7.742 -38.17 -3.6                                        
REMARK   DATE:    11/28/22     16: 7:37      CREATED BY USER: rsa002                  
ATOM      1  H0  UNK     1       9.811   5.691 -14.427  1.00  0.00      SEG5
ATOM      2  N0  UNK     1       9.100   5.042 -14.168  1.00  0.00      SEG5
ATOM      3  C0  UNK     1       9.389   3.991 -13.312  1.00  0.00      SEG5
ATOM      4  C1  UNK     1      10.485   4.060 -12.443  1.00  0.00      SEG5
ATOM      5  H1  UNK     1      11.145   4.914 -12.457  1.00  0.00      SEG5
ATOM      6  C2  UNK     1      10.711   3.051 -11.503  1.00  0.00      SEG5
ATOM      7  H2  UNK     1      11.519   3.142 -10.789  1.00  0.00      SEG5
ATOM      8  C3  UNK     1       9.871   1.937 -11.476  1.00  0.00      SEG5
ATOM      9  CL0 UNK     1      10.102   0.653 -10.320  1.00  0.00      SEG5
ATOM     10  C4  UNK     1       8.808   1.832 -12.351  1.00  0.00      SEG5
ATOM     11  H3  UNK     1       8.154   0.970 -12.316  1.00  0.00      SEG5
ATOM     12  C5  UNK     1       8.563   2.857 -13.253  1.00  0.00      SEG5
ATOM     13  H4  UNK     1       7.693   2.752 -13.881  1.00  0.00      SEG5
ATOM     14  C6  UNK     1       7.794   5.283 -14.484  1.00  0.00      SEG5
ATOM     15  C7  UNK     1       7.033   5.715 -13.430  1.00  0.00      SEG5
ATOM     16  H5  UNK     1       7.543   6.249 -12.661  1.00  0.00      SEG5
ATOM     17  C8  UNK     1       5.700   5.323 -13.312  1.00  0.00      SEG5
ATOM     18  N1  UNK     1       5.081   5.399 -12.106  1.00  0.00      SEG5
ATOM     19  C9  UNK     1       4.012   4.565 -11.851  1.00  0.00      SEG5
ATOM     20  C10 UNK     1       3.596   4.356 -10.526  1.00  0.00      SEG5
ATOM     21  H6  UNK     1       4.118   4.850  -9.716  1.00  0.00      SEG5
ATOM     22  C11 UNK     1       2.532   3.510 -10.227  1.00  0.00      SEG5
ATOM     23  H7  UNK     1       2.233   3.351  -9.200  1.00  0.00      SEG5
ATOM     24  C12 UNK     1       1.876   2.852 -11.269  1.00  0.00      SEG5
ATOM     25  H8  UNK     1       1.081   2.158 -11.045  1.00  0.00      SEG5
ATOM     26  C13 UNK     1       2.251   3.079 -12.594  1.00  0.00      SEG5
ATOM     27  H9  UNK     1       1.676   2.541 -13.315  1.00  0.00      SEG5
ATOM     28  C14 UNK     1       3.326   3.940 -12.958  1.00  0.00      SEG5
ATOM     29  N2  UNK     1       3.735   4.243 -14.287  1.00  0.00      SEG5
ATOM     30  C15 UNK     1       2.961   4.110 -15.374  1.00  0.00      SEG5
ATOM     31  C16 UNK     1       2.354   2.914 -15.758  1.00  0.00      SEG5
ATOM     32  H10 UNK     1       2.427   2.043 -15.138  1.00  0.00      SEG5
ATOM     33  C17 UNK     1       1.654   2.804 -16.957  1.00  0.00      SEG5
ATOM     34  H11 UNK     1       1.187   1.866 -17.212  1.00  0.00      SEG5
ATOM     35  C18 UNK     1       1.583   3.901 -17.794  1.00  0.00      SEG5
ATOM     36  CL  UNK     1       0.806   3.737 -19.333  1.00  0.00      SEG5
ATOM     37  C19 UNK     1       2.112   5.124 -17.424  1.00  0.00      SEG5
ATOM     38  H12 UNK     1       2.039   5.994 -18.061  1.00  0.00      SEG5
ATOM     39  C20 UNK     1       2.757   5.224 -16.198  1.00  0.00      SEG5
ATOM     40  H13 UNK     1       3.127   6.191 -15.889  1.00  0.00      SEG5
ATOM     41  C21 UNK     1       5.039   4.763 -14.456  1.00  0.00      SEG5
ATOM     42  C22 UNK     1       5.773   4.734 -15.671  1.00  0.00      SEG5
ATOM     43  H14 UNK     1       5.282   4.463 -16.590  1.00  0.00      SEG5
ATOM     44  C23 UNK     1       7.158   4.980 -15.699  1.00  0.00      SEG5
ATOM     45  N   UNK     1       7.941   4.902 -16.919  1.00  0.00      SEG5
ATOM     46  C24 UNK     1       7.520   4.420 -18.252  1.00  0.00      SEG5
ATOM     47  H15 UNK     1       6.444   4.528 -18.379  1.00  0.00      SEG5
ATOM     48  C25 UNK     1       7.925   2.947 -18.386  1.00  0.00      SEG5
ATOM     49  H16 UNK     1       8.855   2.749 -17.851  1.00  0.00      SEG5
ATOM     50  H17 UNK     1       7.158   2.279 -18.003  1.00  0.00      SEG5
ATOM     51  H18 UNK     1       8.100   2.683 -19.430  1.00  0.00      SEG5
ATOM     52  C   UNK     1       8.190   5.238 -19.369  1.00  0.00      SEG5
ATOM     53  H19 UNK     1       9.277   5.178 -19.312  1.00  0.00      SEG5
ATOM     54  H20 UNK     1       7.896   4.844 -20.344  1.00  0.00      SEG5
ATOM     55  H   UNK     1       7.901   6.287 -19.348  1.00  0.00      SEG5
TER      56      UNK      1
END
